# Supplementary material for: Graph prolongation convolutional networks: explicitly multiscale machine learning on graphs with applications to modeling of cytoskeleton
Source: Mach Learn Sci Technol. Author manuscript; Available in PMC 2025 Aug 11. (PMC12338120; doi:10.1088/2632-2153/abb6d2)
Supplement: Scott_Mjolsness_Code_Repo_REV [file NIHMS2040663-supplement-Scott_Mjolsness_Code_Repo_REV.zip]

Archive with 65 entries (56 files):
- code_repo_REV/
- code_repo_REV/README
- code_repo_REV/data_generation/
- code_repo_REV/data_generation/README
- code_repo_REV/data_generation/all_expt_run.sh
- code_repo_REV/data_generation/angle_prefixes.txt
- code_repo_REV/data_generation/ar_24.lt
- code_repo_REV/data_generation/forcefield.lt
- code_repo_REV/data_generation/log.lammps
- code_repo_REV/data_generation/microtubule.lt
- code_repo_REV/data_generation/out_traj/
- code_repo_REV/data_generation/run_bend.in.nvt
- code_repo_REV/data_generation/system.data
- code_repo_REV/data_generation/system.in
- code_repo_REV/data_generation/system.in.init
- code_repo_REV/data_generation/system.in.settings
- code_repo_REV/data_generation/system.lt
- code_repo_REV/data_generation/system_after_nvt.data
- code_repo_REV/data_generation/tubulin.lt
- code_repo_REV/data_generation/tubulinRing.lt
- code_repo_REV/datagen_30x/
- code_repo_REV/datagen_30x/README
- code_repo_REV/datagen_30x/all_expt_run.sh
- code_repo_REV/datagen_30x/angle_prefixes.txt
- code_repo_REV/datagen_30x/ar_24.lt
- code_repo_REV/datagen_30x/forcefield.lt
- code_repo_REV/datagen_30x/log.lammps
- code_repo_REV/datagen_30x/microtubule.lt
- code_repo_REV/datagen_30x/out_traj/
- code_repo_REV/datagen_30x/run_bend.in.nvt
- code_repo_REV/datagen_30x/run_bend_30x.in.nvt
- code_repo_REV/datagen_30x/system.data
- code_repo_REV/datagen_30x/system.in
- code_repo_REV/datagen_30x/system.in.init
- code_repo_REV/datagen_30x/system.in.settings
- code_repo_REV/datagen_30x/system.lt
- code_repo_REV/datagen_30x/system_after_nvt.data
- code_repo_REV/datagen_30x/tubulin.lt
- code_repo_REV/datagen_30x/tubulinRing.lt
- code_repo_REV/diffpool/
- code_repo_REV/diffpool/README
- code_repo_REV/diffpool/model_names.dat
- code_repo_REV/diffpool/networkx_builder.py
- code_repo_REV/diffpool/rseed.dat
- code_repo_REV/diffpool/train_model.py
- code_repo_REV/ensembles/
- code_repo_REV/ensembles/README
- code_repo_REV/ensembles/networkx_builder_v2.py
- code_repo_REV/ensembles/train_model.py
- code_repo_REV/l1.csv
- code_repo_REV/l2.csv
- code_repo_REV/l3.csv
- code_repo_REV/p21.csv
- code_repo_REV/p32.csv
- code_repo_REV/process_lammps.py
- code_repo_REV/processed_data/
- code_repo_REV/processed_data/1_1_1_1_out.h5
- code_repo_REV/processed_data/1_1_1_2_out.h5
- code_repo_REV/schedules/
- code_repo_REV/schedules/README
- code_repo_REV/schedules/model_names.dat
- code_repo_REV/schedules/model_names_gamma.dat
- code_repo_REV/schedules/networkx_builder.py
- code_repo_REV/schedules/train_model_COARSE_TO_FINE.py
- code_repo_REV/schedules/train_model_GAMMA_V2.py
