# Supplementary material for: Graph prolongation convolutional networks: explicitly multiscale machine learning on graphs with applications to modeling of cytoskeleton
Source: Mach Learn Sci Technol. Author manuscript; Available in PMC 2025 Aug 11. (PMC12338120; doi:10.1088/2632-2153/abb6d2)
Supplement: Scott_Mjolsness_Code_Repo_REV [file NIHMS2040663-supplement-Scott_Mjolsness_Code_Repo_REV.zip › code_repo_REV/README]

This is a brief decription of the files in this folder, which provide the code necessary to reproduce the experiments in the IOP MLST submitted paper "Graph Prolongation Convolutional Networks".

process_lammps.py must be run after dataset generation; it converts the LAMMPS trajectories (which are in LAMMPS output format, and furthermore have the tubulin monomers in arbitrary order) into .h5 files (placing the monomers into a canonical order corresponding to their vertex IDs in the microtubule graph).

Run process_lammps.py on each file as follows (I suggest using GNU Parallel)
python3 process_lammps.py 1_1_1_1.lammpstraj

Change line 41 to change where the output h5 files are saved. 
_____________________________________

Subfolders:

Dataset Generation: Reproduces dataset. WARNING: creates many ~1.3MB files.
Dataset Generation 30x: Reproduces dataset, with time scaled by 30 (see readme in that folder). WARNING: creates many ~1.3MB files.
ensembles: Reproduces the comparison of GPCNs with other ensemble models.
schedules: Reproduces the coarse-to-fine training experiment.
diffpool: Reproduces the comparison with DiffPool.
processed_data: Contains several example files so that all code runs; this is not the full generated dataset used in the paper, so results will differ.
