# Supplementary material for: Graph prolongation convolutional networks: explicitly multiscale machine learning on graphs with applications to modeling of cytoskeleton
Source: Mach Learn Sci Technol. Author manuscript; Available in PMC 2025 Aug 11. (PMC12338120; doi:10.1088/2632-2153/abb6d2)
Supplement: Scott_Mjolsness_Code_Repo_REV [file NIHMS2040663-supplement-Scott_Mjolsness_Code_Repo_REV.zip › code_repo_REV/data_generation/README]

This is part of the supplementary material for the submitted IOP MLST paper,

"Graph Prolongation Convolutional Networks".

The code in this directory generates a dataset of trajectories of a microtubule under bending load.

A tutorial of how to edit and run moltemplate and LAMMPS scripts is out of the scope of this document.

Each script is detailed below, separated by horizontal lines.

Experiments in the paper were run with:
    -LAMMPS (8 Feb 2019)
    -moltemplate.sh v2.12.9 2019-11-07
    -mpirun (Open MPI) 2.1.1
    -GNU parallel 20161222
_____________________________

To generate the structure files and inital data used by LAMMPS, run:

moltemplate -nocheck system.lt

_____________________________

To run a single MT bending experiment, on one core, run:

lmp_daily -var simID 5_5_out -var angle1Str 1.0 -var angle2Str 1.0 -var angle3Str 1.0 -var angle4Str 1.0 -var latBondStr 1.5 -var latSeamStr 1.0 -var longBondStr 1.5 -i run_bend.in.nvt

lmp_daily is the LAMMPS executable. Each -var is followed by the name of an input command to run_bend.in.nvt, which are described below:
    simID: the name of this simulation, prepended to the output trajectory file and the 'status' file.
        Status files are initially written to with the string "FAILED". Once the simulation finishes successfully, that file is         
        overwritten with the string "SUCCESS"
    angle1Str: Strength of lattice cell acute angle constraint.
    angle2Str: Strength of lattice interior pitch angle constraint.
    angle3Str: Strength of lattice cell obtuse angle constraint.
    angle4Str: Strength of longitudinal angle constraint.
    latBondStr: Strength of lateral bond constraint.
    latSeamStr: Strength of lateral bond constraint (accross seam).
    longBondStr: Strength of longitudinal bond constraint.

See the paper for more details on these parameters.         

LAMMPS is capable of immense speedup when run on multiple cores using MPI. To run the same single experiment on multiple cores, run the same command, with:

mpirun -np X

prepended, where X is the number of processors. For this experiment, you are unlikely to see much speedup past four or eight
processors, since the runtime will then be dominated by interprocess communication. 


_____________________________

To run the exact data generation used to generate the data for the paper, run:

./all_expt_run.sh

WARNING: this will create 2 * 8^5 files, one for each combination of parameters: 
    - one status file (<1B)
    - one trajectory file (~1.3MB)
    
