# Supplementary material for: Graph prolongation convolutional networks: explicitly multiscale machine learning on graphs with applications to modeling of cytoskeleton
Source: Mach Learn Sci Technol. Author manuscript; Available in PMC 2025 Aug 11. (PMC12338120; doi:10.1088/2632-2153/abb6d2)
Supplement: Scott_Mjolsness_Code_Repo_REV [file NIHMS2040663-supplement-Scott_Mjolsness_Code_Repo_REV.zip › code_repo_REV/data_generation/angle_prefixes.txt]

@angle:catch @atom:* @atom:* @atom:* @bond:* @bond:*
		@angle:aT0aTBbTBIntraLatticeAAInterLatticeAB @atom:aT0 @atom:aTB @atom:bTB @bond:IntraLatticeAA @bond:InterLatticeAB
		@angle:aTBaT0aT1IntraLatticeAAIntraLatticeAA @atom:aTB @atom:aT0 @atom:aT1 @bond:IntraLatticeAA @bond:IntraLatticeAA
		@angle:aTBaT0bT0IntraLatticeAAInterLatticeAB @atom:aTB @atom:aT0 @atom:bT0 @bond:IntraLatticeAA @bond:InterLatticeAB
		@angle:aT1aT0bT0IntraLatticeAAInterLatticeAB @atom:aT1 @atom:aT0 @atom:bT0 @bond:IntraLatticeAA @bond:InterLatticeAB
		@angle:aT0aT1aT2IntraLatticeAAIntraLatticeAA @atom:aT0 @atom:aT1 @atom:aT2 @bond:IntraLatticeAA @bond:IntraLatticeAA
		@angle:aT0aT1bT1IntraLatticeAAInterLatticeAB @atom:aT0 @atom:aT1 @atom:bT1 @bond:IntraLatticeAA @bond:InterLatticeAB
		@angle:aT2aT1bT1IntraLatticeAAInterLatticeAB @atom:aT2 @atom:aT1 @atom:bT1 @bond:IntraLatticeAA @bond:InterLatticeAB
		@angle:aT2aT0aT1IntraLatticeAAIntraLatticeAA @atom:aT2 @atom:aT0 @atom:aT1 @bond:IntraLatticeAA @bond:IntraLatticeAA
		@angle:aT2aT0bT2IntraLatticeAAInterLatticeAB @atom:aT2 @atom:aT0 @atom:bT2 @bond:IntraLatticeAA @bond:InterLatticeAB
		@angle:aT1aT0bT2IntraLatticeAAInterLatticeAB @atom:aT1 @atom:aT0 @atom:bT2 @bond:IntraLatticeAA @bond:InterLatticeAB
		@angle:aT0aT1bT0IntraLatticeAAInterLatticeAB @atom:aT0 @atom:aT1 @atom:bT0 @bond:IntraLatticeAA @bond:InterLatticeAB
		@angle:aT2aT1bT0IntraLatticeAAInterLatticeAB @atom:aT2 @atom:aT1 @atom:bT0 @bond:IntraLatticeAA @bond:InterLatticeAB
		@angle:aT1aT2aT0IntraLatticeAAIntraLatticeAA @atom:aT1 @atom:aT2 @atom:aT0 @bond:IntraLatticeAA @bond:IntraLatticeAA
		@angle:aT1aT2bT1IntraLatticeAAInterLatticeAB @atom:aT1 @atom:aT2 @atom:bT1 @bond:IntraLatticeAA @bond:InterLatticeAB
		@angle:aT0aT2bT1IntraLatticeAAInterLatticeAB @atom:aT0 @atom:aT2 @atom:bT1 @bond:IntraLatticeAA @bond:InterLatticeAB
		@angle:aTBbTBbT0InterLatticeABIntraLatticeBB @atom:aTB @atom:bTB @atom:bT0 @bond:InterLatticeAB @bond:IntraLatticeBB
		@angle:aTBbTBaTBInterLatticeABInterLatticeBA @atom:aTB @atom:bTB @atom:aTB @bond:InterLatticeAB @bond:InterLatticeBA
		@angle:bT0bTBaTBIntraLatticeBBInterLatticeBA @atom:bT0 @atom:bTB @atom:aTB @bond:IntraLatticeBB @bond:InterLatticeBA
		@angle:aT0bT0bTBInterLatticeABIntraLatticeBB @atom:aT0 @atom:bT0 @atom:bTB @bond:InterLatticeAB @bond:IntraLatticeBB
		@angle:aT0bT0bT1InterLatticeABIntraLatticeBB @atom:aT0 @atom:bT0 @atom:bT1 @bond:InterLatticeAB @bond:IntraLatticeBB
		@angle:aT0bT0aT0InterLatticeABInterLatticeBA @atom:aT0 @atom:bT0 @atom:aT0 @bond:InterLatticeAB @bond:InterLatticeBA
		@angle:bTBbT0bT1IntraLatticeBBIntraLatticeBB @atom:bTB @atom:bT0 @atom:bT1 @bond:IntraLatticeBB @bond:IntraLatticeBB
		@angle:bTBbT0aT0IntraLatticeBBInterLatticeBA @atom:bTB @atom:bT0 @atom:aT0 @bond:IntraLatticeBB @bond:InterLatticeBA
		@angle:bT1bT0aT0IntraLatticeBBInterLatticeBA @atom:bT1 @atom:bT0 @atom:aT0 @bond:IntraLatticeBB @bond:InterLatticeBA
		@angle:aT2aT0bT3IntraLatticeAAInterLatticeAB @atom:aT2 @atom:aT0 @atom:bT3 @bond:IntraLatticeAA @bond:InterLatticeAB
		@angle:aT1aT0bT3IntraLatticeAAInterLatticeAB @atom:aT1 @atom:aT0 @atom:bT3 @bond:IntraLatticeAA @bond:InterLatticeAB
		@angle:aT1bT1bT0InterLatticeABIntraLatticeBB @atom:aT1 @atom:bT1 @atom:bT0 @bond:InterLatticeAB @bond:IntraLatticeBB
		@angle:aT1bT1bT2InterLatticeABIntraLatticeBB @atom:aT1 @atom:bT1 @atom:bT2 @bond:InterLatticeAB @bond:IntraLatticeBB
		@angle:aT1bT1aT1InterLatticeABInterLatticeBA @atom:aT1 @atom:bT1 @atom:aT1 @bond:InterLatticeAB @bond:InterLatticeBA
		@angle:bT0bT1bT2IntraLatticeBBIntraLatticeBB @atom:bT0 @atom:bT1 @atom:bT2 @bond:IntraLatticeBB @bond:IntraLatticeBB
		@angle:bT0bT1aT1IntraLatticeBBInterLatticeBA @atom:bT0 @atom:bT1 @atom:aT1 @bond:IntraLatticeBB @bond:InterLatticeBA
		@angle:bT2bT1aT1IntraLatticeBBInterLatticeBA @atom:bT2 @atom:bT1 @atom:aT1 @bond:IntraLatticeBB @bond:InterLatticeBA
		@angle:aT1aT2bT2IntraLatticeAAInterLatticeAB @atom:aT1 @atom:aT2 @atom:bT2 @bond:IntraLatticeAA @bond:InterLatticeAB
		@angle:aT0aT2bT2IntraLatticeAAInterLatticeAB @atom:aT0 @atom:aT2 @atom:bT2 @bond:IntraLatticeAA @bond:InterLatticeAB
		@angle:aT2bT2bT1InterLatticeABIntraLatticeBB @atom:aT2 @atom:bT2 @atom:bT1 @bond:InterLatticeAB @bond:IntraLatticeBB
		@angle:aT2bT2bT3InterLatticeABIntraLatticeBB @atom:aT2 @atom:bT2 @atom:bT3 @bond:InterLatticeAB @bond:IntraLatticeBB
		@angle:aT2bT2aT2InterLatticeABInterLatticeBA @atom:aT2 @atom:bT2 @atom:aT2 @bond:InterLatticeAB @bond:InterLatticeBA
		@angle:bT1bT2bT3IntraLatticeBBIntraLatticeBB @atom:bT1 @atom:bT2 @atom:bT3 @bond:IntraLatticeBB @bond:IntraLatticeBB
		@angle:bT1bT2aT2IntraLatticeBBInterLatticeBA @atom:bT1 @atom:bT2 @atom:aT2 @bond:IntraLatticeBB @bond:InterLatticeBA
		@angle:bT3bT2aT2IntraLatticeBBInterLatticeBA @atom:bT3 @atom:bT2 @atom:aT2 @bond:IntraLatticeBB @bond:InterLatticeBA
		@angle:aT1aT2bT0IntraLatticeAAInterLatticeAB @atom:aT1 @atom:aT2 @atom:bT0 @bond:IntraLatticeAA @bond:InterLatticeAB
		@angle:aT0aT2bT0IntraLatticeAAInterLatticeAB @atom:aT0 @atom:aT2 @atom:bT0 @bond:IntraLatticeAA @bond:InterLatticeAB
		@angle:bT2bT3bT0IntraLatticeBBIntraLatticeBB @atom:bT2 @atom:bT3 @atom:bT0 @bond:IntraLatticeBB @bond:IntraLatticeBB
		@angle:bT2bT3aT1IntraLatticeBBInterLatticeBA @atom:bT2 @atom:bT3 @atom:aT1 @bond:IntraLatticeBB @bond:InterLatticeBA
		@angle:bT0bT3aT1IntraLatticeBBInterLatticeBA @atom:bT0 @atom:bT3 @atom:aT1 @bond:IntraLatticeBB @bond:InterLatticeBA
		@angle:aT0aT1aTFIntraLatticeAAIntraLatticeAA @atom:aT0 @atom:aT1 @atom:aTF @bond:IntraLatticeAA @bond:IntraLatticeAA
		@angle:aT0aT1bT2IntraLatticeAAInterLatticeAB @atom:aT0 @atom:aT1 @atom:bT2 @bond:IntraLatticeAA @bond:InterLatticeAB
		@angle:aTFaT1bT2IntraLatticeAAInterLatticeAB @atom:aTF @atom:aT1 @atom:bT2 @bond:IntraLatticeAA @bond:InterLatticeAB
		@angle:aT2aT0bT1IntraLatticeAAInterLatticeAB @atom:aT2 @atom:aT0 @atom:bT1 @bond:IntraLatticeAA @bond:InterLatticeAB
		@angle:aT1aT0bT1IntraLatticeAAInterLatticeAB @atom:aT1 @atom:aT0 @atom:bT1 @bond:IntraLatticeAA @bond:InterLatticeAB
		@angle:aT0bT2bT1InterLatticeABIntraLatticeBB @atom:aT0 @atom:bT2 @atom:bT1 @bond:InterLatticeAB @bond:IntraLatticeBB
		@angle:aT0bT2bT3InterLatticeABIntraLatticeBB @atom:aT0 @atom:bT2 @atom:bT3 @bond:InterLatticeAB @bond:IntraLatticeBB
		@angle:aT0bT2aT0InterLatticeABInterLatticeBA @atom:aT0 @atom:bT2 @atom:aT0 @bond:InterLatticeAB @bond:InterLatticeBA
		@angle:bT1bT2aT0IntraLatticeBBInterLatticeBA @atom:bT1 @atom:bT2 @atom:aT0 @bond:IntraLatticeBB @bond:InterLatticeBA
		@angle:bT3bT2aT0IntraLatticeBBInterLatticeBA @atom:bT3 @atom:bT2 @atom:aT0 @bond:IntraLatticeBB @bond:InterLatticeBA
		@angle:aT1aTFbTFIntraLatticeAAInterLatticeAB @atom:aT1 @atom:aTF @atom:bTF @bond:IntraLatticeAA @bond:InterLatticeAB
		@angle:aT1aTFbTBIntraLatticeAACrossSeamAB2 @atom:aT1 @atom:aTF @atom:bTB @bond:IntraLatticeAA @bond:CrossSeamAB2
		@angle:bTFaTFbTBInterLatticeABCrossSeamAB2 @atom:bTF @atom:aTF @atom:bTB @bond:InterLatticeAB @bond:CrossSeamAB2
		@angle:aT1bT0bT3InterLatticeABIntraLatticeBB @atom:aT1 @atom:bT0 @atom:bT3 @bond:InterLatticeAB @bond:IntraLatticeBB
		@angle:aT1bT0bT1InterLatticeABIntraLatticeBB @atom:aT1 @atom:bT0 @atom:bT1 @bond:InterLatticeAB @bond:IntraLatticeBB
		@angle:aT1bT0aT1InterLatticeABInterLatticeBA @atom:aT1 @atom:bT0 @atom:aT1 @bond:InterLatticeAB @bond:InterLatticeBA
		@angle:bT3bT0bT1IntraLatticeBBIntraLatticeBB @atom:bT3 @atom:bT0 @atom:bT1 @bond:IntraLatticeBB @bond:IntraLatticeBB
		@angle:bT3bT0aT1IntraLatticeBBInterLatticeBA @atom:bT3 @atom:bT0 @atom:aT1 @bond:IntraLatticeBB @bond:InterLatticeBA
		@angle:bT1bT0aT1IntraLatticeBBInterLatticeBA @atom:bT1 @atom:bT0 @atom:aT1 @bond:IntraLatticeBB @bond:InterLatticeBA
		@angle:aT2bT1bT0InterLatticeABIntraLatticeBB @atom:aT2 @atom:bT1 @atom:bT0 @bond:InterLatticeAB @bond:IntraLatticeBB
		@angle:aT2bT1bT2InterLatticeABIntraLatticeBB @atom:aT2 @atom:bT1 @atom:bT2 @bond:InterLatticeAB @bond:IntraLatticeBB
		@angle:aT2bT1aT2InterLatticeABInterLatticeBA @atom:aT2 @atom:bT1 @atom:aT2 @bond:InterLatticeAB @bond:InterLatticeBA
		@angle:bT0bT1aT2IntraLatticeBBInterLatticeBA @atom:bT0 @atom:bT1 @atom:aT2 @bond:IntraLatticeBB @bond:InterLatticeBA
		@angle:bT2bT1aT2IntraLatticeBBInterLatticeBA @atom:bT2 @atom:bT1 @atom:aT2 @bond:IntraLatticeBB @bond:InterLatticeBA
		@angle:bTBaTBaT0InterLatticeBAIntraLatticeAA @atom:bTB @atom:aTB @atom:aT0 @bond:InterLatticeBA @bond:IntraLatticeAA
		@angle:bTBaTBbTBInterLatticeBAInterLatticeAB @atom:bTB @atom:aTB @atom:bTB @bond:InterLatticeBA @bond:InterLatticeAB
		@angle:aTFbTBbT0CrossSeamAB2IntraLatticeBB @atom:aTF @atom:bTB @atom:bT0 @bond:CrossSeamAB2 @bond:IntraLatticeBB
		@angle:aTFbTBaTBCrossSeamAB2InterLatticeAB @atom:aTF @atom:bTB @atom:aTB @bond:CrossSeamAB2 @bond:InterLatticeAB
		@angle:aTFbTBaTBCrossSeamAB2InterLatticeBA @atom:aTF @atom:bTB @atom:aTB @bond:CrossSeamAB2 @bond:InterLatticeBA
		@angle:bT0aT0aTBInterLatticeBAIntraLatticeAA @atom:bT0 @atom:aT0 @atom:aTB @bond:InterLatticeBA @bond:IntraLatticeAA
		@angle:bT0aT0aT1InterLatticeBAIntraLatticeAA @atom:bT0 @atom:aT0 @atom:aT1 @bond:InterLatticeBA @bond:IntraLatticeAA
		@angle:bT0aT0bT0InterLatticeBAInterLatticeAB @atom:bT0 @atom:aT0 @atom:bT0 @bond:InterLatticeBA @bond:InterLatticeAB
		@angle:aT0bT3bT2InterLatticeABIntraLatticeBB @atom:aT0 @atom:bT3 @atom:bT2 @bond:InterLatticeAB @bond:IntraLatticeBB
		@angle:aT0bT3bT0InterLatticeABIntraLatticeBB @atom:aT0 @atom:bT3 @atom:bT0 @bond:InterLatticeAB @bond:IntraLatticeBB
		@angle:aT0bT3aT0InterLatticeABInterLatticeBA @atom:aT0 @atom:bT3 @atom:aT0 @bond:InterLatticeAB @bond:InterLatticeBA
		@angle:bT2bT3aT0IntraLatticeBBInterLatticeBA @atom:bT2 @atom:bT3 @atom:aT0 @bond:IntraLatticeBB @bond:InterLatticeBA
		@angle:bT0bT3aT0IntraLatticeBBInterLatticeBA @atom:bT0 @atom:bT3 @atom:aT0 @bond:IntraLatticeBB @bond:InterLatticeBA
		@angle:bT3aT0aT2InterLatticeBAIntraLatticeAA @atom:bT3 @atom:aT0 @atom:aT2 @bond:InterLatticeBA @bond:IntraLatticeAA
		@angle:bT3aT0aT1InterLatticeBAIntraLatticeAA @atom:bT3 @atom:aT0 @atom:aT1 @bond:InterLatticeBA @bond:IntraLatticeAA
		@angle:bT3aT0bT3InterLatticeBAInterLatticeAB @atom:bT3 @atom:aT0 @atom:bT3 @bond:InterLatticeBA @bond:InterLatticeAB
		@angle:bT1aT1aT0InterLatticeBAIntraLatticeAA @atom:bT1 @atom:aT1 @atom:aT0 @bond:InterLatticeBA @bond:IntraLatticeAA
		@angle:bT1aT1aT2InterLatticeBAIntraLatticeAA @atom:bT1 @atom:aT1 @atom:aT2 @bond:InterLatticeBA @bond:IntraLatticeAA
		@angle:bT1aT1bT1InterLatticeBAInterLatticeAB @atom:bT1 @atom:aT1 @atom:bT1 @bond:InterLatticeBA @bond:InterLatticeAB
		@angle:bT2aT2aT1InterLatticeBAIntraLatticeAA @atom:bT2 @atom:aT2 @atom:aT1 @bond:InterLatticeBA @bond:IntraLatticeAA
		@angle:bT2aT2aT0InterLatticeBAIntraLatticeAA @atom:bT2 @atom:aT2 @atom:aT0 @bond:InterLatticeBA @bond:IntraLatticeAA
		@angle:bT2aT2bT2InterLatticeBAInterLatticeAB @atom:bT2 @atom:aT2 @atom:bT2 @bond:InterLatticeBA @bond:InterLatticeAB
		@angle:aT2bT0bT3InterLatticeABIntraLatticeBB @atom:aT2 @atom:bT0 @atom:bT3 @bond:InterLatticeAB @bond:IntraLatticeBB
		@angle:aT2bT0bT1InterLatticeABIntraLatticeBB @atom:aT2 @atom:bT0 @atom:bT1 @bond:InterLatticeAB @bond:IntraLatticeBB
		@angle:aT2bT0aT2InterLatticeABInterLatticeBA @atom:aT2 @atom:bT0 @atom:aT2 @bond:InterLatticeAB @bond:InterLatticeBA
		@angle:bT3bT0aT2IntraLatticeBBInterLatticeBA @atom:bT3 @atom:bT0 @atom:aT2 @bond:IntraLatticeBB @bond:InterLatticeBA
		@angle:bT1bT0aT2IntraLatticeBBInterLatticeBA @atom:bT1 @atom:bT0 @atom:aT2 @bond:IntraLatticeBB @bond:InterLatticeBA
		@angle:bT0aT2aT1InterLatticeBAIntraLatticeAA @atom:bT0 @atom:aT2 @atom:aT1 @bond:InterLatticeBA @bond:IntraLatticeAA
		@angle:bT0aT2aT0InterLatticeBAIntraLatticeAA @atom:bT0 @atom:aT2 @atom:aT0 @bond:InterLatticeBA @bond:IntraLatticeAA
		@angle:bT0aT2bT0InterLatticeBAInterLatticeAB @atom:bT0 @atom:aT2 @atom:bT0 @bond:InterLatticeBA @bond:InterLatticeAB
		@angle:bT3aT1aT0InterLatticeBAIntraLatticeAA @atom:bT3 @atom:aT1 @atom:aT0 @bond:InterLatticeBA @bond:IntraLatticeAA
		@angle:bT3aT1aT2InterLatticeBAIntraLatticeAA @atom:bT3 @atom:aT1 @atom:aT2 @bond:InterLatticeBA @bond:IntraLatticeAA
		@angle:aT1bT2bT1InterLatticeABIntraLatticeBB @atom:aT1 @atom:bT2 @atom:bT1 @bond:InterLatticeAB @bond:IntraLatticeBB
		@angle:aT1bT2bTFInterLatticeABIntraLatticeBB @atom:aT1 @atom:bT2 @atom:bTF @bond:InterLatticeAB @bond:IntraLatticeBB
		@angle:aT1bT2aT1InterLatticeABInterLatticeBA @atom:aT1 @atom:bT2 @atom:aT1 @bond:InterLatticeAB @bond:InterLatticeBA
		@angle:bT1bT2bTFIntraLatticeBBIntraLatticeBB @atom:bT1 @atom:bT2 @atom:bTF @bond:IntraLatticeBB @bond:IntraLatticeBB
		@angle:bT1bT2aT1IntraLatticeBBInterLatticeBA @atom:bT1 @atom:bT2 @atom:aT1 @bond:IntraLatticeBB @bond:InterLatticeBA
		@angle:bTFbT2aT1IntraLatticeBBInterLatticeBA @atom:bTF @atom:bT2 @atom:aT1 @bond:IntraLatticeBB @bond:InterLatticeBA
		@angle:aT0bT1bT0InterLatticeABIntraLatticeBB @atom:aT0 @atom:bT1 @atom:bT0 @bond:InterLatticeAB @bond:IntraLatticeBB
		@angle:aT0bT1bT2InterLatticeABIntraLatticeBB @atom:aT0 @atom:bT1 @atom:bT2 @bond:InterLatticeAB @bond:IntraLatticeBB
		@angle:aT0bT1aT0InterLatticeABInterLatticeBA @atom:aT0 @atom:bT1 @atom:aT0 @bond:InterLatticeAB @bond:InterLatticeBA
		@angle:bT0bT1aT0IntraLatticeBBInterLatticeBA @atom:bT0 @atom:bT1 @atom:aT0 @bond:IntraLatticeBB @bond:InterLatticeBA
		@angle:bT2bT1aT0IntraLatticeBBInterLatticeBA @atom:bT2 @atom:bT1 @atom:aT0 @bond:IntraLatticeBB @bond:InterLatticeBA
		@angle:bT2aT0aT2InterLatticeBAIntraLatticeAA @atom:bT2 @atom:aT0 @atom:aT2 @bond:InterLatticeBA @bond:IntraLatticeAA
		@angle:bT2aT0aT1InterLatticeBAIntraLatticeAA @atom:bT2 @atom:aT0 @atom:aT1 @bond:InterLatticeBA @bond:IntraLatticeAA
		@angle:bT2aT0bT2InterLatticeBAInterLatticeAB @atom:bT2 @atom:aT0 @atom:bT2 @bond:InterLatticeBA @bond:InterLatticeAB
		@angle:aTFbTFbT2InterLatticeABIntraLatticeBB @atom:aTF @atom:bTF @atom:bT2 @bond:InterLatticeAB @bond:IntraLatticeBB
		@angle:aTFbTFaTFInterLatticeABInterLatticeBA @atom:aTF @atom:bTF @atom:aTF @bond:InterLatticeAB @bond:InterLatticeBA
		@angle:aTFbTFaTBInterLatticeABCrossSeamAB2 @atom:aTF @atom:bTF @atom:aTB @bond:InterLatticeAB @bond:CrossSeamAB2
		@angle:bT2bTFaTFIntraLatticeBBInterLatticeBA @atom:bT2 @atom:bTF @atom:aTF @bond:IntraLatticeBB @bond:InterLatticeBA
		@angle:bT2bTFaTBIntraLatticeBBCrossSeamAB2 @atom:bT2 @atom:bTF @atom:aTB @bond:IntraLatticeBB @bond:CrossSeamAB2
		@angle:aTFbTFaTBInterLatticeBACrossSeamAB2 @atom:aTF @atom:bTF @atom:aTB @bond:InterLatticeBA @bond:CrossSeamAB2
		@angle:bT0aT1aT0InterLatticeBAIntraLatticeAA @atom:bT0 @atom:aT1 @atom:aT0 @bond:InterLatticeBA @bond:IntraLatticeAA
		@angle:bT0aT1aT2InterLatticeBAIntraLatticeAA @atom:bT0 @atom:aT1 @atom:aT2 @bond:InterLatticeBA @bond:IntraLatticeAA
		@angle:bT0aT1bT0InterLatticeBAInterLatticeAB @atom:bT0 @atom:aT1 @atom:bT0 @bond:InterLatticeBA @bond:InterLatticeAB
		@angle:bT1aT2aT1InterLatticeBAIntraLatticeAA @atom:bT1 @atom:aT2 @atom:aT1 @bond:InterLatticeBA @bond:IntraLatticeAA
		@angle:bT1aT2aT0InterLatticeBAIntraLatticeAA @atom:bT1 @atom:aT2 @atom:aT0 @bond:InterLatticeBA @bond:IntraLatticeAA
		@angle:bT1aT2bT1InterLatticeBAInterLatticeAB @atom:bT1 @atom:aT2 @atom:bT1 @bond:InterLatticeBA @bond:InterLatticeAB
		@angle:bTFaTBaT0CrossSeamAB2IntraLatticeAA @atom:bTF @atom:aTB @atom:aT0 @bond:CrossSeamAB2 @bond:IntraLatticeAA
		@angle:bTFaTBbTBCrossSeamAB2InterLatticeAB @atom:bTF @atom:aTB @atom:bTB @bond:CrossSeamAB2 @bond:InterLatticeAB
		@angle:bTFaTBbTBCrossSeamAB2InterLatticeBA @atom:bTF @atom:aTB @atom:bTB @bond:CrossSeamAB2 @bond:InterLatticeBA
		@angle:bT2aT1aT0InterLatticeBAIntraLatticeAA @atom:bT2 @atom:aT1 @atom:aT0 @bond:InterLatticeBA @bond:IntraLatticeAA
		@angle:bT2aT1aTFInterLatticeBAIntraLatticeAA @atom:bT2 @atom:aT1 @atom:aTF @bond:InterLatticeBA @bond:IntraLatticeAA
		@angle:bT2aT1bT2InterLatticeBAInterLatticeAB @atom:bT2 @atom:aT1 @atom:bT2 @bond:InterLatticeBA @bond:InterLatticeAB
		@angle:bT1aT0aT2InterLatticeBAIntraLatticeAA @atom:bT1 @atom:aT0 @atom:aT2 @bond:InterLatticeBA @bond:IntraLatticeAA
		@angle:bT1aT0aT1InterLatticeBAIntraLatticeAA @atom:bT1 @atom:aT0 @atom:aT1 @bond:InterLatticeBA @bond:IntraLatticeAA
		@angle:bT1aT0bT1InterLatticeBAInterLatticeAB @atom:bT1 @atom:aT0 @atom:bT1 @bond:InterLatticeBA @bond:InterLatticeAB
		@angle:bTFaTFaT1InterLatticeBAIntraLatticeAA @atom:bTF @atom:aTF @atom:aT1 @bond:InterLatticeBA @bond:IntraLatticeAA
		@angle:bTFaTFbTFInterLatticeBAInterLatticeAB @atom:bTF @atom:aTF @atom:bTF @bond:InterLatticeBA @bond:InterLatticeAB
		@angle:bTFaTFbTBInterLatticeBACrossSeamAB2 @atom:bTF @atom:aTF @atom:bTB @bond:InterLatticeBA @bond:CrossSeamAB2
