# Supplementary material for: Graph prolongation convolutional networks: explicitly multiscale machine learning on graphs with applications to modeling of cytoskeleton
Source: Mach Learn Sci Technol. Author manuscript; Available in PMC 2025 Aug 11. (PMC12338120; doi:10.1088/2632-2153/abb6d2)
Supplement: Scott_Mjolsness_Code_Repo_REV [file NIHMS2040663-supplement-Scott_Mjolsness_Code_Repo_REV.zip › code_repo_REV/data_generation/ar_24.lt]

import "forcefield.lt" 
import "tubulin.lt" 
import "tubulinRing.lt"
AB24Ring inherits ForceField { 
	rings = new ABRing[24].move(0,0,10)

	write("Data Bonds") {
		$bond:v1_1 @bond:InterLatticeBA $atom:rings[0]/bring/tub1/beta $atom:rings[1]/aring/tub1/alpha
		$bond:v2_1 @bond:InterLatticeBA $atom:rings[0]/bring/tub2/beta $atom:rings[1]/aring/tub2/alpha
		$bond:v3_1 @bond:InterLatticeBA $atom:rings[0]/bring/tub3/beta $atom:rings[1]/aring/tub3/alpha
		$bond:v4_1 @bond:InterLatticeBA $atom:rings[0]/bring/tub4/beta $atom:rings[1]/aring/tub4/alpha
		$bond:v5_1 @bond:InterLatticeBA $atom:rings[0]/bring/tub5/beta $atom:rings[1]/aring/tub5/alpha
		$bond:v6_1 @bond:InterLatticeBA $atom:rings[0]/bring/tub6/beta $atom:rings[1]/aring/tub6/alpha
		$bond:v7_1 @bond:InterLatticeBA $atom:rings[0]/bring/tub7/beta $atom:rings[1]/aring/tub7/alpha
		$bond:v8_1 @bond:InterLatticeBA $atom:rings[0]/bring/tub8/beta $atom:rings[1]/aring/tub8/alpha
		$bond:v9_1 @bond:InterLatticeBA $atom:rings[0]/bring/tub9/beta $atom:rings[1]/aring/tub9/alpha
		$bond:v10_1 @bond:InterLatticeBA $atom:rings[0]/bring/tub10/beta $atom:rings[1]/aring/tub10/alpha
		$bond:v11_1 @bond:InterLatticeBA $atom:rings[0]/bring/tub11/beta $atom:rings[1]/aring/tub11/alpha
		$bond:v12_1 @bond:InterLatticeBA $atom:rings[0]/bring/tub12/beta $atom:rings[1]/aring/tub12/alpha
		$bond:v13_1 @bond:InterLatticeBA $atom:rings[0]/bring/tub13/beta $atom:rings[1]/aring/tub13/alpha
		$bond:v1_2 @bond:InterLatticeBA $atom:rings[1]/bring/tub1/beta $atom:rings[2]/aring/tub1/alpha
		$bond:v2_2 @bond:InterLatticeBA $atom:rings[1]/bring/tub2/beta $atom:rings[2]/aring/tub2/alpha
		$bond:v3_2 @bond:InterLatticeBA $atom:rings[1]/bring/tub3/beta $atom:rings[2]/aring/tub3/alpha
		$bond:v4_2 @bond:InterLatticeBA $atom:rings[1]/bring/tub4/beta $atom:rings[2]/aring/tub4/alpha
		$bond:v5_2 @bond:InterLatticeBA $atom:rings[1]/bring/tub5/beta $atom:rings[2]/aring/tub5/alpha
		$bond:v6_2 @bond:InterLatticeBA $atom:rings[1]/bring/tub6/beta $atom:rings[2]/aring/tub6/alpha
		$bond:v7_2 @bond:InterLatticeBA $atom:rings[1]/bring/tub7/beta $atom:rings[2]/aring/tub7/alpha
		$bond:v8_2 @bond:InterLatticeBA $atom:rings[1]/bring/tub8/beta $atom:rings[2]/aring/tub8/alpha
		$bond:v9_2 @bond:InterLatticeBA $atom:rings[1]/bring/tub9/beta $atom:rings[2]/aring/tub9/alpha
		$bond:v10_2 @bond:InterLatticeBA $atom:rings[1]/bring/tub10/beta $atom:rings[2]/aring/tub10/alpha
		$bond:v11_2 @bond:InterLatticeBA $atom:rings[1]/bring/tub11/beta $atom:rings[2]/aring/tub11/alpha
		$bond:v12_2 @bond:InterLatticeBA $atom:rings[1]/bring/tub12/beta $atom:rings[2]/aring/tub12/alpha
		$bond:v13_2 @bond:InterLatticeBA $atom:rings[1]/bring/tub13/beta $atom:rings[2]/aring/tub13/alpha
		$bond:v1_3 @bond:InterLatticeBA $atom:rings[2]/bring/tub1/beta $atom:rings[3]/aring/tub1/alpha
		$bond:v2_3 @bond:InterLatticeBA $atom:rings[2]/bring/tub2/beta $atom:rings[3]/aring/tub2/alpha
		$bond:v3_3 @bond:InterLatticeBA $atom:rings[2]/bring/tub3/beta $atom:rings[3]/aring/tub3/alpha
		$bond:v4_3 @bond:InterLatticeBA $atom:rings[2]/bring/tub4/beta $atom:rings[3]/aring/tub4/alpha
		$bond:v5_3 @bond:InterLatticeBA $atom:rings[2]/bring/tub5/beta $atom:rings[3]/aring/tub5/alpha
		$bond:v6_3 @bond:InterLatticeBA $atom:rings[2]/bring/tub6/beta $atom:rings[3]/aring/tub6/alpha
		$bond:v7_3 @bond:InterLatticeBA $atom:rings[2]/bring/tub7/beta $atom:rings[3]/aring/tub7/alpha
		$bond:v8_3 @bond:InterLatticeBA $atom:rings[2]/bring/tub8/beta $atom:rings[3]/aring/tub8/alpha
		$bond:v9_3 @bond:InterLatticeBA $atom:rings[2]/bring/tub9/beta $atom:rings[3]/aring/tub9/alpha
		$bond:v10_3 @bond:InterLatticeBA $atom:rings[2]/bring/tub10/beta $atom:rings[3]/aring/tub10/alpha
		$bond:v11_3 @bond:InterLatticeBA $atom:rings[2]/bring/tub11/beta $atom:rings[3]/aring/tub11/alpha
		$bond:v12_3 @bond:InterLatticeBA $atom:rings[2]/bring/tub12/beta $atom:rings[3]/aring/tub12/alpha
		$bond:v13_3 @bond:InterLatticeBA $atom:rings[2]/bring/tub13/beta $atom:rings[3]/aring/tub13/alpha
		$bond:v1_4 @bond:InterLatticeBA $atom:rings[3]/bring/tub1/beta $atom:rings[4]/aring/tub1/alpha
		$bond:v2_4 @bond:InterLatticeBA $atom:rings[3]/bring/tub2/beta $atom:rings[4]/aring/tub2/alpha
		$bond:v3_4 @bond:InterLatticeBA $atom:rings[3]/bring/tub3/beta $atom:rings[4]/aring/tub3/alpha
		$bond:v4_4 @bond:InterLatticeBA $atom:rings[3]/bring/tub4/beta $atom:rings[4]/aring/tub4/alpha
		$bond:v5_4 @bond:InterLatticeBA $atom:rings[3]/bring/tub5/beta $atom:rings[4]/aring/tub5/alpha
		$bond:v6_4 @bond:InterLatticeBA $atom:rings[3]/bring/tub6/beta $atom:rings[4]/aring/tub6/alpha
		$bond:v7_4 @bond:InterLatticeBA $atom:rings[3]/bring/tub7/beta $atom:rings[4]/aring/tub7/alpha
		$bond:v8_4 @bond:InterLatticeBA $atom:rings[3]/bring/tub8/beta $atom:rings[4]/aring/tub8/alpha
		$bond:v9_4 @bond:InterLatticeBA $atom:rings[3]/bring/tub9/beta $atom:rings[4]/aring/tub9/alpha
		$bond:v10_4 @bond:InterLatticeBA $atom:rings[3]/bring/tub10/beta $atom:rings[4]/aring/tub10/alpha
		$bond:v11_4 @bond:InterLatticeBA $atom:rings[3]/bring/tub11/beta $atom:rings[4]/aring/tub11/alpha
		$bond:v12_4 @bond:InterLatticeBA $atom:rings[3]/bring/tub12/beta $atom:rings[4]/aring/tub12/alpha
		$bond:v13_4 @bond:InterLatticeBA $atom:rings[3]/bring/tub13/beta $atom:rings[4]/aring/tub13/alpha
		$bond:v1_5 @bond:InterLatticeBA $atom:rings[4]/bring/tub1/beta $atom:rings[5]/aring/tub1/alpha
		$bond:v2_5 @bond:InterLatticeBA $atom:rings[4]/bring/tub2/beta $atom:rings[5]/aring/tub2/alpha
		$bond:v3_5 @bond:InterLatticeBA $atom:rings[4]/bring/tub3/beta $atom:rings[5]/aring/tub3/alpha
		$bond:v4_5 @bond:InterLatticeBA $atom:rings[4]/bring/tub4/beta $atom:rings[5]/aring/tub4/alpha
		$bond:v5_5 @bond:InterLatticeBA $atom:rings[4]/bring/tub5/beta $atom:rings[5]/aring/tub5/alpha
		$bond:v6_5 @bond:InterLatticeBA $atom:rings[4]/bring/tub6/beta $atom:rings[5]/aring/tub6/alpha
		$bond:v7_5 @bond:InterLatticeBA $atom:rings[4]/bring/tub7/beta $atom:rings[5]/aring/tub7/alpha
		$bond:v8_5 @bond:InterLatticeBA $atom:rings[4]/bring/tub8/beta $atom:rings[5]/aring/tub8/alpha
		$bond:v9_5 @bond:InterLatticeBA $atom:rings[4]/bring/tub9/beta $atom:rings[5]/aring/tub9/alpha
		$bond:v10_5 @bond:InterLatticeBA $atom:rings[4]/bring/tub10/beta $atom:rings[5]/aring/tub10/alpha
		$bond:v11_5 @bond:InterLatticeBA $atom:rings[4]/bring/tub11/beta $atom:rings[5]/aring/tub11/alpha
		$bond:v12_5 @bond:InterLatticeBA $atom:rings[4]/bring/tub12/beta $atom:rings[5]/aring/tub12/alpha
		$bond:v13_5 @bond:InterLatticeBA $atom:rings[4]/bring/tub13/beta $atom:rings[5]/aring/tub13/alpha
		$bond:v1_6 @bond:InterLatticeBA $atom:rings[5]/bring/tub1/beta $atom:rings[6]/aring/tub1/alpha
		$bond:v2_6 @bond:InterLatticeBA $atom:rings[5]/bring/tub2/beta $atom:rings[6]/aring/tub2/alpha
		$bond:v3_6 @bond:InterLatticeBA $atom:rings[5]/bring/tub3/beta $atom:rings[6]/aring/tub3/alpha
		$bond:v4_6 @bond:InterLatticeBA $atom:rings[5]/bring/tub4/beta $atom:rings[6]/aring/tub4/alpha
		$bond:v5_6 @bond:InterLatticeBA $atom:rings[5]/bring/tub5/beta $atom:rings[6]/aring/tub5/alpha
		$bond:v6_6 @bond:InterLatticeBA $atom:rings[5]/bring/tub6/beta $atom:rings[6]/aring/tub6/alpha
		$bond:v7_6 @bond:InterLatticeBA $atom:rings[5]/bring/tub7/beta $atom:rings[6]/aring/tub7/alpha
		$bond:v8_6 @bond:InterLatticeBA $atom:rings[5]/bring/tub8/beta $atom:rings[6]/aring/tub8/alpha
		$bond:v9_6 @bond:InterLatticeBA $atom:rings[5]/bring/tub9/beta $atom:rings[6]/aring/tub9/alpha
		$bond:v10_6 @bond:InterLatticeBA $atom:rings[5]/bring/tub10/beta $atom:rings[6]/aring/tub10/alpha
		$bond:v11_6 @bond:InterLatticeBA $atom:rings[5]/bring/tub11/beta $atom:rings[6]/aring/tub11/alpha
		$bond:v12_6 @bond:InterLatticeBA $atom:rings[5]/bring/tub12/beta $atom:rings[6]/aring/tub12/alpha
		$bond:v13_6 @bond:InterLatticeBA $atom:rings[5]/bring/tub13/beta $atom:rings[6]/aring/tub13/alpha
		$bond:v1_7 @bond:InterLatticeBA $atom:rings[6]/bring/tub1/beta $atom:rings[7]/aring/tub1/alpha
		$bond:v2_7 @bond:InterLatticeBA $atom:rings[6]/bring/tub2/beta $atom:rings[7]/aring/tub2/alpha
		$bond:v3_7 @bond:InterLatticeBA $atom:rings[6]/bring/tub3/beta $atom:rings[7]/aring/tub3/alpha
		$bond:v4_7 @bond:InterLatticeBA $atom:rings[6]/bring/tub4/beta $atom:rings[7]/aring/tub4/alpha
		$bond:v5_7 @bond:InterLatticeBA $atom:rings[6]/bring/tub5/beta $atom:rings[7]/aring/tub5/alpha
		$bond:v6_7 @bond:InterLatticeBA $atom:rings[6]/bring/tub6/beta $atom:rings[7]/aring/tub6/alpha
		$bond:v7_7 @bond:InterLatticeBA $atom:rings[6]/bring/tub7/beta $atom:rings[7]/aring/tub7/alpha
		$bond:v8_7 @bond:InterLatticeBA $atom:rings[6]/bring/tub8/beta $atom:rings[7]/aring/tub8/alpha
		$bond:v9_7 @bond:InterLatticeBA $atom:rings[6]/bring/tub9/beta $atom:rings[7]/aring/tub9/alpha
		$bond:v10_7 @bond:InterLatticeBA $atom:rings[6]/bring/tub10/beta $atom:rings[7]/aring/tub10/alpha
		$bond:v11_7 @bond:InterLatticeBA $atom:rings[6]/bring/tub11/beta $atom:rings[7]/aring/tub11/alpha
		$bond:v12_7 @bond:InterLatticeBA $atom:rings[6]/bring/tub12/beta $atom:rings[7]/aring/tub12/alpha
		$bond:v13_7 @bond:InterLatticeBA $atom:rings[6]/bring/tub13/beta $atom:rings[7]/aring/tub13/alpha
		$bond:v1_8 @bond:InterLatticeBA $atom:rings[7]/bring/tub1/beta $atom:rings[8]/aring/tub1/alpha
		$bond:v2_8 @bond:InterLatticeBA $atom:rings[7]/bring/tub2/beta $atom:rings[8]/aring/tub2/alpha
		$bond:v3_8 @bond:InterLatticeBA $atom:rings[7]/bring/tub3/beta $atom:rings[8]/aring/tub3/alpha
		$bond:v4_8 @bond:InterLatticeBA $atom:rings[7]/bring/tub4/beta $atom:rings[8]/aring/tub4/alpha
		$bond:v5_8 @bond:InterLatticeBA $atom:rings[7]/bring/tub5/beta $atom:rings[8]/aring/tub5/alpha
		$bond:v6_8 @bond:InterLatticeBA $atom:rings[7]/bring/tub6/beta $atom:rings[8]/aring/tub6/alpha
		$bond:v7_8 @bond:InterLatticeBA $atom:rings[7]/bring/tub7/beta $atom:rings[8]/aring/tub7/alpha
		$bond:v8_8 @bond:InterLatticeBA $atom:rings[7]/bring/tub8/beta $atom:rings[8]/aring/tub8/alpha
		$bond:v9_8 @bond:InterLatticeBA $atom:rings[7]/bring/tub9/beta $atom:rings[8]/aring/tub9/alpha
		$bond:v10_8 @bond:InterLatticeBA $atom:rings[7]/bring/tub10/beta $atom:rings[8]/aring/tub10/alpha
		$bond:v11_8 @bond:InterLatticeBA $atom:rings[7]/bring/tub11/beta $atom:rings[8]/aring/tub11/alpha
		$bond:v12_8 @bond:InterLatticeBA $atom:rings[7]/bring/tub12/beta $atom:rings[8]/aring/tub12/alpha
		$bond:v13_8 @bond:InterLatticeBA $atom:rings[7]/bring/tub13/beta $atom:rings[8]/aring/tub13/alpha
		$bond:v1_9 @bond:InterLatticeBA $atom:rings[8]/bring/tub1/beta $atom:rings[9]/aring/tub1/alpha
		$bond:v2_9 @bond:InterLatticeBA $atom:rings[8]/bring/tub2/beta $atom:rings[9]/aring/tub2/alpha
		$bond:v3_9 @bond:InterLatticeBA $atom:rings[8]/bring/tub3/beta $atom:rings[9]/aring/tub3/alpha
		$bond:v4_9 @bond:InterLatticeBA $atom:rings[8]/bring/tub4/beta $atom:rings[9]/aring/tub4/alpha
		$bond:v5_9 @bond:InterLatticeBA $atom:rings[8]/bring/tub5/beta $atom:rings[9]/aring/tub5/alpha
		$bond:v6_9 @bond:InterLatticeBA $atom:rings[8]/bring/tub6/beta $atom:rings[9]/aring/tub6/alpha
		$bond:v7_9 @bond:InterLatticeBA $atom:rings[8]/bring/tub7/beta $atom:rings[9]/aring/tub7/alpha
		$bond:v8_9 @bond:InterLatticeBA $atom:rings[8]/bring/tub8/beta $atom:rings[9]/aring/tub8/alpha
		$bond:v9_9 @bond:InterLatticeBA $atom:rings[8]/bring/tub9/beta $atom:rings[9]/aring/tub9/alpha
		$bond:v10_9 @bond:InterLatticeBA $atom:rings[8]/bring/tub10/beta $atom:rings[9]/aring/tub10/alpha
		$bond:v11_9 @bond:InterLatticeBA $atom:rings[8]/bring/tub11/beta $atom:rings[9]/aring/tub11/alpha
		$bond:v12_9 @bond:InterLatticeBA $atom:rings[8]/bring/tub12/beta $atom:rings[9]/aring/tub12/alpha
		$bond:v13_9 @bond:InterLatticeBA $atom:rings[8]/bring/tub13/beta $atom:rings[9]/aring/tub13/alpha
		$bond:v1_10 @bond:InterLatticeBA $atom:rings[9]/bring/tub1/beta $atom:rings[10]/aring/tub1/alpha
		$bond:v2_10 @bond:InterLatticeBA $atom:rings[9]/bring/tub2/beta $atom:rings[10]/aring/tub2/alpha
		$bond:v3_10 @bond:InterLatticeBA $atom:rings[9]/bring/tub3/beta $atom:rings[10]/aring/tub3/alpha
		$bond:v4_10 @bond:InterLatticeBA $atom:rings[9]/bring/tub4/beta $atom:rings[10]/aring/tub4/alpha
		$bond:v5_10 @bond:InterLatticeBA $atom:rings[9]/bring/tub5/beta $atom:rings[10]/aring/tub5/alpha
		$bond:v6_10 @bond:InterLatticeBA $atom:rings[9]/bring/tub6/beta $atom:rings[10]/aring/tub6/alpha
		$bond:v7_10 @bond:InterLatticeBA $atom:rings[9]/bring/tub7/beta $atom:rings[10]/aring/tub7/alpha
		$bond:v8_10 @bond:InterLatticeBA $atom:rings[9]/bring/tub8/beta $atom:rings[10]/aring/tub8/alpha
		$bond:v9_10 @bond:InterLatticeBA $atom:rings[9]/bring/tub9/beta $atom:rings[10]/aring/tub9/alpha
		$bond:v10_10 @bond:InterLatticeBA $atom:rings[9]/bring/tub10/beta $atom:rings[10]/aring/tub10/alpha
		$bond:v11_10 @bond:InterLatticeBA $atom:rings[9]/bring/tub11/beta $atom:rings[10]/aring/tub11/alpha
		$bond:v12_10 @bond:InterLatticeBA $atom:rings[9]/bring/tub12/beta $atom:rings[10]/aring/tub12/alpha
		$bond:v13_10 @bond:InterLatticeBA $atom:rings[9]/bring/tub13/beta $atom:rings[10]/aring/tub13/alpha
		$bond:v1_11 @bond:InterLatticeBA $atom:rings[10]/bring/tub1/beta $atom:rings[11]/aring/tub1/alpha
		$bond:v2_11 @bond:InterLatticeBA $atom:rings[10]/bring/tub2/beta $atom:rings[11]/aring/tub2/alpha
		$bond:v3_11 @bond:InterLatticeBA $atom:rings[10]/bring/tub3/beta $atom:rings[11]/aring/tub3/alpha
		$bond:v4_11 @bond:InterLatticeBA $atom:rings[10]/bring/tub4/beta $atom:rings[11]/aring/tub4/alpha
		$bond:v5_11 @bond:InterLatticeBA $atom:rings[10]/bring/tub5/beta $atom:rings[11]/aring/tub5/alpha
		$bond:v6_11 @bond:InterLatticeBA $atom:rings[10]/bring/tub6/beta $atom:rings[11]/aring/tub6/alpha
		$bond:v7_11 @bond:InterLatticeBA $atom:rings[10]/bring/tub7/beta $atom:rings[11]/aring/tub7/alpha
		$bond:v8_11 @bond:InterLatticeBA $atom:rings[10]/bring/tub8/beta $atom:rings[11]/aring/tub8/alpha
		$bond:v9_11 @bond:InterLatticeBA $atom:rings[10]/bring/tub9/beta $atom:rings[11]/aring/tub9/alpha
		$bond:v10_11 @bond:InterLatticeBA $atom:rings[10]/bring/tub10/beta $atom:rings[11]/aring/tub10/alpha
		$bond:v11_11 @bond:InterLatticeBA $atom:rings[10]/bring/tub11/beta $atom:rings[11]/aring/tub11/alpha
		$bond:v12_11 @bond:InterLatticeBA $atom:rings[10]/bring/tub12/beta $atom:rings[11]/aring/tub12/alpha
		$bond:v13_11 @bond:InterLatticeBA $atom:rings[10]/bring/tub13/beta $atom:rings[11]/aring/tub13/alpha
		$bond:v1_12 @bond:InterLatticeBA $atom:rings[11]/bring/tub1/beta $atom:rings[12]/aring/tub1/alpha
		$bond:v2_12 @bond:InterLatticeBA $atom:rings[11]/bring/tub2/beta $atom:rings[12]/aring/tub2/alpha
		$bond:v3_12 @bond:InterLatticeBA $atom:rings[11]/bring/tub3/beta $atom:rings[12]/aring/tub3/alpha
		$bond:v4_12 @bond:InterLatticeBA $atom:rings[11]/bring/tub4/beta $atom:rings[12]/aring/tub4/alpha
		$bond:v5_12 @bond:InterLatticeBA $atom:rings[11]/bring/tub5/beta $atom:rings[12]/aring/tub5/alpha
		$bond:v6_12 @bond:InterLatticeBA $atom:rings[11]/bring/tub6/beta $atom:rings[12]/aring/tub6/alpha
		$bond:v7_12 @bond:InterLatticeBA $atom:rings[11]/bring/tub7/beta $atom:rings[12]/aring/tub7/alpha
		$bond:v8_12 @bond:InterLatticeBA $atom:rings[11]/bring/tub8/beta $atom:rings[12]/aring/tub8/alpha
		$bond:v9_12 @bond:InterLatticeBA $atom:rings[11]/bring/tub9/beta $atom:rings[12]/aring/tub9/alpha
		$bond:v10_12 @bond:InterLatticeBA $atom:rings[11]/bring/tub10/beta $atom:rings[12]/aring/tub10/alpha
		$bond:v11_12 @bond:InterLatticeBA $atom:rings[11]/bring/tub11/beta $atom:rings[12]/aring/tub11/alpha
		$bond:v12_12 @bond:InterLatticeBA $atom:rings[11]/bring/tub12/beta $atom:rings[12]/aring/tub12/alpha
		$bond:v13_12 @bond:InterLatticeBA $atom:rings[11]/bring/tub13/beta $atom:rings[12]/aring/tub13/alpha
		$bond:v1_13 @bond:InterLatticeBA $atom:rings[12]/bring/tub1/beta $atom:rings[13]/aring/tub1/alpha
		$bond:v2_13 @bond:InterLatticeBA $atom:rings[12]/bring/tub2/beta $atom:rings[13]/aring/tub2/alpha
		$bond:v3_13 @bond:InterLatticeBA $atom:rings[12]/bring/tub3/beta $atom:rings[13]/aring/tub3/alpha
		$bond:v4_13 @bond:InterLatticeBA $atom:rings[12]/bring/tub4/beta $atom:rings[13]/aring/tub4/alpha
		$bond:v5_13 @bond:InterLatticeBA $atom:rings[12]/bring/tub5/beta $atom:rings[13]/aring/tub5/alpha
		$bond:v6_13 @bond:InterLatticeBA $atom:rings[12]/bring/tub6/beta $atom:rings[13]/aring/tub6/alpha
		$bond:v7_13 @bond:InterLatticeBA $atom:rings[12]/bring/tub7/beta $atom:rings[13]/aring/tub7/alpha
		$bond:v8_13 @bond:InterLatticeBA $atom:rings[12]/bring/tub8/beta $atom:rings[13]/aring/tub8/alpha
		$bond:v9_13 @bond:InterLatticeBA $atom:rings[12]/bring/tub9/beta $atom:rings[13]/aring/tub9/alpha
		$bond:v10_13 @bond:InterLatticeBA $atom:rings[12]/bring/tub10/beta $atom:rings[13]/aring/tub10/alpha
		$bond:v11_13 @bond:InterLatticeBA $atom:rings[12]/bring/tub11/beta $atom:rings[13]/aring/tub11/alpha
		$bond:v12_13 @bond:InterLatticeBA $atom:rings[12]/bring/tub12/beta $atom:rings[13]/aring/tub12/alpha
		$bond:v13_13 @bond:InterLatticeBA $atom:rings[12]/bring/tub13/beta $atom:rings[13]/aring/tub13/alpha
		$bond:v1_14 @bond:InterLatticeBA $atom:rings[13]/bring/tub1/beta $atom:rings[14]/aring/tub1/alpha
		$bond:v2_14 @bond:InterLatticeBA $atom:rings[13]/bring/tub2/beta $atom:rings[14]/aring/tub2/alpha
		$bond:v3_14 @bond:InterLatticeBA $atom:rings[13]/bring/tub3/beta $atom:rings[14]/aring/tub3/alpha
		$bond:v4_14 @bond:InterLatticeBA $atom:rings[13]/bring/tub4/beta $atom:rings[14]/aring/tub4/alpha
		$bond:v5_14 @bond:InterLatticeBA $atom:rings[13]/bring/tub5/beta $atom:rings[14]/aring/tub5/alpha
		$bond:v6_14 @bond:InterLatticeBA $atom:rings[13]/bring/tub6/beta $atom:rings[14]/aring/tub6/alpha
		$bond:v7_14 @bond:InterLatticeBA $atom:rings[13]/bring/tub7/beta $atom:rings[14]/aring/tub7/alpha
		$bond:v8_14 @bond:InterLatticeBA $atom:rings[13]/bring/tub8/beta $atom:rings[14]/aring/tub8/alpha
		$bond:v9_14 @bond:InterLatticeBA $atom:rings[13]/bring/tub9/beta $atom:rings[14]/aring/tub9/alpha
		$bond:v10_14 @bond:InterLatticeBA $atom:rings[13]/bring/tub10/beta $atom:rings[14]/aring/tub10/alpha
		$bond:v11_14 @bond:InterLatticeBA $atom:rings[13]/bring/tub11/beta $atom:rings[14]/aring/tub11/alpha
		$bond:v12_14 @bond:InterLatticeBA $atom:rings[13]/bring/tub12/beta $atom:rings[14]/aring/tub12/alpha
		$bond:v13_14 @bond:InterLatticeBA $atom:rings[13]/bring/tub13/beta $atom:rings[14]/aring/tub13/alpha
		$bond:v1_15 @bond:InterLatticeBA $atom:rings[14]/bring/tub1/beta $atom:rings[15]/aring/tub1/alpha
		$bond:v2_15 @bond:InterLatticeBA $atom:rings[14]/bring/tub2/beta $atom:rings[15]/aring/tub2/alpha
		$bond:v3_15 @bond:InterLatticeBA $atom:rings[14]/bring/tub3/beta $atom:rings[15]/aring/tub3/alpha
		$bond:v4_15 @bond:InterLatticeBA $atom:rings[14]/bring/tub4/beta $atom:rings[15]/aring/tub4/alpha
		$bond:v5_15 @bond:InterLatticeBA $atom:rings[14]/bring/tub5/beta $atom:rings[15]/aring/tub5/alpha
		$bond:v6_15 @bond:InterLatticeBA $atom:rings[14]/bring/tub6/beta $atom:rings[15]/aring/tub6/alpha
		$bond:v7_15 @bond:InterLatticeBA $atom:rings[14]/bring/tub7/beta $atom:rings[15]/aring/tub7/alpha
		$bond:v8_15 @bond:InterLatticeBA $atom:rings[14]/bring/tub8/beta $atom:rings[15]/aring/tub8/alpha
		$bond:v9_15 @bond:InterLatticeBA $atom:rings[14]/bring/tub9/beta $atom:rings[15]/aring/tub9/alpha
		$bond:v10_15 @bond:InterLatticeBA $atom:rings[14]/bring/tub10/beta $atom:rings[15]/aring/tub10/alpha
		$bond:v11_15 @bond:InterLatticeBA $atom:rings[14]/bring/tub11/beta $atom:rings[15]/aring/tub11/alpha
		$bond:v12_15 @bond:InterLatticeBA $atom:rings[14]/bring/tub12/beta $atom:rings[15]/aring/tub12/alpha
		$bond:v13_15 @bond:InterLatticeBA $atom:rings[14]/bring/tub13/beta $atom:rings[15]/aring/tub13/alpha
		$bond:v1_16 @bond:InterLatticeBA $atom:rings[15]/bring/tub1/beta $atom:rings[16]/aring/tub1/alpha
		$bond:v2_16 @bond:InterLatticeBA $atom:rings[15]/bring/tub2/beta $atom:rings[16]/aring/tub2/alpha
		$bond:v3_16 @bond:InterLatticeBA $atom:rings[15]/bring/tub3/beta $atom:rings[16]/aring/tub3/alpha
		$bond:v4_16 @bond:InterLatticeBA $atom:rings[15]/bring/tub4/beta $atom:rings[16]/aring/tub4/alpha
		$bond:v5_16 @bond:InterLatticeBA $atom:rings[15]/bring/tub5/beta $atom:rings[16]/aring/tub5/alpha
		$bond:v6_16 @bond:InterLatticeBA $atom:rings[15]/bring/tub6/beta $atom:rings[16]/aring/tub6/alpha
		$bond:v7_16 @bond:InterLatticeBA $atom:rings[15]/bring/tub7/beta $atom:rings[16]/aring/tub7/alpha
		$bond:v8_16 @bond:InterLatticeBA $atom:rings[15]/bring/tub8/beta $atom:rings[16]/aring/tub8/alpha
		$bond:v9_16 @bond:InterLatticeBA $atom:rings[15]/bring/tub9/beta $atom:rings[16]/aring/tub9/alpha
		$bond:v10_16 @bond:InterLatticeBA $atom:rings[15]/bring/tub10/beta $atom:rings[16]/aring/tub10/alpha
		$bond:v11_16 @bond:InterLatticeBA $atom:rings[15]/bring/tub11/beta $atom:rings[16]/aring/tub11/alpha
		$bond:v12_16 @bond:InterLatticeBA $atom:rings[15]/bring/tub12/beta $atom:rings[16]/aring/tub12/alpha
		$bond:v13_16 @bond:InterLatticeBA $atom:rings[15]/bring/tub13/beta $atom:rings[16]/aring/tub13/alpha
		$bond:v1_17 @bond:InterLatticeBA $atom:rings[16]/bring/tub1/beta $atom:rings[17]/aring/tub1/alpha
		$bond:v2_17 @bond:InterLatticeBA $atom:rings[16]/bring/tub2/beta $atom:rings[17]/aring/tub2/alpha
		$bond:v3_17 @bond:InterLatticeBA $atom:rings[16]/bring/tub3/beta $atom:rings[17]/aring/tub3/alpha
		$bond:v4_17 @bond:InterLatticeBA $atom:rings[16]/bring/tub4/beta $atom:rings[17]/aring/tub4/alpha
		$bond:v5_17 @bond:InterLatticeBA $atom:rings[16]/bring/tub5/beta $atom:rings[17]/aring/tub5/alpha
		$bond:v6_17 @bond:InterLatticeBA $atom:rings[16]/bring/tub6/beta $atom:rings[17]/aring/tub6/alpha
		$bond:v7_17 @bond:InterLatticeBA $atom:rings[16]/bring/tub7/beta $atom:rings[17]/aring/tub7/alpha
		$bond:v8_17 @bond:InterLatticeBA $atom:rings[16]/bring/tub8/beta $atom:rings[17]/aring/tub8/alpha
		$bond:v9_17 @bond:InterLatticeBA $atom:rings[16]/bring/tub9/beta $atom:rings[17]/aring/tub9/alpha
		$bond:v10_17 @bond:InterLatticeBA $atom:rings[16]/bring/tub10/beta $atom:rings[17]/aring/tub10/alpha
		$bond:v11_17 @bond:InterLatticeBA $atom:rings[16]/bring/tub11/beta $atom:rings[17]/aring/tub11/alpha
		$bond:v12_17 @bond:InterLatticeBA $atom:rings[16]/bring/tub12/beta $atom:rings[17]/aring/tub12/alpha
		$bond:v13_17 @bond:InterLatticeBA $atom:rings[16]/bring/tub13/beta $atom:rings[17]/aring/tub13/alpha
		$bond:v1_18 @bond:InterLatticeBA $atom:rings[17]/bring/tub1/beta $atom:rings[18]/aring/tub1/alpha
		$bond:v2_18 @bond:InterLatticeBA $atom:rings[17]/bring/tub2/beta $atom:rings[18]/aring/tub2/alpha
		$bond:v3_18 @bond:InterLatticeBA $atom:rings[17]/bring/tub3/beta $atom:rings[18]/aring/tub3/alpha
		$bond:v4_18 @bond:InterLatticeBA $atom:rings[17]/bring/tub4/beta $atom:rings[18]/aring/tub4/alpha
		$bond:v5_18 @bond:InterLatticeBA $atom:rings[17]/bring/tub5/beta $atom:rings[18]/aring/tub5/alpha
		$bond:v6_18 @bond:InterLatticeBA $atom:rings[17]/bring/tub6/beta $atom:rings[18]/aring/tub6/alpha
		$bond:v7_18 @bond:InterLatticeBA $atom:rings[17]/bring/tub7/beta $atom:rings[18]/aring/tub7/alpha
		$bond:v8_18 @bond:InterLatticeBA $atom:rings[17]/bring/tub8/beta $atom:rings[18]/aring/tub8/alpha
		$bond:v9_18 @bond:InterLatticeBA $atom:rings[17]/bring/tub9/beta $atom:rings[18]/aring/tub9/alpha
		$bond:v10_18 @bond:InterLatticeBA $atom:rings[17]/bring/tub10/beta $atom:rings[18]/aring/tub10/alpha
		$bond:v11_18 @bond:InterLatticeBA $atom:rings[17]/bring/tub11/beta $atom:rings[18]/aring/tub11/alpha
		$bond:v12_18 @bond:InterLatticeBA $atom:rings[17]/bring/tub12/beta $atom:rings[18]/aring/tub12/alpha
		$bond:v13_18 @bond:InterLatticeBA $atom:rings[17]/bring/tub13/beta $atom:rings[18]/aring/tub13/alpha
		$bond:v1_19 @bond:InterLatticeBA $atom:rings[18]/bring/tub1/beta $atom:rings[19]/aring/tub1/alpha
		$bond:v2_19 @bond:InterLatticeBA $atom:rings[18]/bring/tub2/beta $atom:rings[19]/aring/tub2/alpha
		$bond:v3_19 @bond:InterLatticeBA $atom:rings[18]/bring/tub3/beta $atom:rings[19]/aring/tub3/alpha
		$bond:v4_19 @bond:InterLatticeBA $atom:rings[18]/bring/tub4/beta $atom:rings[19]/aring/tub4/alpha
		$bond:v5_19 @bond:InterLatticeBA $atom:rings[18]/bring/tub5/beta $atom:rings[19]/aring/tub5/alpha
		$bond:v6_19 @bond:InterLatticeBA $atom:rings[18]/bring/tub6/beta $atom:rings[19]/aring/tub6/alpha
		$bond:v7_19 @bond:InterLatticeBA $atom:rings[18]/bring/tub7/beta $atom:rings[19]/aring/tub7/alpha
		$bond:v8_19 @bond:InterLatticeBA $atom:rings[18]/bring/tub8/beta $atom:rings[19]/aring/tub8/alpha
		$bond:v9_19 @bond:InterLatticeBA $atom:rings[18]/bring/tub9/beta $atom:rings[19]/aring/tub9/alpha
		$bond:v10_19 @bond:InterLatticeBA $atom:rings[18]/bring/tub10/beta $atom:rings[19]/aring/tub10/alpha
		$bond:v11_19 @bond:InterLatticeBA $atom:rings[18]/bring/tub11/beta $atom:rings[19]/aring/tub11/alpha
		$bond:v12_19 @bond:InterLatticeBA $atom:rings[18]/bring/tub12/beta $atom:rings[19]/aring/tub12/alpha
		$bond:v13_19 @bond:InterLatticeBA $atom:rings[18]/bring/tub13/beta $atom:rings[19]/aring/tub13/alpha
		$bond:v1_20 @bond:InterLatticeBA $atom:rings[19]/bring/tub1/beta $atom:rings[20]/aring/tub1/alpha
		$bond:v2_20 @bond:InterLatticeBA $atom:rings[19]/bring/tub2/beta $atom:rings[20]/aring/tub2/alpha
		$bond:v3_20 @bond:InterLatticeBA $atom:rings[19]/bring/tub3/beta $atom:rings[20]/aring/tub3/alpha
		$bond:v4_20 @bond:InterLatticeBA $atom:rings[19]/bring/tub4/beta $atom:rings[20]/aring/tub4/alpha
		$bond:v5_20 @bond:InterLatticeBA $atom:rings[19]/bring/tub5/beta $atom:rings[20]/aring/tub5/alpha
		$bond:v6_20 @bond:InterLatticeBA $atom:rings[19]/bring/tub6/beta $atom:rings[20]/aring/tub6/alpha
		$bond:v7_20 @bond:InterLatticeBA $atom:rings[19]/bring/tub7/beta $atom:rings[20]/aring/tub7/alpha
		$bond:v8_20 @bond:InterLatticeBA $atom:rings[19]/bring/tub8/beta $atom:rings[20]/aring/tub8/alpha
		$bond:v9_20 @bond:InterLatticeBA $atom:rings[19]/bring/tub9/beta $atom:rings[20]/aring/tub9/alpha
		$bond:v10_20 @bond:InterLatticeBA $atom:rings[19]/bring/tub10/beta $atom:rings[20]/aring/tub10/alpha
		$bond:v11_20 @bond:InterLatticeBA $atom:rings[19]/bring/tub11/beta $atom:rings[20]/aring/tub11/alpha
		$bond:v12_20 @bond:InterLatticeBA $atom:rings[19]/bring/tub12/beta $atom:rings[20]/aring/tub12/alpha
		$bond:v13_20 @bond:InterLatticeBA $atom:rings[19]/bring/tub13/beta $atom:rings[20]/aring/tub13/alpha
		$bond:v1_21 @bond:InterLatticeBA $atom:rings[20]/bring/tub1/beta $atom:rings[21]/aring/tub1/alpha
		$bond:v2_21 @bond:InterLatticeBA $atom:rings[20]/bring/tub2/beta $atom:rings[21]/aring/tub2/alpha
		$bond:v3_21 @bond:InterLatticeBA $atom:rings[20]/bring/tub3/beta $atom:rings[21]/aring/tub3/alpha
		$bond:v4_21 @bond:InterLatticeBA $atom:rings[20]/bring/tub4/beta $atom:rings[21]/aring/tub4/alpha
		$bond:v5_21 @bond:InterLatticeBA $atom:rings[20]/bring/tub5/beta $atom:rings[21]/aring/tub5/alpha
		$bond:v6_21 @bond:InterLatticeBA $atom:rings[20]/bring/tub6/beta $atom:rings[21]/aring/tub6/alpha
		$bond:v7_21 @bond:InterLatticeBA $atom:rings[20]/bring/tub7/beta $atom:rings[21]/aring/tub7/alpha
		$bond:v8_21 @bond:InterLatticeBA $atom:rings[20]/bring/tub8/beta $atom:rings[21]/aring/tub8/alpha
		$bond:v9_21 @bond:InterLatticeBA $atom:rings[20]/bring/tub9/beta $atom:rings[21]/aring/tub9/alpha
		$bond:v10_21 @bond:InterLatticeBA $atom:rings[20]/bring/tub10/beta $atom:rings[21]/aring/tub10/alpha
		$bond:v11_21 @bond:InterLatticeBA $atom:rings[20]/bring/tub11/beta $atom:rings[21]/aring/tub11/alpha
		$bond:v12_21 @bond:InterLatticeBA $atom:rings[20]/bring/tub12/beta $atom:rings[21]/aring/tub12/alpha
		$bond:v13_21 @bond:InterLatticeBA $atom:rings[20]/bring/tub13/beta $atom:rings[21]/aring/tub13/alpha
		$bond:v1_22 @bond:InterLatticeBA $atom:rings[21]/bring/tub1/beta $atom:rings[22]/aring/tub1/alpha
		$bond:v2_22 @bond:InterLatticeBA $atom:rings[21]/bring/tub2/beta $atom:rings[22]/aring/tub2/alpha
		$bond:v3_22 @bond:InterLatticeBA $atom:rings[21]/bring/tub3/beta $atom:rings[22]/aring/tub3/alpha
		$bond:v4_22 @bond:InterLatticeBA $atom:rings[21]/bring/tub4/beta $atom:rings[22]/aring/tub4/alpha
		$bond:v5_22 @bond:InterLatticeBA $atom:rings[21]/bring/tub5/beta $atom:rings[22]/aring/tub5/alpha
		$bond:v6_22 @bond:InterLatticeBA $atom:rings[21]/bring/tub6/beta $atom:rings[22]/aring/tub6/alpha
		$bond:v7_22 @bond:InterLatticeBA $atom:rings[21]/bring/tub7/beta $atom:rings[22]/aring/tub7/alpha
		$bond:v8_22 @bond:InterLatticeBA $atom:rings[21]/bring/tub8/beta $atom:rings[22]/aring/tub8/alpha
		$bond:v9_22 @bond:InterLatticeBA $atom:rings[21]/bring/tub9/beta $atom:rings[22]/aring/tub9/alpha
		$bond:v10_22 @bond:InterLatticeBA $atom:rings[21]/bring/tub10/beta $atom:rings[22]/aring/tub10/alpha
		$bond:v11_22 @bond:InterLatticeBA $atom:rings[21]/bring/tub11/beta $atom:rings[22]/aring/tub11/alpha
		$bond:v12_22 @bond:InterLatticeBA $atom:rings[21]/bring/tub12/beta $atom:rings[22]/aring/tub12/alpha
		$bond:v13_22 @bond:InterLatticeBA $atom:rings[21]/bring/tub13/beta $atom:rings[22]/aring/tub13/alpha
		$bond:v1_23 @bond:InterLatticeBA $atom:rings[22]/bring/tub1/beta $atom:rings[23]/aring/tub1/alpha
		$bond:v2_23 @bond:InterLatticeBA $atom:rings[22]/bring/tub2/beta $atom:rings[23]/aring/tub2/alpha
		$bond:v3_23 @bond:InterLatticeBA $atom:rings[22]/bring/tub3/beta $atom:rings[23]/aring/tub3/alpha
		$bond:v4_23 @bond:InterLatticeBA $atom:rings[22]/bring/tub4/beta $atom:rings[23]/aring/tub4/alpha
		$bond:v5_23 @bond:InterLatticeBA $atom:rings[22]/bring/tub5/beta $atom:rings[23]/aring/tub5/alpha
		$bond:v6_23 @bond:InterLatticeBA $atom:rings[22]/bring/tub6/beta $atom:rings[23]/aring/tub6/alpha
		$bond:v7_23 @bond:InterLatticeBA $atom:rings[22]/bring/tub7/beta $atom:rings[23]/aring/tub7/alpha
		$bond:v8_23 @bond:InterLatticeBA $atom:rings[22]/bring/tub8/beta $atom:rings[23]/aring/tub8/alpha
		$bond:v9_23 @bond:InterLatticeBA $atom:rings[22]/bring/tub9/beta $atom:rings[23]/aring/tub9/alpha
		$bond:v10_23 @bond:InterLatticeBA $atom:rings[22]/bring/tub10/beta $atom:rings[23]/aring/tub10/alpha
		$bond:v11_23 @bond:InterLatticeBA $atom:rings[22]/bring/tub11/beta $atom:rings[23]/aring/tub11/alpha
		$bond:v12_23 @bond:InterLatticeBA $atom:rings[22]/bring/tub12/beta $atom:rings[23]/aring/tub12/alpha
		$bond:v13_23 @bond:InterLatticeBA $atom:rings[22]/bring/tub13/beta $atom:rings[23]/aring/tub13/alpha
		$bond:s113_1 @bond:CrossSeamAB2 $atom:rings[1]/bring/tub1/beta $atom:rings[0]/aring/tub13/alpha
		$bond:s113_2 @bond:CrossSeamAB2 $atom:rings[2]/bring/tub1/beta $atom:rings[1]/aring/tub13/alpha
		$bond:s113_3 @bond:CrossSeamAB2 $atom:rings[3]/bring/tub1/beta $atom:rings[2]/aring/tub13/alpha
		$bond:s113_4 @bond:CrossSeamAB2 $atom:rings[4]/bring/tub1/beta $atom:rings[3]/aring/tub13/alpha
		$bond:s113_5 @bond:CrossSeamAB2 $atom:rings[5]/bring/tub1/beta $atom:rings[4]/aring/tub13/alpha
		$bond:s113_6 @bond:CrossSeamAB2 $atom:rings[6]/bring/tub1/beta $atom:rings[5]/aring/tub13/alpha
		$bond:s113_7 @bond:CrossSeamAB2 $atom:rings[7]/bring/tub1/beta $atom:rings[6]/aring/tub13/alpha
		$bond:s113_8 @bond:CrossSeamAB2 $atom:rings[8]/bring/tub1/beta $atom:rings[7]/aring/tub13/alpha
		$bond:s113_9 @bond:CrossSeamAB2 $atom:rings[9]/bring/tub1/beta $atom:rings[8]/aring/tub13/alpha
		$bond:s113_10 @bond:CrossSeamAB2 $atom:rings[10]/bring/tub1/beta $atom:rings[9]/aring/tub13/alpha
		$bond:s113_11 @bond:CrossSeamAB2 $atom:rings[11]/bring/tub1/beta $atom:rings[10]/aring/tub13/alpha
		$bond:s113_12 @bond:CrossSeamAB2 $atom:rings[12]/bring/tub1/beta $atom:rings[11]/aring/tub13/alpha
		$bond:s113_13 @bond:CrossSeamAB2 $atom:rings[13]/bring/tub1/beta $atom:rings[12]/aring/tub13/alpha
		$bond:s113_14 @bond:CrossSeamAB2 $atom:rings[14]/bring/tub1/beta $atom:rings[13]/aring/tub13/alpha
		$bond:s113_15 @bond:CrossSeamAB2 $atom:rings[15]/bring/tub1/beta $atom:rings[14]/aring/tub13/alpha
		$bond:s113_16 @bond:CrossSeamAB2 $atom:rings[16]/bring/tub1/beta $atom:rings[15]/aring/tub13/alpha
		$bond:s113_17 @bond:CrossSeamAB2 $atom:rings[17]/bring/tub1/beta $atom:rings[16]/aring/tub13/alpha
		$bond:s113_18 @bond:CrossSeamAB2 $atom:rings[18]/bring/tub1/beta $atom:rings[17]/aring/tub13/alpha
		$bond:s113_19 @bond:CrossSeamAB2 $atom:rings[19]/bring/tub1/beta $atom:rings[18]/aring/tub13/alpha
		$bond:s113_20 @bond:CrossSeamAB2 $atom:rings[20]/bring/tub1/beta $atom:rings[19]/aring/tub13/alpha
		$bond:s113_21 @bond:CrossSeamAB2 $atom:rings[21]/bring/tub1/beta $atom:rings[20]/aring/tub13/alpha
		$bond:s113_22 @bond:CrossSeamAB2 $atom:rings[22]/bring/tub1/beta $atom:rings[21]/aring/tub13/alpha
		$bond:s113_23 @bond:CrossSeamAB2 $atom:rings[23]/bring/tub1/beta $atom:rings[22]/aring/tub13/alpha
		$bond:s213_1 @bond:CrossSeamAB2 $atom:rings[0]/bring/tub13/beta $atom:rings[2]/aring/tub1/alpha
		$bond:s213_2 @bond:CrossSeamAB2 $atom:rings[1]/bring/tub13/beta $atom:rings[3]/aring/tub1/alpha
		$bond:s213_3 @bond:CrossSeamAB2 $atom:rings[2]/bring/tub13/beta $atom:rings[4]/aring/tub1/alpha
		$bond:s213_4 @bond:CrossSeamAB2 $atom:rings[3]/bring/tub13/beta $atom:rings[5]/aring/tub1/alpha
		$bond:s213_5 @bond:CrossSeamAB2 $atom:rings[4]/bring/tub13/beta $atom:rings[6]/aring/tub1/alpha
		$bond:s213_6 @bond:CrossSeamAB2 $atom:rings[5]/bring/tub13/beta $atom:rings[7]/aring/tub1/alpha
		$bond:s213_7 @bond:CrossSeamAB2 $atom:rings[6]/bring/tub13/beta $atom:rings[8]/aring/tub1/alpha
		$bond:s213_8 @bond:CrossSeamAB2 $atom:rings[7]/bring/tub13/beta $atom:rings[9]/aring/tub1/alpha
		$bond:s213_9 @bond:CrossSeamAB2 $atom:rings[8]/bring/tub13/beta $atom:rings[10]/aring/tub1/alpha
		$bond:s213_10 @bond:CrossSeamAB2 $atom:rings[9]/bring/tub13/beta $atom:rings[11]/aring/tub1/alpha
		$bond:s213_11 @bond:CrossSeamAB2 $atom:rings[10]/bring/tub13/beta $atom:rings[12]/aring/tub1/alpha
		$bond:s213_12 @bond:CrossSeamAB2 $atom:rings[11]/bring/tub13/beta $atom:rings[13]/aring/tub1/alpha
		$bond:s213_13 @bond:CrossSeamAB2 $atom:rings[12]/bring/tub13/beta $atom:rings[14]/aring/tub1/alpha
		$bond:s213_14 @bond:CrossSeamAB2 $atom:rings[13]/bring/tub13/beta $atom:rings[15]/aring/tub1/alpha
		$bond:s213_15 @bond:CrossSeamAB2 $atom:rings[14]/bring/tub13/beta $atom:rings[16]/aring/tub1/alpha
		$bond:s213_16 @bond:CrossSeamAB2 $atom:rings[15]/bring/tub13/beta $atom:rings[17]/aring/tub1/alpha
		$bond:s213_17 @bond:CrossSeamAB2 $atom:rings[16]/bring/tub13/beta $atom:rings[18]/aring/tub1/alpha
		$bond:s213_18 @bond:CrossSeamAB2 $atom:rings[17]/bring/tub13/beta $atom:rings[19]/aring/tub1/alpha
		$bond:s213_19 @bond:CrossSeamAB2 $atom:rings[18]/bring/tub13/beta $atom:rings[20]/aring/tub1/alpha
		$bond:s213_20 @bond:CrossSeamAB2 $atom:rings[19]/bring/tub13/beta $atom:rings[21]/aring/tub1/alpha
		$bond:s213_21 @bond:CrossSeamAB2 $atom:rings[20]/bring/tub13/beta $atom:rings[22]/aring/tub1/alpha
		$bond:s213_22 @bond:CrossSeamAB2 $atom:rings[21]/bring/tub13/beta $atom:rings[23]/aring/tub1/alpha

	}
}
