# Supplementary material for: Graph prolongation convolutional networks: explicitly multiscale machine learning on graphs with applications to modeling of cytoskeleton
Source: Mach Learn Sci Technol. Author manuscript; Available in PMC 2025 Aug 11. (PMC12338120; doi:10.1088/2632-2153/abb6d2)
Supplement: Scott_Mjolsness_Code_Repo_REV [file NIHMS2040663-supplement-Scott_Mjolsness_Code_Repo_REV.zip › code_repo_REV/data_generation/forcefield.lt]

# Forcefield data for microtubule simulation.
# MTs contain seam molecules and dimers
# Dimers are represented with 

# Parameters:
# Mass of tubulin monomer: found on phosphosite.org as 5 * 10^4 Da. 
#    - assuming that alpha and beta tubulin are identical (not true for some more complicated chemical processes e.g. only 
#    beta undergoes phosporylation). 
# Mass of seam molecule: found on phosphosite as 2.9 * 10^4 Da
# Cutoff radius for Lennard-Jones interactions.
# Several virtual particles, each with negligible mass, for alignment of individual proteins.
# 


ForceField {

  write_once("In Init") {
    # -- Styles used in "ForceField" --
    # -- (Changing these styles will change the formulas above) --
    units           nano
    atom_style      full
    bond_style      harmonic
    angle_style     harmonic
    improper_style  none
    dihedral_style  none
    pair_style      zero 10.0 nocoeff
  } # end init

#____SPLIT____
  write_once("Data Masses") {
    @atom:aTB     4.9671          # alpha-Tubulin center mass
    @atom:aT0     4.9671          # alpha-Tubulin center mass
    @atom:aT1     4.9671          # alpha-Tubulin center mass
    @atom:aT2     4.9671          # alpha-Tubulin center mass
    @atom:aTF     4.9671          # alpha-Tubulin center mass
    @atom:bTB     4.9671          # beta-Tubulin center mass
    @atom:bT0     4.9671          # beta-Tubulin center mass
    @atom:bT1     4.9671          # beta-Tubulin center mass
    @atom:bT2     4.9671          # beta-Tubulin center mass
    @atom:bT3     4.9671          # beta-Tubulin center mass
    @atom:bTF     4.9671          # beta-Tubulin center mass
    @atom:S     2.9999          # Seam center mass
  }
#____SPLIT____
  # ---- 2-body (non-bonded) interactions: ----
  #   U(r) = 4*epsilon((sigma/r)^12 - (sigma/r)^6)
  #   (for details see http://lammps.sandia.gov/doc/pair_lj.html)
  #        atom-type   atom-type   epsilon sigma

  write_once("In Settings") {
    # Pairwise (non-bonded) interactions:
    #           atomType1 atomType2   epsilon sigma
    # (Interactions between different atoms are determined by mixing rules.)
		pair_coeff @atom:aTB @atom:aTB 0 0
		pair_coeff @atom:aTB @atom:aT0 0 0
		pair_coeff @atom:aTB @atom:aT1 0 0
		pair_coeff @atom:aTB @atom:aT2 0 0
		pair_coeff @atom:aTB @atom:aTF 0 0
		pair_coeff @atom:aTB @atom:bTB 0 0
		pair_coeff @atom:aTB @atom:bT0 0 0
		pair_coeff @atom:aTB @atom:bT1 0 0
		pair_coeff @atom:aTB @atom:bT2 0 0
		pair_coeff @atom:aTB @atom:bT3 0 0
		pair_coeff @atom:aTB @atom:bTF 0 0
		pair_coeff @atom:aTB @atom:S 0 0
		pair_coeff @atom:aT0 @atom:aTB 0 0
		pair_coeff @atom:aT0 @atom:aT0 0 0
		pair_coeff @atom:aT0 @atom:aT1 0 0
		pair_coeff @atom:aT0 @atom:aT2 0 0
		pair_coeff @atom:aT0 @atom:aTF 0 0
		pair_coeff @atom:aT0 @atom:bTB 0 0
		pair_coeff @atom:aT0 @atom:bT0 0 0
		pair_coeff @atom:aT0 @atom:bT1 0 0
		pair_coeff @atom:aT0 @atom:bT2 0 0
		pair_coeff @atom:aT0 @atom:bT3 0 0
		pair_coeff @atom:aT0 @atom:bTF 0 0
		pair_coeff @atom:aT0 @atom:S 0 0
		pair_coeff @atom:aT1 @atom:aTB 0 0
		pair_coeff @atom:aT1 @atom:aT0 0 0
		pair_coeff @atom:aT1 @atom:aT1 0 0
		pair_coeff @atom:aT1 @atom:aT2 0 0
		pair_coeff @atom:aT1 @atom:aTF 0 0
		pair_coeff @atom:aT1 @atom:bTB 0 0
		pair_coeff @atom:aT1 @atom:bT0 0 0
		pair_coeff @atom:aT1 @atom:bT1 0 0
		pair_coeff @atom:aT1 @atom:bT2 0 0
		pair_coeff @atom:aT1 @atom:bT3 0 0
		pair_coeff @atom:aT1 @atom:bTF 0 0
		pair_coeff @atom:aT1 @atom:S 0 0
		pair_coeff @atom:aT2 @atom:aTB 0 0
		pair_coeff @atom:aT2 @atom:aT0 0 0
		pair_coeff @atom:aT2 @atom:aT1 0 0
		pair_coeff @atom:aT2 @atom:aT2 0 0
		pair_coeff @atom:aT2 @atom:aTF 0 0
		pair_coeff @atom:aT2 @atom:bTB 0 0
		pair_coeff @atom:aT2 @atom:bT0 0 0
		pair_coeff @atom:aT2 @atom:bT1 0 0
		pair_coeff @atom:aT2 @atom:bT2 0 0
		pair_coeff @atom:aT2 @atom:bT3 0 0
		pair_coeff @atom:aT2 @atom:bTF 0 0
		pair_coeff @atom:aT2 @atom:S 0 0
		pair_coeff @atom:aTF @atom:aTB 0 0
		pair_coeff @atom:aTF @atom:aT0 0 0
		pair_coeff @atom:aTF @atom:aT1 0 0
		pair_coeff @atom:aTF @atom:aT2 0 0
		pair_coeff @atom:aTF @atom:aTF 0 0
		pair_coeff @atom:aTF @atom:bTB 0 0
		pair_coeff @atom:aTF @atom:bT0 0 0
		pair_coeff @atom:aTF @atom:bT1 0 0
		pair_coeff @atom:aTF @atom:bT2 0 0
		pair_coeff @atom:aTF @atom:bT3 0 0
		pair_coeff @atom:aTF @atom:bTF 0 0
		pair_coeff @atom:aTF @atom:S 0 0
		pair_coeff @atom:bTB @atom:aTB 0 0
		pair_coeff @atom:bTB @atom:aT0 0 0
		pair_coeff @atom:bTB @atom:aT1 0 0
		pair_coeff @atom:bTB @atom:aT2 0 0
		pair_coeff @atom:bTB @atom:aTF 0 0
		pair_coeff @atom:bTB @atom:bTB 0 0
		pair_coeff @atom:bTB @atom:bT0 0 0
		pair_coeff @atom:bTB @atom:bT1 0 0
		pair_coeff @atom:bTB @atom:bT2 0 0
		pair_coeff @atom:bTB @atom:bT3 0 0
		pair_coeff @atom:bTB @atom:bTF 0 0
		pair_coeff @atom:bTB @atom:S 0 0
		pair_coeff @atom:bT0 @atom:aTB 0 0
		pair_coeff @atom:bT0 @atom:aT0 0 0
		pair_coeff @atom:bT0 @atom:aT1 0 0
		pair_coeff @atom:bT0 @atom:aT2 0 0
		pair_coeff @atom:bT0 @atom:aTF 0 0
		pair_coeff @atom:bT0 @atom:bTB 0 0
		pair_coeff @atom:bT0 @atom:bT0 0 0
		pair_coeff @atom:bT0 @atom:bT1 0 0
		pair_coeff @atom:bT0 @atom:bT2 0 0
		pair_coeff @atom:bT0 @atom:bT3 0 0
		pair_coeff @atom:bT0 @atom:bTF 0 0
		pair_coeff @atom:bT0 @atom:S 0 0
		pair_coeff @atom:bT1 @atom:aTB 0 0
		pair_coeff @atom:bT1 @atom:aT0 0 0
		pair_coeff @atom:bT1 @atom:aT1 0 0
		pair_coeff @atom:bT1 @atom:aT2 0 0
		pair_coeff @atom:bT1 @atom:aTF 0 0
		pair_coeff @atom:bT1 @atom:bTB 0 0
		pair_coeff @atom:bT1 @atom:bT0 0 0
		pair_coeff @atom:bT1 @atom:bT1 0 0
		pair_coeff @atom:bT1 @atom:bT2 0 0
		pair_coeff @atom:bT1 @atom:bT3 0 0
		pair_coeff @atom:bT1 @atom:bTF 0 0
		pair_coeff @atom:bT1 @atom:S 0 0
		pair_coeff @atom:bT2 @atom:aTB 0 0
		pair_coeff @atom:bT2 @atom:aT0 0 0
		pair_coeff @atom:bT2 @atom:aT1 0 0
		pair_coeff @atom:bT2 @atom:aT2 0 0
		pair_coeff @atom:bT2 @atom:aTF 0 0
		pair_coeff @atom:bT2 @atom:bTB 0 0
		pair_coeff @atom:bT2 @atom:bT0 0 0
		pair_coeff @atom:bT2 @atom:bT1 0 0
		pair_coeff @atom:bT2 @atom:bT2 0 0
		pair_coeff @atom:bT2 @atom:bT3 0 0
		pair_coeff @atom:bT2 @atom:bTF 0 0
		pair_coeff @atom:bT2 @atom:S 0 0
		pair_coeff @atom:bT3 @atom:aTB 0 0
		pair_coeff @atom:bT3 @atom:aT0 0 0
		pair_coeff @atom:bT3 @atom:aT1 0 0
		pair_coeff @atom:bT3 @atom:aT2 0 0
		pair_coeff @atom:bT3 @atom:aTF 0 0
		pair_coeff @atom:bT3 @atom:bTB 0 0
		pair_coeff @atom:bT3 @atom:bT0 0 0
		pair_coeff @atom:bT3 @atom:bT1 0 0
		pair_coeff @atom:bT3 @atom:bT2 0 0
		pair_coeff @atom:bT3 @atom:bT3 0 0
		pair_coeff @atom:bT3 @atom:bTF 0 0
		pair_coeff @atom:bT3 @atom:S 0 0
		pair_coeff @atom:bTF @atom:aTB 0 0
		pair_coeff @atom:bTF @atom:aT0 0 0
		pair_coeff @atom:bTF @atom:aT1 0 0
		pair_coeff @atom:bTF @atom:aT2 0 0
		pair_coeff @atom:bTF @atom:aTF 0 0
		pair_coeff @atom:bTF @atom:bTB 0 0
		pair_coeff @atom:bTF @atom:bT0 0 0
		pair_coeff @atom:bTF @atom:bT1 0 0
		pair_coeff @atom:bTF @atom:bT2 0 0
		pair_coeff @atom:bTF @atom:bT3 0 0
		pair_coeff @atom:bTF @atom:bTF 0 0
		pair_coeff @atom:bTF @atom:S 0 0
		pair_coeff @atom:S @atom:aTB 0 0
		pair_coeff @atom:S @atom:aT0 0 0
		pair_coeff @atom:S @atom:aT1 0 0
		pair_coeff @atom:S @atom:aT2 0 0
		pair_coeff @atom:S @atom:aTF 0 0
		pair_coeff @atom:S @atom:bTB 0 0
		pair_coeff @atom:S @atom:bT0 0 0
		pair_coeff @atom:S @atom:bT1 0 0
		pair_coeff @atom:S @atom:bT2 0 0
		pair_coeff @atom:S @atom:bT3 0 0
		pair_coeff @atom:S @atom:bTF 0 0
		pair_coeff @atom:S @atom:S 0 0
  }
#____SPLIT____
  write_once("In Settings") {
    #             bond-type           k     r0
		bond_coeff @bond:CrossSeamAB2 1.0 5.15639
		bond_coeff @bond:IntraLatticeAA 1.0 5.15639
		bond_coeff @bond:IntraLatticeBB 1.0 5.15639
		bond_coeff @bond:InterLatticeAB 1.0 5.0
		bond_coeff @bond:InterLatticeBA 1.0 5.0
  }  
#____SPLIT____

  write_once("Data Angles By Type") {
		@angle:a_1 @atom:aT0 @atom:aTB @atom:bTB @bond:IntraLatticeAA @bond:InterLatticeAB
		@angle:a_2 @atom:aTB @atom:aT0 @atom:aT1 @bond:IntraLatticeAA @bond:IntraLatticeAA
		@angle:a_3 @atom:aTB @atom:aT0 @atom:bT0 @bond:IntraLatticeAA @bond:InterLatticeAB
		@angle:a_1 @atom:aT1 @atom:aT0 @atom:bT0 @bond:IntraLatticeAA @bond:InterLatticeAB
		@angle:a_2 @atom:aT0 @atom:aT1 @atom:aT2 @bond:IntraLatticeAA @bond:IntraLatticeAA
		@angle:a_3 @atom:aT0 @atom:aT1 @atom:bT1 @bond:IntraLatticeAA @bond:InterLatticeAB
		@angle:a_1 @atom:aT2 @atom:aT1 @atom:bT1 @bond:IntraLatticeAA @bond:InterLatticeAB
		@angle:a_2 @atom:aT2 @atom:aT0 @atom:aT1 @bond:IntraLatticeAA @bond:IntraLatticeAA
		@angle:a_3 @atom:aT2 @atom:aT0 @atom:bT2 @bond:IntraLatticeAA @bond:InterLatticeAB
		@angle:a_1 @atom:aT1 @atom:aT0 @atom:bT2 @bond:IntraLatticeAA @bond:InterLatticeAB
		@angle:a_3 @atom:aT0 @atom:aT1 @atom:bT0 @bond:IntraLatticeAA @bond:InterLatticeAB
		@angle:a_1 @atom:aT2 @atom:aT1 @atom:bT0 @bond:IntraLatticeAA @bond:InterLatticeAB
		@angle:a_2 @atom:aT1 @atom:aT2 @atom:aT0 @bond:IntraLatticeAA @bond:IntraLatticeAA
		@angle:a_3 @atom:aT1 @atom:aT2 @atom:bT1 @bond:IntraLatticeAA @bond:InterLatticeAB
		@angle:a_1 @atom:aT0 @atom:aT2 @atom:bT1 @bond:IntraLatticeAA @bond:InterLatticeAB
		@angle:a_3 @atom:aTB @atom:bTB @atom:bT0 @bond:InterLatticeAB @bond:IntraLatticeBB
		@angle:a_4 @atom:aTB @atom:bTB @atom:aTB @bond:InterLatticeAB @bond:InterLatticeBA
		@angle:a_1 @atom:bT0 @atom:bTB @atom:aTB @bond:IntraLatticeBB @bond:InterLatticeBA
		@angle:a_1 @atom:aT0 @atom:bT0 @atom:bTB @bond:InterLatticeAB @bond:IntraLatticeBB
		@angle:a_3 @atom:aT0 @atom:bT0 @atom:bT1 @bond:InterLatticeAB @bond:IntraLatticeBB
		@angle:a_4 @atom:aT0 @atom:bT0 @atom:aT0 @bond:InterLatticeAB @bond:InterLatticeBA
		@angle:a_2 @atom:bTB @atom:bT0 @atom:bT1 @bond:IntraLatticeBB @bond:IntraLatticeBB
		@angle:a_3 @atom:bTB @atom:bT0 @atom:aT0 @bond:IntraLatticeBB @bond:InterLatticeBA
		@angle:a_1 @atom:bT1 @atom:bT0 @atom:aT0 @bond:IntraLatticeBB @bond:InterLatticeBA
		@angle:a_3 @atom:aT2 @atom:aT0 @atom:bT3 @bond:IntraLatticeAA @bond:InterLatticeAB
		@angle:a_1 @atom:aT1 @atom:aT0 @atom:bT3 @bond:IntraLatticeAA @bond:InterLatticeAB
		@angle:a_1 @atom:aT1 @atom:bT1 @atom:bT0 @bond:InterLatticeAB @bond:IntraLatticeBB
		@angle:a_3 @atom:aT1 @atom:bT1 @atom:bT2 @bond:InterLatticeAB @bond:IntraLatticeBB
		@angle:a_4 @atom:aT1 @atom:bT1 @atom:aT1 @bond:InterLatticeAB @bond:InterLatticeBA
		@angle:a_2 @atom:bT0 @atom:bT1 @atom:bT2 @bond:IntraLatticeBB @bond:IntraLatticeBB
		@angle:a_3 @atom:bT0 @atom:bT1 @atom:aT1 @bond:IntraLatticeBB @bond:InterLatticeBA
		@angle:a_1 @atom:bT2 @atom:bT1 @atom:aT1 @bond:IntraLatticeBB @bond:InterLatticeBA
		@angle:a_3 @atom:aT1 @atom:aT2 @atom:bT2 @bond:IntraLatticeAA @bond:InterLatticeAB
		@angle:a_1 @atom:aT0 @atom:aT2 @atom:bT2 @bond:IntraLatticeAA @bond:InterLatticeAB
		@angle:a_1 @atom:aT2 @atom:bT2 @atom:bT1 @bond:InterLatticeAB @bond:IntraLatticeBB
		@angle:a_3 @atom:aT2 @atom:bT2 @atom:bT3 @bond:InterLatticeAB @bond:IntraLatticeBB
		@angle:a_4 @atom:aT2 @atom:bT2 @atom:aT2 @bond:InterLatticeAB @bond:InterLatticeBA
		@angle:a_2 @atom:bT1 @atom:bT2 @atom:bT3 @bond:IntraLatticeBB @bond:IntraLatticeBB
		@angle:a_3 @atom:bT1 @atom:bT2 @atom:aT2 @bond:IntraLatticeBB @bond:InterLatticeBA
		@angle:a_1 @atom:bT3 @atom:bT2 @atom:aT2 @bond:IntraLatticeBB @bond:InterLatticeBA
		@angle:a_3 @atom:aT1 @atom:aT2 @atom:bT0 @bond:IntraLatticeAA @bond:InterLatticeAB
		@angle:a_1 @atom:aT0 @atom:aT2 @atom:bT0 @bond:IntraLatticeAA @bond:InterLatticeAB
		@angle:a_2 @atom:bT2 @atom:bT3 @atom:bT0 @bond:IntraLatticeBB @bond:IntraLatticeBB
		@angle:a_3 @atom:bT2 @atom:bT3 @atom:aT1 @bond:IntraLatticeBB @bond:InterLatticeBA
		@angle:a_1 @atom:bT0 @atom:bT3 @atom:aT1 @bond:IntraLatticeBB @bond:InterLatticeBA
		@angle:a_2 @atom:aT0 @atom:aT1 @atom:aTF @bond:IntraLatticeAA @bond:IntraLatticeAA
		@angle:a_3 @atom:aT0 @atom:aT1 @atom:bT2 @bond:IntraLatticeAA @bond:InterLatticeAB
		@angle:a_1 @atom:aTF @atom:aT1 @atom:bT2 @bond:IntraLatticeAA @bond:InterLatticeAB
		@angle:a_3 @atom:aT2 @atom:aT0 @atom:bT1 @bond:IntraLatticeAA @bond:InterLatticeAB
		@angle:a_1 @atom:aT1 @atom:aT0 @atom:bT1 @bond:IntraLatticeAA @bond:InterLatticeAB
		@angle:a_1 @atom:aT0 @atom:bT2 @atom:bT1 @bond:InterLatticeAB @bond:IntraLatticeBB
		@angle:a_3 @atom:aT0 @atom:bT2 @atom:bT3 @bond:InterLatticeAB @bond:IntraLatticeBB
		@angle:a_4 @atom:aT0 @atom:bT2 @atom:aT0 @bond:InterLatticeAB @bond:InterLatticeBA
		@angle:a_3 @atom:bT1 @atom:bT2 @atom:aT0 @bond:IntraLatticeBB @bond:InterLatticeBA
		@angle:a_1 @atom:bT3 @atom:bT2 @atom:aT0 @bond:IntraLatticeBB @bond:InterLatticeBA
		@angle:a_3 @atom:aT1 @atom:aTF @atom:bTF @bond:IntraLatticeAA @bond:InterLatticeAB
		@angle:a_2 @atom:aT1 @atom:aTF @atom:bTB @bond:IntraLatticeAA @bond:CrossSeamAB2
		@angle:a_1 @atom:bTF @atom:aTF @atom:bTB @bond:InterLatticeAB @bond:CrossSeamAB2
		@angle:a_1 @atom:aT1 @atom:bT0 @atom:bT3 @bond:InterLatticeAB @bond:IntraLatticeBB
		@angle:a_3 @atom:aT1 @atom:bT0 @atom:bT1 @bond:InterLatticeAB @bond:IntraLatticeBB
		@angle:a_4 @atom:aT1 @atom:bT0 @atom:aT1 @bond:InterLatticeAB @bond:InterLatticeBA
		@angle:a_2 @atom:bT3 @atom:bT0 @atom:bT1 @bond:IntraLatticeBB @bond:IntraLatticeBB
		@angle:a_3 @atom:bT3 @atom:bT0 @atom:aT1 @bond:IntraLatticeBB @bond:InterLatticeBA
		@angle:a_1 @atom:bT1 @atom:bT0 @atom:aT1 @bond:IntraLatticeBB @bond:InterLatticeBA
		@angle:a_1 @atom:aT2 @atom:bT1 @atom:bT0 @bond:InterLatticeAB @bond:IntraLatticeBB
		@angle:a_3 @atom:aT2 @atom:bT1 @atom:bT2 @bond:InterLatticeAB @bond:IntraLatticeBB
		@angle:a_4 @atom:aT2 @atom:bT1 @atom:aT2 @bond:InterLatticeAB @bond:InterLatticeBA
		@angle:a_3 @atom:bT0 @atom:bT1 @atom:aT2 @bond:IntraLatticeBB @bond:InterLatticeBA
		@angle:a_1 @atom:bT2 @atom:bT1 @atom:aT2 @bond:IntraLatticeBB @bond:InterLatticeBA
		@angle:a_3 @atom:bTB @atom:aTB @atom:aT0 @bond:InterLatticeBA @bond:IntraLatticeAA
		@angle:a_4 @atom:bTB @atom:aTB @atom:bTB @bond:InterLatticeBA @bond:InterLatticeAB
		@angle:a_2 @atom:aTF @atom:bTB @atom:bT0 @bond:CrossSeamAB2 @bond:IntraLatticeBB
		@angle:a_1 @atom:aTF @atom:bTB @atom:aTB @bond:CrossSeamAB2 @bond:InterLatticeAB
		@angle:a_3 @atom:aTF @atom:bTB @atom:aTB @bond:CrossSeamAB2 @bond:InterLatticeBA
		@angle:a_1 @atom:bT0 @atom:aT0 @atom:aTB @bond:InterLatticeBA @bond:IntraLatticeAA
		@angle:a_3 @atom:bT0 @atom:aT0 @atom:aT1 @bond:InterLatticeBA @bond:IntraLatticeAA
		@angle:a_4 @atom:bT0 @atom:aT0 @atom:bT0 @bond:InterLatticeBA @bond:InterLatticeAB
		@angle:a_1 @atom:aT0 @atom:bT3 @atom:bT2 @bond:InterLatticeAB @bond:IntraLatticeBB
		@angle:a_3 @atom:aT0 @atom:bT3 @atom:bT0 @bond:InterLatticeAB @bond:IntraLatticeBB
		@angle:a_4 @atom:aT0 @atom:bT3 @atom:aT0 @bond:InterLatticeAB @bond:InterLatticeBA
		@angle:a_3 @atom:bT2 @atom:bT3 @atom:aT0 @bond:IntraLatticeBB @bond:InterLatticeBA
		@angle:a_1 @atom:bT0 @atom:bT3 @atom:aT0 @bond:IntraLatticeBB @bond:InterLatticeBA
		@angle:a_1 @atom:bT3 @atom:aT0 @atom:aT2 @bond:InterLatticeBA @bond:IntraLatticeAA
		@angle:a_3 @atom:bT3 @atom:aT0 @atom:aT1 @bond:InterLatticeBA @bond:IntraLatticeAA
		@angle:a_4 @atom:bT3 @atom:aT0 @atom:bT3 @bond:InterLatticeBA @bond:InterLatticeAB
		@angle:a_1 @atom:bT1 @atom:aT1 @atom:aT0 @bond:InterLatticeBA @bond:IntraLatticeAA
		@angle:a_3 @atom:bT1 @atom:aT1 @atom:aT2 @bond:InterLatticeBA @bond:IntraLatticeAA
		@angle:a_4 @atom:bT1 @atom:aT1 @atom:bT1 @bond:InterLatticeBA @bond:InterLatticeAB
		@angle:a_1 @atom:bT2 @atom:aT2 @atom:aT1 @bond:InterLatticeBA @bond:IntraLatticeAA
		@angle:a_3 @atom:bT2 @atom:aT2 @atom:aT0 @bond:InterLatticeBA @bond:IntraLatticeAA
		@angle:a_4 @atom:bT2 @atom:aT2 @atom:bT2 @bond:InterLatticeBA @bond:InterLatticeAB
		@angle:a_1 @atom:aT2 @atom:bT0 @atom:bT3 @bond:InterLatticeAB @bond:IntraLatticeBB
		@angle:a_3 @atom:aT2 @atom:bT0 @atom:bT1 @bond:InterLatticeAB @bond:IntraLatticeBB
		@angle:a_4 @atom:aT2 @atom:bT0 @atom:aT2 @bond:InterLatticeAB @bond:InterLatticeBA
		@angle:a_3 @atom:bT3 @atom:bT0 @atom:aT2 @bond:IntraLatticeBB @bond:InterLatticeBA
		@angle:a_1 @atom:bT1 @atom:bT0 @atom:aT2 @bond:IntraLatticeBB @bond:InterLatticeBA
		@angle:a_1 @atom:bT0 @atom:aT2 @atom:aT1 @bond:InterLatticeBA @bond:IntraLatticeAA
		@angle:a_3 @atom:bT0 @atom:aT2 @atom:aT0 @bond:InterLatticeBA @bond:IntraLatticeAA
		@angle:a_4 @atom:bT0 @atom:aT2 @atom:bT0 @bond:InterLatticeBA @bond:InterLatticeAB
		@angle:a_1 @atom:bT3 @atom:aT1 @atom:aT0 @bond:InterLatticeBA @bond:IntraLatticeAA
		@angle:a_3 @atom:bT3 @atom:aT1 @atom:aT2 @bond:InterLatticeBA @bond:IntraLatticeAA
		@angle:a_1 @atom:aT1 @atom:bT2 @atom:bT1 @bond:InterLatticeAB @bond:IntraLatticeBB
		@angle:a_3 @atom:aT1 @atom:bT2 @atom:bTF @bond:InterLatticeAB @bond:IntraLatticeBB
		@angle:a_4 @atom:aT1 @atom:bT2 @atom:aT1 @bond:InterLatticeAB @bond:InterLatticeBA
		@angle:a_2 @atom:bT1 @atom:bT2 @atom:bTF @bond:IntraLatticeBB @bond:IntraLatticeBB
		@angle:a_3 @atom:bT1 @atom:bT2 @atom:aT1 @bond:IntraLatticeBB @bond:InterLatticeBA
		@angle:a_1 @atom:bTF @atom:bT2 @atom:aT1 @bond:IntraLatticeBB @bond:InterLatticeBA
		@angle:a_1 @atom:aT0 @atom:bT1 @atom:bT0 @bond:InterLatticeAB @bond:IntraLatticeBB
		@angle:a_3 @atom:aT0 @atom:bT1 @atom:bT2 @bond:InterLatticeAB @bond:IntraLatticeBB
		@angle:a_4 @atom:aT0 @atom:bT1 @atom:aT0 @bond:InterLatticeAB @bond:InterLatticeBA
		@angle:a_3 @atom:bT0 @atom:bT1 @atom:aT0 @bond:IntraLatticeBB @bond:InterLatticeBA
		@angle:a_1 @atom:bT2 @atom:bT1 @atom:aT0 @bond:IntraLatticeBB @bond:InterLatticeBA
		@angle:a_1 @atom:bT2 @atom:aT0 @atom:aT2 @bond:InterLatticeBA @bond:IntraLatticeAA
		@angle:a_3 @atom:bT2 @atom:aT0 @atom:aT1 @bond:InterLatticeBA @bond:IntraLatticeAA
		@angle:a_4 @atom:bT2 @atom:aT0 @atom:bT2 @bond:InterLatticeBA @bond:InterLatticeAB
		@angle:a_1 @atom:aTF @atom:bTF @atom:bT2 @bond:InterLatticeAB @bond:IntraLatticeBB
		@angle:a_4 @atom:aTF @atom:bTF @atom:aTF @bond:InterLatticeAB @bond:InterLatticeBA
		@angle:a_3 @atom:aTF @atom:bTF @atom:aTB @bond:InterLatticeAB @bond:CrossSeamAB2
		@angle:a_3 @atom:bT2 @atom:bTF @atom:aTF @bond:IntraLatticeBB @bond:InterLatticeBA
		@angle:a_2 @atom:bT2 @atom:bTF @atom:aTB @bond:IntraLatticeBB @bond:CrossSeamAB2
		@angle:a_1 @atom:aTF @atom:bTF @atom:aTB @bond:InterLatticeBA @bond:CrossSeamAB2
		@angle:a_1 @atom:bT0 @atom:aT1 @atom:aT0 @bond:InterLatticeBA @bond:IntraLatticeAA
		@angle:a_3 @atom:bT0 @atom:aT1 @atom:aT2 @bond:InterLatticeBA @bond:IntraLatticeAA
		@angle:a_4 @atom:bT0 @atom:aT1 @atom:bT0 @bond:InterLatticeBA @bond:InterLatticeAB
		@angle:a_1 @atom:bT1 @atom:aT2 @atom:aT1 @bond:InterLatticeBA @bond:IntraLatticeAA
		@angle:a_3 @atom:bT1 @atom:aT2 @atom:aT0 @bond:InterLatticeBA @bond:IntraLatticeAA
		@angle:a_4 @atom:bT1 @atom:aT2 @atom:bT1 @bond:InterLatticeBA @bond:InterLatticeAB
		@angle:a_2 @atom:bTF @atom:aTB @atom:aT0 @bond:CrossSeamAB2 @bond:IntraLatticeAA
		@angle:a_3 @atom:bTF @atom:aTB @atom:bTB @bond:CrossSeamAB2 @bond:InterLatticeAB
		@angle:a_1 @atom:bTF @atom:aTB @atom:bTB @bond:CrossSeamAB2 @bond:InterLatticeBA
		@angle:a_1 @atom:bT2 @atom:aT1 @atom:aT0 @bond:InterLatticeBA @bond:IntraLatticeAA
		@angle:a_3 @atom:bT2 @atom:aT1 @atom:aTF @bond:InterLatticeBA @bond:IntraLatticeAA
		@angle:a_4 @atom:bT2 @atom:aT1 @atom:bT2 @bond:InterLatticeBA @bond:InterLatticeAB
		@angle:a_1 @atom:bT1 @atom:aT0 @atom:aT2 @bond:InterLatticeBA @bond:IntraLatticeAA
		@angle:a_3 @atom:bT1 @atom:aT0 @atom:aT1 @bond:InterLatticeBA @bond:IntraLatticeAA
		@angle:a_4 @atom:bT1 @atom:aT0 @atom:bT1 @bond:InterLatticeBA @bond:InterLatticeAB
		@angle:a_1 @atom:bTF @atom:aTF @atom:aT1 @bond:InterLatticeBA @bond:IntraLatticeAA
		@angle:a_4 @atom:bTF @atom:aTF @atom:bTF @bond:InterLatticeBA @bond:InterLatticeAB
		@angle:a_3 @atom:bTF @atom:aTF @atom:bTB @bond:InterLatticeBA @bond:CrossSeamAB2 
  }

    # Force-field parameters for 3-body (angle) interactions:
  #
  #   Uangle(theta) = k*(theta-theta0)^2
  #   (for details see http://lammps.sandia.gov/doc/angle_harmonic.html)
  #
  write_once("In Settings") {
        angle_coeff @angle:a_1 1.0 77.0694
		angle_coeff @angle:a_2 1.0 153.023
		angle_coeff @angle:a_3 1.0 102.931
		angle_coeff @angle:a_4 10.0 180
		angle_coeff @angle:a_5 1.0 0.
  }
}
