# Supplementary material for: Graph prolongation convolutional networks: explicitly multiscale machine learning on graphs with applications to modeling of cytoskeleton
Source: Mach Learn Sci Technol. Author manuscript; Available in PMC 2025 Aug 11. (PMC12338120; doi:10.1088/2632-2153/abb6d2)
Supplement: Scott_Mjolsness_Code_Repo_REV [file NIHMS2040663-supplement-Scott_Mjolsness_Code_Repo_REV.zip › code_repo_REV/data_generation/log.lammps]

LAMMPS (8 Feb 2019)
OMP_NUM_THREADS environment is not set. Defaulting to 1 thread. (src/comm.cpp:87)
  using 1 OpenMP thread(s) per MPI task

print "FAILED" file statuses/${simID}
print "FAILED" file statuses/5_5_out
FAILED

# -- Init Section --


processors 1 1 *
comm_modify mode single cutoff 11.0 vel yes

include system.in.init
    # -- Styles used in "ForceField" --
    # -- (Changing these styles will change the formulas above) --
    units           nano
    atom_style      full
    bond_style      harmonic
    angle_style     harmonic
    pair_style      zero 10.0 nocoeff

# -- Atom Definition Section --

read_data system.data
  orthogonal box = (-14 -50 -10) to (14 14 260)
  1 by 1 by 4 MPI processor grid
  reading atoms ...
  624 atoms
  scanning bonds ...
  2 = max bonds/atom
  scanning angles ...
  6 = max angles/atom
  reading bonds ...
  1232 bonds
  reading angles ...
  3508 angles
  4 = max # of 1-2 neighbors
  12 = max # of 1-3 neighbors
  48 = max # of 1-4 neighbors
  24 = max # of special neighbors

# -- Settings Section --

#variable bond1str vector [.1,.3,1.0,3.0,10.0]

include system.in.settings
    # Pairwise (non-bonded) interactions:
    #           atomType1 atomType2   epsilon sigma
    # (Interactions between different atoms are determined by mixing rules.)
		pair_coeff 1 1 0 0
		pair_coeff 1 2 0 0
		pair_coeff 1 3 0 0
		pair_coeff 1 4 0 0
		pair_coeff 1 5 0 0
		pair_coeff 1 6 0 0
		pair_coeff 1 7 0 0
		pair_coeff 1 8 0 0
		pair_coeff 1 9 0 0
		pair_coeff 1 10 0 0
		pair_coeff 1 11 0 0
		pair_coeff 1 12 0 0
pair_coeff 1 2 0 0
		pair_coeff 2 2 0 0
		pair_coeff 2 3 0 0
		pair_coeff 2 4 0 0
		pair_coeff 2 5 0 0
		pair_coeff 2 6 0 0
		pair_coeff 2 7 0 0
		pair_coeff 2 8 0 0
		pair_coeff 2 9 0 0
		pair_coeff 2 10 0 0
		pair_coeff 2 11 0 0
		pair_coeff 2 12 0 0
pair_coeff 1 3 0 0
pair_coeff 2 3 0 0
		pair_coeff 3 3 0 0
		pair_coeff 3 4 0 0
		pair_coeff 3 5 0 0
		pair_coeff 3 6 0 0
		pair_coeff 3 7 0 0
		pair_coeff 3 8 0 0
		pair_coeff 3 9 0 0
		pair_coeff 3 10 0 0
		pair_coeff 3 11 0 0
		pair_coeff 3 12 0 0
pair_coeff 1 4 0 0
pair_coeff 2 4 0 0
pair_coeff 3 4 0 0
		pair_coeff 4 4 0 0
		pair_coeff 4 5 0 0
		pair_coeff 4 6 0 0
		pair_coeff 4 7 0 0
		pair_coeff 4 8 0 0
		pair_coeff 4 9 0 0
		pair_coeff 4 10 0 0
		pair_coeff 4 11 0 0
		pair_coeff 4 12 0 0
pair_coeff 1 5 0 0
pair_coeff 2 5 0 0
pair_coeff 3 5 0 0
pair_coeff 4 5 0 0
		pair_coeff 5 5 0 0
		pair_coeff 5 6 0 0
		pair_coeff 5 7 0 0
		pair_coeff 5 8 0 0
		pair_coeff 5 9 0 0
		pair_coeff 5 10 0 0
		pair_coeff 5 11 0 0
		pair_coeff 5 12 0 0
pair_coeff 1 6 0 0
pair_coeff 2 6 0 0
pair_coeff 3 6 0 0
pair_coeff 4 6 0 0
pair_coeff 5 6 0 0
		pair_coeff 6 6 0 0
		pair_coeff 6 7 0 0
		pair_coeff 6 8 0 0
		pair_coeff 6 9 0 0
		pair_coeff 6 10 0 0
		pair_coeff 6 11 0 0
		pair_coeff 6 12 0 0
pair_coeff 1 7 0 0
pair_coeff 2 7 0 0
pair_coeff 3 7 0 0
pair_coeff 4 7 0 0
pair_coeff 5 7 0 0
pair_coeff 6 7 0 0
		pair_coeff 7 7 0 0
		pair_coeff 7 8 0 0
		pair_coeff 7 9 0 0
		pair_coeff 7 10 0 0
		pair_coeff 7 11 0 0
		pair_coeff 7 12 0 0
pair_coeff 1 8 0 0
pair_coeff 2 8 0 0
pair_coeff 3 8 0 0
pair_coeff 4 8 0 0
pair_coeff 5 8 0 0
pair_coeff 6 8 0 0
pair_coeff 7 8 0 0
		pair_coeff 8 8 0 0
		pair_coeff 8 9 0 0
		pair_coeff 8 10 0 0
		pair_coeff 8 11 0 0
		pair_coeff 8 12 0 0
pair_coeff 1 9 0 0
pair_coeff 2 9 0 0
pair_coeff 3 9 0 0
pair_coeff 4 9 0 0
pair_coeff 5 9 0 0
pair_coeff 6 9 0 0
pair_coeff 7 9 0 0
pair_coeff 8 9 0 0
		pair_coeff 9 9 0 0
		pair_coeff 9 10 0 0
		pair_coeff 9 11 0 0
		pair_coeff 9 12 0 0
pair_coeff 1 10 0 0
pair_coeff 2 10 0 0
pair_coeff 3 10 0 0
pair_coeff 4 10 0 0
pair_coeff 5 10 0 0
pair_coeff 6 10 0 0
pair_coeff 7 10 0 0
pair_coeff 8 10 0 0
pair_coeff 9 10 0 0
		pair_coeff 10 10 0 0
		pair_coeff 10 11 0 0
		pair_coeff 10 12 0 0
pair_coeff 1 11 0 0
pair_coeff 2 11 0 0
pair_coeff 3 11 0 0
pair_coeff 4 11 0 0
pair_coeff 5 11 0 0
pair_coeff 6 11 0 0
pair_coeff 7 11 0 0
pair_coeff 8 11 0 0
pair_coeff 9 11 0 0
pair_coeff 10 11 0 0
		pair_coeff 11 11 0 0
		pair_coeff 11 12 0 0
pair_coeff 1 12 0 0
pair_coeff 2 12 0 0
pair_coeff 3 12 0 0
pair_coeff 4 12 0 0
pair_coeff 5 12 0 0
pair_coeff 6 12 0 0
pair_coeff 7 12 0 0
pair_coeff 8 12 0 0
pair_coeff 9 12 0 0
pair_coeff 10 12 0 0
pair_coeff 11 12 0 0
		pair_coeff 12 12 0 0
    #             bond-type           k     r0
		bond_coeff 1 1.0 5.15639
		bond_coeff 2 1.0 5.15639
		bond_coeff 3 1.0 5.15639
		bond_coeff 4 1.0 5.0
		bond_coeff 5 1.0 5.0
        angle_coeff 1 1.0 77.0694
		angle_coeff 2 1.0 153.023
		angle_coeff 3 1.0 102.931
		angle_coeff 4 10.0 180
		angle_coeff 5 1.0 0.
bond_coeff 1 ${latSeamStr} 5.15639
bond_coeff 1 1.0 5.15639
bond_coeff 2 ${latBondStr} 5.15639
bond_coeff 2 1.5 5.15639
bond_coeff 3 ${latBondStr} 5.15639
bond_coeff 3 1.5 5.15639
bond_coeff 4 ${longBondStr} 5.0
bond_coeff 4 1.5 5.0
bond_coeff 5 ${longBondStr} 5.0
bond_coeff 5 1.5 5.0
angle_coeff 1 ${angle1Str} 77.0694
angle_coeff 1 1.0 77.0694
angle_coeff 2 ${angle2Str} 153.023
angle_coeff 2 1.0 153.023
angle_coeff 3 ${angle1Str} 102.931
angle_coeff 3 1.0 102.931
angle_coeff 4 ${angle4Str} 180
angle_coeff 4 1.0 180
angle_coeff 5 0.0 0.


# -- Run Section --


group clamp id 1:26
26 atoms in group clamp
group pull id 599:624
26 atoms in group pull

################# compute ####################################
compute dis all displace/atom
compute peratom all pe/atom

#compute st all stress/atom


timestep        .1
dump            d1 all custom 32000 out_traj/${simID}.lammpstrj id mol type x y z ix iy iz fx fy fz vx vy vz c_dis[1] c_dis[2] c_dis[3] c_dis[4] c_peratom
dump            d1 all custom 32000 out_traj/5_5_out.lammpstrj id mol type x y z ix iy iz fx fy fz vx vy vz c_dis[1] c_dis[2] c_dis[3] c_dis[4] c_peratom


fix fxlan all langevin 0.0000001 0.0000001 5000.0 48279
fix fxnve all nve

variable maxf equal -.003
variable ff equal ramp(0,v_maxf)

fix fclamp clamp setforce 0.0 0.0 0.0
fix fpull pull addforce 0.0 v_ff 0.0


thermo_style    custom step temp pe etotal press vol epair ebond eangle edihed eimp
thermo          2500  # time interval for printing out "thermo" data

run 128000
Neighbor list info ...
  update every 1 steps, delay 10 steps, check yes
  max neighbors/atom: 2000, page size: 100000
  master list distance cutoff = 10.1
  ghost atom cutoff = 11
  binsize = 5.05, bins = 6 13 54
  1 neighbor lists, perpetual/occasional/extra = 1 0 0
  (1) pair zero, perpetual
      attributes: half, newton on
      pair build: half/bin/newton
      stencil: half/bin/3d/newton
      bin: standard
Per MPI rank memory allocation (min/avg/max) = 11.51 | 11.71 | 11.9 Mbytes
Step Temp PotEng TotEng Press Volume E_pair E_bond E_angle E_dihed E_impro 
       0            0 3.1017077e-07 3.1017077e-07 4.5355561e-08       483840            0 1.1663654e-07 1.9353423e-07            0            0 
    2500 2.0760261e-06 1.0116036e-05 3.6901294e-05 2.3153278e-08       483840            0 7.1435861e-06  2.97245e-06            0            0 
    5000 2.2395034e-05 0.0001131509 0.00040209561 -1.7659947e-08       483840            0 9.1425199e-05 2.1725701e-05            0            0 
    7500 9.1552862e-05 0.00040303294 0.0015842643 -9.0969213e-08       483840            0 0.00036741788 3.5615057e-05            0            0 
   10000 0.00022055467 0.0015705762 0.0044162118 -1.5911918e-07       483840            0 0.0014599647 0.00011061152            0            0 
   12500 0.0003778453 0.0045852031 0.0094602304 -2.6224035e-07       483840            0 0.0042714487 0.00031375444            0            0 
   15000 0.00050686109  0.010275029  0.016814641 -4.247845e-07       483840            0 0.0095287091 0.00074631971            0            0 
   17500 0.00055317856  0.019418517  0.026555725 -6.1150969e-07       483840            0  0.017983353 0.0014351641            0            0 
   20000 0.00049857416  0.031277067   0.03770976 -8.2661812e-07       483840            0  0.028906084 0.0023709836            0            0 
   22500 0.00037332114  0.044430018  0.049246674 -1.015426e-06       483840            0  0.040983987 0.0034460316            0            0 
   25000 0.00022987555  0.057312171  0.060278066 -1.1376752e-06       483840        
