# Supplementary material for: Graph prolongation convolutional networks: explicitly multiscale machine learning on graphs with applications to modeling of cytoskeleton
Source: Mach Learn Sci Technol. Author manuscript; Available in PMC 2025 Aug 11. (PMC12338120; doi:10.1088/2632-2153/abb6d2)
Supplement: Scott_Mjolsness_Code_Repo_REV [file NIHMS2040663-supplement-Scott_Mjolsness_Code_Repo_REV.zip › code_repo_REV/data_generation/microtubule.lt]

import "forcefield.lt" 
import "tubulin.lt" 
import "tubulinRing.lt"

AB2Ring inherits ForceField {
    r0 = new ABRing
    r1 = new ABRing.move(0,0,10)
	
	write("Data Bonds") {
		$bond:TTtest1 @bond:InterLatticeBA $atom:r0/bring/tub1/beta $atom:r1/aring/tub1/alpha
		$bond:TTtest2 @bond:InterLatticeBA $atom:r0/bring/tub2/beta $atom:r1/aring/tub2/alpha
		$bond:TTtest3 @bond:InterLatticeBA $atom:r0/bring/tub3/beta $atom:r1/aring/tub3/alpha
		$bond:TTtest4 @bond:InterLatticeBA $atom:r0/bring/tub4/beta $atom:r1/aring/tub4/alpha
		$bond:TTtest5 @bond:InterLatticeBA $atom:r0/bring/tub5/beta $atom:r1/aring/tub5/alpha
		$bond:TTtest6 @bond:InterLatticeBA $atom:r0/bring/tub6/beta $atom:r1/aring/tub6/alpha
		$bond:TTtest7 @bond:InterLatticeBA $atom:r0/bring/tub7/beta $atom:r1/aring/tub7/alpha
		$bond:TTtest8 @bond:InterLatticeBA $atom:r0/bring/tub8/beta $atom:r1/aring/tub8/alpha
		$bond:TTtest9 @bond:InterLatticeBA $atom:r0/bring/tub9/beta $atom:r1/aring/tub9/alpha
		$bond:TTtest10 @bond:InterLatticeBA $atom:r0/bring/tub10/beta $atom:r1/aring/tub10/alpha
		$bond:TTtest11 @bond:InterLatticeBA $atom:r0/bring/tub11/beta $atom:r1/aring/tub11/alpha
		$bond:TTtest12 @bond:InterLatticeBA $atom:r0/bring/tub12/beta $atom:r1/aring/tub12/alpha
		$bond:TTtest13 @bond:InterLatticeBA $atom:r0/bring/tub13/beta $atom:r1/aring/tub13/alpha
		
		$bond:cr4 @bond:CrossSeamAB2    $atom:r1/bring/tub1/beta    $atom:r0/aring/tub13/alpha
    }
} # End AB2Ring

AB4Ring inherits ForceField {
    r0 = new AB2Ring
    r1 = new AB2Ring.move(0,0,20)
	
	write("Data Bonds") {
		$bond:TTtest1 @bond:InterLatticeBA $atom:r0/r1/bring/tub1/beta $atom:r1/r0/aring/tub1/alpha
		$bond:TTtest2 @bond:InterLatticeBA $atom:r0/r1/bring/tub2/beta $atom:r1/r0/aring/tub2/alpha
		$bond:TTtest3 @bond:InterLatticeBA $atom:r0/r1/bring/tub3/beta $atom:r1/r0/aring/tub3/alpha
		$bond:TTtest4 @bond:InterLatticeBA $atom:r0/r1/bring/tub4/beta $atom:r1/r0/aring/tub4/alpha
		$bond:TTtest5 @bond:InterLatticeBA $atom:r0/r1/bring/tub5/beta $atom:r1/r0/aring/tub5/alpha
		$bond:TTtest6 @bond:InterLatticeBA $atom:r0/r1/bring/tub6/beta $atom:r1/r0/aring/tub6/alpha
		$bond:TTtest7 @bond:InterLatticeBA $atom:r0/r1/bring/tub7/beta $atom:r1/r0/aring/tub7/alpha
		$bond:TTtest8 @bond:InterLatticeBA $atom:r0/r1/bring/tub8/beta $atom:r1/r0/aring/tub8/alpha
		$bond:TTtest9 @bond:InterLatticeBA $atom:r0/r1/bring/tub9/beta $atom:r1/r0/aring/tub9/alpha
		$bond:TTtest10 @bond:InterLatticeBA $atom:r0/r1/bring/tub10/beta $atom:r1/r0/aring/tub10/alpha
		$bond:TTtest11 @bond:InterLatticeBA $atom:r0/r1/bring/tub11/beta $atom:r1/r0/aring/tub11/alpha
		$bond:TTtest12 @bond:InterLatticeBA $atom:r0/r1/bring/tub12/beta $atom:r1/r0/aring/tub12/alpha
		$bond:TTtest13 @bond:InterLatticeBA $atom:r0/r1/bring/tub13/beta $atom:r1/r0/aring/tub13/alpha
		
		$bond:cr14 @bond:CrossSeamAB2    $atom:r1/r0/bring/tub1/beta    $atom:r0/r1/aring/tub13/alpha
		
		$bond:cr22 @bond:CrossSeamAB2    $atom:r0/r0/bring/tub13/beta    $atom:r1/r0/aring/tub1/alpha
		
		$bond:cr32 @bond:CrossSeamAB2    $atom:r0/r1/bring/tub13/beta    $atom:r1/r1/aring/tub1/alpha
		
    }
} # End AB4Ring

AB8Ring inherits ForceField {
    r0 = new AB4Ring
    r1 = new AB4Ring.move(0,0,40)
	
	write("Data Bonds") {
		$bond:TTtest1 @bond:InterLatticeBA $atom:r0/r1/r1/bring/tub1/beta $atom:r1/r0/r0/aring/tub1/alpha
		$bond:TTtest2 @bond:InterLatticeBA $atom:r0/r1/r1/bring/tub2/beta $atom:r1/r0/r0/aring/tub2/alpha
		$bond:TTtest3 @bond:InterLatticeBA $atom:r0/r1/r1/bring/tub3/beta $atom:r1/r0/r0/aring/tub3/alpha
		$bond:TTtest4 @bond:InterLatticeBA $atom:r0/r1/r1/bring/tub4/beta $atom:r1/r0/r0/aring/tub4/alpha
		$bond:TTtest5 @bond:InterLatticeBA $atom:r0/r1/r1/bring/tub5/beta $atom:r1/r0/r0/aring/tub5/alpha
		$bond:TTtest6 @bond:InterLatticeBA $atom:r0/r1/r1/bring/tub6/beta $atom:r1/r0/r0/aring/tub6/alpha
		$bond:TTtest7 @bond:InterLatticeBA $atom:r0/r1/r1/bring/tub7/beta $atom:r1/r0/r0/aring/tub7/alpha
		$bond:TTtest8 @bond:InterLatticeBA $atom:r0/r1/r1/bring/tub8/beta $atom:r1/r0/r0/aring/tub8/alpha
		$bond:TTtest9 @bond:InterLatticeBA $atom:r0/r1/r1/bring/tub9/beta $atom:r1/r0/r0/aring/tub9/alpha
		$bond:TTtest10 @bond:InterLatticeBA $atom:r0/r1/r1/bring/tub10/beta $atom:r1/r0/r0/aring/tub10/alpha
		$bond:TTtest11 @bond:InterLatticeBA $atom:r0/r1/r1/bring/tub11/beta $atom:r1/r0/r0/aring/tub11/alpha
		$bond:TTtest12 @bond:InterLatticeBA $atom:r0/r1/r1/bring/tub12/beta $atom:r1/r0/r0/aring/tub12/alpha
		$bond:TTtest13 @bond:InterLatticeBA $atom:r0/r1/r1/bring/tub13/beta $atom:r1/r0/r0/aring/tub13/alpha
		
		$bond:cr14 @bond:CrossSeamAB2     $atom:r1/r0/r0/bring/tub1/beta   $atom:r0/r1/r1/aring/tub13/alpha
		
		$bond:cr22 @bond:CrossSeamAB2     $atom:r1/r0/r0/aring/tub1/alpha   $atom:r0/r1/r0/bring/tub13/beta
		
		$bond:cr32 @bond:CrossSeamAB2     $atom:r1/r0/r1/aring/tub1/alpha   $atom:r0/r1/r1/bring/tub13/beta
		
    }
} # End AB8Ring
