# Supplementary material for: Graph prolongation convolutional networks: explicitly multiscale machine learning on graphs with applications to modeling of cytoskeleton
Source: Mach Learn Sci Technol. Author manuscript; Available in PMC 2025 Aug 11. (PMC12338120; doi:10.1088/2632-2153/abb6d2)
Supplement: Scott_Mjolsness_Code_Repo_REV [file NIHMS2040663-supplement-Scott_Mjolsness_Code_Repo_REV.zip › code_repo_REV/data_generation/system.data]

LAMMPS Description

     624  atoms
     1232  bonds
     3508  angles
     0  dihedrals
     0  impropers

     12  atom types
     5  bond types
     5  angle types

  -14.0 14.0 xlo xhi
  -50.0 14.0 ylo yhi
  -10.0 260.0 zlo zhi

Masses

1 49.671  # alpha-Tubulin center mass
2 49.671  # alpha-Tubulin center mass
3 49.671  # alpha-Tubulin center mass
4 49.671  # alpha-Tubulin center mass
5 49.671  # alpha-Tubulin center mass
6 49.671  # beta-Tubulin center mass
7 49.671  # beta-Tubulin center mass
8 49.671  # beta-Tubulin center mass
9 49.671  # beta-Tubulin center mass
10 49.671  # beta-Tubulin center mass
11 49.671  # beta-Tubulin center mass
12 2.9999  # Seam center mass

Atoms  # full

1 1 1 0.0 -9.29729 4.87959 0.0
2 2 2 0.0 -5.96468 8.64133 1.15385
3 3 3 0.0 -1.26564 10.4234 2.30769
4 4 4 0.0 3.72335 9.81767 3.46154
5 5 2 0.0 7.85936 6.96279 4.61538
6 6 3 0.0 10.1949 2.51282 5.76923
7 7 4 0.0 10.1949 -2.51281 6.92308
8 8 2 0.0 7.85936 -6.96279 8.07692
9 9 3 0.0 3.72335 -9.81767 9.23077
10 10 4 0.0 -1.26563 -10.4234 10.3846
11 11 2 0.0 -5.96468 -8.64133 11.5385
12 12 3 0.0 -9.29729 -4.87959 12.6923
13 13 5 0.0 -10.5 0.0 13.8462
14 14 6 0.0 -9.29729 4.87959 5.0
15 15 7 0.0 -5.96468 8.64133 6.15385
16 16 8 0.0 -1.26564 10.4234 7.30769
17 17 9 0.0 3.72335 9.81767 8.46154
18 18 10 0.0 7.85936 6.96279 9.61538
19 19 7 0.0 10.1949 2.51282 10.76923
20 20 8 0.0 10.1949 -2.51281 11.923079999999999
21 21 9 0.0 7.85936 -6.96279 13.07692
22 22 10 0.0 3.72335 -9.81767 14.23077
23 23 7 0.0 -1.26563 -10.4234 15.3846
24 24 8 0.0 -5.96468 -8.64133 16.5385
25 25 9 0.0 -9.29729 -4.87959 17.6923
26 26 11 0.0 -10.5 0.0 18.8462
27 27 1 0.0 -9.29729 4.87959 10.0
28 28 2 0.0 -5.96468 8.64133 11.15385
29 29 3 0.0 -1.26564 10.4234 12.307690000000001
30 30 4 0.0 3.72335 9.81767 13.46154
31 31 2 0.0 7.85936 6.96279 14.61538
32 32 3 0.0 10.1949 2.51282 15.76923
33 33 4 0.0 10.1949 -2.51281 16.92308
34 34 2 0.0 7.85936 -6.96279 18.07692
35 35 3 0.0 3.72335 -9.81767 19.23077
36 36 4 0.0 -1.26563 -10.4234 20.3846
37 37 2 0.0 -5.96468 -8.64133 21.5385
38 38 3 0.0 -9.29729 -4.87959 22.6923
39 39 5 0.0 -10.5 0.0 23.8462
40 40 6 0.0 -9.29729 4.87959 15.0
41 41 7 0.0 -5.96468 8.64133 16.15385
42 42 8 0.0 -1.26564 10.4234 17.30769
43 43 9 0.0 3.72335 9.81767 18.46154
44 44 10 0.0 7.85936 6.96279 19.615380000000002
45 45 7 0.0 10.1949 2.51282 20.76923
46 46 8 0.0 10.1949 -2.51281 21.92308
47 47 9 0.0 7.85936 -6.96279 23.07692
48 48 10 0.0 3.72335 -9.81767 24.23077
49 49 7 0.0 -1.26563 -10.4234 25.3846
50 50 8 0.0 -5.96468 -8.64133 26.5385
51 51 9 0.0 -9.29729 -4.87959 27.6923
52 52 11 0.0 -10.5 0.0 28.8462
53 53 1 0.0 -9.29729 4.87959 20.0
54 54 2 0.0 -5.96468 8.64133 21.15385
55 55 3 0.0 -1.26564 10.4234 22.30769
56 56 4 0.0 3.72335 9.81767 23.46154
57 57 2 0.0 7.85936 6.96279 24.615380000000002
58 58 3 0.0 10.1949 2.51282 25.76923
59 59 4 0.0 10.1949 -2.51281 26.92308
60 60 2 0.0 7.85936 -6.96279 28.07692
61 61 3 0.0 3.72335 -9.81767 29.23077
62 62 4 0.0 -1.26563 -10.4234 30.3846
63 63 2 0.0 -5.96468 -8.64133 31.5385
64 64 3 0.0 -9.29729 -4.87959 32.6923
65 65 5 0.0 -10.5 0.0 33.846199999999996
66 66 6 0.0 -9.29729 4.87959 25.0
67 67 7 0.0 -5.96468 8.64133 26.15385
68 68 8 0.0 -1.26564 10.4234 27.30769
69 69 9 0.0 3.72335 9.81767 28.46154
70 70 10 0.0 7.85936 6.96279 29.615380000000002
71 71 7 0.0 10.1949 2.51282 30.76923
72 72 8 0.0 10.1949 -2.51281 31.92308
73 73 9 0.0 7.85936 -6.96279 33.07692
74 74 10 0.0 3.72335 -9.81767 34.23077
75 75 7 0.0 -1.26563 -10.4234 35.3846
76 76 8 0.0 -5.96468 -8.64133 36.5385
77 77 9 0.0 -9.29729 -4.87959 37.6923
78 78 11 0.0 -10.5 0.0 38.846199999999996
79 79 1 0.0 -9.29729 4.87959 30.0
80 80 2 0.0 -5.96468 8.64133 31.15385
81 81 3 0.0 -1.26564 10.4234 32.30769
82 82 4 0.0 3.72335 9.81767 33.46154
83 83 2 0.0 7.85936 6.96279 34.61538
84 84 3 0.0 10.1949 2.51282 35.76923
85 85 4 0.0 10.1949 -2.51281 36.92308
86 86 2 0.0 7.85936 -6.96279 38.07692
87 87 3 0.0 3.72335 -9.81767 39.23077
88 88 4 0.0 -1.26563 -10.4234 40.3846
89 89 2 0.0 -5.96468 -8.64133 41.5385
90 90 3 0.0 -9.29729 -4.87959 42.6923
91 91 5 0.0 -10.5 0.0 43.846199999999996
92 92 6 0.0 -9.29729 4.87959 35.0
93 93 7 0.0 -5.96468 8.64133 36.15385
94 94 8 0.0 -1.26564 10.4234 37.30769
95 95 9 0.0 3.72335 9.81767 38.46154
96 96 10 0.0 7.85936 6.96279 39.61538
97 97 7 0.0 10.1949 2.51282 40.76923
98 98 8 0.0 10.1949 -2.51281 41.92308
99 99 9 0.0 7.85936 -6.96279 43.07692
100 100 10 0.0 3.72335 -9.81767 44.23077
101 101 7 0.0 -1.26563 -10.4234 45.3846
102 102 8 0.0 -5.96468 -8.64133 46.5385
103 103 9 0.0 -9.29729 -4.87959 47.6923
104 104 11 0.0 -10.5 0.0 48.846199999999996
105 105 1 0.0 -9.29729 4.87959 40.0
106 106 2 0.0 -5.96468 8.64133 41.15385
107 107 3 0.0 -1.26564 10.4234 42.30769
108 108 4 0.0 3.72335 9.81767 43.46154
109 109 2 0.0 7.85936 6.96279 44.61538
110 110 3 0.0 10.1949 2.51282 45.76923
111 111 4 0.0 10.1949 -2.51281 46.92308
112 112 2 0.0 7.85936 -6.96279 48.07692
113 113 3 0.0 3.72335 -9.81767 49.23077
114 114 4 0.0 -1.26563 -10.4234 50.3846
115 115 2 0.0 -5.96468 -8.64133 51.5385
116 116 3 0.0 -9.29729 -4.87959 52.6923
117 117 5 0.0 -10.5 0.0 53.846199999999996
118 118 6 0.0 -9.29729 4.87959 45.0
119 119 7 0.0 -5.96468 8.64133 46.15385
120 120 8 0.0 -1.26564 10.4234 47.30769
121 121 9 0.0 3.72335 9.81767 48.46154
122 122 10 0.0 7.85936 6.96279 49.61538
123 123 7 0.0 10.1949 2.51282 50.76923
124 124 8 0.0 10.1949 -2.51281 51.92308
125 125 9 0.0 7.85936 -6.96279 53.07692
126 126 10 0.0 3.72335 -9.81767 54.23077
127 127 7 0.0 -1.26563 -10.4234 55.3846
128 128 8 0.0 -5.96468 -8.64133 56.5385
129 129 9 0.0 -9.29729 -4.87959 57.6923
130 130 11 0.0 -10.5 0.0 58.846199999999996
131 131 1 0.0 -9.29729 4.87959 50.0
132 132 2 0.0 -5.96468 8.64133 51.15385
133 133 3 0.0 -1.26564 10.4234 52.30769
134 134 4 0.0 3.72335 9.81767 53.46154
135 135 2 0.0 7.85936 6.96279 54.61538
136 136 3 0.0 10.1949 2.51282 55.76923
137 137 4 0.0 10.1949 -2.51281 56.92308
138 138 2 0.0 7.85936 -6.96279 58.07692
139 139 3 0.0 3.72335 -9.81767 59.23077
140 140 4 0.0 -1.26563 -10.4234 60.3846
141 141 2 0.0 -5.96468 -8.64133 61.5385
142 142 3 0.0 -9.29729 -4.87959 62.6923
143 143 5 0.0 -10.5 0.0 63.846199999999996
144 144 6 0.0 -9.29729 4.87959 55.0
145 145 7 0.0 -5.96468 8.64133 56.15385
146 146 8 0.0 -1.26564 10.4234 57.30769
147 147 9 0.0 3.72335 9.81767 58.46154
148 148 10 0.0 7.85936 6.96279 59.61538
149 149 7 0.0 10.1949 2.51282 60.76923
150 150 8 0.0 10.1949 -2.51281 61.92308
151 151 9 0.0 7.85936 -6.96279 63.07692
152 152 10 0.0 3.72335 -9.81767 64.23077
153 153 7 0.0 -1.26563 -10.4234 65.3846
154 154 8 0.0 -5.96468 -8.64133 66.5385
155 155 9 0.0 -9.29729 -4.87959 67.6923
156 156 11 0.0 -10.5 0.0 68.8462
157 157 1 0.0 -9.29729 4.87959 60.0
158 158 2 0.0 -5.96468 8.64133 61.15385
159 159 3 0.0 -1.26564 10.4234 62.30769
160 160 4 0.0 3.72335 9.81767 63.46154
161 161 2 0.0 7.85936 6.96279 64.61538
162 162 3 0.0 10.1949 2.51282 65.76923
163 163 4 0.0 10.1949 -2.51281 66.92308
164 164 2 0.0 7.85936 -6.96279 68.07692
165 165 3 0.0 3.72335 -9.81767 69.23077
166 166 4 0.0 -1.26563 -10.4234 70.3846
167 167 2 0.0 -5.96468 -8.64133 71.5385
168 168 3 0.0 -9.29729 -4.87959 72.6923
169 169 5 0.0 -10.5 0.0 73.8462
170 170 6 0.0 -9.29729 4.87959 65.0
171 171 7 0.0 -5.96468 8.64133 66.15385
172 172 8 0.0 -1.26564 10.4234 67.30769
173 173 9 0.0 3.72335 9.81767 68.46154
174 174 10 0.0 7.85936 6.96279 69.61538
175 175 7 0.0 10.1949 2.51282 70.76923
176 176 8 0.0 10.1949 -2.51281 71.92308
177 177 9 0.0 7.85936 -6.96279 73.07692
178 178 10 0.0 3.72335 -9.81767 74.23077
179 179 7 0.0 -1.26563 -10.4234 75.3846
180 180 8 0.0 -5.96468 -8.64133 76.5385
181 181 9 0.0 -9.29729 -4.87959 77.6923
182 182 11 0.0 -10.5 0.0 78.8462
183 183 1 0.0 -9.29729 4.87959 70.0
184 184 2 0.0 -5.96468 8.64133 71.15385
185 185 3 0.0 -1.26564 10.4234 72.30769
186 186 4 0.0 3.72335 9.81767 73.46154
187 187 2 0.0 7.85936 6.96279 74.61538
188 188 3 0.0 10.1949 2.51282 75.76923
189 189 4 0.0 10.1949 -2.51281 76.92308
190 190 2 0.0 7.85936 -6.96279 78.07692
191 191 3 0.0 3.72335 -9.81767 79.23077
192 192 4 0.0 -1.26563 -10.4234 80.3846
193 193 2 0.0 -5.96468 -8.64133 81.5385
194 194 3 0.0 -9.29729 -4.87959 82.6923
195 195 5 0.0 -10.5 0.0 83.8462
196 196 6 0.0 -9.29729 4.87959 75.0
197 197 7 0.0 -5.96468 8.64133 76.15385
198 198 8 0.0 -1.26564 10.4234 77.30769
199 199 9 0.0 3.72335 9.81767 78.46154
200 200 10 0.0 7.85936 6.96279 79.61538
201 201 7 0.0 10.1949 2.51282 80.76923
202 202 8 0.0 10.1949 -2.51281 81.92308
203 203 9 0.0 7.85936 -6.96279 83.07692
204 204 10 0.0 3.72335 -9.81767 84.23077
205 205 7 0.0 -1.26563 -10.4234 85.3846
206 206 8 0.0 -5.96468 -8.64133 86.5385
207 207 9 0.0 -9.29729 -4.87959 87.6923
208 208 11 0.0 -10.5 0.0 88.8462
209 209 1 0.0 -9.29729 4.87959 80.0
210 210 2 0.0 -5.96468 8.64133 81.15385
211 211 3 0.0 -1.26564 10.4234 82.30769
212 212 4 0.0 3.72335 9.81767 83.46154
213 213 2 0.0 7.85936 6.96279 84.61538
214 214 3 0.0 10.1949 2.51282 85.76923
215 215 4 0.0 10.1949 -2.51281 86.92308
216 216 2 0.0 7.85936 -6.96279 88.07692
217 217 3 0.0 3.72335 -9.81767 89.23077
218 218 4 0.0 -1.26563 -10.4234 90.3846
219 219 2 0.0 -5.96468 -8.64133 91.5385
220 220 3 0.0 -9.29729 -4.87959 92.6923
221 221 5 0.0 -10.5 0.0 93.8462
222 222 6 0.0 -9.29729 4.87959 85.0
223 223 7 0.0 -5.96468 8.64133 86.15385
224 224 8 0.0 -1.26564 10.4234 87.30769
225 225 9 0.0 3.72335 9.81767 88.46154
226 226 10 0.0 7.85936 6.96279 89.61538
227 227 7 0.0 10.1949 2.51282 90.76923
228 228 8 0.0 10.1949 -2.51281 91.92308
229 229 9 0.0 7.85936 -6.96279 93.07692
230 230 10 0.0 3.72335 -9.81767 94.23077
231 231 7 0.0 -1.26563 -10.4234 95.3846
232 232 8 0.0 -5.96468 -8.64133 96.5385
233 233 9 0.0 -9.29729 -4.87959 97.6923
234 234 11 0.0 -10.5 0.0 98.8462
235 235 1 0.0 -9.29729 4.87959 90.0
236 236 2 0.0 -5.96468 8.64133 91.15385
237 237 3 0.0 -1.26564 10.4234 92.30769
238 238 4 0.0 3.72335 9.81767 93.46154
239 239 2 0.0 7.85936 6.96279 94.61538
240 240 3 0.0 10.1949 2.51282 95.76923
241 241 4 0.0 10.1949 -2.51281 96.92308
242 242 2 0.0 7.85936 -6.96279 98.07692
243 243 3 0.0 3.72335 -9.81767 99.23077
244 244 4 0.0 -1.26563 -10.4234 100.3846
245 245 2 0.0 -5.96468 -8.64133 101.5385
246 246 3 0.0 -9.29729 -4.87959 102.6923
247 247 5 0.0 -10.5 0.0 103.8462
248 248 6 0.0 -9.29729 4.87959 95.0
249 249 7 0.0 -5.96468 8.64133 96.15385
250 250 8 0.0 -1.26564 10.4234 97.30769
251 251 9 0.0 3.72335 9.81767 98.46154
252 252 10 0.0 7.85936 6.96279 99.61538
253 253 7 0.0 10.1949 2.51282 100.76923
254 254 8 0.0 10.1949 -2.51281 101.92308
255 255 9 0.0 7.85936 -6.96279 103.07692
256 256 10 0.0 3.72335 -9.81767 104.23077
257 257 7 0.0 -1.26563 -10.4234 105.3846
258 258 8 0.0 -5.96468 -8.64133 106.5385
259 259 9 0.0 -9.29729 -4.87959 107.6923
260 260 11 0.0 -10.5 0.0 108.8462
261 261 1 0.0 -9.29729 4.87959 100.0
262 262 2 0.0 -5.96468 8.64133 101.15385
263 263 3 0.0 -1.26564 10.4234 102.30769
264 264 4 0.0 3.72335 9.81767 103.46154
265 265 2 0.0 7.85936 6.96279 104.61538
266 266 3 0.0 10.1949 2.51282 105.76923
267 267 4 0.0 10.1949 -2.51281 106.92308
268 268 2 0.0 7.85936 -6.96279 108.07692
269 269 3 0.0 3.72335 -9.81767 109.23077
270 270 4 0.0 -1.26563 -10.4234 110.3846
271 271 2 0.0 -5.96468 -8.64133 111.5385
272 272 3 0.0 -9.29729 -4.87959 112.6923
273 273 5 0.0 -10.5 0.0 113.8462
274 274 6 0.0 -9.29729 4.87959 105.0
275 275 7 0.0 -5.96468 8.64133 106.15385
276 276 8 0.0 -1.26564 10.4234 107.30769
277 277 9 0.0 3.72335 9.81767 108.46154
278 278 10 0.0 7.85936 6.96279 109.61538
279 279 7 0.0 10.1949 2.51282 110.76923
280 280 8 0.0 10.1949 -2.51281 111.92308
281 281 9 0.0 7.85936 -6.96279 113.07692
282 282 10 0.0 3.72335 -9.81767 114.23077
283 283 7 0.0 -1.26563 -10.4234 115.3846
284 284 8 0.0 -5.96468 -8.64133 116.5385
285 285 9 0.0 -9.29729 -4.87959 117.6923
286 286 11 0.0 -10.5 0.0 118.8462
287 287 1 0.0 -9.29729 4.87959 110.0
288 288 2 0.0 -5.96468 8.64133 111.15385
289 289 3 0.0 -1.26564 10.4234 112.30769
290 290 4 0.0 3.72335 9.81767 113.46154
291 291 2 0.0 7.85936 6.96279 114.61538
292 292 3 0.0 10.1949 2.51282 115.76923
293 293 4 0.0 10.1949 -2.51281 116.92308
294 294 2 0.0 7.85936 -6.96279 118.07692
295 295 3 0.0 3.72335 -9.81767 119.23077
296 296 4 0.0 -1.26563 -10.4234 120.3846
297 297 2 0.0 -5.96468 -8.64133 121.5385
298 298 3 0.0 -9.29729 -4.87959 122.6923
299 299 5 0.0 -10.5 0.0 123.8462
300 300 6 0.0 -9.29729 4.87959 115.0
301 301 7 0.0 -5.96468 8.64133 116.15385
302 302 8 0.0 -1.26564 10.4234 117.30769
303 303 9 0.0 3.72335 9.81767 118.46154
304 304 10 0.0 7.85936 6.96279 119.61538
305 305 7 0.0 10.1949 2.51282 120.76923
306 306 8 0.0 10.1949 -2.51281 121.92308
307 307 9 0.0 7.85936 -6.96279 123.07692
308 308 10 0.0 3.72335 -9.81767 124.23077
309 309 7 0.0 -1.26563 -10.4234 125.3846
310 310 8 0.0 -5.96468 -8.64133 126.5385
311 311 9 0.0 -9.29729 -4.87959 127.6923
312 312 11 0.0 -10.5 0.0 128.8462
313 313 1 0.0 -9.29729 4.87959 120.0
314 314 2 0.0 -5.96468 8.64133 121.15385
315 315 3 0.0 -1.26564 10.4234 122.30769
316 316 4 0.0 3.72335 9.81767 123.46154
317 317 2 0.0 7.85936 6.96279 124.61538
318 318 3 0.0 10.1949 2.51282 125.76923
319 319 4 0.0 10.1949 -2.51281 126.92308
320 320 2 0.0 7.85936 -6.96279 128.07692
321 321 3 0.0 3.72335 -9.81767 129.23077
322 322 4 0.0 -1.26563 -10.4234 130.3846
323 323 2 0.0 -5.96468 -8.64133 131.5385
324 324 3 0.0 -9.29729 -4.87959 132.6923
325 325 5 0.0 -10.5 0.0 133.8462
326 326 6 0.0 -9.29729 4.87959 125.0
327 327 7 0.0 -5.96468 8.64133 126.15385
328 328 8 0.0 -1.26564 10.4234 127.30769
329 329 9 0.0 3.72335 9.81767 128.46154
330 330 10 0.0 7.85936 6.96279 129.61538
331 331 7 0.0 10.1949 2.51282 130.76923
332 332 8 0.0 10.1949 -2.51281 131.92308
333 333 9 0.0 7.85936 -6.96279 133.07692
334 334 10 0.0 3.72335 -9.81767 134.23077
335 335 7 0.0 -1.26563 -10.4234 135.3846
336 336 8 0.0 -5.96468 -8.64133 136.5385
337 337 9 0.0 -9.29729 -4.87959 137.6923
338 338 11 0.0 -10.5 0.0 138.8462
339 339 1 0.0 -9.29729 4.87959 130.0
340 340 2 0.0 -5.96468 8.64133 131.15385
341 341 3 0.0 -1.26564 10.4234 132.30769
342 342 4 0.0 3.72335 9.81767 133.46154
343 343 2 0.0 7.85936 6.96279 134.61538
344 344 3 0.0 10.1949 2.51282 135.76923
345 345 4 0.0 10.1949 -2.51281 136.92308
346 346 2 0.0 7.85936 -6.96279 138.07692
347 347 3 0.0 3.72335 -9.81767 139.23077
348 348 4 0.0 -1.26563 -10.4234 140.3846
349 349 2 0.0 -5.96468 -8.64133 141.5385
350 350 3 0.0 -9.29729 -4.87959 142.6923
351 351 5 0.0 -10.5 0.0 143.8462
352 352 6 0.0 -9.29729 4.87959 135.0
353 353 7 0.0 -5.96468 8.64133 136.15385
354 354 8 0.0 -1.26564 10.4234 137.30769
355 355 9 0.0 3.72335 9.81767 138.46154
356 356 10 0.0 7.85936 6.96279 139.61538
357 357 7 0.0 10.1949 2.51282 140.76923
358 358 8 0.0 10.1949 -2.51281 141.92308
359 359 9 0.0 7.85936 -6.96279 143.07692
360 360 10 0.0 3.72335 -9.81767 144.23077
361 361 7 0.0 -1.26563 -10.4234 145.3846
362 362 8 0.0 -5.96468 -8.64133 146.5385
363 363 9 0.0 -9.29729 -4.87959 147.6923
364 364 11 0.0 -10.5 0.0 148.8462
365 365 1 0.0 -9.29729 4.87959 140.0
366 366 2 0.0 -5.96468 8.64133 141.15385
367 367 3 0.0 -1.26564 10.4234 142.30769
368 368 4 0.0 3.72335 9.81767 143.46154
369 369 2 0.0 7.85936 6.96279 144.61538
370 370 3 0.0 10.1949 2.51282 145.76923
371 371 4 0.0 10.1949 -2.51281 146.92308
372 372 2 0.0 7.85936 -6.96279 148.07692
373 373 3 0.0 3.72335 -9.81767 149.23077
374 374 4 0.0 -1.26563 -10.4234 150.3846
375 375 2 0.0 -5.96468 -8.64133 151.5385
376 376 3 0.0 -9.29729 -4.87959 152.6923
377 377 5 0.0 -10.5 0.0 153.8462
378 378 6 0.0 -9.29729 4.87959 145.0
379 379 7 0.0 -5.96468 8.64133 146.15385
380 380 8 0.0 -1.26564 10.4234 147.30769
381 381 9 0.0 3.72335 9.81767 148.46154
382 382 10 0.0 7.85936 6.96279 149.61538
383 383 7 0.0 10.1949 2.51282 150.76923
384 384 8 0.0 10.1949 -2.51281 151.92308
385 385 9 0.0 7.85936 -6.96279 153.07692
386 386 10 0.0 3.72335 -9.81767 154.23077
387 387 7 0.0 -1.26563 -10.4234 155.3846
388 388 8 0.0 -5.96468 -8.64133 156.5385
389 389 9 0.0 -9.29729 -4.87959 157.6923
390 390 11 0.0 -10.5 0.0 158.8462
391 391 1 0.0 -9.29729 4.87959 150.0
392 392 2 0.0 -5.96468 8.64133 151.15385
393 393 3 0.0 -1.26564 10.4234 152.30769
394 394 4 0.0 3.72335 9.81767 153.46154
395 395 2 0.0 7.85936 6.96279 154.61538
396 396 3 0.0 10.1949 2.51282 155.76923
397 397 4 0.0 10.1949 -2.51281 156.92308
398 398 2 0.0 7.85936 -6.96279 158.07692
399 399 3 0.0 3.72335 -9.81767 159.23077
400 400 4 0.0 -1.26563 -10.4234 160.3846
401 401 2 0.0 -5.96468 -8.64133 161.5385
402 402 3 0.0 -9.29729 -4.87959 162.6923
403 403 5 0.0 -10.5 0.0 163.8462
404 404 6 0.0 -9.29729 4.87959 155.0
405 405 7 0.0 -5.96468 8.64133 156.15385
406 406 8 0.0 -1.26564 10.4234 157.30769
407 407 9 0.0 3.72335 9.81767 158.46154
408 408 10 0.0 7.85936 6.96279 159.61538
409 409 7 0.0 10.1949 2.51282 160.76923
410 410 8 0.0 10.1949 -2.51281 161.92308
411 411 9 0.0 7.85936 -6.96279 163.07692
412 412 10 0.0 3.72335 -9.81767 164.23077
413 413 7 0.0 -1.26563 -10.4234 165.3846
414 414 8 0.0 -5.96468 -8.64133 166.5385
415 415 9 0.0 -9.29729 -4.87959 167.6923
416 416 11 0.0 -10.5 0.0 168.8462
417 417 1 0.0 -9.29729 4.87959 160.0
418 418 2 0.0 -5.96468 8.64133 161.15385
419 419 3 0.0 -1.26564 10.4234 162.30769
420 420 4 0.0 3.72335 9.81767 163.46154
421 421 2 0.0 7.85936 6.96279 164.61538
422 422 3 0.0 10.1949 2.51282 165.76923
423 423 4 0.0 10.1949 -2.51281 166.92308
424 424 2 0.0 7.85936 -6.96279 168.07692
425 425 3 0.0 3.72335 -9.81767 169.23077
426 426 4 0.0 -1.26563 -10.4234 170.3846
427 427 2 0.0 -5.96468 -8.64133 171.5385
428 428 3 0.0 -9.29729 -4.87959 172.6923
429 429 5 0.0 -10.5 0.0 173.8462
430 430 6 0.0 -9.29729 4.87959 165.0
431 431 7 0.0 -5.96468 8.64133 166.15385
432 432 8 0.0 -1.26564 10.4234 167.30769
433 433 9 0.0 3.72335 9.81767 168.46154
434 434 10 0.0 7.85936 6.96279 169.61538
435 435 7 0.0 10.1949 2.51282 170.76923
436 436 8 0.0 10.1949 -2.51281 171.92308
437 437 9 0.0 7.85936 -6.96279 173.07692
438 438 10 0.0 3.72335 -9.81767 174.23077
439 439 7 0.0 -1.26563 -10.4234 175.3846
440 440 8 0.0 -5.96468 -8.64133 176.5385
441 441 9 0.0 -9.29729 -4.87959 177.6923
442 442 11 0.0 -10.5 0.0 178.8462
443 443 1 0.0 -9.29729 4.87959 170.0
444 444 2 0.0 -5.96468 8.64133 171.15385
445 445 3 0.0 -1.26564 10.4234 172.30769
446 446 4 0.0 3.72335 9.81767 173.46154
447 447 2 0.0 7.85936 6.96279 174.61538
448 448 3 0.0 10.1949 2.51282 175.76923
449 449 4 0.0 10.1949 -2.51281 176.92308
450 450 2 0.0 7.85936 -6.96279 178.07692
451 451 3 0.0 3.72335 -9.81767 179.23077
452 452 4 0.0 -1.26563 -10.4234 180.3846
453 453 2 0.0 -5.96468 -8.64133 181.5385
454 454 3 0.0 -9.29729 -4.87959 182.6923
455 455 5 0.0 -10.5 0.0 183.8462
456 456 6 0.0 -9.29729 4.87959 175.0
457 457 7 0.0 -5.96468 8.64133 176.15385
458 458 8 0.0 -1.26564 10.4234 177.30769
459 459 9 0.0 3.72335 9.81767 178.46154
460 460 10 0.0 7.85936 6.96279 179.61538
461 461 7 0.0 10.1949 2.51282 180.76923
462 462 8 0.0 10.1949 -2.51281 181.92308
463 463 9 0.0 7.85936 -6.96279 183.07692
464 464 10 0.0 3.72335 -9.81767 184.23077
465 465 7 0.0 -1.26563 -10.4234 185.3846
466 466 8 0.0 -5.96468 -8.64133 186.5385
467 467 9 0.0 -9.29729 -4.87959 187.6923
468 468 11 0.0 -10.5 0.0 188.8462
469 469 1 0.0 -9.29729 4.87959 180.0
470 470 2 0.0 -5.96468 8.64133 181.15385
471 471 3 0.0 -1.26564 10.4234 182.30769
472 472 4 0.0 3.72335 9.81767 183.46154
473 473 2 0.0 7.85936 6.96279 184.61538
474 474 3 0.0 10.1949 2.51282 185.76923
475 475 4 0.0 10.1949 -2.51281 186.92308
476 476 2 0.0 7.85936 -6.96279 188.07692
477 477 3 0.0 3.72335 -9.81767 189.23077
478 478 4 0.0 -1.26563 -10.4234 190.3846
479 479 2 0.0 -5.96468 -8.64133 191.5385
480 480 3 0.0 -9.29729 -4.87959 192.6923
481 481 5 0.0 -10.5 0.0 193.8462
482 482 6 0.0 -9.29729 4.87959 185.0
483 483 7 0.0 -5.96468 8.64133 186.15385
484 484 8 0.0 -1.26564 10.4234 187.30769
485 485 9 0.0 3.72335 9.81767 188.46154
486 486 10 0.0 7.85936 6.96279 189.61538
487 487 7 0.0 10.1949 2.51282 190.76923
488 488 8 0.0 10.1949 -2.51281 191.92308
489 489 9 0.0 7.85936 -6.96279 193.07692
490 490 10 0.0 3.72335 -9.81767 194.23077
491 491 7 0.0 -1.26563 -10.4234 195.3846
492 492 8 0.0 -5.96468 -8.64133 196.5385
493 493 9 0.0 -9.29729 -4.87959 197.6923
494 494 11 0.0 -10.5 0.0 198.8462
495 495 1 0.0 -9.29729 4.87959 190.0
496 496 2 0.0 -5.96468 8.64133 191.15385
497 497 3 0.0 -1.26564 10.4234 192.30769
498 498 4 0.0 3.72335 9.81767 193.46154
499 499 2 0.0 7.85936 6.96279 194.61538
500 500 3 0.0 10.1949 2.51282 195.76923
501 501 4 0.0 10.1949 -2.51281 196.92308
502 502 2 0.0 7.85936 -6.96279 198.07692
503 503 3 0.0 3.72335 -9.81767 199.23077
504 504 4 0.0 -1.26563 -10.4234 200.3846
505 505 2 0.0 -5.96468 -8.64133 201.5385
506 506 3 0.0 -9.29729 -4.87959 202.6923
507 507 5 0.0 -10.5 0.0 203.8462
508 508 6 0.0 -9.29729 4.87959 195.0
509 509 7 0.0 -5.96468 8.64133 196.15385
510 510 8 0.0 -1.26564 10.4234 197.30769
511 511 9 0.0 3.72335 9.81767 198.46154
512 512 10 0.0 7.85936 6.96279 199.61538
513 513 7 0.0 10.1949 2.51282 200.76923
514 514 8 0.0 10.1949 -2.51281 201.92308
515 515 9 0.0 7.85936 -6.96279 203.07692
516 516 10 0.0 3.72335 -9.81767 204.23077
517 517 7 0.0 -1.26563 -10.4234 205.3846
518 518 8 0.0 -5.96468 -8.64133 206.5385
519 519 9 0.0 -9.29729 -4.87959 207.6923
520 520 11 0.0 -10.5 0.0 208.8462
521 521 1 0.0 -9.29729 4.87959 200.0
522 522 2 0.0 -5.96468 8.64133 201.15385
523 523 3 0.0 -1.26564 10.4234 202.30769
524 524 4 0.0 3.72335 9.81767 203.46154
525 525 2 0.0 7.85936 6.96279 204.61538
526 526 3 0.0 10.1949 2.51282 205.76923
527 527 4 0.0 10.1949 -2.51281 206.92308
528 528 2 0.0 7.85936 -6.96279 208.07692
529 529 3 0.0 3.72335 -9.81767 209.23077
530 530 4 0.0 -1.26563 -10.4234 210.3846
531 531 2 0.0 -5.96468 -8.64133 211.5385
532 532 3 0.0 -9.29729 -4.87959 212.6923
533 533 5 0.0 -10.5 0.0 213.8462
534 534 6 0.0 -9.29729 4.87959 205.0
535 535 7 0.0 -5.96468 8.64133 206.15385
536 536 8 0.0 -1.26564 10.4234 207.30769
537 537 9 0.0 3.72335 9.81767 208.46154
538 538 10 0.0 7.85936 6.96279 209.61538
539 539 7 0.0 10.1949 2.51282 210.76923
540 540 8 0.0 10.1949 -2.51281 211.92308
541 541 9 0.0 7.85936 -6.96279 213.07692
542 542 10 0.0 3.72335 -9.81767 214.23077
543 543 7 0.0 -1.26563 -10.4234 215.3846
544 544 8 0.0 -5.96468 -8.64133 216.5385
545 545 9 0.0 -9.29729 -4.87959 217.6923
546 546 11 0.0 -10.5 0.0 218.8462
547 547 1 0.0 -9.29729 4.87959 210.0
548 548 2 0.0 -5.96468 8.64133 211.15385
549 549 3 0.0 -1.26564 10.4234 212.30769
550 550 4 0.0 3.72335 9.81767 213.46154
551 551 2 0.0 7.85936 6.96279 214.61538
552 552 3 0.0 10.1949 2.51282 215.76923
553 553 4 0.0 10.1949 -2.51281 216.92308
554 554 2 0.0 7.85936 -6.96279 218.07692
555 555 3 0.0 3.72335 -9.81767 219.23077
556 556 4 0.0 -1.26563 -10.4234 220.3846
557 557 2 0.0 -5.96468 -8.64133 221.5385
558 558 3 0.0 -9.29729 -4.87959 222.6923
559 559 5 0.0 -10.5 0.0 223.8462
560 560 6 0.0 -9.29729 4.87959 215.0
561 561 7 0.0 -5.96468 8.64133 216.15385
562 562 8 0.0 -1.26564 10.4234 217.30769
563 563 9 0.0 3.72335 9.81767 218.46154
564 564 10 0.0 7.85936 6.96279 219.61538
565 565 7 0.0 10.1949 2.51282 220.76923
566 566 8 0.0 10.1949 -2.51281 221.92308
567 567 9 0.0 7.85936 -6.96279 223.07692
568 568 10 0.0 3.72335 -9.81767 224.23077
569 569 7 0.0 -1.26563 -10.4234 225.3846
570 570 8 0.0 -5.96468 -8.64133 226.5385
571 571 9 0.0 -9.29729 -4.87959 227.6923
572 572 11 0.0 -10.5 0.0 228.8462
573 573 1 0.0 -9.29729 4.87959 220.0
574 574 2 0.0 -5.96468 8.64133 221.15385
575 575 3 0.0 -1.26564 10.4234 222.30769
576 576 4 0.0 3.72335 9.81767 223.46154
577 577 2 0.0 7.85936 6.96279 224.61538
578 578 3 0.0 10.1949 2.51282 225.76923
579 579 4 0.0 10.1949 -2.51281 226.92308
580 580 2 0.0 7.85936 -6.96279 228.07692
581 581 3 0.0 3.72335 -9.81767 229.23077
582 582 4 0.0 -1.26563 -10.4234 230.3846
583 583 2 0.0 -5.96468 -8.64133 231.5385
584 584 3 0.0 -9.29729 -4.87959 232.6923
585 585 5 0.0 -10.5 0.0 233.8462
586 586 6 0.0 -9.29729 4.87959 225.0
587 587 7 0.0 -5.96468 8.64133 226.15385
588 588 8 0.0 -1.26564 10.4234 227.30769
589 589 9 0.0 3.72335 9.81767 228.46154
590 590 10 0.0 7.85936 6.96279 229.61538
591 591 7 0.0 10.1949 2.51282 230.76923
592 592 8 0.0 10.1949 -2.51281 231.92308
593 593 9 0.0 7.85936 -6.96279 233.07692
594 594 10 0.0 3.72335 -9.81767 234.23077
595 595 7 0.0 -1.26563 -10.4234 235.3846
596 596 8 0.0 -5.96468 -8.64133 236.5385
597 597 9 0.0 -9.29729 -4.87959 237.6923
598 598 11 0.0 -10.5 0.0 238.8462
599 599 1 0.0 -9.29729 4.87959 230.0
600 600 2 0.0 -5.96468 8.64133 231.15385
601 601 3 0.0 -1.26564 10.4234 232.30769
602 602 4 0.0 3.72335 9.81767 233.46154
603 603 2 0.0 7.85936 6.96279 234.61538
604 604 3 0.0 10.1949 2.51282 235.76923
605 605 4 0.0 10.1949 -2.51281 236.92308
606 606 2 0.0 7.85936 -6.96279 238.07692
607 607 3 0.0 3.72335 -9.81767 239.23077
608 608 4 0.0 -1.26563 -10.4234 240.3846
609 609 2 0.0 -5.96468 -8.64133 241.5385
610 610 3 0.0 -9.29729 -4.87959 242.6923
611 611 5 0.0 -10.5 0.0 243.8462
612 612 6 0.0 -9.29729 4.87959 235.0
613 613 7 0.0 -5.96468 8.64133 236.15385
614 614 8 0.0 -1.26564 10.4234 237.30769
615 615 9 0.0 3.72335 9.81767 238.46154
616 616 10 0.0 7.85936 6.96279 239.61538
617 617 7 0.0 10.1949 2.51282 240.76923
618 618 8 0.0 10.1949 -2.51281 241.92308
619 619 9 0.0 7.85936 -6.96279 243.07692
620 620 10 0.0 3.72335 -9.81767 244.23077
621 621 7 0.0 -1.26563 -10.4234 245.3846
622 622 8 0.0 -5.96468 -8.64133 246.5385
623 623 9 0.0 -9.29729 -4.87959 247.6923
624 624 11 0.0 -10.5 0.0 248.8462

Bonds

1 2 1 2
2 2 2 3
3 2 3 4
4 2 4 5
5 2 5 6
6 2 6 7
7 2 7 8
8 2 8 9
9 2 9 10
10 2 10 11
11 2 11 12
12 2 12 13
13 3 14 15
14 3 15 16
15 3 16 17
16 3 17 18
17 3 18 19
18 3 19 20
19 3 20 21
20 3 21 22
21 3 22 23
22 3 23 24
23 3 24 25
24 3 25 26
25 4 1 14
26 4 2 15
27 4 3 16
28 4 4 17
29 4 5 18
30 4 6 19
31 4 7 20
32 4 8 21
33 4 9 22
34 4 10 23
35 4 11 24
36 4 12 25
37 4 13 26
38 2 27 28
39 2 28 29
40 2 29 30
41 2 30 31
42 2 31 32
43 2 32 33
44 2 33 34
45 2 34 35
46 2 35 36
47 2 36 37
48 2 37 38
49 2 38 39
50 3 40 41
51 3 41 42
52 3 42 43
53 3 43 44
54 3 44 45
55 3 45 46
56 3 46 47
57 3 47 48
58 3 48 49
59 3 49 50
60 3 50 51
61 3 51 52
62 4 27 40
63 4 28 41
64 4 29 42
65 4 30 43
66 4 31 44
67 4 32 45
68 4 33 46
69 4 34 47
70 4 35 48
71 4 36 49
72 4 37 50
73 4 38 51
74 4 39 52
75 2 53 54
76 2 54 55
77 2 55 56
78 2 56 57
79 2 57 58
80 2 58 59
81 2 59 60
82 2 60 61
83 2 61 62
84 2 62 63
85 2 63 64
86 2 64 65
87 3 66 67
88 3 67 68
89 3 68 69
90 3 69 70
91 3 70 71
92 3 71 72
93 3 72 73
94 3 73 74
95 3 74 75
96 3 75 76
97 3 76 77
98 3 77 78
99 4 53 66
100 4 54 67
101 4 55 68
102 4 56 69
103 4 57 70
104 4 58 71
105 4 59 72
106 4 60 73
107 4 61 74
108 4 62 75
109 4 63 76
110 4 64 77
111 4 65 78
112 2 79 80
113 2 80 81
114 2 81 82
115 2 82 83
116 2 83 84
117 2 84 85
118 2 85 86
119 2 86 87
120 2 87 88
121 2 88 89
122 2 89 90
123 2 90 91
124 3 92 93
125 3 93 94
126 3 94 95
127 3 95 96
128 3 96 97
129 3 97 98
130 3 98 99
131 3 99 100
132 3 100 101
133 3 101 102
134 3 102 103
135 3 103 104
136 4 79 92
137 4 80 93
138 4 81 94
139 4 82 95
140 4 83 96
141 4 84 97
142 4 85 98
143 4 86 99
144 4 87 100
145 4 88 101
146 4 89 102
147 4 90 103
148 4 91 104
149 2 105 106
150 2 106 107
151 2 107 108
152 2 108 109
153 2 109 110
154 2 110 111
155 2 111 112
156 2 112 113
157 2 113 114
158 2 114 115
159 2 115 116
160 2 116 117
161 3 118 119
162 3 119 120
163 3 120 121
164 3 121 122
165 3 122 123
166 3 123 124
167 3 124 125
168 3 125 126
169 3 126 127
170 3 127 128
171 3 128 129
172 3 129 130
173 4 105 118
174 4 106 119
175 4 107 120
176 4 108 121
177 4 109 122
178 4 110 123
179 4 111 124
180 4 112 125
181 4 113 126
182 4 114 127
183 4 115 128
184 4 116 129
185 4 117 130
186 2 131 132
187 2 132 133
188 2 133 134
189 2 134 135
190 2 135 136
191 2 136 137
192 2 137 138
193 2 138 139
194 2 139 140
195 2 140 141
196 2 141 142
197 2 142 143
198 3 144 145
199 3 145 146
200 3 146 147
201 3 147 148
202 3 148 149
203 3 149 150
204 3 150 151
205 3 151 152
206 3 152 153
207 3 153 154
208 3 154 155
209 3 155 156
210 4 131 144
211 4 132 145
212 4 133 146
213 4 134 147
214 4 135 148
215 4 136 149
216 4 137 150
217 4 138 151
218 4 139 152
219 4 140 153
220 4 141 154
221 4 142 155
222 4 143 156
223 2 157 158
224 2 158 159
225 2 159 160
226 2 160 161
227 2 161 162
228 2 162 163
229 2 163 164
230 2 164 165
231 2 165 166
232 2 166 167
233 2 167 168
234 2 168 169
235 3 170 171
236 3 171 172
237 3 172 173
238 3 173 174
239 3 174 175
240 3 175 176
241 3 176 177
242 3 177 178
243 3 178 179
244 3 179 180
245 3 180 181
246 3 181 182
247 4 157 170
248 4 158 171
249 4 159 172
250 4 160 173
251 4 161 174
252 4 162 175
253 4 163 176
254 4 164 177
255 4 165 178
256 4 166 179
257 4 167 180
258 4 168 181
259 4 169 182
260 2 183 184
261 2 184 185
262 2 185 186
263 2 186 187
264 2 187 188
265 2 188 189
266 2 189 190
267 2 190 191
268 2 191 192
269 2 192 193
270 2 193 194
271 2 194 195
272 3 196 197
273 3 197 198
274 3 198 199
275 3 199 200
276 3 200 201
277 3 201 202
278 3 202 203
279 3 203 204
280 3 204 205
281 3 205 206
282 3 206 207
283 3 207 208
284 4 183 196
285 4 184 197
286 4 185 198
287 4 186 199
288 4 187 200
289 4 188 201
290 4 189 202
291 4 190 203
292 4 191 204
293 4 192 205
294 4 193 206
295 4 194 207
296 4 195 208
297 2 209 210
298 2 210 211
299 2 211 212
300 2 212 213
301 2 213 214
302 2 214 215
303 2 215 216
304 2 216 217
305 2 217 218
306 2 218 219
307 2 219 220
308 2 220 221
309 3 222 223
310 3 223 224
311 3 224 225
312 3 225 226
313 3 226 227
314 3 227 228
315 3 228 229
316 3 229 230
317 3 230 231
318 3 231 232
319 3 232 233
320 3 233 234
321 4 209 222
322 4 210 223
323 4 211 224
324 4 212 225
325 4 213 226
326 4 214 227
327 4 215 228
328 4 216 229
329 4 217 230
330 4 218 231
331 4 219 232
332 4 220 233
333 4 221 234
334 2 235 236
335 2 236 237
336 2 237 238
337 2 238 239
338 2 239 240
339 2 240 241
340 2 241 242
341 2 242 243
342 2 243 244
343 2 244 245
344 2 245 246
345 2 246 247
346 3 248 249
347 3 249 250
348 3 250 251
349 3 251 252
350 3 252 253
351 3 253 254
352 3 254 255
353 3 255 256
354 3 256 257
355 3 257 258
356 3 258 259
357 3 259 260
358 4 235 248
359 4 236 249
360 4 237 250
361 4 238 251
362 4 239 252
363 4 240 253
364 4 241 254
365 4 242 255
366 4 243 256
367 4 244 257
368 4 245 258
369 4 246 259
370 4 247 260
371 2 261 262
372 2 262 263
373 2 263 264
374 2 264 265
375 2 265 266
376 2 266 267
377 2 267 268
378 2 268 269
379 2 269 270
380 2 270 271
381 2 271 272
382 2 272 273
383 3 274 275
384 3 275 276
385 3 276 277
386 3 277 278
387 3 278 279
388 3 279 280
389 3 280 281
390 3 281 282
391 3 282 283
392 3 283 284
393 3 284 285
394 3 285 286
395 4 261 274
396 4 262 275
397 4 263 276
398 4 264 277
399 4 265 278
400 4 266 279
401 4 267 280
402 4 268 281
403 4 269 282
404 4 270 283
405 4 271 284
406 4 272 285
407 4 273 286
408 2 287 288
409 2 288 289
410 2 289 290
411 2 290 291
412 2 291 292
413 2 292 293
414 2 293 294
415 2 294 295
416 2 295 296
417 2 296 297
418 2 297 298
419 2 298 299
420 3 300 301
421 3 301 302
422 3 302 303
423 3 303 304
424 3 304 305
425 3 305 306
426 3 306 307
427 3 307 308
428 3 308 309
429 3 309 310
430 3 310 311
431 3 311 312
432 4 287 300
433 4 288 301
434 4 289 302
435 4 290 303
436 4 291 304
437 4 292 305
438 4 293 306
439 4 294 307
440 4 295 308
441 4 296 309
442 4 297 310
443 4 298 311
444 4 299 312
445 2 313 314
446 2 314 315
447 2 315 316
448 2 316 317
449 2 317 318
450 2 318 319
451 2 319 320
452 2 320 321
453 2 321 322
454 2 322 323
455 2 323 324
456 2 324 325
457 3 326 327
458 3 327 328
459 3 328 329
460 3 329 330
461 3 330 331
462 3 331 332
463 3 332 333
464 3 333 334
465 3 334 335
466 3 335 336
467 3 336 337
468 3 337 338
469 4 313 326
470 4 314 327
471 4 315 328
472 4 316 329
473 4 317 330
474 4 318 331
475 4 319 332
476 4 320 333
477 4 321 334
478 4 322 335
479 4 323 336
480 4 324 337
481 4 325 338
482 2 339 340
483 2 340 341
484 2 341 342
485 2 342 343
486 2 343 344
487 2 344 345
488 2 345 346
489 2 346 347
490 2 347 348
491 2 348 349
492 2 349 350
493 2 350 351
494 3 352 353
495 3 353 354
496 3 354 355
497 3 355 356
498 3 356 357
499 3 357 358
500 3 358 359
501 3 359 360
502 3 360 361
503 3 361 362
504 3 362 363
505 3 363 364
506 4 339 352
507 4 340 353
508 4 341 354
509 4 342 355
510 4 343 356
511 4 344 357
512 4 345 358
513 4 346 359
514 4 347 360
515 4 348 361
516 4 349 362
517 4 350 363
518 4 351 364
519 2 365 366
520 2 366 367
521 2 367 368
522 2 368 369
523 2 369 370
524 2 370 371
525 2 371 372
526 2 372 373
527 2 373 374
528 2 374 375
529 2 375 376
530 2 376 377
531 3 378 379
532 3 379 380
533 3 380 381
534 3 381 382
535 3 382 383
536 3 383 384
537 3 384 385
538 3 385 386
539 3 386 387
540 3 387 388
541 3 388 389
542 3 389 390
543 4 365 378
544 4 366 379
545 4 367 380
546 4 368 381
547 4 369 382
548 4 370 383
549 4 371 384
550 4 372 385
551 4 373 386
552 4 374 387
553 4 375 388
554 4 376 389
555 4 377 390
556 2 391 392
557 2 392 393
558 2 393 394
559 2 394 395
560 2 395 396
561 2 396 397
562 2 397 398
563 2 398 399
564 2 399 400
565 2 400 401
566 2 401 402
567 2 402 403
568 3 404 405
569 3 405 406
570 3 406 407
571 3 407 408
572 3 408 409
573 3 409 410
574 3 410 411
575 3 411 412
576 3 412 413
577 3 413 414
578 3 414 415
579 3 415 416
580 4 391 404
581 4 392 405
582 4 393 406
583 4 394 407
584 4 395 408
585 4 396 409
586 4 397 410
587 4 398 411
588 4 399 412
589 4 400 413
590 4 401 414
591 4 402 415
592 4 403 416
593 2 417 418
594 2 418 419
595 2 419 420
596 2 420 421
597 2 421 422
598 2 422 423
599 2 423 424
600 2 424 425
601 2 425 426
602 2 426 427
603 2 427 428
604 2 428 429
605 3 430 431
606 3 431 432
607 3 432 433
608 3 433 434
609 3 434 435
610 3 435 436
611 3 436 437
612 3 437 438
613 3 438 439
614 3 439 440
615 3 440 441
616 3 441 442
617 4 417 430
618 4 418 431
619 4 419 432
620 4 420 433
621 4 421 434
622 4 422 435
623 4 423 436
624 4 424 437
625 4 425 438
626 4 426 439
627 4 427 440
628 4 428 441
629 4 429 442
630 2 443 444
631 2 444 445
632 2 445 446
633 2 446 447
634 2 447 448
635 2 448 449
636 2 449 450
637 2 450 451
638 2 451 452
639 2 452 453
640 2 453 454
641 2 454 455
642 3 456 457
643 3 457 458
644 3 458 459
645 3 459 460
646 3 460 461
647 3 461 462
648 3 462 463
649 3 463 464
650 3 464 465
651 3 465 466
652 3 466 467
653 3 467 468
654 4 443 456
655 4 444 457
656 4 445 458
657 4 446 459
658 4 447 460
659 4 448 461
660 4 449 462
661 4 450 463
662 4 451 464
663 4 452 465
664 4 453 466
665 4 454 467
666 4 455 468
667 2 469 470
668 2 470 471
669 2 471 472
670 2 472 473
671 2 473 474
672 2 474 475
673 2 475 476
674 2 476 477
675 2 477 478
676 2 478 479
677 2 479 480
678 2 480 481
679 3 482 483
680 3 483 484
681 3 484 485
682 3 485 486
683 3 486 487
684 3 487 488
685 3 488 489
686 3 489 490
687 3 490 491
688 3 491 492
689 3 492 493
690 3 493 494
691 4 469 482
692 4 470 483
693 4 471 484
694 4 472 485
695 4 473 486
696 4 474 487
697 4 475 488
698 4 476 489
699 4 477 490
700 4 478 491
701 4 479 492
702 4 480 493
703 4 481 494
704 2 495 496
705 2 496 497
706 2 497 498
707 2 498 499
708 2 499 500
709 2 500 501
710 2 501 502
711 2 502 503
712 2 503 504
713 2 504 505
714 2 505 506
715 2 506 507
716 3 508 509
717 3 509 510
718 3 510 511
719 3 511 512
720 3 512 513
721 3 513 514
722 3 514 515
723 3 515 516
724 3 516 517
725 3 517 518
726 3 518 519
727 3 519 520
728 4 495 508
729 4 496 509
730 4 497 510
731 4 498 511
732 4 499 512
733 4 500 513
734 4 501 514
735 4 502 515
736 4 503 516
737 4 504 517
738 4 505 518
739 4 506 519
740 4 507 520
741 2 521 522
742 2 522 523
743 2 523 524
744 2 524 525
745 2 525 526
746 2 526 527
747 2 527 528
748 2 528 529
749 2 529 530
750 2 530 531
751 2 531 532
752 2 532 533
753 3 534 535
754 3 535 536
755 3 536 537
756 3 537 538
757 3 538 539
758 3 539 540
759 3 540 541
760 3 541 542
761 3 542 543
762 3 543 544
763 3 544 545
764 3 545 546
765 4 521 534
766 4 522 535
767 4 523 536
768 4 524 537
769 4 525 538
770 4 526 539
771 4 527 540
772 4 528 541
773 4 529 542
774 4 530 543
775 4 531 544
776 4 532 545
777 4 533 546
778 2 547 548
779 2 548 549
780 2 549 550
781 2 550 551
782 2 551 552
783 2 552 553
784 2 553 554
785 2 554 555
786 2 555 556
787 2 556 557
788 2 557 558
789 2 558 559
790 3 560 561
791 3 561 562
792 3 562 563
793 3 563 564
794 3 564 565
795 3 565 566
796 3 566 567
797 3 567 568
798 3 568 569
799 3 569 570
800 3 570 571
801 3 571 572
802 4 547 560
803 4 548 561
804 4 549 562
805 4 550 563
806 4 551 564
807 4 552 565
808 4 553 566
809 4 554 567
810 4 555 568
811 4 556 569
812 4 557 570
813 4 558 571
814 4 559 572
815 2 573 574
816 2 574 575
817 2 575 576
818 2 576 577
819 2 577 578
820 2 578 579
821 2 579 580
822 2 580 581
823 2 581 582
824 2 582 583
825 2 583 584
826 2 584 585
827 3 586 587
828 3 587 588
829 3 588 589
830 3 589 590
831 3 590 591
832 3 591 592
833 3 592 593
834 3 593 594
835 3 594 595
836 3 595 596
837 3 596 597
838 3 597 598
839 4 573 586
840 4 574 587
841 4 575 588
842 4 576 589
843 4 577 590
844 4 578 591
845 4 579 592
846 4 580 593
847 4 581 594
848 4 582 595
849 4 583 596
850 4 584 597
851 4 585 598
852 2 599 600
853 2 600 601
854 2 601 602
855 2 602 603
856 2 603 604
857 2 604 605
858 2 605 606
859 2 606 607
860 2 607 608
861 2 608 609
862 2 609 610
863 2 610 611
864 3 612 613
865 3 613 614
866 3 614 615
867 3 615 616
868 3 616 617
869 3 617 618
870 3 618 619
871 3 619 620
872 3 620 621
873 3 621 622
874 3 622 623
875 3 623 624
876 4 599 612
877 4 600 613
878 4 601 614
879 4 602 615
880 4 603 616
881 4 604 617
882 4 605 618
883 4 606 619
884 4 607 620
885 4 608 621
886 4 609 622
887 4 610 623
888 4 611 624
889 5 14 27
890 5 15 28
891 5 16 29
892 5 17 30
893 5 18 31
894 5 19 32
895 5 20 33
896 5 21 34
897 5 22 35
898 5 23 36
899 5 24 37
900 5 25 38
901 5 26 39
902 5 40 53
903 5 41 54
904 5 42 55
905 5 43 56
906 5 44 57
907 5 45 58
908 5 46 59
909 5 47 60
910 5 48 61
911 5 49 62
912 5 50 63
913 5 51 64
914 5 52 65
915 5 66 79
916 5 67 80
917 5 68 81
918 5 69 82
919 5 70 83
920 5 71 84
921 5 72 85
922 5 73 86
923 5 74 87
924 5 75 88
925 5 76 89
926 5 77 90
927 5 78 91
928 5 92 105
929 5 93 106
930 5 94 107
931 5 95 108
932 5 96 109
933 5 97 110
934 5 98 111
935 5 99 112
936 5 100 113
937 5 101 114
938 5 102 115
939 5 103 116
940 5 104 117
941 5 118 131
942 5 119 132
943 5 120 133
944 5 121 134
945 5 122 135
946 5 123 136
947 5 124 137
948 5 125 138
949 5 126 139
950 5 127 140
951 5 128 141
952 5 129 142
953 5 130 143
954 5 144 157
955 5 145 158
956 5 146 159
957 5 147 160
958 5 148 161
959 5 149 162
960 5 150 163
961 5 151 164
962 5 152 165
963 5 153 166
964 5 154 167
965 5 155 168
966 5 156 169
967 5 170 183
968 5 171 184
969 5 172 185
970 5 173 186
971 5 174 187
972 5 175 188
973 5 176 189
974 5 177 190
975 5 178 191
976 5 179 192
977 5 180 193
978 5 181 194
979 5 182 195
980 5 196 209
981 5 197 210
982 5 198 211
983 5 199 212
984 5 200 213
985 5 201 214
986 5 202 215
987 5 203 216
988 5 204 217
989 5 205 218
990 5 206 219
991 5 207 220
992 5 208 221
993 5 222 235
994 5 223 236
995 5 224 237
996 5 225 238
997 5 226 239
998 5 227 240
999 5 228 241
1000 5 229 242
1001 5 230 243
1002 5 231 244
1003 5 232 245
1004 5 233 246
1005 5 234 247
1006 5 248 261
1007 5 249 262
1008 5 250 263
1009 5 251 264
1010 5 252 265
1011 5 253 266
1012 5 254 267
1013 5 255 268
1014 5 256 269
1015 5 257 270
1016 5 258 271
1017 5 259 272
1018 5 260 273
1019 5 274 287
1020 5 275 288
1021 5 276 289
1022 5 277 290
1023 5 278 291
1024 5 279 292
1025 5 280 293
1026 5 281 294
1027 5 282 295
1028 5 283 296
1029 5 284 297
1030 5 285 298
1031 5 286 299
1032 5 300 313
1033 5 301 314
1034 5 302 315
1035 5 303 316
1036 5 304 317
1037 5 305 318
1038 5 306 319
1039 5 307 320
1040 5 308 321
1041 5 309 322
1042 5 310 323
1043 5 311 324
1044 5 312 325
1045 5 326 339
1046 5 327 340
1047 5 328 341
1048 5 329 342
1049 5 330 343
1050 5 331 344
1051 5 332 345
1052 5 333 346
1053 5 334 347
1054 5 335 348
1055 5 336 349
1056 5 337 350
1057 5 338 351
1058 5 352 365
1059 5 353 366
1060 5 354 367
1061 5 355 368
1062 5 356 369
1063 5 357 370
1064 5 358 371
1065 5 359 372
1066 5 360 373
1067 5 361 374
1068 5 362 375
1069 5 363 376
1070 5 364 377
1071 5 378 391
1072 5 379 392
1073 5 380 393
1074 5 381 394
1075 5 382 395
1076 5 383 396
1077 5 384 397
1078 5 385 398
1079 5 386 399
1080 5 387 400
1081 5 388 401
1082 5 389 402
1083 5 390 403
1084 5 404 417
1085 5 405 418
1086 5 406 419
1087 5 407 420
1088 5 408 421
1089 5 409 422
1090 5 410 423
1091 5 411 424
1092 5 412 425
1093 5 413 426
1094 5 414 427
1095 5 415 428
1096 5 416 429
1097 5 430 443
1098 5 431 444
1099 5 432 445
1100 5 433 446
1101 5 434 447
1102 5 435 448
1103 5 436 449
1104 5 437 450
1105 5 438 451
1106 5 439 452
1107 5 440 453
1108 5 441 454
1109 5 442 455
1110 5 456 469
1111 5 457 470
1112 5 458 471
1113 5 459 472
1114 5 460 473
1115 5 461 474
1116 5 462 475
1117 5 463 476
1118 5 464 477
1119 5 465 478
1120 5 466 479
1121 5 467 480
1122 5 468 481
1123 5 482 495
1124 5 483 496
1125 5 484 497
1126 5 485 498
1127 5 486 499
1128 5 487 500
1129 5 488 501
1130 5 489 502
1131 5 490 503
1132 5 491 504
1133 5 492 505
1134 5 493 506
1135 5 494 507
1136 5 508 521
1137 5 509 522
1138 5 510 523
1139 5 511 524
1140 5 512 525
1141 5 513 526
1142 5 514 527
1143 5 515 528
1144 5 516 529
1145 5 517 530
1146 5 518 531
1147 5 519 532
1148 5 520 533
1149 5 534 547
1150 5 535 548
1151 5 536 549
1152 5 537 550
1153 5 538 551
1154 5 539 552
1155 5 540 553
1156 5 541 554
1157 5 542 555
1158 5 543 556
1159 5 544 557
1160 5 545 558
1161 5 546 559
1162 5 560 573
1163 5 561 574
1164 5 562 575
1165 5 563 576
1166 5 564 577
1167 5 565 578
1168 5 566 579
1169 5 567 580
1170 5 568 581
1171 5 569 582
1172 5 570 583
1173 5 571 584
1174 5 572 585
1175 5 586 599
1176 5 587 600
1177 5 588 601
1178 5 589 602
1179 5 590 603
1180 5 591 604
1181 5 592 605
1182 5 593 606
1183 5 594 607
1184 5 595 608
1185 5 596 609
1186 5 597 610
1187 5 598 611
1188 1 13 40
1189 1 39 66
1190 1 65 92
1191 1 91 118
1192 1 117 144
1193 1 143 170
1194 1 169 196
1195 1 195 222
1196 1 221 248
1197 1 247 274
1198 1 273 300
1199 1 299 326
1200 1 325 352
1201 1 351 378
1202 1 377 404
1203 1 403 430
1204 1 429 456
1205 1 455 482
1206 1 481 508
1207 1 507 534
1208 1 533 560
1209 1 559 586
1210 1 585 612
1211 1 26 53
1212 1 52 79
1213 1 78 105
1214 1 104 131
1215 1 130 157
1216 1 156 183
1217 1 182 209
1218 1 208 235
1219 1 234 261
1220 1 260 287
1221 1 286 313
1222 1 312 339
1223 1 338 365
1224 1 364 391
1225 1 390 417
1226 1 416 443
1227 1 442 469
1228 1 468 495
1229 1 494 521
1230 1 520 547
1231 1 546 573
1232 1 572 599

Angles

1 1 2 1 14
2 1 28 27 40
3 1 54 53 66
4 1 80 79 92
5 1 106 105 118
6 1 132 131 144
7 1 158 157 170
8 1 184 183 196
9 1 210 209 222
10 1 236 235 248
11 1 262 261 274
12 1 288 287 300
13 1 314 313 326
14 1 340 339 352
15 1 366 365 378
16 1 392 391 404
17 1 418 417 430
18 1 444 443 456
19 1 470 469 482
20 1 496 495 508
21 1 522 521 534
22 1 548 547 560
23 1 574 573 586
24 1 600 599 612
25 1 3 2 15
26 1 29 28 41
27 1 55 54 67
28 1 81 80 93
29 1 107 106 119
30 1 133 132 145
31 1 159 158 171
32 1 185 184 197
33 1 211 210 223
34 1 237 236 249
35 1 263 262 275
36 1 289 288 301
37 1 315 314 327
38 1 341 340 353
39 1 367 366 379
40 1 393 392 405
41 1 419 418 431
42 1 445 444 457
43 1 471 470 483
44 1 497 496 509
45 1 523 522 535
46 1 549 548 561
47 1 575 574 587
48 1 601 600 613
49 1 4 3 16
50 1 30 29 42
51 1 56 55 68
52 1 82 81 94
53 1 108 107 120
54 1 134 133 146
55 1 160 159 172
56 1 186 185 198
57 1 212 211 224
58 1 238 237 250
59 1 264 263 276
60 1 290 289 302
61 1 316 315 328
62 1 342 341 354
63 1 368 367 380
64 1 394 393 406
65 1 420 419 432
66 1 446 445 458
67 1 472 471 484
68 1 498 497 510
69 1 524 523 536
70 1 550 549 562
71 1 576 575 588
72 1 602 601 614
73 1 9 8 21
74 1 35 34 47
75 1 61 60 73
76 1 87 86 99
77 1 113 112 125
78 1 139 138 151
79 1 165 164 177
80 1 191 190 203
81 1 217 216 229
82 1 243 242 255
83 1 269 268 281
84 1 295 294 307
85 1 321 320 333
86 1 347 346 359
87 1 373 372 385
88 1 399 398 411
89 1 425 424 437
90 1 451 450 463
91 1 477 476 489
92 1 503 502 515
93 1 529 528 541
94 1 555 554 567
95 1 581 580 593
96 1 607 606 619
97 1 7 6 19
98 1 33 32 45
99 1 59 58 71
100 1 85 84 97
101 1 111 110 123
102 1 137 136 149
103 1 163 162 175
104 1 189 188 201
105 1 215 214 227
106 1 241 240 253
107 1 267 266 279
108 1 293 292 305
109 1 319 318 331
110 1 345 344 357
111 1 371 370 383
112 1 397 396 409
113 1 423 422 435
114 1 449 448 461
115 1 475 474 487
116 1 501 500 513
117 1 527 526 539
118 1 553 552 565
119 1 579 578 591
120 1 605 604 617
121 1 8 7 20
122 1 34 33 46
123 1 60 59 72
124 1 86 85 98
125 1 112 111 124
126 1 138 137 150
127 1 164 163 176
128 1 190 189 202
129 1 216 215 228
130 1 242 241 254
131 1 268 267 280
132 1 294 293 306
133 1 320 319 332
134 1 346 345 358
135 1 372 371 384
136 1 398 397 410
137 1 424 423 436
138 1 450 449 462
139 1 476 475 488
140 1 502 501 514
141 1 528 527 540
142 1 554 553 566
143 1 580 579 592
144 1 606 605 618
145 1 15 14 27
146 1 41 40 53
147 1 67 66 79
148 1 93 92 105
149 1 119 118 131
150 1 145 144 157
151 1 171 170 183
152 1 197 196 209
153 1 223 222 235
154 1 249 248 261
155 1 275 274 287
156 1 301 300 313
157 1 327 326 339
158 1 353 352 365
159 1 379 378 391
160 1 405 404 417
161 1 431 430 443
162 1 457 456 469
163 1 483 482 495
164 1 509 508 521
165 1 535 534 547
166 1 561 560 573
167 1 587 586 599
168 1 2 15 14
169 1 28 41 40
170 1 54 67 66
171 1 80 93 92
172 1 106 119 118
173 1 132 145 144
174 1 158 171 170
175 1 184 197 196
176 1 210 223 222
177 1 236 249 248
178 1 262 275 274
179 1 288 301 300
180 1 314 327 326
181 1 340 353 352
182 1 366 379 378
183 1 392 405 404
184 1 418 431 430
185 1 444 457 456
186 1 470 483 482
187 1 496 509 508
188 1 522 535 534
189 1 548 561 560
190 1 574 587 586
191 1 600 613 612
192 1 16 15 28
193 1 42 41 54
194 1 68 67 80
195 1 94 93 106
196 1 120 119 132
197 1 146 145 158
198 1 172 171 184
199 1 198 197 210
200 1 224 223 236
201 1 250 249 262
202 1 276 275 288
203 1 302 301 314
204 1 328 327 340
205 1 354 353 366
206 1 380 379 392
207 1 406 405 418
208 1 432 431 444
209 1 458 457 470
210 1 484 483 496
211 1 510 509 522
212 1 536 535 548
213 1 562 561 574
214 1 588 587 600
215 1 6 5 18
216 1 32 31 44
217 1 58 57 70
218 1 84 83 96
219 1 110 109 122
220 1 136 135 148
221 1 162 161 174
222 1 188 187 200
223 1 214 213 226
224 1 240 239 252
225 1 266 265 278
226 1 292 291 304
227 1 318 317 330
228 1 344 343 356
229 1 370 369 382
230 1 396 395 408
231 1 422 421 434
232 1 448 447 460
233 1 474 473 486
234 1 500 499 512
235 1 526 525 538
236 1 552 551 564
237 1 578 577 590
238 1 604 603 616
239 1 3 16 15
240 1 29 42 41
241 1 55 68 67
242 1 81 94 93
243 1 107 120 119
244 1 133 146 145
245 1 159 172 171
246 1 185 198 197
247 1 211 224 223
248 1 237 250 249
249 1 263 276 275
250 1 289 302 301
251 1 315 328 327
252 1 341 354 353
253 1 367 380 379
254 1 393 406 405
255 1 419 432 431
256 1 445 458 457
257 1 471 484 483
258 1 497 510 509
259 1 523 536 535
260 1 549 562 561
261 1 575 588 587
262 1 601 614 613
263 1 17 16 29
264 1 43 42 55
265 1 69 68 81
266 1 95 94 107
267 1 121 120 133
268 1 147 146 159
269 1 173 172 185
270 1 199 198 211
271 1 225 224 237
272 1 251 250 263
273 1 277 276 289
274 1 303 302 315
275 1 329 328 341
276 1 355 354 367
277 1 381 380 393
278 1 407 406 419
279 1 433 432 445
280 1 459 458 471
281 1 485 484 497
282 1 511 510 523
283 1 537 536 549
284 1 563 562 575
285 1 589 588 601
286 1 5 4 17
287 1 31 30 43
288 1 57 56 69
289 1 83 82 95
290 1 109 108 121
291 1 135 134 147
292 1 161 160 173
293 1 187 186 199
294 1 213 212 225
295 1 239 238 251
296 1 265 264 277
297 1 291 290 303
298 1 317 316 329
299 1 343 342 355
300 1 369 368 381
301 1 395 394 407
302 1 421 420 433
303 1 447 446 459
304 1 473 472 485
305 1 499 498 511
306 1 525 524 537
307 1 551 550 563
308 1 577 576 589
309 1 603 602 615
310 1 4 17 16
311 1 30 43 42
312 1 56 69 68
313 1 82 95 94
314 1 108 121 120
315 1 134 147 146
316 1 160 173 172
317 1 186 199 198
318 1 212 225 224
319 1 238 251 250
320 1 264 277 276
321 1 290 303 302
322 1 316 329 328
323 1 342 355 354
324 1 368 381 380
325 1 394 407 406
326 1 420 433 432
327 1 446 459 458
328 1 472 485 484
329 1 498 511 510
330 1 524 537 536
331 1 550 563 562
332 1 576 589 588
333 1 602 615 614
334 1 18 17 30
335 1 44 43 56
336 1 70 69 82
337 1 96 95 108
338 1 122 121 134
339 1 148 147 160
340 1 174 173 186
341 1 200 199 212
342 1 226 225 238
343 1 252 251 264
344 1 278 277 290
345 1 304 303 316
346 1 330 329 342
347 1 356 355 368
348 1 382 381 394
349 1 408 407 420
350 1 434 433 446
351 1 460 459 472
352 1 486 485 498
353 1 512 511 524
354 1 538 537 550
355 1 564 563 576
356 1 590 589 602
357 1 11 10 23
358 1 37 36 49
359 1 63 62 75
360 1 89 88 101
361 1 115 114 127
362 1 141 140 153
363 1 167 166 179
364 1 193 192 205
365 1 219 218 231
366 1 245 244 257
367 1 271 270 283
368 1 297 296 309
369 1 323 322 335
370 1 349 348 361
371 1 375 374 387
372 1 401 400 413
373 1 427 426 439
374 1 453 452 465
375 1 479 478 491
376 1 505 504 517
377 1 531 530 543
378 1 557 556 569
379 1 583 582 595
380 1 609 608 621
381 1 23 22 35
382 1 49 48 61
383 1 75 74 87
384 1 101 100 113
385 1 127 126 139
386 1 153 152 165
387 1 179 178 191
388 1 205 204 217
389 1 231 230 243
390 1 257 256 269
391 1 283 282 295
392 1 309 308 321
393 1 335 334 347
394 1 361 360 373
395 1 387 386 399
396 1 413 412 425
397 1 439 438 451
398 1 465 464 477
399 1 491 490 503
400 1 517 516 529
401 1 543 542 555
402 1 569 568 581
403 1 595 594 607
404 1 13 12 25
405 1 39 38 51
406 1 65 64 77
407 1 91 90 103
408 1 117 116 129
409 1 143 142 155
410 1 169 168 181
411 1 195 194 207
412 1 221 220 233
413 1 247 246 259
414 1 273 272 285
415 1 299 298 311
416 1 325 324 337
417 1 351 350 363
418 1 377 376 389
419 1 403 402 415
420 1 429 428 441
421 1 455 454 467
422 1 481 480 493
423 1 507 506 519
424 1 533 532 545
425 1 559 558 571
426 1 585 584 597
427 1 611 610 623
428 1 12 11 24
429 1 38 37 50
430 1 64 63 76
431 1 90 89 102
432 1 116 115 128
433 1 142 141 154
434 1 168 167 180
435 1 194 193 206
436 1 220 219 232
437 1 246 245 258
438 1 272 271 284
439 1 298 297 310
440 1 324 323 336
441 1 350 349 362
442 1 376 375 388
443 1 402 401 414
444 1 428 427 440
445 1 454 453 466
446 1 480 479 492
447 1 506 505 518
448 1 532 531 544
449 1 558 557 570
450 1 584 583 596
451 1 610 609 622
452 1 8 21 20
453 1 34 47 46
454 1 60 73 72
455 1 86 99 98
456 1 112 125 124
457 1 138 151 150
458 1 164 177 176
459 1 190 203 202
460 1 216 229 228
461 1 242 255 254
462 1 268 281 280
463 1 294 307 306
464 1 320 333 332
465 1 346 359 358
466 1 372 385 384
467 1 398 411 410
468 1 424 437 436
469 1 450 463 462
470 1 476 489 488
471 1 502 515 514
472 1 528 541 540
473 1 554 567 566
474 1 580 593 592
475 1 606 619 618
476 1 22 21 34
477 1 48 47 60
478 1 74 73 86
479 1 100 99 112
480 1 126 125 138
481 1 152 151 164
482 1 178 177 190
483 1 204 203 216
484 1 230 229 242
485 1 256 255 268
486 1 282 281 294
487 1 308 307 320
488 1 334 333 346
489 1 360 359 372
490 1 386 385 398
491 1 412 411 424
492 1 438 437 450
493 1 464 463 476
494 1 490 489 502
495 1 516 515 528
496 1 542 541 554
497 1 568 567 580
498 1 594 593 606
499 1 26 13 40
500 1 52 39 66
501 1 78 65 92
502 1 104 91 118
503 1 130 117 144
504 1 156 143 170
505 1 182 169 196
506 1 208 195 222
507 1 234 221 248
508 1 260 247 274
509 1 286 273 300
510 1 312 299 326
511 1 338 325 352
512 1 364 351 378
513 1 390 377 404
514 1 416 403 430
515 1 442 429 456
516 1 468 455 482
517 1 494 481 508
518 1 520 507 534
519 1 546 533 560
520 1 572 559 586
521 1 598 585 612
522 1 6 19 18
523 1 32 45 44
524 1 58 71 70
525 1 84 97 96
526 1 110 123 122
527 1 136 149 148
528 1 162 175 174
529 1 188 201 200
530 1 214 227 226
531 1 240 253 252
532 1 266 279 278
533 1 292 305 304
534 1 318 331 330
535 1 344 357 356
536 1 370 383 382
537 1 396 409 408
538 1 422 435 434
539 1 448 461 460
540 1 474 487 486
541 1 500 513 512
542 1 526 539 538
543 1 552 565 564
544 1 578 591 590
545 1 604 617 616
546 1 20 19 32
547 1 46 45 58
548 1 72 71 84
549 1 98 97 110
550 1 124 123 136
551 1 150 149 162
552 1 176 175 188
553 1 202 201 214
554 1 228 227 240
555 1 254 253 266
556 1 280 279 292
557 1 306 305 318
558 1 332 331 344
559 1 358 357 370
560 1 384 383 396
561 1 410 409 422
562 1 436 435 448
563 1 462 461 474
564 1 488 487 500
565 1 514 513 526
566 1 540 539 552
567 1 566 565 578
568 1 592 591 604
569 1 7 20 19
570 1 33 46 45
571 1 59 72 71
572 1 85 98 97
573 1 111 124 123
574 1 137 150 149
575 1 163 176 175
576 1 189 202 201
577 1 215 228 227
578 1 241 254 253
579 1 267 280 279
580 1 293 306 305
581 1 319 332 331
582 1 345 358 357
583 1 371 384 383
584 1 397 410 409
585 1 423 436 435
586 1 449 462 461
587 1 475 488 487
588 1 501 514 513
589 1 527 540 539
590 1 553 566 565
591 1 579 592 591
592 1 605 618 617
593 1 21 20 33
594 1 47 46 59
595 1 73 72 85
596 1 99 98 111
597 1 125 124 137
598 1 151 150 163
599 1 177 176 189
600 1 203 202 215
601 1 229 228 241
602 1 255 254 267
603 1 281 280 293
604 1 307 306 319
605 1 333 332 345
606 1 359 358 371
607 1 385 384 397
608 1 411 410 423
609 1 437 436 449
610 1 463 462 475
611 1 489 488 501
612 1 515 514 527
613 1 541 540 553
614 1 567 566 579
615 1 593 592 605
616 1 13 40 27
617 1 39 66 53
618 1 65 92 79
619 1 91 118 105
620 1 117 144 131
621 1 143 170 157
622 1 169 196 183
623 1 195 222 209
624 1 221 248 235
625 1 247 274 261
626 1 273 300 287
627 1 299 326 313
628 1 325 352 339
629 1 351 378 365
630 1 377 404 391
631 1 403 430 417
632 1 429 456 443
633 1 455 482 469
634 1 481 508 495
635 1 507 534 521
636 1 533 560 547
637 1 559 586 573
638 1 585 612 599
639 1 15 28 27
640 1 41 54 53
641 1 67 80 79
642 1 93 106 105
643 1 119 132 131
644 1 145 158 157
645 1 171 184 183
646 1 197 210 209
647 1 223 236 235
648 1 249 262 261
649 1 275 288 287
650 1 301 314 313
651 1 327 340 339
652 1 353 366 365
653 1 379 392 391
654 1 405 418 417
655 1 431 444 443
656 1 457 470 469
657 1 483 496 495
658 1 509 522 521
659 1 535 548 547
660 1 561 574 573
661 1 587 600 599
662 1 5 18 17
663 1 31 44 43
664 1 57 70 69
665 1 83 96 95
666 1 109 122 121
667 1 135 148 147
668 1 161 174 173
669 1 187 200 199
670 1 213 226 225
671 1 239 252 251
672 1 265 278 277
673 1 291 304 303
674 1 317 330 329
675 1 343 356 355
676 1 369 382 381
677 1 395 408 407
678 1 421 434 433
679 1 447 460 459
680 1 473 486 485
681 1 499 512 511
682 1 525 538 537
683 1 551 564 563
684 1 577 590 589
685 1 603 616 615
686 1 19 18 31
687 1 45 44 57
688 1 71 70 83
689 1 97 96 109
690 1 123 122 135
691 1 149 148 161
692 1 175 174 187
693 1 201 200 213
694 1 227 226 239
695 1 253 252 265
696 1 279 278 291
697 1 305 304 317
698 1 331 330 343
699 1 357 356 369
700 1 383 382 395
701 1 409 408 421
702 1 435 434 447
703 1 461 460 473
704 1 487 486 499
705 1 513 512 525
706 1 539 538 551
707 1 565 564 577
708 1 591 590 603
709 1 18 31 30
710 1 44 57 56
711 1 70 83 82
712 1 96 109 108
713 1 122 135 134
714 1 148 161 160
715 1 174 187 186
716 1 200 213 212
717 1 226 239 238
718 1 252 265 264
719 1 278 291 290
720 1 304 317 316
721 1 330 343 342
722 1 356 369 368
723 1 382 395 394
724 1 408 421 420
725 1 434 447 446
726 1 460 473 472
727 1 486 499 498
728 1 512 525 524
729 1 538 551 550
730 1 564 577 576
731 1 590 603 602
732 1 16 29 28
733 1 42 55 54
734 1 68 81 80
735 1 94 107 106
736 1 120 133 132
737 1 146 159 158
738 1 172 185 184
739 1 198 211 210
740 1 224 237 236
741 1 250 263 262
742 1 276 289 288
743 1 302 315 314
744 1 328 341 340
745 1 354 367 366
746 1 380 393 392
747 1 406 419 418
748 1 432 445 444
749 1 458 471 470
750 1 484 497 496
751 1 510 523 522
752 1 536 549 548
753 1 562 575 574
754 1 588 601 600
755 1 17 30 29
756 1 43 56 55
757 1 69 82 81
758 1 95 108 107
759 1 121 134 133
760 1 147 160 159
761 1 173 186 185
762 1 199 212 211
763 1 225 238 237
764 1 251 264 263
765 1 277 290 289
766 1 303 316 315
767 1 329 342 341
768 1 355 368 367
769 1 381 394 393
770 1 407 420 419
771 1 433 446 445
772 1 459 472 471
773 1 485 498 497
774 1 511 524 523
775 1 537 550 549
776 1 563 576 575
777 1 589 602 601
778 1 10 23 22
779 1 36 49 48
780 1 62 75 74
781 1 88 101 100
782 1 114 127 126
783 1 140 153 152
784 1 166 179 178
785 1 192 205 204
786 1 218 231 230
787 1 244 257 256
788 1 270 283 282
789 1 296 309 308
790 1 322 335 334
791 1 348 361 360
792 1 374 387 386
793 1 400 413 412
794 1 426 439 438
795 1 452 465 464
796 1 478 491 490
797 1 504 517 516
798 1 530 543 542
799 1 556 569 568
800 1 582 595 594
801 1 608 621 620
802 1 24 23 36
803 1 50 49 62
804 1 76 75 88
805 1 102 101 114
806 1 128 127 140
807 1 154 153 166
808 1 180 179 192
809 1 206 205 218
810 1 232 231 244
811 1 258 257 270
812 1 284 283 296
813 1 310 309 322
814 1 336 335 348
815 1 362 361 374
816 1 388 387 400
817 1 414 413 426
818 1 440 439 452
819 1 466 465 478
820 1 492 491 504
821 1 518 517 530
822 1 544 543 556
823 1 570 569 582
824 1 596 595 608
825 1 23 36 35
826 1 49 62 61
827 1 75 88 87
828 1 101 114 113
829 1 127 140 139
830 1 153 166 165
831 1 179 192 191
832 1 205 218 217
833 1 231 244 243
834 1 257 270 269
835 1 283 296 295
836 1 309 322 321
837 1 335 348 347
838 1 361 374 373
839 1 387 400 399
840 1 413 426 425
841 1 439 452 451
842 1 465 478 477
843 1 491 504 503
844 1 517 530 529
845 1 543 556 555
846 1 569 582 581
847 1 595 608 607
848 1 22 35 34
849 1 48 61 60
850 1 74 87 86
851 1 100 113 112
852 1 126 139 138
853 1 152 165 164
854 1 178 191 190
855 1 204 217 216
856 1 230 243 242
857 1 256 269 268
858 1 282 295 294
859 1 308 321 320
860 1 334 347 346
861 1 360 373 372
862 1 386 399 398
863 1 412 425 424
864 1 438 451 450
865 1 464 477 476
866 1 490 503 502
867 1 516 529 528
868 1 542 555 554
869 1 568 581 580
870 1 594 607 606
871 1 12 25 24
872 1 38 51 50
873 1 64 77 76
874 1 90 103 102
875 1 116 129 128
876 1 142 155 154
877 1 168 181 180
878 1 194 207 206
879 1 220 233 232
880 1 246 259 258
881 1 272 285 284
882 1 298 311 310
883 1 324 337 336
884 1 350 363 362
885 1 376 389 388
886 1 402 415 414
887 1 428 441 440
888 1 454 467 466
889 1 480 493 492
890 1 506 519 518
891 1 532 545 544
892 1 558 571 570
893 1 584 597 596
894 1 610 623 622
895 1 26 25 38
896 1 52 51 64
897 1 78 77 90
898 1 104 103 116
899 1 130 129 142
900 1 156 155 168
901 1 182 181 194
902 1 208 207 220
903 1 234 233 246
904 1 260 259 272
905 1 286 285 298
906 1 312 311 324
907 1 338 337 350
908 1 364 363 376
909 1 390 389 402
910 1 416 415 428
911 1 442 441 454
912 1 468 467 480
913 1 494 493 506
914 1 520 519 532
915 1 546 545 558
916 1 572 571 584
917 1 598 597 610
918 1 11 24 23
919 1 37 50 49
920 1 63 76 75
921 1 89 102 101
922 1 115 128 127
923 1 141 154 153
924 1 167 180 179
925 1 193 206 205
926 1 219 232 231
927 1 245 258 257
928 1 271 284 283
929 1 297 310 309
930 1 323 336 335
931 1 349 362 361
932 1 375 388 387
933 1 401 414 413
934 1 427 440 439
935 1 453 466 465
936 1 479 492 491
937 1 505 518 517
938 1 531 544 543
939 1 557 570 569
940 1 583 596 595
941 1 609 622 621
942 1 25 24 37
943 1 51 50 63
944 1 77 76 89
945 1 103 102 115
946 1 129 128 141
947 1 155 154 167
948 1 181 180 193
949 1 207 206 219
950 1 233 232 245
951 1 259 258 271
952 1 285 284 297
953 1 311 310 323
954 1 337 336 349
955 1 363 362 375
956 1 389 388 401
957 1 415 414 427
958 1 441 440 453
959 1 467 466 479
960 1 493 492 505
961 1 519 518 531
962 1 545 544 557
963 1 571 570 583
964 1 597 596 609
965 1 21 34 33
966 1 47 60 59
967 1 73 86 85
968 1 99 112 111
969 1 125 138 137
970 1 151 164 163
971 1 177 190 189
972 1 203 216 215
973 1 229 242 241
974 1 255 268 267
975 1 281 294 293
976 1 307 320 319
977 1 333 346 345
978 1 359 372 371
979 1 385 398 397
980 1 411 424 423
981 1 437 450 449
982 1 463 476 475
983 1 489 502 501
984 1 515 528 527
985 1 541 554 553
986 1 567 580 579
987 1 593 606 605
988 1 13 26 25
989 1 39 52 51
990 1 65 78 77
991 1 91 104 103
992 1 117 130 129
993 1 143 156 155
994 1 169 182 181
995 1 195 208 207
996 1 221 234 233
997 1 247 260 259
998 1 273 286 285
999 1 299 312 311
1000 1 325 338 337
1001 1 351 364 363
1002 1 377 390 389
1003 1 403 416 415
1004 1 429 442 441
1005 1 455 468 467
1006 1 481 494 493
1007 1 507 520 519
1008 1 533 546 545
1009 1 559 572 571
1010 1 585 598 597
1011 1 611 624 623
1012 1 39 26 53
1013 1 65 52 79
1014 1 91 78 105
1015 1 117 104 131
1016 1 143 130 157
1017 1 169 156 183
1018 1 195 182 209
1019 1 221 208 235
1020 1 247 234 261
1021 1 273 260 287
1022 1 299 286 313
1023 1 325 312 339
1024 1 351 338 365
1025 1 377 364 391
1026 1 403 390 417
1027 1 429 416 443
1028 1 455 442 469
1029 1 481 468 495
1030 1 507 494 521
1031 1 533 520 547
1032 1 559 546 573
1033 1 585 572 599
1034 1 19 32 31
1035 1 45 58 57
1036 1 71 84 83
1037 1 97 110 109
1038 1 123 136 135
1039 1 149 162 161
1040 1 175 188 187
1041 1 201 214 213
1042 1 227 240 239
1043 1 253 266 265
1044 1 279 292 291
1045 1 305 318 317
1046 1 331 344 343
1047 1 357 370 369
1048 1 383 396 395
1049 1 409 422 421
1050 1 435 448 447
1051 1 461 474 473
1052 1 487 500 499
1053 1 513 526 525
1054 1 539 552 551
1055 1 565 578 577
1056 1 591 604 603
1057 1 20 33 32
1058 1 46 59 58
1059 1 72 85 84
1060 1 98 111 110
1061 1 124 137 136
1062 1 150 163 162
1063 1 176 189 188
1064 1 202 215 214
1065 1 228 241 240
1066 1 254 267 266
1067 1 280 293 292
1068 1 306 319 318
1069 1 332 345 344
1070 1 358 371 370
1071 1 384 397 396
1072 1 410 423 422
1073 1 436 449 448
1074 1 462 475 474
1075 1 488 501 500
1076 1 514 527 526
1077 1 540 553 552
1078 1 566 579 578
1079 1 592 605 604
1080 1 26 53 40
1081 1 52 79 66
1082 1 78 105 92
1083 1 104 131 118
1084 1 130 157 144
1085 1 156 183 170
1086 1 182 209 196
1087 1 208 235 222
1088 1 234 261 248
1089 1 260 287 274
1090 1 286 313 300
1091 1 312 339 326
1092 1 338 365 352
1093 1 364 391 378
1094 1 390 417 404
1095 1 416 443 430
1096 1 442 469 456
1097 1 468 495 482
1098 1 494 521 508
1099 1 520 547 534
1100 1 546 573 560
1101 1 572 599 586
1102 1 25 38 37
1103 1 51 64 63
1104 1 77 90 89
1105 1 103 116 115
1106 1 129 142 141
1107 1 155 168 167
1108 1 181 194 193
1109 1 207 220 219
1110 1 233 246 245
1111 1 259 272 271
1112 1 285 298 297
1113 1 311 324 323
1114 1 337 350 349
1115 1 363 376 375
1116 1 389 402 401
1117 1 415 428 427
1118 1 441 454 453
1119 1 467 480 479
1120 1 493 506 505
1121 1 519 532 531
1122 1 545 558 557
1123 1 571 584 583
1124 1 597 610 609
1125 1 24 37 36
1126 1 50 63 62
1127 1 76 89 88
1128 1 102 115 114
1129 1 128 141 140
1130 1 154 167 166
1131 1 180 193 192
1132 1 206 219 218
1133 1 232 245 244
1134 1 258 271 270
1135 1 284 297 296
1136 1 310 323 322
1137 1 336 349 348
1138 1 362 375 374
1139 1 388 401 400
1140 1 414 427 426
1141 1 440 453 452
1142 1 466 479 478
1143 1 492 505 504
1144 1 518 531 530
1145 1 544 557 556
1146 1 570 583 582
1147 1 596 609 608
1148 1 26 39 38
1149 1 52 65 64
1150 1 78 91 90
1151 1 104 117 116
1152 1 130 143 142
1153 1 156 169 168
1154 1 182 195 194
1155 1 208 221 220
1156 1 234 247 246
1157 1 260 273 272
1158 1 286 299 298
1159 1 312 325 324
1160 1 338 351 350
1161 1 364 377 376
1162 1 390 403 402
1163 1 416 429 428
1164 1 442 455 454
1165 1 468 481 480
1166 1 494 507 506
1167 1 520 533 532
1168 1 546 559 558
1169 1 572 585 584
1170 1 598 611 610
1171 2 1 2 3
1172 2 27 28 29
1173 2 53 54 55
1174 2 79 80 81
1175 2 105 106 107
1176 2 131 132 133
1177 2 157 158 159
1178 2 183 184 185
1179 2 209 210 211
1180 2 235 236 237
1181 2 261 262 263
1182 2 287 288 289
1183 2 313 314 315
1184 2 339 340 341
1185 2 365 366 367
1186 2 391 392 393
1187 2 417 418 419
1188 2 443 444 445
1189 2 469 470 471
1190 2 495 496 497
1191 2 521 522 523
1192 2 547 548 549
1193 2 573 574 575
1194 2 599 600 601
1195 2 2 3 4
1196 2 5 6 7
1197 2 8 9 10
1198 2 28 29 30
1199 2 31 32 33
1200 2 34 35 36
1201 2 54 55 56
1202 2 57 58 59
1203 2 60 61 62
1204 2 80 81 82
1205 2 83 84 85
1206 2 86 87 88
1207 2 106 107 108
1208 2 109 110 111
1209 2 112 113 114
1210 2 132 133 134
1211 2 135 136 137
1212 2 138 139 140
1213 2 158 159 160
1214 2 161 162 163
1215 2 164 165 166
1216 2 184 185 186
1217 2 187 188 189
1218 2 190 191 192
1219 2 210 211 212
1220 2 213 214 215
1221 2 216 217 218
1222 2 236 237 238
1223 2 239 240 241
1224 2 242 243 244
1225 2 262 263 264
1226 2 265 266 267
1227 2 268 269 270
1228 2 288 289 290
1229 2 291 292 293
1230 2 294 295 296
1231 2 314 315 316
1232 2 317 318 319
1233 2 320 321 322
1234 2 340 341 342
1235 2 343 344 345
1236 2 346 347 348
1237 2 366 367 368
1238 2 369 370 371
1239 2 372 373 374
1240 2 392 393 394
1241 2 395 396 397
1242 2 398 399 400
1243 2 418 419 420
1244 2 421 422 423
1245 2 424 425 426
1246 2 444 445 446
1247 2 447 448 449
1248 2 450 451 452
1249 2 470 471 472
1250 2 473 474 475
1251 2 476 477 478
1252 2 496 497 498
1253 2 499 500 501
1254 2 502 503 504
1255 2 522 523 524
1256 2 525 526 527
1257 2 528 529 530
1258 2 548 549 550
1259 2 551 552 553
1260 2 554 555 556
1261 2 574 575 576
1262 2 577 578 579
1263 2 580 581 582
1264 2 600 601 602
1265 2 603 604 605
1266 2 606 607 608
1267 2 4 5 6
1268 2 7 8 9
1269 2 10 11 12
1270 2 30 31 32
1271 2 33 34 35
1272 2 36 37 38
1273 2 56 57 58
1274 2 59 60 61
1275 2 62 63 64
1276 2 82 83 84
1277 2 85 86 87
1278 2 88 89 90
1279 2 108 109 110
1280 2 111 112 113
1281 2 114 115 116
1282 2 134 135 136
1283 2 137 138 139
1284 2 140 141 142
1285 2 160 161 162
1286 2 163 164 165
1287 2 166 167 168
1288 2 186 187 188
1289 2 189 190 191
1290 2 192 193 194
1291 2 212 213 214
1292 2 215 216 217
1293 2 218 219 220
1294 2 238 239 240
1295 2 241 242 243
1296 2 244 245 246
1297 2 264 265 266
1298 2 267 268 269
1299 2 270 271 272
1300 2 290 291 292
1301 2 293 294 295
1302 2 296 297 298
1303 2 316 317 318
1304 2 319 320 321
1305 2 322 323 324
1306 2 342 343 344
1307 2 345 346 347
1308 2 348 349 350
1309 2 368 369 370
1310 2 371 372 373
1311 2 374 375 376
1312 2 394 395 396
1313 2 397 398 399
1314 2 400 401 402
1315 2 420 421 422
1316 2 423 424 425
1317 2 426 427 428
1318 2 446 447 448
1319 2 449 450 451
1320 2 452 453 454
1321 2 472 473 474
1322 2 475 476 477
1323 2 478 479 480
1324 2 498 499 500
1325 2 501 502 503
1326 2 504 505 506
1327 2 524 525 526
1328 2 527 528 529
1329 2 530 531 532
1330 2 550 551 552
1331 2 553 554 555
1332 2 556 557 558
1333 2 576 577 578
1334 2 579 580 581
1335 2 582 583 584
1336 2 602 603 604
1337 2 605 606 607
1338 2 608 609 610
1339 2 3 4 5
1340 2 6 7 8
1341 2 9 10 11
1342 2 29 30 31
1343 2 32 33 34
1344 2 35 36 37
1345 2 55 56 57
1346 2 58 59 60
1347 2 61 62 63
1348 2 81 82 83
1349 2 84 85 86
1350 2 87 88 89
1351 2 107 108 109
1352 2 110 111 112
1353 2 113 114 115
1354 2 133 134 135
1355 2 136 137 138
1356 2 139 140 141
1357 2 159 160 161
1358 2 162 163 164
1359 2 165 166 167
1360 2 185 186 187
1361 2 188 189 190
1362 2 191 192 193
1363 2 211 212 213
1364 2 214 215 216
1365 2 217 218 219
1366 2 237 238 239
1367 2 240 241 242
1368 2 243 244 245
1369 2 263 264 265
1370 2 266 267 268
1371 2 269 270 271
1372 2 289 290 291
1373 2 292 293 294
1374 2 295 296 297
1375 2 315 316 317
1376 2 318 319 320
1377 2 321 322 323
1378 2 341 342 343
1379 2 344 345 346
1380 2 347 348 349
1381 2 367 368 369
1382 2 370 371 372
1383 2 373 374 375
1384 2 393 394 395
1385 2 396 397 398
1386 2 399 400 401
1387 2 419 420 421
1388 2 422 423 424
1389 2 425 426 427
1390 2 445 446 447
1391 2 448 449 450
1392 2 451 452 453
1393 2 471 472 473
1394 2 474 475 476
1395 2 477 478 479
1396 2 497 498 499
1397 2 500 501 502
1398 2 503 504 505
1399 2 523 524 525
1400 2 526 527 528
1401 2 529 530 531
1402 2 549 550 551
1403 2 552 553 554
1404 2 555 556 557
1405 2 575 576 577
1406 2 578 579 580
1407 2 581 582 583
1408 2 601 602 603
1409 2 604 605 606
1410 2 607 608 609
1411 2 14 15 16
1412 2 40 41 42
1413 2 66 67 68
1414 2 92 93 94
1415 2 118 119 120
1416 2 144 145 146
1417 2 170 171 172
1418 2 196 197 198
1419 2 222 223 224
1420 2 248 249 250
1421 2 274 275 276
1422 2 300 301 302
1423 2 326 327 328
1424 2 352 353 354
1425 2 378 379 380
1426 2 404 405 406
1427 2 430 431 432
1428 2 456 457 458
1429 2 482 483 484
1430 2 508 509 510
1431 2 534 535 536
1432 2 560 561 562
1433 2 586 587 588
1434 2 612 613 614
1435 2 15 16 17
1436 2 19 20 21
1437 2 23 24 25
1438 2 41 42 43
1439 2 45 46 47
1440 2 49 50 51
1441 2 67 68 69
1442 2 71 72 73
1443 2 75 76 77
1444 2 93 94 95
1445 2 97 98 99
1446 2 101 102 103
1447 2 119 120 121
1448 2 123 124 125
1449 2 127 128 129
1450 2 145 146 147
1451 2 149 150 151
1452 2 153 154 155
1453 2 171 172 173
1454 2 175 176 177
1455 2 179 180 181
1456 2 197 198 199
1457 2 201 202 203
1458 2 205 206 207
1459 2 223 224 225
1460 2 227 228 229
1461 2 231 232 233
1462 2 249 250 251
1463 2 253 254 255
1464 2 257 258 259
1465 2 275 276 277
1466 2 279 280 281
1467 2 283 284 285
1468 2 301 302 303
1469 2 305 306 307
1470 2 309 310 311
1471 2 327 328 329
1472 2 331 332 333
1473 2 335 336 337
1474 2 353 354 355
1475 2 357 358 359
1476 2 361 362 363
1477 2 379 380 381
1478 2 383 384 385
1479 2 387 388 389
1480 2 405 406 407
1481 2 409 410 411
1482 2 413 414 415
1483 2 431 432 433
1484 2 435 436 437
1485 2 439 440 441
1486 2 457 458 459
1487 2 461 462 463
1488 2 465 466 467
1489 2 483 484 485
1490 2 487 488 489
1491 2 491 492 493
1492 2 509 510 511
1493 2 513 514 515
1494 2 517 518 519
1495 2 535 536 537
1496 2 539 540 541
1497 2 543 544 545
1498 2 561 562 563
1499 2 565 566 567
1500 2 569 570 571
1501 2 587 588 589
1502 2 591 592 593
1503 2 595 596 597
1504 2 613 614 615
1505 2 617 618 619
1506 2 621 622 623
1507 2 16 17 18
1508 2 20 21 22
1509 2 42 43 44
1510 2 46 47 48
1511 2 68 69 70
1512 2 72 73 74
1513 2 94 95 96
1514 2 98 99 100
1515 2 120 121 122
1516 2 124 125 126
1517 2 146 147 148
1518 2 150 151 152
1519 2 172 173 174
1520 2 176 177 178
1521 2 198 199 200
1522 2 202 203 204
1523 2 224 225 226
1524 2 228 229 230
1525 2 250 251 252
1526 2 254 255 256
1527 2 276 277 278
1528 2 280 281 282
1529 2 302 303 304
1530 2 306 307 308
1531 2 328 329 330
1532 2 332 333 334
1533 2 354 355 356
1534 2 358 359 360
1535 2 380 381 382
1536 2 384 385 386
1537 2 406 407 408
1538 2 410 411 412
1539 2 432 433 434
1540 2 436 437 438
1541 2 458 459 460
1542 2 462 463 464
1543 2 484 485 486
1544 2 488 489 490
1545 2 510 511 512
1546 2 514 515 516
1547 2 536 537 538
1548 2 540 541 542
1549 2 562 563 564
1550 2 566 567 568
1551 2 588 589 590
1552 2 592 593 594
1553 2 614 615 616
1554 2 618 619 620
1555 2 17 18 19
1556 2 21 22 23
1557 2 43 44 45
1558 2 47 48 49
1559 2 69 70 71
1560 2 73 74 75
1561 2 95 96 97
1562 2 99 100 101
1563 2 121 122 123
1564 2 125 126 127
1565 2 147 148 149
1566 2 151 152 153
1567 2 173 174 175
1568 2 177 178 179
1569 2 199 200 201
1570 2 203 204 205
1571 2 225 226 227
1572 2 229 230 231
1573 2 251 252 253
1574 2 255 256 257
1575 2 277 278 279
1576 2 281 282 283
1577 2 303 304 305
1578 2 307 308 309
1579 2 329 330 331
1580 2 333 334 335
1581 2 355 356 357
1582 2 359 360 361
1583 2 381 382 383
1584 2 385 386 387
1585 2 407 408 409
1586 2 411 412 413
1587 2 433 434 435
1588 2 437 438 439
1589 2 459 460 461
1590 2 463 464 465
1591 2 485 486 487
1592 2 489 490 491
1593 2 511 512 513
1594 2 515 516 517
1595 2 537 538 539
1596 2 541 542 543
1597 2 563 564 565
1598 2 567 568 569
1599 2 589 590 591
1600 2 593 594 595
1601 2 615 616 617
1602 2 619 620 621
1603 2 11 12 13
1604 2 37 38 39
1605 2 63 64 65
1606 2 89 90 91
1607 2 115 116 117
1608 2 141 142 143
1609 2 167 168 169
1610 2 193 194 195
1611 2 219 220 221
1612 2 245 246 247
1613 2 271 272 273
1614 2 297 298 299
1615 2 323 324 325
1616 2 349 350 351
1617 2 375 376 377
1618 2 401 402 403
1619 2 427 428 429
1620 2 453 454 455
1621 2 479 480 481
1622 2 505 506 507
1623 2 531 532 533
1624 2 557 558 559
1625 2 583 584 585
1626 2 609 610 611
1627 2 12 13 40
1628 2 38 39 66
1629 2 64 65 92
1630 2 90 91 118
1631 2 116 117 144
1632 2 142 143 170
1633 2 168 169 196
1634 2 194 195 222
1635 2 220 221 248
1636 2 246 247 274
1637 2 272 273 300
1638 2 298 299 326
1639 2 324 325 352
1640 2 350 351 378
1641 2 376 377 404
1642 2 402 403 430
1643 2 428 429 456
1644 2 454 455 482
1645 2 480 481 508
1646 2 506 507 534
1647 2 532 533 560
1648 2 558 559 586
1649 2 584 585 612
1650 2 18 19 20
1651 2 22 23 24
1652 2 44 45 46
1653 2 48 49 50
1654 2 70 71 72
1655 2 74 75 76
1656 2 96 97 98
1657 2 100 101 102
1658 2 122 123 124
1659 2 126 127 128
1660 2 148 149 150
1661 2 152 153 154
1662 2 174 175 176
1663 2 178 179 180
1664 2 200 201 202
1665 2 204 205 206
1666 2 226 227 228
1667 2 230 231 232
1668 2 252 253 254
1669 2 256 257 258
1670 2 278 279 280
1671 2 282 283 284
1672 2 304 305 306
1673 2 308 309 310
1674 2 330 331 332
1675 2 334 335 336
1676 2 356 357 358
1677 2 360 361 362
1678 2 382 383 384
1679 2 386 387 388
1680 2 408 409 410
1681 2 412 413 414
1682 2 434 435 436
1683 2 438 439 440
1684 2 460 461 462
1685 2 464 465 466
1686 2 486 487 488
1687 2 490 491 492
1688 2 512 513 514
1689 2 516 517 518
1690 2 538 539 540
1691 2 542 543 544
1692 2 564 565 566
1693 2 568 569 570
1694 2 590 591 592
1695 2 594 595 596
1696 2 616 617 618
1697 2 620 621 622
1698 2 13 40 41
1699 2 39 66 67
1700 2 65 92 93
1701 2 91 118 119
1702 2 117 144 145
1703 2 143 170 171
1704 2 169 196 197
1705 2 195 222 223
1706 2 221 248 249
1707 2 247 274 275
1708 2 273 300 301
1709 2 299 326 327
1710 2 325 352 353
1711 2 351 378 379
1712 2 377 404 405
1713 2 403 430 431
1714 2 429 456 457
1715 2 455 482 483
1716 2 481 508 509
1717 2 507 534 535
1718 2 533 560 561
1719 2 559 586 587
1720 2 585 612 613
1721 2 24 25 26
1722 2 50 51 52
1723 2 76 77 78
1724 2 102 103 104
1725 2 128 129 130
1726 2 154 155 156
1727 2 180 181 182
1728 2 206 207 208
1729 2 232 233 234
1730 2 258 259 260
1731 2 284 285 286
1732 2 310 311 312
1733 2 336 337 338
1734 2 362 363 364
1735 2 388 389 390
1736 2 414 415 416
1737 2 440 441 442
1738 2 466 467 468
1739 2 492 493 494
1740 2 518 519 520
1741 2 544 545 546
1742 2 570 571 572
1743 2 596 597 598
1744 2 622 623 624
1745 2 25 26 53
1746 2 51 52 79
1747 2 77 78 105
1748 2 103 104 131
1749 2 129 130 157
1750 2 155 156 183
1751 2 181 182 209
1752 2 207 208 235
1753 2 233 234 261
1754 2 259 260 287
1755 2 285 286 313
1756 2 311 312 339
1757 2 337 338 365
1758 2 363 364 391
1759 2 389 390 417
1760 2 415 416 443
1761 2 441 442 469
1762 2 467 468 495
1763 2 493 494 521
1764 2 519 520 547
1765 2 545 546 573
1766 2 571 572 599
1767 2 26 53 54
1768 2 52 79 80
1769 2 78 105 106
1770 2 104 131 132
1771 2 130 157 158
1772 2 156 183 184
1773 2 182 209 210
1774 2 208 235 236
1775 2 234 261 262
1776 2 260 287 288
1777 2 286 313 314
1778 2 312 339 340
1779 2 338 365 366
1780 2 364 391 392
1781 2 390 417 418
1782 2 416 443 444
1783 2 442 469 470
1784 2 468 495 496
1785 2 494 521 522
1786 2 520 547 548
1787 2 546 573 574
1788 2 572 599 600
1789 3 1 2 15
1790 3 27 28 41
1791 3 53 54 67
1792 3 79 80 93
1793 3 105 106 119
1794 3 131 132 145
1795 3 157 158 171
1796 3 183 184 197
1797 3 209 210 223
1798 3 235 236 249
1799 3 261 262 275
1800 3 287 288 301
1801 3 313 314 327
1802 3 339 340 353
1803 3 365 366 379
1804 3 391 392 405
1805 3 417 418 431
1806 3 443 444 457
1807 3 469 470 483
1808 3 495 496 509
1809 3 521 522 535
1810 3 547 548 561
1811 3 573 574 587
1812 3 599 600 613
1813 3 2 3 16
1814 3 28 29 42
1815 3 54 55 68
1816 3 80 81 94
1817 3 106 107 120
1818 3 132 133 146
1819 3 158 159 172
1820 3 184 185 198
1821 3 210 211 224
1822 3 236 237 250
1823 3 262 263 276
1824 3 288 289 302
1825 3 314 315 328
1826 3 340 341 354
1827 3 366 367 380
1828 3 392 393 406
1829 3 418 419 432
1830 3 444 445 458
1831 3 470 471 484
1832 3 496 497 510
1833 3 522 523 536
1834 3 548 549 562
1835 3 574 575 588
1836 3 600 601 614
1837 3 7 8 21
1838 3 33 34 47
1839 3 59 60 73
1840 3 85 86 99
1841 3 111 112 125
1842 3 137 138 151
1843 3 163 164 177
1844 3 189 190 203
1845 3 215 216 229
1846 3 241 242 255
1847 3 267 268 281
1848 3 293 294 307
1849 3 319 320 333
1850 3 345 346 359
1851 3 371 372 385
1852 3 397 398 411
1853 3 423 424 437
1854 3 449 450 463
1855 3 475 476 489
1856 3 501 502 515
1857 3 527 528 541
1858 3 553 554 567
1859 3 579 580 593
1860 3 605 606 619
1861 3 5 6 19
1862 3 31 32 45
1863 3 57 58 71
1864 3 83 84 97
1865 3 109 110 123
1866 3 135 136 149
1867 3 161 162 175
1868 3 187 188 201
1869 3 213 214 227
1870 3 239 240 253
1871 3 265 266 279
1872 3 291 292 305
1873 3 317 318 331
1874 3 343 344 357
1875 3 369 370 383
1876 3 395 396 409
1877 3 421 422 435
1878 3 447 448 461
1879 3 473 474 487
1880 3 499 500 513
1881 3 525 526 539
1882 3 551 552 565
1883 3 577 578 591
1884 3 603 604 617
1885 3 6 7 20
1886 3 32 33 46
1887 3 58 59 72
1888 3 84 85 98
1889 3 110 111 124
1890 3 136 137 150
1891 3 162 163 176
1892 3 188 189 202
1893 3 214 215 228
1894 3 240 241 254
1895 3 266 267 280
1896 3 292 293 306
1897 3 318 319 332
1898 3 344 345 358
1899 3 370 371 384
1900 3 396 397 410
1901 3 422 423 436
1902 3 448 449 462
1903 3 474 475 488
1904 3 500 501 514
1905 3 526 527 540
1906 3 552 553 566
1907 3 578 579 592
1908 3 604 605 618
1909 3 1 14 15
1910 3 27 40 41
1911 3 53 66 67
1912 3 79 92 93
1913 3 105 118 119
1914 3 131 144 145
1915 3 157 170 171
1916 3 183 196 197
1917 3 209 222 223
1918 3 235 248 249
1919 3 261 274 275
1920 3 287 300 301
1921 3 313 326 327
1922 3 339 352 353
1923 3 365 378 379
1924 3 391 404 405
1925 3 417 430 431
1926 3 443 456 457
1927 3 469 482 483
1928 3 495 508 509
1929 3 521 534 535
1930 3 547 560 561
1931 3 573 586 587
1932 3 599 612 613
1933 3 2 15 16
1934 3 28 41 42
1935 3 54 67 68
1936 3 80 93 94
1937 3 106 119 120
1938 3 132 145 146
1939 3 158 171 172
1940 3 184 197 198
1941 3 210 223 224
1942 3 236 249 250
1943 3 262 275 276
1944 3 288 301 302
1945 3 314 327 328
1946 3 340 353 354
1947 3 366 379 380
1948 3 392 405 406
1949 3 418 431 432
1950 3 444 457 458
1951 3 470 483 484
1952 3 496 509 510
1953 3 522 535 536
1954 3 548 561 562
1955 3 574 587 588
1956 3 600 613 614
1957 3 14 15 28
1958 3 40 41 54
1959 3 66 67 80
1960 3 92 93 106
1961 3 118 119 132
1962 3 144 145 158
1963 3 170 171 184
1964 3 196 197 210
1965 3 222 223 236
1966 3 248 249 262
1967 3 274 275 288
1968 3 300 301 314
1969 3 326 327 340
1970 3 352 353 366
1971 3 378 379 392
1972 3 404 405 418
1973 3 430 431 444
1974 3 456 457 470
1975 3 482 483 496
1976 3 508 509 522
1977 3 534 535 548
1978 3 560 561 574
1979 3 586 587 600
1980 3 4 5 18
1981 3 30 31 44
1982 3 56 57 70
1983 3 82 83 96
1984 3 108 109 122
1985 3 134 135 148
1986 3 160 161 174
1987 3 186 187 200
1988 3 212 213 226
1989 3 238 239 252
1990 3 264 265 278
1991 3 290 291 304
1992 3 316 317 330
1993 3 342 343 356
1994 3 368 369 382
1995 3 394 395 408
1996 3 420 421 434
1997 3 446 447 460
1998 3 472 473 486
1999 3 498 499 512
2000 3 524 525 538
2001 3 550 551 564
2002 3 576 577 590
2003 3 602 603 616
2004 3 3 16 17
2005 3 29 42 43
2006 3 55 68 69
2007 3 81 94 95
2008 3 107 120 121
2009 3 133 146 147
2010 3 159 172 173
2011 3 185 198 199
2012 3 211 224 225
2013 3 237 250 251
2014 3 263 276 277
2015 3 289 302 303
2016 3 315 328 329
2017 3 341 354 355
2018 3 367 380 381
2019 3 393 406 407
2020 3 419 432 433
2021 3 445 458 459
2022 3 471 484 485
2023 3 497 510 511
2024 3 523 536 537
2025 3 549 562 563
2026 3 575 588 589
2027 3 601 614 615
2028 3 15 16 29
2029 3 41 42 55
2030 3 67 68 81
2031 3 93 94 107
2032 3 119 120 133
2033 3 145 146 159
2034 3 171 172 185
2035 3 197 198 211
2036 3 223 224 237
2037 3 249 250 263
2038 3 275 276 289
2039 3 301 302 315
2040 3 327 328 341
2041 3 353 354 367
2042 3 379 380 393
2043 3 405 406 419
2044 3 431 432 445
2045 3 457 458 471
2046 3 483 484 497
2047 3 509 510 523
2048 3 535 536 549
2049 3 561 562 575
2050 3 587 588 601
2051 3 3 4 17
2052 3 29 30 43
2053 3 55 56 69
2054 3 81 82 95
2055 3 107 108 121
2056 3 133 134 147
2057 3 159 160 173
2058 3 185 186 199
2059 3 211 212 225
2060 3 237 238 251
2061 3 263 264 277
2062 3 289 290 303
2063 3 315 316 329
2064 3 341 342 355
2065 3 367 368 381
2066 3 393 394 407
2067 3 419 420 433
2068 3 445 446 459
2069 3 471 472 485
2070 3 497 498 511
2071 3 523 524 537
2072 3 549 550 563
2073 3 575 576 589
2074 3 601 602 615
2075 3 4 17 18
2076 3 30 43 44
2077 3 56 69 70
2078 3 82 95 96
2079 3 108 121 122
2080 3 134 147 148
2081 3 160 173 174
2082 3 186 199 200
2083 3 212 225 226
2084 3 238 251 252
2085 3 264 277 278
2086 3 290 303 304
2087 3 316 329 330
2088 3 342 355 356
2089 3 368 381 382
2090 3 394 407 408
2091 3 420 433 434
2092 3 446 459 460
2093 3 472 485 486
2094 3 498 511 512
2095 3 524 537 538
2096 3 550 563 564
2097 3 576 589 590
2098 3 602 615 616
2099 3 16 17 30
2100 3 42 43 56
2101 3 68 69 82
2102 3 94 95 108
2103 3 120 121 134
2104 3 146 147 160
2105 3 172 173 186
2106 3 198 199 212
2107 3 224 225 238
2108 3 250 251 264
2109 3 276 277 290
2110 3 302 303 316
2111 3 328 329 342
2112 3 354 355 368
2113 3 380 381 394
2114 3 406 407 420
2115 3 432 433 446
2116 3 458 459 472
2117 3 484 485 498
2118 3 510 511 524
2119 3 536 537 550
2120 3 562 563 576
2121 3 588 589 602
2122 3 9 10 23
2123 3 35 36 49
2124 3 61 62 75
2125 3 87 88 101
2126 3 113 114 127
2127 3 139 140 153
2128 3 165 166 179
2129 3 191 192 205
2130 3 217 218 231
2131 3 243 244 257
2132 3 269 270 283
2133 3 295 296 309
2134 3 321 322 335
2135 3 347 348 361
2136 3 373 374 387
2137 3 399 400 413
2138 3 425 426 439
2139 3 451 452 465
2140 3 477 478 491
2141 3 503 504 517
2142 3 529 530 543
2143 3 555 556 569
2144 3 581 582 595
2145 3 607 608 621
2146 3 21 22 35
2147 3 47 48 61
2148 3 73 74 87
2149 3 99 100 113
2150 3 125 126 139
2151 3 151 152 165
2152 3 177 178 191
2153 3 203 204 217
2154 3 229 230 243
2155 3 255 256 269
2156 3 281 282 295
2157 3 307 308 321
2158 3 333 334 347
2159 3 359 360 373
2160 3 385 386 399
2161 3 411 412 425
2162 3 437 438 451
2163 3 463 464 477
2164 3 489 490 503
2165 3 515 516 529
2166 3 541 542 555
2167 3 567 568 581
2168 3 593 594 607
2169 3 11 12 25
2170 3 37 38 51
2171 3 63 64 77
2172 3 89 90 103
2173 3 115 116 129
2174 3 141 142 155
2175 3 167 168 181
2176 3 193 194 207
2177 3 219 220 233
2178 3 245 246 259
2179 3 271 272 285
2180 3 297 298 311
2181 3 323 324 337
2182 3 349 350 363
2183 3 375 376 389
2184 3 401 402 415
2185 3 427 428 441
2186 3 453 454 467
2187 3 479 480 493
2188 3 505 506 519
2189 3 531 532 545
2190 3 557 558 571
2191 3 583 584 597
2192 3 609 610 623
2193 3 10 11 24
2194 3 36 37 50
2195 3 62 63 76
2196 3 88 89 102
2197 3 114 115 128
2198 3 140 141 154
2199 3 166 167 180
2200 3 192 193 206
2201 3 218 219 232
2202 3 244 245 258
2203 3 270 271 284
2204 3 296 297 310
2205 3 322 323 336
2206 3 348 349 362
2207 3 374 375 388
2208 3 400 401 414
2209 3 426 427 440
2210 3 452 453 466
2211 3 478 479 492
2212 3 504 505 518
2213 3 530 531 544
2214 3 556 557 570
2215 3 582 583 596
2216 3 608 609 622
2217 3 8 21 22
2218 3 34 47 48
2219 3 60 73 74
2220 3 86 99 100
2221 3 112 125 126
2222 3 138 151 152
2223 3 164 177 178
2224 3 190 203 204
2225 3 216 229 230
2226 3 242 255 256
2227 3 268 281 282
2228 3 294 307 308
2229 3 320 333 334
2230 3 346 359 360
2231 3 372 385 386
2232 3 398 411 412
2233 3 424 437 438
2234 3 450 463 464
2235 3 476 489 490
2236 3 502 515 516
2237 3 528 541 542
2238 3 554 567 568
2239 3 580 593 594
2240 3 606 619 620
2241 3 20 21 34
2242 3 46 47 60
2243 3 72 73 86
2244 3 98 99 112
2245 3 124 125 138
2246 3 150 151 164
2247 3 176 177 190
2248 3 202 203 216
2249 3 228 229 242
2250 3 254 255 268
2251 3 280 281 294
2252 3 306 307 320
2253 3 332 333 346
2254 3 358 359 372
2255 3 384 385 398
2256 3 410 411 424
2257 3 436 437 450
2258 3 462 463 476
2259 3 488 489 502
2260 3 514 515 528
2261 3 540 541 554
2262 3 566 567 580
2263 3 592 593 606
2264 3 12 13 26
2265 3 38 39 52
2266 3 64 65 78
2267 3 90 91 104
2268 3 116 117 130
2269 3 142 143 156
2270 3 168 169 182
2271 3 194 195 208
2272 3 220 221 234
2273 3 246 247 260
2274 3 272 273 286
2275 3 298 299 312
2276 3 324 325 338
2277 3 350 351 364
2278 3 376 377 390
2279 3 402 403 416
2280 3 428 429 442
2281 3 454 455 468
2282 3 480 481 494
2283 3 506 507 520
2284 3 532 533 546
2285 3 558 559 572
2286 3 584 585 598
2287 3 610 611 624
2288 3 6 19 20
2289 3 32 45 46
2290 3 58 71 72
2291 3 84 97 98
2292 3 110 123 124
2293 3 136 149 150
2294 3 162 175 176
2295 3 188 201 202
2296 3 214 227 228
2297 3 240 253 254
2298 3 266 279 280
2299 3 292 305 306
2300 3 318 331 332
2301 3 344 357 358
2302 3 370 383 384
2303 3 396 409 410
2304 3 422 435 436
2305 3 448 461 462
2306 3 474 487 488
2307 3 500 513 514
2308 3 526 539 540
2309 3 552 565 566
2310 3 578 591 592
2311 3 604 617 618
2312 3 18 19 32
2313 3 44 45 58
2314 3 70 71 84
2315 3 96 97 110
2316 3 122 123 136
2317 3 148 149 162
2318 3 174 175 188
2319 3 200 201 214
2320 3 226 227 240
2321 3 252 253 266
2322 3 278 279 292
2323 3 304 305 318
2324 3 330 331 344
2325 3 356 357 370
2326 3 382 383 396
2327 3 408 409 422
2328 3 434 435 448
2329 3 460 461 474
2330 3 486 487 500
2331 3 512 513 526
2332 3 538 539 552
2333 3 564 565 578
2334 3 590 591 604
2335 3 7 20 21
2336 3 33 46 47
2337 3 59 72 73
2338 3 85 98 99
2339 3 111 124 125
2340 3 137 150 151
2341 3 163 176 177
2342 3 189 202 203
2343 3 215 228 229
2344 3 241 254 255
2345 3 267 280 281
2346 3 293 306 307
2347 3 319 332 333
2348 3 345 358 359
2349 3 371 384 385
2350 3 397 410 411
2351 3 423 436 437
2352 3 449 462 463
2353 3 475 488 489
2354 3 501 514 515
2355 3 527 540 541
2356 3 553 566 567
2357 3 579 592 593
2358 3 605 618 619
2359 3 19 20 33
2360 3 45 46 59
2361 3 71 72 85
2362 3 97 98 111
2363 3 123 124 137
2364 3 149 150 163
2365 3 175 176 189
2366 3 201 202 215
2367 3 227 228 241
2368 3 253 254 267
2369 3 279 280 293
2370 3 305 306 319
2371 3 331 332 345
2372 3 357 358 371
2373 3 383 384 397
2374 3 409 410 423
2375 3 435 436 449
2376 3 461 462 475
2377 3 487 488 501
2378 3 513 514 527
2379 3 539 540 553
2380 3 565 566 579
2381 3 591 592 605
2382 3 14 27 28
2383 3 40 53 54
2384 3 66 79 80
2385 3 92 105 106
2386 3 118 131 132
2387 3 144 157 158
2388 3 170 183 184
2389 3 196 209 210
2390 3 222 235 236
2391 3 248 261 262
2392 3 274 287 288
2393 3 300 313 314
2394 3 326 339 340
2395 3 352 365 366
2396 3 378 391 392
2397 3 404 417 418
2398 3 430 443 444
2399 3 456 469 470
2400 3 482 495 496
2401 3 508 521 522
2402 3 534 547 548
2403 3 560 573 574
2404 3 586 599 600
2405 3 13 40 53
2406 3 39 66 79
2407 3 65 92 105
2408 3 91 118 131
2409 3 117 144 157
2410 3 143 170 183
2411 3 169 196 209
2412 3 195 222 235
2413 3 221 248 261
2414 3 247 274 287
2415 3 273 300 313
2416 3 299 326 339
2417 3 325 352 365
2418 3 351 378 391
2419 3 377 404 417
2420 3 403 430 443
2421 3 429 456 469
2422 3 455 482 495
2423 3 481 508 521
2424 3 507 534 547
2425 3 533 560 573
2426 3 559 586 599
2427 3 15 28 29
2428 3 41 54 55
2429 3 67 80 81
2430 3 93 106 107
2431 3 119 132 133
2432 3 145 158 159
2433 3 171 184 185
2434 3 197 210 211
2435 3 223 236 237
2436 3 249 262 263
2437 3 275 288 289
2438 3 301 314 315
2439 3 327 340 341
2440 3 353 366 367
2441 3 379 392 393
2442 3 405 418 419
2443 3 431 444 445
2444 3 457 470 471
2445 3 483 496 497
2446 3 509 522 523
2447 3 535 548 549
2448 3 561 574 575
2449 3 587 600 601
2450 3 5 18 19
2451 3 31 44 45
2452 3 57 70 71
2453 3 83 96 97
2454 3 109 122 123
2455 3 135 148 149
2456 3 161 174 175
2457 3 187 200 201
2458 3 213 226 227
2459 3 239 252 253
2460 3 265 278 279
2461 3 291 304 305
2462 3 317 330 331
2463 3 343 356 357
2464 3 369 382 383
2465 3 395 408 409
2466 3 421 434 435
2467 3 447 460 461
2468 3 473 486 487
2469 3 499 512 513
2470 3 525 538 539
2471 3 551 564 565
2472 3 577 590 591
2473 3 603 616 617
2474 3 17 18 31
2475 3 43 44 57
2476 3 69 70 83
2477 3 95 96 109
2478 3 121 122 135
2479 3 147 148 161
2480 3 173 174 187
2481 3 199 200 213
2482 3 225 226 239
2483 3 251 252 265
2484 3 277 278 291
2485 3 303 304 317
2486 3 329 330 343
2487 3 355 356 369
2488 3 381 382 395
2489 3 407 408 421
2490 3 433 434 447
2491 3 459 460 473
2492 3 485 486 499
2493 3 511 512 525
2494 3 537 538 551
2495 3 563 564 577
2496 3 589 590 603
2497 3 18 31 32
2498 3 44 57 58
2499 3 70 83 84
2500 3 96 109 110
2501 3 122 135 136
2502 3 148 161 162
2503 3 174 187 188
2504 3 200 213 214
2505 3 226 239 240
2506 3 252 265 266
2507 3 278 291 292
2508 3 304 317 318
2509 3 330 343 344
2510 3 356 369 370
2511 3 382 395 396
2512 3 408 421 422
2513 3 434 447 448
2514 3 460 473 474
2515 3 486 499 500
2516 3 512 525 526
2517 3 538 551 552
2518 3 564 577 578
2519 3 590 603 604
2520 3 16 29 30
2521 3 42 55 56
2522 3 68 81 82
2523 3 94 107 108
2524 3 120 133 134
2525 3 146 159 160
2526 3 172 185 186
2527 3 198 211 212
2528 3 224 237 238
2529 3 250 263 264
2530 3 276 289 290
2531 3 302 315 316
2532 3 328 341 342
2533 3 354 367 368
2534 3 380 393 394
2535 3 406 419 420
2536 3 432 445 446
2537 3 458 471 472
2538 3 484 497 498
2539 3 510 523 524
2540 3 536 549 550
2541 3 562 575 576
2542 3 588 601 602
2543 3 17 30 31
2544 3 43 56 57
2545 3 69 82 83
2546 3 95 108 109
2547 3 121 134 135
2548 3 147 160 161
2549 3 173 186 187
2550 3 199 212 213
2551 3 225 238 239
2552 3 251 264 265
2553 3 277 290 291
2554 3 303 316 317
2555 3 329 342 343
2556 3 355 368 369
2557 3 381 394 395
2558 3 407 420 421
2559 3 433 446 447
2560 3 459 472 473
2561 3 485 498 499
2562 3 511 524 525
2563 3 537 550 551
2564 3 563 576 577
2565 3 589 602 603
2566 3 10 23 24
2567 3 36 49 50
2568 3 62 75 76
2569 3 88 101 102
2570 3 114 127 128
2571 3 140 153 154
2572 3 166 179 180
2573 3 192 205 206
2574 3 218 231 232
2575 3 244 257 258
2576 3 270 283 284
2577 3 296 309 310
2578 3 322 335 336
2579 3 348 361 362
2580 3 374 387 388
2581 3 400 413 414
2582 3 426 439 440
2583 3 452 465 466
2584 3 478 491 492
2585 3 504 517 518
2586 3 530 543 544
2587 3 556 569 570
2588 3 582 595 596
2589 3 608 621 622
2590 3 22 23 36
2591 3 48 49 62
2592 3 74 75 88
2593 3 100 101 114
2594 3 126 127 140
2595 3 152 153 166
2596 3 178 179 192
2597 3 204 205 218
2598 3 230 231 244
2599 3 256 257 270
2600 3 282 283 296
2601 3 308 309 322
2602 3 334 335 348
2603 3 360 361 374
2604 3 386 387 400
2605 3 412 413 426
2606 3 438 439 452
2607 3 464 465 478
2608 3 490 491 504
2609 3 516 517 530
2610 3 542 543 556
2611 3 568 569 582
2612 3 594 595 608
2613 3 23 36 37
2614 3 49 62 63
2615 3 75 88 89
2616 3 101 114 115
2617 3 127 140 141
2618 3 153 166 167
2619 3 179 192 193
2620 3 205 218 219
2621 3 231 244 245
2622 3 257 270 271
2623 3 283 296 297
2624 3 309 322 323
2625 3 335 348 349
2626 3 361 374 375
2627 3 387 400 401
2628 3 413 426 427
2629 3 439 452 453
2630 3 465 478 479
2631 3 491 504 505
2632 3 517 530 531
2633 3 543 556 557
2634 3 569 582 583
2635 3 595 608 609
2636 3 22 35 36
2637 3 48 61 62
2638 3 74 87 88
2639 3 100 113 114
2640 3 126 139 140
2641 3 152 165 166
2642 3 178 191 192
2643 3 204 217 218
2644 3 230 243 244
2645 3 256 269 270
2646 3 282 295 296
2647 3 308 321 322
2648 3 334 347 348
2649 3 360 373 374
2650 3 386 399 400
2651 3 412 425 426
2652 3 438 451 452
2653 3 464 477 478
2654 3 490 503 504
2655 3 516 529 530
2656 3 542 555 556
2657 3 568 581 582
2658 3 594 607 608
2659 3 12 25 26
2660 3 38 51 52
2661 3 64 77 78
2662 3 90 103 104
2663 3 116 129 130
2664 3 142 155 156
2665 3 168 181 182
2666 3 194 207 208
2667 3 220 233 234
2668 3 246 259 260
2669 3 272 285 286
2670 3 298 311 312
2671 3 324 337 338
2672 3 350 363 364
2673 3 376 389 390
2674 3 402 415 416
2675 3 428 441 442
2676 3 454 467 468
2677 3 480 493 494
2678 3 506 519 520
2679 3 532 545 546
2680 3 558 571 572
2681 3 584 597 598
2682 3 610 623 624
2683 3 24 25 38
2684 3 50 51 64
2685 3 76 77 90
2686 3 102 103 116
2687 3 128 129 142
2688 3 154 155 168
2689 3 180 181 194
2690 3 206 207 220
2691 3 232 233 246
2692 3 258 259 272
2693 3 284 285 298
2694 3 310 311 324
2695 3 336 337 350
2696 3 362 363 376
2697 3 388 389 402
2698 3 414 415 428
2699 3 440 441 454
2700 3 466 467 480
2701 3 492 493 506
2702 3 518 519 532
2703 3 544 545 558
2704 3 570 571 584
2705 3 596 597 610
2706 3 11 24 25
2707 3 37 50 51
2708 3 63 76 77
2709 3 89 102 103
2710 3 115 128 129
2711 3 141 154 155
2712 3 167 180 181
2713 3 193 206 207
2714 3 219 232 233
2715 3 245 258 259
2716 3 271 284 285
2717 3 297 310 311
2718 3 323 336 337
2719 3 349 362 363
2720 3 375 388 389
2721 3 401 414 415
2722 3 427 440 441
2723 3 453 466 467
2724 3 479 492 493
2725 3 505 518 519
2726 3 531 544 545
2727 3 557 570 571
2728 3 583 596 597
2729 3 609 622 623
2730 3 23 24 37
2731 3 49 50 63
2732 3 75 76 89
2733 3 101 102 115
2734 3 127 128 141
2735 3 153 154 167
2736 3 179 180 193
2737 3 205 206 219
2738 3 231 232 245
2739 3 257 258 271
2740 3 283 284 297
2741 3 309 310 323
2742 3 335 336 349
2743 3 361 362 375
2744 3 387 388 401
2745 3 413 414 427
2746 3 439 440 453
2747 3 465 466 479
2748 3 491 492 505
2749 3 517 518 531
2750 3 543 544 557
2751 3 569 570 583
2752 3 595 596 609
2753 3 21 34 35
2754 3 47 60 61
2755 3 73 86 87
2756 3 99 112 113
2757 3 125 138 139
2758 3 151 164 165
2759 3 177 190 191
2760 3 203 216 217
2761 3 229 242 243
2762 3 255 268 269
2763 3 281 294 295
2764 3 307 320 321
2765 3 333 346 347
2766 3 359 372 373
2767 3 385 398 399
2768 3 411 424 425
2769 3 437 450 451
2770 3 463 476 477
2771 3 489 502 503
2772 3 515 528 529
2773 3 541 554 555
2774 3 567 580 581
2775 3 593 606 607
2776 3 13 26 53
2777 3 39 52 79
2778 3 65 78 105
2779 3 91 104 131
2780 3 117 130 157
2781 3 143 156 183
2782 3 169 182 209
2783 3 195 208 235
2784 3 221 234 261
2785 3 247 260 287
2786 3 273 286 313
2787 3 299 312 339
2788 3 325 338 365
2789 3 351 364 391
2790 3 377 390 417
2791 3 403 416 443
2792 3 429 442 469
2793 3 455 468 495
2794 3 481 494 521
2795 3 507 520 547
2796 3 533 546 573
2797 3 559 572 599
2798 3 25 26 39
2799 3 51 52 65
2800 3 77 78 91
2801 3 103 104 117
2802 3 129 130 143
2803 3 155 156 169
2804 3 181 182 195
2805 3 207 208 221
2806 3 233 234 247
2807 3 259 260 273
2808 3 285 286 299
2809 3 311 312 325
2810 3 337 338 351
2811 3 363 364 377
2812 3 389 390 403
2813 3 415 416 429
2814 3 441 442 455
2815 3 467 468 481
2816 3 493 494 507
2817 3 519 520 533
2818 3 545 546 559
2819 3 571 572 585
2820 3 597 598 611
2821 3 19 32 33
2822 3 45 58 59
2823 3 71 84 85
2824 3 97 110 111
2825 3 123 136 137
2826 3 149 162 163
2827 3 175 188 189
2828 3 201 214 215
2829 3 227 240 241
2830 3 253 266 267
2831 3 279 292 293
2832 3 305 318 319
2833 3 331 344 345
2834 3 357 370 371
2835 3 383 396 397
2836 3 409 422 423
2837 3 435 448 449
2838 3 461 474 475
2839 3 487 500 501
2840 3 513 526 527
2841 3 539 552 553
2842 3 565 578 579
2843 3 591 604 605
2844 3 20 33 34
2845 3 46 59 60
2846 3 72 85 86
2847 3 98 111 112
2848 3 124 137 138
2849 3 150 163 164
2850 3 176 189 190
2851 3 202 215 216
2852 3 228 241 242
2853 3 254 267 268
2854 3 280 293 294
2855 3 306 319 320
2856 3 332 345 346
2857 3 358 371 372
2858 3 384 397 398
2859 3 410 423 424
2860 3 436 449 450
2861 3 462 475 476
2862 3 488 501 502
2863 3 514 527 528
2864 3 540 553 554
2865 3 566 579 580
2866 3 592 605 606
2867 3 26 53 66
2868 3 52 79 92
2869 3 78 105 118
2870 3 104 131 144
2871 3 130 157 170
2872 3 156 183 196
2873 3 182 209 222
2874 3 208 235 248
2875 3 234 261 274
2876 3 260 287 300
2877 3 286 313 326
2878 3 312 339 352
2879 3 338 365 378
2880 3 364 391 404
2881 3 390 417 430
2882 3 416 443 456
2883 3 442 469 482
2884 3 468 495 508
2885 3 494 521 534
2886 3 520 547 560
2887 3 546 573 586
2888 3 572 599 612
2889 3 25 38 39
2890 3 51 64 65
2891 3 77 90 91
2892 3 103 116 117
2893 3 129 142 143
2894 3 155 168 169
2895 3 181 194 195
2896 3 207 220 221
2897 3 233 246 247
2898 3 259 272 273
2899 3 285 298 299
2900 3 311 324 325
2901 3 337 350 351
2902 3 363 376 377
2903 3 389 402 403
2904 3 415 428 429
2905 3 441 454 455
2906 3 467 480 481
2907 3 493 506 507
2908 3 519 532 533
2909 3 545 558 559
2910 3 571 584 585
2911 3 597 610 611
2912 3 24 37 38
2913 3 50 63 64
2914 3 76 89 90
2915 3 102 115 116
2916 3 128 141 142
2917 3 154 167 168
2918 3 180 193 194
2919 3 206 219 220
2920 3 232 245 246
2921 3 258 271 272
2922 3 284 297 298
2923 3 310 323 324
2924 3 336 349 350
2925 3 362 375 376
2926 3 388 401 402
2927 3 414 427 428
2928 3 440 453 454
2929 3 466 479 480
2930 3 492 505 506
2931 3 518 531 532
2932 3 544 557 558
2933 3 570 583 584
2934 3 596 609 610
2935 3 26 39 66
2936 3 52 65 92
2937 3 78 91 118
2938 3 104 117 144
2939 3 130 143 170
2940 3 156 169 196
2941 3 182 195 222
2942 3 208 221 248
2943 3 234 247 274
2944 3 260 273 300
2945 3 286 299 326
2946 3 312 325 352
2947 3 338 351 378
2948 3 364 377 404
2949 3 390 403 430
2950 3 416 429 456
2951 3 442 455 482
2952 3 468 481 508
2953 3 494 507 534
2954 3 520 533 560
2955 3 546 559 586
2956 3 572 585 612
2957 4 1 14 27
2958 4 27 40 53
2959 4 53 66 79
2960 4 79 92 105
2961 4 105 118 131
2962 4 131 144 157
2963 4 157 170 183
2964 4 183 196 209
2965 4 209 222 235
2966 4 235 248 261
2967 4 261 274 287
2968 4 287 300 313
2969 4 313 326 339
2970 4 339 352 365
2971 4 365 378 391
2972 4 391 404 417
2973 4 417 430 443
2974 4 443 456 469
2975 4 469 482 495
2976 4 495 508 521
2977 4 521 534 547
2978 4 547 560 573
2979 4 573 586 599
2980 4 2 15 28
2981 4 28 41 54
2982 4 54 67 80
2983 4 80 93 106
2984 4 106 119 132
2985 4 132 145 158
2986 4 158 171 184
2987 4 184 197 210
2988 4 210 223 236
2989 4 236 249 262
2990 4 262 275 288
2991 4 288 301 314
2992 4 314 327 340
2993 4 340 353 366
2994 4 366 379 392
2995 4 392 405 418
2996 4 418 431 444
2997 4 444 457 470
2998 4 470 483 496
2999 4 496 509 522
3000 4 522 535 548
3001 4 548 561 574
3002 4 574 587 600
3003 4 3 16 29
3004 4 29 42 55
3005 4 55 68 81
3006 4 81 94 107
3007 4 107 120 133
3008 4 133 146 159
3009 4 159 172 185
3010 4 185 198 211
3011 4 211 224 237
3012 4 237 250 263
3013 4 263 276 289
3014 4 289 302 315
3015 4 315 328 341
3016 4 341 354 367
3017 4 367 380 393
3018 4 393 406 419
3019 4 419 432 445
3020 4 445 458 471
3021 4 471 484 497
3022 4 497 510 523
3023 4 523 536 549
3024 4 549 562 575
3025 4 575 588 601
3026 4 4 17 30
3027 4 30 43 56
3028 4 56 69 82
3029 4 82 95 108
3030 4 108 121 134
3031 4 134 147 160
3032 4 160 173 186
3033 4 186 199 212
3034 4 212 225 238
3035 4 238 251 264
3036 4 264 277 290
3037 4 290 303 316
3038 4 316 329 342
3039 4 342 355 368
3040 4 368 381 394
3041 4 394 407 420
3042 4 420 433 446
3043 4 446 459 472
3044 4 472 485 498
3045 4 498 511 524
3046 4 524 537 550
3047 4 550 563 576
3048 4 576 589 602
3049 4 8 21 34
3050 4 34 47 60
3051 4 60 73 86
3052 4 86 99 112
3053 4 112 125 138
3054 4 138 151 164
3055 4 164 177 190
3056 4 190 203 216
3057 4 216 229 242
3058 4 242 255 268
3059 4 268 281 294
3060 4 294 307 320
3061 4 320 333 346
3062 4 346 359 372
3063 4 372 385 398
3064 4 398 411 424
3065 4 424 437 450
3066 4 450 463 476
3067 4 476 489 502
3068 4 502 515 528
3069 4 528 541 554
3070 4 554 567 580
3071 4 580 593 606
3072 4 6 19 32
3073 4 32 45 58
3074 4 58 71 84
3075 4 84 97 110
3076 4 110 123 136
3077 4 136 149 162
3078 4 162 175 188
3079 4 188 201 214
3080 4 214 227 240
3081 4 240 253 266
3082 4 266 279 292
3083 4 292 305 318
3084 4 318 331 344
3085 4 344 357 370
3086 4 370 383 396
3087 4 396 409 422
3088 4 422 435 448
3089 4 448 461 474
3090 4 474 487 500
3091 4 500 513 526
3092 4 526 539 552
3093 4 552 565 578
3094 4 578 591 604
3095 4 7 20 33
3096 4 33 46 59
3097 4 59 72 85
3098 4 85 98 111
3099 4 111 124 137
3100 4 137 150 163
3101 4 163 176 189
3102 4 189 202 215
3103 4 215 228 241
3104 4 241 254 267
3105 4 267 280 293
3106 4 293 306 319
3107 4 319 332 345
3108 4 345 358 371
3109 4 371 384 397
3110 4 397 410 423
3111 4 423 436 449
3112 4 449 462 475
3113 4 475 488 501
3114 4 501 514 527
3115 4 527 540 553
3116 4 553 566 579
3117 4 579 592 605
3118 4 14 27 40
3119 4 40 53 66
3120 4 66 79 92
3121 4 92 105 118
3122 4 118 131 144
3123 4 144 157 170
3124 4 170 183 196
3125 4 196 209 222
3126 4 222 235 248
3127 4 248 261 274
3128 4 274 287 300
3129 4 300 313 326
3130 4 326 339 352
3131 4 352 365 378
3132 4 378 391 404
3133 4 404 417 430
3134 4 430 443 456
3135 4 456 469 482
3136 4 482 495 508
3137 4 508 521 534
3138 4 534 547 560
3139 4 560 573 586
3140 4 586 599 612
3141 4 15 28 41
3142 4 41 54 67
3143 4 67 80 93
3144 4 93 106 119
3145 4 119 132 145
3146 4 145 158 171
3147 4 171 184 197
3148 4 197 210 223
3149 4 223 236 249
3150 4 249 262 275
3151 4 275 288 301
3152 4 301 314 327
3153 4 327 340 353
3154 4 353 366 379
3155 4 379 392 405
3156 4 405 418 431
3157 4 431 444 457
3158 4 457 470 483
3159 4 483 496 509
3160 4 509 522 535
3161 4 535 548 561
3162 4 561 574 587
3163 4 587 600 613
3164 4 5 18 31
3165 4 31 44 57
3166 4 57 70 83
3167 4 83 96 109
3168 4 109 122 135
3169 4 135 148 161
3170 4 161 174 187
3171 4 187 200 213
3172 4 213 226 239
3173 4 239 252 265
3174 4 265 278 291
3175 4 291 304 317
3176 4 317 330 343
3177 4 343 356 369
3178 4 369 382 395
3179 4 395 408 421
3180 4 421 434 447
3181 4 447 460 473
3182 4 473 486 499
3183 4 499 512 525
3184 4 525 538 551
3185 4 551 564 577
3186 4 577 590 603
3187 4 18 31 44
3188 4 44 57 70
3189 4 70 83 96
3190 4 96 109 122
3191 4 122 135 148
3192 4 148 161 174
3193 4 174 187 200
3194 4 200 213 226
3195 4 226 239 252
3196 4 252 265 278
3197 4 278 291 304
3198 4 304 317 330
3199 4 330 343 356
3200 4 356 369 382
3201 4 382 395 408
3202 4 408 421 434
3203 4 434 447 460
3204 4 460 473 486
3205 4 486 499 512
3206 4 512 525 538
3207 4 538 551 564
3208 4 564 577 590
3209 4 590 603 616
3210 4 16 29 42
3211 4 42 55 68
3212 4 68 81 94
3213 4 94 107 120
3214 4 120 133 146
3215 4 146 159 172
3216 4 172 185 198
3217 4 198 211 224
3218 4 224 237 250
3219 4 250 263 276
3220 4 276 289 302
3221 4 302 315 328
3222 4 328 341 354
3223 4 354 367 380
3224 4 380 393 406
3225 4 406 419 432
3226 4 432 445 458
3227 4 458 471 484
3228 4 484 497 510
3229 4 510 523 536
3230 4 536 549 562
3231 4 562 575 588
3232 4 588 601 614
3233 4 17 30 43
3234 4 43 56 69
3235 4 69 82 95
3236 4 95 108 121
3237 4 121 134 147
3238 4 147 160 173
3239 4 173 186 199
3240 4 199 212 225
3241 4 225 238 251
3242 4 251 264 277
3243 4 277 290 303
3244 4 303 316 329
3245 4 329 342 355
3246 4 355 368 381
3247 4 381 394 407
3248 4 407 420 433
3249 4 433 446 459
3250 4 459 472 485
3251 4 485 498 511
3252 4 511 524 537
3253 4 537 550 563
3254 4 563 576 589
3255 4 589 602 615
3256 4 10 23 36
3257 4 36 49 62
3258 4 62 75 88
3259 4 88 101 114
3260 4 114 127 140
3261 4 140 153 166
3262 4 166 179 192
3263 4 192 205 218
3264 4 218 231 244
3265 4 244 257 270
3266 4 270 283 296
3267 4 296 309 322
3268 4 322 335 348
3269 4 348 361 374
3270 4 374 387 400
3271 4 400 413 426
3272 4 426 439 452
3273 4 452 465 478
3274 4 478 491 504
3275 4 504 517 530
3276 4 530 543 556
3277 4 556 569 582
3278 4 582 595 608
3279 4 23 36 49
3280 4 49 62 75
3281 4 75 88 101
3282 4 101 114 127
3283 4 127 140 153
3284 4 153 166 179
3285 4 179 192 205
3286 4 205 218 231
3287 4 231 244 257
3288 4 257 270 283
3289 4 283 296 309
3290 4 309 322 335
3291 4 335 348 361
3292 4 361 374 387
3293 4 387 400 413
3294 4 413 426 439
3295 4 439 452 465
3296 4 465 478 491
3297 4 491 504 517
3298 4 517 530 543
3299 4 543 556 569
3300 4 569 582 595
3301 4 595 608 621
3302 4 12 25 38
3303 4 38 51 64
3304 4 64 77 90
3305 4 90 103 116
3306 4 116 129 142
3307 4 142 155 168
3308 4 168 181 194
3309 4 194 207 220
3310 4 220 233 246
3311 4 246 259 272
3312 4 272 285 298
3313 4 298 311 324
3314 4 324 337 350
3315 4 350 363 376
3316 4 376 389 402
3317 4 402 415 428
3318 4 428 441 454
3319 4 454 467 480
3320 4 480 493 506
3321 4 506 519 532
3322 4 532 545 558
3323 4 558 571 584
3324 4 584 597 610
3325 4 11 24 37
3326 4 37 50 63
3327 4 63 76 89
3328 4 89 102 115
3329 4 115 128 141
3330 4 141 154 167
3331 4 167 180 193
3332 4 193 206 219
3333 4 219 232 245
3334 4 245 258 271
3335 4 271 284 297
3336 4 297 310 323
3337 4 323 336 349
3338 4 349 362 375
3339 4 375 388 401
3340 4 401 414 427
3341 4 427 440 453
3342 4 453 466 479
3343 4 479 492 505
3344 4 505 518 531
3345 4 531 544 557
3346 4 557 570 583
3347 4 583 596 609
3348 4 21 34 47
3349 4 47 60 73
3350 4 73 86 99
3351 4 99 112 125
3352 4 125 138 151
3353 4 151 164 177
3354 4 177 190 203
3355 4 203 216 229
3356 4 229 242 255
3357 4 255 268 281
3358 4 281 294 307
3359 4 307 320 333
3360 4 333 346 359
3361 4 359 372 385
3362 4 385 398 411
3363 4 411 424 437
3364 4 437 450 463
3365 4 463 476 489
3366 4 489 502 515
3367 4 515 528 541
3368 4 541 554 567
3369 4 567 580 593
3370 4 593 606 619
3371 4 13 26 39
3372 4 39 52 65
3373 4 65 78 91
3374 4 91 104 117
3375 4 117 130 143
3376 4 143 156 169
3377 4 169 182 195
3378 4 195 208 221
3379 4 221 234 247
3380 4 247 260 273
3381 4 273 286 299
3382 4 299 312 325
3383 4 325 338 351
3384 4 351 364 377
3385 4 377 390 403
3386 4 403 416 429
3387 4 429 442 455
3388 4 455 468 481
3389 4 481 494 507
3390 4 507 520 533
3391 4 533 546 559
3392 4 559 572 585
3393 4 585 598 611
3394 4 19 32 45
3395 4 45 58 71
3396 4 71 84 97
3397 4 97 110 123
3398 4 123 136 149
3399 4 149 162 175
3400 4 175 188 201
3401 4 201 214 227
3402 4 227 240 253
3403 4 253 266 279
3404 4 279 292 305
3405 4 305 318 331
3406 4 331 344 357
3407 4 357 370 383
3408 4 383 396 409
3409 4 409 422 435
3410 4 435 448 461
3411 4 461 474 487
3412 4 487 500 513
3413 4 513 526 539
3414 4 539 552 565
3415 4 565 578 591
3416 4 591 604 617
3417 4 20 33 46
3418 4 46 59 72
3419 4 72 85 98
3420 4 98 111 124
3421 4 124 137 150
3422 4 150 163 176
3423 4 176 189 202
3424 4 202 215 228
3425 4 228 241 254
3426 4 254 267 280
3427 4 280 293 306
3428 4 306 319 332
3429 4 332 345 358
3430 4 358 371 384
3431 4 384 397 410
3432 4 410 423 436
3433 4 436 449 462
3434 4 462 475 488
3435 4 488 501 514
3436 4 514 527 540
3437 4 540 553 566
3438 4 566 579 592
3439 4 592 605 618
3440 4 25 38 51
3441 4 51 64 77
3442 4 77 90 103
3443 4 103 116 129
3444 4 129 142 155
3445 4 155 168 181
3446 4 181 194 207
3447 4 207 220 233
3448 4 233 246 259
3449 4 259 272 285
3450 4 285 298 311
3451 4 311 324 337
3452 4 337 350 363
3453 4 363 376 389
3454 4 389 402 415
3455 4 415 428 441
3456 4 441 454 467
3457 4 467 480 493
3458 4 493 506 519
3459 4 519 532 545
3460 4 545 558 571
3461 4 571 584 597
3462 4 597 610 623
3463 4 24 37 50
3464 4 50 63 76
3465 4 76 89 102
3466 4 102 115 128
3467 4 128 141 154
3468 4 154 167 180
3469 4 180 193 206
3470 4 206 219 232
3471 4 232 245 258
3472 4 258 271 284
3473 4 284 297 310
3474 4 310 323 336
3475 4 336 349 362
3476 4 362 375 388
3477 4 388 401 414
3478 4 414 427 440
3479 4 440 453 466
3480 4 466 479 492
3481 4 492 505 518
3482 4 518 531 544
3483 4 544 557 570
3484 4 570 583 596
3485 4 596 609 622
3486 4 26 39 52
3487 4 52 65 78
3488 4 78 91 104
3489 4 104 117 130
3490 4 130 143 156
3491 4 156 169 182
3492 4 182 195 208
3493 4 208 221 234
3494 4 234 247 260
3495 4 260 273 286
3496 4 286 299 312
3497 4 312 325 338
3498 4 338 351 364
3499 4 364 377 390
3500 4 390 403 416
3501 4 416 429 442
3502 4 442 455 468
3503 4 468 481 494
3504 4 494 507 520
3505 4 520 533 546
3506 4 546 559 572
3507 4 572 585 598
3508 4 598 611 624
