# Supplementary material for: Graph prolongation convolutional networks: explicitly multiscale machine learning on graphs with applications to modeling of cytoskeleton
Source: Mach Learn Sci Technol. Author manuscript; Available in PMC 2025 Aug 11. (PMC12338120; doi:10.1088/2632-2153/abb6d2)
Supplement: Scott_Mjolsness_Code_Repo_REV [file NIHMS2040663-supplement-Scott_Mjolsness_Code_Repo_REV.zip › code_repo_REV/data_generation/system.in.init]

    # -- Styles used in "ForceField" --
    # -- (Changing these styles will change the formulas above) --
    units           nano
    atom_style      full
    bond_style      harmonic
    angle_style     harmonic
    pair_style      zero 10.0 nocoeff
