# Supplementary material for: Graph prolongation convolutional networks: explicitly multiscale machine learning on graphs with applications to modeling of cytoskeleton
Source: Mach Learn Sci Technol. Author manuscript; Available in PMC 2025 Aug 11. (PMC12338120; doi:10.1088/2632-2153/abb6d2)
Supplement: Scott_Mjolsness_Code_Repo_REV [file NIHMS2040663-supplement-Scott_Mjolsness_Code_Repo_REV.zip › code_repo_REV/data_generation/system.in.settings]

    # Pairwise (non-bonded) interactions:
    #           atomType1 atomType2   epsilon sigma
    # (Interactions between different atoms are determined by mixing rules.)
		pair_coeff 1 1 0 0
		pair_coeff 1 2 0 0
		pair_coeff 1 3 0 0
		pair_coeff 1 4 0 0
		pair_coeff 1 5 0 0
		pair_coeff 1 6 0 0
		pair_coeff 1 7 0 0
		pair_coeff 1 8 0 0
		pair_coeff 1 9 0 0
		pair_coeff 1 10 0 0
		pair_coeff 1 11 0 0
		pair_coeff 1 12 0 0
pair_coeff 1 2 0 0
		pair_coeff 2 2 0 0
		pair_coeff 2 3 0 0
		pair_coeff 2 4 0 0
		pair_coeff 2 5 0 0
		pair_coeff 2 6 0 0
		pair_coeff 2 7 0 0
		pair_coeff 2 8 0 0
		pair_coeff 2 9 0 0
		pair_coeff 2 10 0 0
		pair_coeff 2 11 0 0
		pair_coeff 2 12 0 0
pair_coeff 1 3 0 0
pair_coeff 2 3 0 0
		pair_coeff 3 3 0 0
		pair_coeff 3 4 0 0
		pair_coeff 3 5 0 0
		pair_coeff 3 6 0 0
		pair_coeff 3 7 0 0
		pair_coeff 3 8 0 0
		pair_coeff 3 9 0 0
		pair_coeff 3 10 0 0
		pair_coeff 3 11 0 0
		pair_coeff 3 12 0 0
pair_coeff 1 4 0 0
pair_coeff 2 4 0 0
pair_coeff 3 4 0 0
		pair_coeff 4 4 0 0
		pair_coeff 4 5 0 0
		pair_coeff 4 6 0 0
		pair_coeff 4 7 0 0
		pair_coeff 4 8 0 0
		pair_coeff 4 9 0 0
		pair_coeff 4 10 0 0
		pair_coeff 4 11 0 0
		pair_coeff 4 12 0 0
pair_coeff 1 5 0 0
pair_coeff 2 5 0 0
pair_coeff 3 5 0 0
pair_coeff 4 5 0 0
		pair_coeff 5 5 0 0
		pair_coeff 5 6 0 0
		pair_coeff 5 7 0 0
		pair_coeff 5 8 0 0
		pair_coeff 5 9 0 0
		pair_coeff 5 10 0 0
		pair_coeff 5 11 0 0
		pair_coeff 5 12 0 0
pair_coeff 1 6 0 0
pair_coeff 2 6 0 0
pair_coeff 3 6 0 0
pair_coeff 4 6 0 0
pair_coeff 5 6 0 0
		pair_coeff 6 6 0 0
		pair_coeff 6 7 0 0
		pair_coeff 6 8 0 0
		pair_coeff 6 9 0 0
		pair_coeff 6 10 0 0
		pair_coeff 6 11 0 0
		pair_coeff 6 12 0 0
pair_coeff 1 7 0 0
pair_coeff 2 7 0 0
pair_coeff 3 7 0 0
pair_coeff 4 7 0 0
pair_coeff 5 7 0 0
pair_coeff 6 7 0 0
		pair_coeff 7 7 0 0
		pair_coeff 7 8 0 0
		pair_coeff 7 9 0 0
		pair_coeff 7 10 0 0
		pair_coeff 7 11 0 0
		pair_coeff 7 12 0 0
pair_coeff 1 8 0 0
pair_coeff 2 8 0 0
pair_coeff 3 8 0 0
pair_coeff 4 8 0 0
pair_coeff 5 8 0 0
pair_coeff 6 8 0 0
pair_coeff 7 8 0 0
		pair_coeff 8 8 0 0
		pair_coeff 8 9 0 0
		pair_coeff 8 10 0 0
		pair_coeff 8 11 0 0
		pair_coeff 8 12 0 0
pair_coeff 1 9 0 0
pair_coeff 2 9 0 0
pair_coeff 3 9 0 0
pair_coeff 4 9 0 0
pair_coeff 5 9 0 0
pair_coeff 6 9 0 0
pair_coeff 7 9 0 0
pair_coeff 8 9 0 0
		pair_coeff 9 9 0 0
		pair_coeff 9 10 0 0
		pair_coeff 9 11 0 0
		pair_coeff 9 12 0 0
pair_coeff 1 10 0 0
pair_coeff 2 10 0 0
pair_coeff 3 10 0 0
pair_coeff 4 10 0 0
pair_coeff 5 10 0 0
pair_coeff 6 10 0 0
pair_coeff 7 10 0 0
pair_coeff 8 10 0 0
pair_coeff 9 10 0 0
		pair_coeff 10 10 0 0
		pair_coeff 10 11 0 0
		pair_coeff 10 12 0 0
pair_coeff 1 11 0 0
pair_coeff 2 11 0 0
pair_coeff 3 11 0 0
pair_coeff 4 11 0 0
pair_coeff 5 11 0 0
pair_coeff 6 11 0 0
pair_coeff 7 11 0 0
pair_coeff 8 11 0 0
pair_coeff 9 11 0 0
pair_coeff 10 11 0 0
		pair_coeff 11 11 0 0
		pair_coeff 11 12 0 0
pair_coeff 1 12 0 0
pair_coeff 2 12 0 0
pair_coeff 3 12 0 0
pair_coeff 4 12 0 0
pair_coeff 5 12 0 0
pair_coeff 6 12 0 0
pair_coeff 7 12 0 0
pair_coeff 8 12 0 0
pair_coeff 9 12 0 0
pair_coeff 10 12 0 0
pair_coeff 11 12 0 0
		pair_coeff 12 12 0 0
    #             bond-type           k     r0
		bond_coeff 1 1.0 5.15639
		bond_coeff 2 1.0 5.15639
		bond_coeff 3 1.0 5.15639
		bond_coeff 4 1.0 5.0
		bond_coeff 5 1.0 5.0
        angle_coeff 1 1.0 77.0694
		angle_coeff 2 1.0 153.023
		angle_coeff 3 1.0 102.931
		angle_coeff 4 10.0 180
		angle_coeff 5 1.0 0.
