# Supplementary material for: Graph prolongation convolutional networks: explicitly multiscale machine learning on graphs with applications to modeling of cytoskeleton
Source: Mach Learn Sci Technol. Author manuscript; Available in PMC 2025 Aug 11. (PMC12338120; doi:10.1088/2632-2153/abb6d2)
Supplement: Scott_Mjolsness_Code_Repo_REV [file NIHMS2040663-supplement-Scott_Mjolsness_Code_Repo_REV.zip › code_repo_REV/data_generation/system.lt]

import "forcefield.lt" 
import "tubulin.lt"
import "tubulinRing.lt"
import "ar_24.lt"

write_once("Data Boundary") {
-14.0  14.0  xlo xhi
-50.0  14.0  ylo yhi
-10.0  260.0  zlo zhi
}


sys = new AB24Ring
