# Supplementary material for: Graph prolongation convolutional networks: explicitly multiscale machine learning on graphs with applications to modeling of cytoskeleton
Source: Mach Learn Sci Technol. Author manuscript; Available in PMC 2025 Aug 11. (PMC12338120; doi:10.1088/2632-2153/abb6d2)
Supplement: Scott_Mjolsness_Code_Repo_REV [file NIHMS2040663-supplement-Scott_Mjolsness_Code_Repo_REV.zip › code_repo_REV/data_generation/system_after_nvt.data]

LAMMPS data file via write_data, version 8 Feb 2019, timestep = 480000

624 atoms
12 atom types
1232 bonds
8 bond types
3650 angles
140 angle types
10844 dihedrals
314 dihedral types
7212 impropers
295 improper types

-1.0000000000000000e+02 1.0000000000000000e+02 xlo xhi
-1.0000000000000000e+02 1.0000000000000000e+02 ylo yhi
-3.2000000000000000e+01 2.8000000000000000e+02 zlo zhi

Masses

1 4.9671
2 4.9671
3 4.9671
4 4.9671
5 4.9671
6 4.9671
7 4.9671
8 4.9671
9 4.9671
10 4.9671
11 4.9671
12 2.9999

Pair Coeffs # lj/charmm/coul/charmm

1 0 0 0 0
2 0 0 0 0
3 0 0 0 0
4 0 0 0 0
5 0 0 0 0
6 0 0 0 0
7 0 0 0 0
8 0 0 0 0
9 0 0 0 0
10 0 0 0 0
11 0 0 0 0
12 0 0 0 0

Bond Coeffs # harmonic

1 1 5.15639
2 1 5.15639
3 1 5.15639
4 1 5.15639
5 1 5.15639
6 1 5.15639
7 1 5
8 1 5

Angle Coeffs # harmonic

1 0 0
2 0.353791 77.0694
3 0.353791 153.023
4 0.353791 102.931
5 0.353791 77.0694
6 0.353791 153.024
7 0.353791 102.931
8 0.353791 77.0694
9 0.353791 153.023
10 0.353791 102.93
11 0.353791 77.0694
12 0.353791 102.931
13 0.353791 77.0694
14 0.353791 153.023
15 0.353791 102.931
16 0.353791 77.0695
17 0.353791 102.931
18 0.353791 180
19 0.353791 77.0694
20 0.353791 77.0694
21 0.353791 102.931
22 0.353791 180
23 0.353791 153.023
24 0.353791 102.931
25 0.353791 77.0694
26 0.353791 102.931
27 0.353791 77.0694
28 0.353791 77.0694
29 0.353791 102.931
30 0.353791 180
31 0.353791 153.024
32 0.353791 102.931
33 0.353791 77.0694
34 0.353791 102.931
35 0.353791 77.0695
36 0.353791 77.0694
37 0.353791 102.931
38 0.353791 180
39 0.353791 153.023
40 0.353791 102.931
41 0.353791 77.0695
42 0.353791 102.93
43 0.353791 77.0688
44 0.353791 153.023
45 0.353791 102.931
46 0.353791 77.0696
47 0.353791 153.023
48 0.353791 102.93
49 0.353791 77.0688
50 0.353791 102.931
51 0.353791 77.0699
52 0.353791 77.0695
53 0.353791 102.931
54 0.353791 180
55 0.353791 102.93
56 0.353791 77.0694
57 0.353791 102.931
58 0.353791 153.023
59 0.353791 77.0699
60 0.353791 77.0694
61 0.353791 102.931
62 0.353791 180
63 0.353791 153.023
64 0.353791 102.931
65 0.353791 77.0694
66 0.353791 77.0694
67 0.353791 102.93
68 0.353791 180
69 0.353791 102.931
70 0.353791 77.0695
71 0.353791 102.931
72 0.353791 180
73 0.353791 153.023
74 0.353791 77.0699
75 0.353791 102.93
76 0.353791 77.0694
77 0.353791 102.931
78 0.353791 180
79 0.353791 77.0695
80 0.353791 102.931
81 0.353791 180
82 0.353791 102.931
83 0.353791 77.0694
84 0.353791 77.0695
85 0.353791 102.931
86 0.353791 180
87 0.353791 77.0694
88 0.353791 102.931
89 0.353791 180
90 0.353791 77.0694
91 0.353791 102.931
92 0.353791 180
93 0.353791 77.0696
94 0.353791 102.931
95 0.353791 180
96 0.353791 102.93
97 0.353791 77.0688
98 0.353791 77.0696
99 0.353791 102.931
100 0.353791 180
101 0.353791 77.0694
102 0.353791 102.93
103 0.353791 77.0699
104 0.353791 102.931
105 0.353791 180
106 0.353791 153.023
107 0.353791 102.93
108 0.353791 77.0688
109 0.353791 77.0688
110 0.353791 102.93
111 0.353791 180
112 0.353791 102.931
113 0.353791 77.0699
114 0.353791 77.0695
115 0.353791 102.931
116 0.353791 180
117 0.353791 77.0688
118 0.353791 180
119 0.353791 102.93
120 0.353791 102.931
121 0.353791 153.023
122 0.353791 77.0699
123 0.353791 77.0694
124 0.353791 102.931
125 0.353791 180
126 0.353791 77.0694
127 0.353791 102.93
128 0.353791 180
129 0.353791 153.023
130 0.353791 102.93
131 0.353791 77.0699
132 0.353791 77.0699
133 0.353791 102.931
134 0.353791 180
135 0.353791 77.0688
136 0.353791 102.93
137 0.353791 180
138 0.353791 77.0688
139 0.353791 180
140 0.353791 102.93

Improper Coeffs # harmonic

1 0 0
2 0.187739 76.1159
3 0.187739 21.6649
4 0.187739 0
5 0.187739 90
6 0.187739 76.1167
7 0.187739 21.664
8 0.187739 17.1009
9 0.187739 0
10 0.187739 21.665
11 0.187739 0
12 0.187739 90
13 0.187739 90
14 0.187739 17.101
15 0.187739 76.1157
16 0.187739 21.665
17 0.187739 17.1002
18 0.187739 0
19 0.187739 21.6639
20 0.187739 0
21 0.187739 90
22 0.187739 90
23 0.187739 17.1008
24 0.187739 17.1006
25 0.187739 0
26 0.187739 21.6646
27 0.187739 0
28 0.187739 90
29 0.187739 90
30 0.187739 17.1006
31 0.187739 76.1158
32 0.187739 21.6647
33 0.187739 17.1008
34 0.187739 0
35 0.187739 21.6648
36 0.187739 0
37 0.187739 90
38 0.187739 90
39 0.187739 17.1008
40 0.187739 76.1165
41 0.187739 21.6646
42 0.187739 17.1008
43 0.187739 0
44 0.187739 21.6647
45 0.187739 0
46 0.187739 90
47 0.187739 90
48 0.187739 76.1161
49 0.187739 76.1159
50 0.187739 21.6649
51 0.187739 0
52 0.187739 0
53 0.187739 90
54 0.187739 0
55 0.187739 76.1165
56 0.187739 76.1167
57 0.187739 21.664
58 0.187739 0
59 0.187739 17.1009
60 0.187739 0
61 0.187739 21.665
62 0.187739 0
63 0.187739 90
64 0.187739 90
65 0.187739 17.101
66 0.187739 76.1161
67 0.187739 21.6648
68 0.187739 17.1006
69 0.187739 0
70 0.187739 21.6645
71 0.187739 0
72 0.187739 90
73 0.187739 90
74 0.187739 17.101
75 0.187739 0
76 0.187739 76.1161
77 0.187739 76.1157
78 0.187739 21.665
79 0.187739 0
80 0.187739 17.1002
81 0.187739 0
82 0.187739 21.6639
83 0.187739 0
84 0.187739 90
85 0.187739 90
86 0.187739 17.1001
87 0.187739 76.1164
88 0.187739 21.6646
89 0.187739 17.101
90 0.187739 0
91 0.187739 21.665
92 0.187739 0
93 0.187739 90
94 0.187739 90
95 0.187739 17.1001
96 0.187739 0
97 0.187739 76.116
98 0.187739 76.1164
99 0.187739 21.6646
100 0.187739 0
101 0.187739 17.101
102 0.187739 0
103 0.187739 21.665
104 0.187739 0
105 0.187739 90
106 0.187739 90
107 0.187739 76.1137
108 0.187739 21.6649
109 0.187739 17.1
110 0.187739 0
111 0.187739 21.6639
112 0.187739 0
113 0.187739 90
114 0.187739 90
115 0.187739 17.1007
116 0.187739 76.1181
117 0.187739 21.664
118 0.187739 17.1007
119 0.187739 0
120 0.187739 76.1151
121 0.187739 76.1181
122 0.187739 21.664
123 0.187739 0
124 0.187739 17.101
125 0.187739 21.665
126 0.187739 17.1009
127 0.187739 21.6645
128 0.187739 76.114
129 0.187739 17.1006
130 0.187739 0
131 0.187739 21.6646
132 0.187739 0
133 0.187739 90
134 0.187739 90
135 0.187739 17.1001
136 0.187739 76.1184
137 0.187739 21.6648
138 0.187739 17.1011
139 0.187739 0
140 0.187739 21.6651
141 0.187739 0
142 0.187739 90
143 0.187739 90
144 0.187739 17.1008
145 0.187739 0
146 0.187739 76.1156
147 0.187739 21.665
148 0.187739 17.1006
149 0.187739 0
150 0.187739 21.6646
151 0.187739 0
152 0.187739 90
153 0.187739 90
154 0.187739 17.1008
155 0.187739 0
156 0.187739 17.1008
157 0.187739 90
158 0.187739 90
159 0.187739 21.6647
160 0.187739 0
161 0.187739 76.1151
162 0.187739 76.1172
163 0.187739 17.1007
164 0.187739 0
165 0.187739 21.6647
166 0.187739 0
167 0.187739 17.1006
168 0.187739 0
169 0.187739 76.1164
170 0.187739 76.1158
171 0.187739 21.6647
172 0.187739 0
173 0.187739 17.1008
174 0.187739 0
175 0.187739 21.6648
176 0.187739 0
177 0.187739 90
178 0.187739 90
179 0.187739 17.1008
180 0.187739 0
181 0.187739 76.1159
182 0.187739 76.1165
183 0.187739 21.6646
184 0.187739 0
185 0.187739 17.1008
186 0.187739 0
187 0.187739 21.6647
188 0.187739 0
189 0.187739 90
190 0.187739 90
191 0.187739 76.1161
192 0.187739 0
193 0.187739 21.6646
194 0.187739 90
195 0.187739 21.6646
196 0.187739 90
197 0.187739 0
198 0.187739 76.1165
199 0.187739 0
200 0.187739 17.101
201 0.187739 0
202 0.187739 76.1161
203 0.187739 76.1161
204 0.187739 21.6648
205 0.187739 0
206 0.187739 17.1006
207 0.187739 0
208 0.187739 21.6645
209 0.187739 0
210 0.187739 90
211 0.187739 90
212 0.187739 0
213 0.187739 76.1161
214 0.187739 0
215 0.187739 0
216 0.187739 76.1161
217 0.187739 0
218 0.187739 0
219 0.187739 76.116
220 0.187739 0
221 0.187739 17.101
222 0.187739 76.1182
223 0.187739 76.1137
224 0.187739 21.6649
225 0.187739 0
226 0.187739 17.1
227 0.187739 0
228 0.187739 21.6639
229 0.187739 0
230 0.187739 90
231 0.187739 90
232 0.187739 76.1182
233 0.187739 0
234 0.187739 0
235 0.187739 76.1151
236 0.187739 0
237 0.187739 17.1009
238 0.187739 0
239 0.187739 0
240 0.187739 21.6645
241 0.187739 76.1184
242 0.187739 76.114
243 0.187739 17.1006
244 0.187739 0
245 0.187739 21.6646
246 0.187739 0
247 0.187739 90
248 0.187739 90
249 0.187739 17.1001
250 0.187739 0
251 0.187739 76.1139
252 0.187739 76.1184
253 0.187739 21.6648
254 0.187739 0
255 0.187739 17.1011
256 0.187739 0
257 0.187739 21.6651
258 0.187739 0
259 0.187739 90
260 0.187739 90
261 0.187739 0
262 0.187739 76.1163
263 0.187739 17.1006
264 0.187739 17.1008
265 0.187739 0
266 0.187739 0
267 0.187739 17.1008
268 0.187739 90
269 0.187739 90
270 0.187739 21.6647
271 0.187739 0
272 0.187739 76.1172
273 0.187739 76.1151
274 0.187739 21.6647
275 0.187739 0
276 0.187739 17.1007
277 0.187739 0
278 0.187739 0
279 0.187739 76.1164
280 0.187739 0
281 0.187739 0
282 0.187739 76.1159
283 0.187739 0
284 0.187739 17.1008
285 0.187739 17.1008
286 0.187739 0
287 0.187739 0
288 0.187739 76.1184
289 0.187739 0
290 0.187739 76.1139
291 0.187739 0
292 0.187739 17.1006
293 0.187739 0
294 0.187739 0
295 0.187739 0

Atoms # full

8 8 2 0.0000000000000000e+00 7.8593599999999997e+00 -6.9627900000000000e+00 8.0769199999999994e+00 0 0 0
9 9 3 0.0000000000000000e+00 3.7233499999999999e+00 -9.8176699999999997e+00 9.2307699999999997e+00 0 0 0
7 7 4 0.0000000000000000e+00 1.0194900000000001e+01 -2.5128100000000000e+00 6.9230799999999997e+00 0 0 0
11 11 2 0.0000000000000000e+00 -5.9646800000000004e+00 -8.6413300000000000e+00 1.1538500000000001e+01 0 0 0
10 10 4 0.0000000000000000e+00 -1.2656300000000000e+00 -1.0423400000000001e+01 1.0384600000000001e+01 0 0 0
23 23 7 0.0000000000000000e+00 -1.2656300000000000e+00 -1.0423400000000001e+01 1.5384600000000001e+01 0 0 0
21 21 9 0.0000000000000000e+00 7.8593599999999997e+00 -6.9627900000000000e+00 1.3076919999999999e+01 0 0 0
22 22 10 0.0000000000000000e+00 3.7233499999999999e+00 -9.8176699999999997e+00 1.4230770000000000e+01 0 0 0
12 12 3 0.0000000000000000e+00 -9.2972900000000003e+00 -4.8795900000000003e+00 1.2692299999999999e+01 0 0 0
20 20 8 0.0000000000000000e+00 1.0194900000000001e+01 -2.5128100000000000e+00 1.1923079999999999e+01 0 0 0
24 24 8 0.0000000000000000e+00 -5.9646800000000004e+00 -8.6413300000000000e+00 1.6538499999999999e+01 0 0 0
37 37 2 0.0000000000000000e+00 -5.0443380312340480e+00 -8.0106425972359805e+00 2.1375248211741479e+01 0 0 0
36 36 4 0.0000000000000000e+00 -1.8876367368901939e-01 -9.1848628001545034e+00 2.0165362053602728e+01 0 0 0
35 35 3 0.0000000000000000e+00 4.8336547387439142e+00 -8.7954627651905195e+00 1.9036319558923914e+01 0 0 0
34 34 2 0.0000000000000000e+00 9.3075279465854983e+00 -6.3370028109333250e+00 1.7914623420479892e+01 0 0 0
25 25 9 0.0000000000000000e+00 -9.2972900000000003e+00 -4.8795900000000003e+00 1.7692299999999999e+01 0 0 0
33 33 4 0.0000000000000000e+00 1.1376853606723207e+01 -1.6048579613010985e+00 1.6734126901299064e+01 0 0 0
46 46 8 0.0000000000000000e+00 1.1319946840317041e+01 -9.1760592759487725e-02 2.1581890981864255e+01 0 0 0
50 50 8 0.0000000000000000e+00 -3.7669516847515641e+00 -8.8761336452957647e+00 2.6139488252011365e+01 0 0 0
51 51 9 0.0000000000000000e+00 -8.1643300164035182e+00 -6.4573081584546053e+00 2.7359521523659946e+01 0 0 0
49 49 7 0.0000000000000000e+00 1.2615252075643111e+00 -9.2852323108863235e+00 2.4950511756546277e+01 0 0 0
48 48 10 0.0000000000000000e+00 6.1484189423100570e+00 -8.0910799326500875e+00 2.3852573761477764e+01 0 0 0
38 38 3 0.0000000000000000e+00 -9.6195471186755235e+00 -5.7880029181956658e+00 2.2570803456911026e+01 0 0 0
39 39 5 0.0000000000000000e+00 -1.1683203949590206e+01 -1.0904088365881008e+00 2.3644036101575942e+01 0 0 0
47 47 9 0.0000000000000000e+00 9.9257429833013209e+00 -4.9027648783408901e+00 2.2774895158422218e+01 0 0 0
60 60 2 0.0000000000000000e+00 1.0497489642446947e+01 -3.4566993667015455e+00 2.7610944212641762e+01 0 0 0
64 64 3 0.0000000000000000e+00 -6.8054167870775153e+00 -7.2466162543510686e+00 3.2141368164357765e+01 0 0 0
63 63 2 0.0000000000000000e+00 -2.2545780914192068e+00 -9.2204745377017545e+00 3.0926921292580033e+01 0 0 0
62 62 4 0.0000000000000000e+00 2.7445579701812246e+00 -9.3512571074155453e+00 2.9747149872064032e+01 0 0 0
61 61 3 0.0000000000000000e+00 7.3196146175211299e+00 -7.3798243601357099e+00 2.8700682015713998e+01 0 0 0
74 74 10 0.0000000000000000e+00 8.5160152315310160e+00 -6.2527030358557507e+00 3.3472160080454458e+01 0 0 0
65 65 5 0.0000000000000000e+00 -1.0144104495310311e+01 -3.6149881970587869e+00 3.3333985922313950e+01 0 0 0
52 52 11 0.0000000000000000e+00 -1.0999368291877296e+01 -2.3749554246946882e+00 2.8500298576935183e+01 0 0 0
73 73 9 0.0000000000000000e+00 1.1005709385569499e+01 -1.9791714181897240e+00 3.2430234552538032e+01 0 0 0
77 77 9 0.0000000000000000e+00 -5.4495886034844672e+00 -8.0505297156874533e+00 3.6927281639809962e+01 0 0 0
76 76 8 0.0000000000000000e+00 -7.0895123788318615e-01 -9.4691550132813926e+00 3.5706692105966830e+01 0 0 0
75 75 7 0.0000000000000000e+00 4.2086604722855414e+00 -8.8543137006787642e+00 3.4536838085931890e+01 0 0 0
88 88 4 0.0000000000000000e+00 5.6857411156597282e+00 -8.3474546057165018e+00 3.9321570922543849e+01 0 0 0
78 78 11 0.0000000000000000e+00 -9.1959267771552309e+00 -4.8238141465100552e+00 3.8151227455749371e+01 0 0 0
105 105 1 0.0000000000000000e+00 -1.1048072087377875e+01 -2.4518480112170926e-01 3.9352148975924784e+01 0 0 0
87 87 3 0.0000000000000000e+00 9.4749685931917984e+00 -5.1361413122995474e+00 3.8300726922180473e+01 0 0 0
86 86 2 0.0000000000000000e+00 1.1358474266704434e+01 -4.5656872991729869e-01 3.7241644817952164e+01 0 0 0
90 90 3 0.0000000000000000e+00 -4.0574862803669927e+00 -8.8028599604622588e+00 4.1715182368805365e+01 0 0 0
89 89 2 0.0000000000000000e+00 8.5933923311286187e-01 -9.6324565836813232e+00 4.0490294484779589e+01 0 0 0
102 102 8 0.0000000000000000e+00 2.4298135250049069e+00 -9.3824393448054995e+00 4.5271750081705200e+01 0 0 0
101 101 7 0.0000000000000000e+00 6.9970711574182891e+00 -7.4576070852073473e+00 4.4103786874964506e+01 0 0 0
118 118 6 0.0000000000000000e+00 -1.0663358717923126e+01 -1.6681406576733788e+00 4.4177354216391883e+01 0 0 0
91 91 5 0.0000000000000000e+00 -8.1893301037903576e+00 -6.0041824180502115e+00 4.2957990952826847e+01 0 0 0
100 100 10 0.0000000000000000e+00 1.0402969659781593e+01 -3.7254887191086041e+00 4.3059125886724487e+01 0 0 0
104 104 11 0.0000000000000000e+00 -6.9145268106751443e+00 -6.9457250950253435e+00 4.7752158966416658e+01 0 0 0
103 103 9 0.0000000000000000e+00 -2.5114486056162137e+00 -9.2014177694907886e+00 4.6500429173205120e+01 0 0 0
116 116 3 0.0000000000000000e+00 -9.4614906836901547e-01 -9.5568012115331396e+00 5.1285134905352493e+01 0 0 0
115 115 2 0.0000000000000000e+00 4.0038780052082830e+00 -9.0905148310742110e+00 5.0052270925754257e+01 0 0 0
114 114 4 0.0000000000000000e+00 8.3004550606730945e+00 -6.5479410287052939e+00 4.8883869471938894e+01 0 0 0
131 131 1 0.0000000000000000e+00 -9.8826259458895453e+00 -2.9888858900767210e+00 4.8982190064591371e+01 0 0 0
113 113 3 0.0000000000000000e+00 1.1027249075657911e+01 -2.3930931585006472e+00 4.7887892579149558e+01 0 0 0
117 117 5 0.0000000000000000e+00 -5.5876444953730893e+00 -7.8282478378192515e+00 5.2540906372818817e+01 0 0 0
130 130 11 0.0000000000000000e+00 -4.1552690205494658e+00 -8.5482092799167049e+00 5.7324223003817565e+01 0 0 0
129 129 9 0.0000000000000000e+00 6.6763694613192681e-01 -9.5761052797700863e+00 5.6066061418049294e+01 0 0 0
128 128 8 0.0000000000000000e+00 5.4707297131121582e+00 -8.4327582320829748e+00 5.4832018292362143e+01 0 0 0
144 144 6 0.0000000000000000e+00 -9.0248044864515915e+00 -4.2811794426104619e+00 5.3780349952686606e+01 0 0 0
127 127 7 0.0000000000000000e+00 9.3338632676373035e+00 -5.3286750708180843e+00 5.3666780074708093e+01 0 0 0
126 126 10 0.0000000000000000e+00 1.1536336195645113e+01 -7.8085082989375365e-01 5.2646226322947939e+01 0 0 0
170 170 6 0.0000000000000000e+00 -6.9728991979719721e+00 -6.6568364309980135e+00 6.3365083047662210e+01 0 0 0
143 143 5 0.0000000000000000e+00 -2.6746918024203299e+00 -9.1733382259895144e+00 6.2108542021529665e+01 0 0 0
142 142 3 0.0000000000000000e+00 2.2855225695443355e+00 -9.5362368233910271e+00 6.0845967219983123e+01 0 0 0
141 141 2 0.0000000000000000e+00 6.9214218517222799e+00 -7.7275163452003781e+00 5.9610651474782394e+01 0 0 0
158 158 2 0.0000000000000000e+00 -1.0177251594298738e+01 -1.0376830496940441e+00 5.9773722707143733e+01 0 0 0
157 157 1 0.0000000000000000e+00 -8.0395227713305459e+00 -5.4997059128847345e+00 5.8572770924640906e+01 0 0 0
140 140 4 0.0000000000000000e+00 1.0346587584511481e+01 -4.0933351973693384e+00 5.8448541155202555e+01 0 0 0
153 153 7 0.0000000000000000e+00 1.1028601560808802e+01 -2.6529134641912764e+00 6.3235669482846660e+01 0 0 0
183 183 1 0.0000000000000000e+00 -5.6257928856378028e+00 -7.5198908643212006e+00 6.8149375910720451e+01 0 0 0
156 156 11 0.0000000000000000e+00 -1.0708818218247169e+00 -9.4174423753266474e+00 6.6888916249021491e+01 0 0 0
155 155 9 0.0000000000000000e+00 3.8528826637401354e+00 -9.1123681713195683e+00 6.5624689897084991e+01 0 0 0
154 154 8 0.0000000000000000e+00 8.1662620910193944e+00 -6.7034851042518122e+00 6.4390604350373280e+01 0 0 0
171 171 7 0.0000000000000000e+00 -9.7165033972584336e+00 -2.4878470728954722e+00 6.4580986994751655e+01 0 0 0
184 184 2 0.0000000000000000e+00 -8.8965518007953133e+00 -3.8057251877071332e+00 6.9374228601450952e+01 0 0 0
167 167 2 0.0000000000000000e+00 9.3822312681068158e+00 -5.6410817627838030e+00 6.9170865732794866e+01 0 0 0
166 166 4 0.0000000000000000e+00 1.1686025473366687e+01 -1.2056224918984304e+00 6.8023412658873681e+01 0 0 0
196 196 6 0.0000000000000000e+00 -4.2559801026925577e+00 -8.3513790228709368e+00 7.2932501096966732e+01 0 0 0
169 169 5 0.0000000000000000e+00 5.4194090714955989e-01 -9.6188051380678417e+00 7.1667987943980151e+01 0 0 0
168 168 3 0.0000000000000000e+00 5.4101292130469751e+00 -8.6385710648824929e+00 7.0402266229513941e+01 0 0 0
181 181 9 0.0000000000000000e+00 6.8193622195513521e+00 -7.8263398468622816e+00 7.5180962172157408e+01 0 0 0
198 198 8 0.0000000000000000e+00 -9.8864265313203639e+00 -4.9264958800475128e-01 7.5343360158463028e+01 0 0 0
197 197 7 0.0000000000000000e+00 -7.9707576988214290e+00 -5.0672959620589060e+00 7.4164396064264722e+01 0 0 0
180 180 8 0.0000000000000000e+00 1.0317625948074030e+01 -4.3359567015896223e+00 7.3955230318806116e+01 0 0 0
210 210 2 0.0000000000000000e+00 -6.8728485469054164e+00 -6.2033509702113463e+00 7.8949688961668656e+01 0 0 0
209 209 1 0.0000000000000000e+00 -2.7278754264639691e+00 -8.8781651088818538e+00 7.7711040791943432e+01 0 0 0
182 182 11 0.0000000000000000e+00 2.1653671525414038e+00 -9.4533331295740624e+00 7.6444815427211751e+01 0 0 0
195 195 5 0.0000000000000000e+00 3.7824627880610753e+00 -9.2366727365760308e+00 8.1220917235689086e+01 0 0 0
194 194 3 0.0000000000000000e+00 8.2018697743302287e+00 -6.9687024615022253e+00 7.9959790839810267e+01 0 0 0
211 211 3 0.0000000000000000e+00 -9.4071038778056089e+00 -1.9541689655904244e+00 8.0141573470294688e+01 0 0 0
193 193 2 0.0000000000000000e+00 1.1213482691530869e+01 -3.0030613635414385e+00 7.8740732076103185e+01 0 0 0
223 223 7 0.0000000000000000e+00 -5.7026434081822615e+00 -7.2708989003487208e+00 8.3736054075038709e+01 0 0 0
222 222 6 0.0000000000000000e+00 -1.1822649165460326e+00 -9.3509406025302688e+00 8.2488909885628104e+01 0 0 0
235 235 1 0.0000000000000000e+00 4.4022243184399229e-01 -9.4465585586124767e+00 8.7265465960772758e+01 0 0 0
208 208 11 0.0000000000000000e+00 5.3068811507574560e+00 -8.6573183591736331e+00 8.5997655234738318e+01 0 0 0
224 224 8 0.0000000000000000e+00 -8.8388440727954709e+00 -3.3899216394104488e+00 8.4939044107484847e+01 0 0 0
207 207 9 0.0000000000000000e+00 9.3456870984734692e+00 -5.8241835369384232e+00 8.4741999676494700e+01 0 0 0
206 206 8 0.0000000000000000e+00 1.1768021282048371e+01 -1.5121724328404771e+00 8.3531826725204979e+01 0 0 0
236 236 2 0.0000000000000000e+00 -4.2846313605824333e+00 -8.0194601751984216e+00 8.8517227916421845e+01 0 0 0
249 249 7 0.0000000000000000e+00 -2.8450052797921463e+00 -8.7292826135128880e+00 9.3298117444357786e+01 0 0 0
248 248 6 0.0000000000000000e+00 2.0647425657797247e+00 -9.4936701715436485e+00 9.2042062944953287e+01 0 0 0
221 221 5 0.0000000000000000e+00 6.8111204138850159e+00 -8.0303658296489981e+00 9.0775299487869347e+01 0 0 0
238 238 4 0.0000000000000000e+00 -9.6804681761867517e+00 -2.0397140543023409e-02 9.0896644838832827e+01 0 0 0
237 237 3 0.0000000000000000e+00 -7.9014561037558035e+00 -4.6476410618587485e+00 8.9730372865539863e+01 0 0 0
220 220 3 0.0000000000000000e+00 1.0450920735856567e+01 -4.6438838257808452e+00 8.9525434748985489e+01 0 0 0
219 219 2 0.0000000000000000e+00 1.2275637791229139e+01 -5.6921805471127221e-03 8.8323964618763029e+01 0 0 0
263 263 3 0.0000000000000000e+00 -5.6813740868839977e+00 -6.8702009257552978e+00 9.9306208435509490e+01 0 0 0
262 262 2 0.0000000000000000e+00 -1.2738932580606412e+00 -9.1046584417938767e+00 9.8075889270907993e+01 0 0 0
261 261 1 0.0000000000000000e+00 3.6606540505307286e+00 -9.1779602316195739e+00 9.6818536398083225e+01 0 0 0
234 234 11 0.0000000000000000e+00 8.1305216401679488e+00 -7.0861100595629862e+00 9.5555529769071157e+01 0 0 0
251 251 9 0.0000000000000000e+00 -9.3457547863971104e+00 -1.5203647967474010e+00 9.5699986715628128e+01 0 0 0
250 250 8 0.0000000000000000e+00 -6.9245966261065321e+00 -5.8796786407386756e+00 9.4520618524799829e+01 0 0 0
233 233 9 0.0000000000000000e+00 1.1250615731375772e+01 -3.2549223099209770e+00 9.4313258717668973e+01 0 0 0
246 246 3 0.0000000000000000e+00 1.2003438291765132e+01 -1.8425926415319824e+00 9.9102487202514141e+01 0 0 0
276 276 8 0.0000000000000000e+00 -4.4084670376122048e+00 -7.8239957109155069e+00 1.0409217868012551e+02 0 0 0
275 275 7 0.0000000000000000e+00 3.0623367037135218e-01 -9.4342632742967947e+00 1.0285466584810121e+02 0 0 0
274 274 6 0.0000000000000000e+00 5.2443843707560145e+00 -8.8155691075504699e+00 1.0159615781390377e+02 0 0 0
247 247 5 0.0000000000000000e+00 9.4175548739369219e+00 -6.1030450939955969e+00 1.0033726716499203e+02 0 0 0
264 264 4 0.0000000000000000e+00 -8.6666872579749441e+00 -2.9214062135876628e+00 1.0049726388659141e+02 0 0 0
277 277 9 0.0000000000000000e+00 -7.9456762400237313e+00 -4.3044092707168273e+00 1.0529352250145440e+02 0 0 0
260 260 11 0.0000000000000000e+00 1.0405268121088110e+01 -4.8334739149715586e+00 1.0512282965629639e+02 0 0 0
259 259 9 0.0000000000000000e+00 1.2361719955085425e+01 -2.9878714798346406e-01 1.0389726133495847e+02 0 0 0
289 289 3 0.0000000000000000e+00 -2.9213225336835911e+00 -8.4262889794118383e+00 1.0887335468906160e+02 0 0 0
288 288 2 0.0000000000000000e+00 1.9236923327831512e+00 -9.3537832411851394e+00 1.0763220811049430e+02 0 0 0
287 287 1 0.0000000000000000e+00 6.6823710043631479e+00 -8.0676965367118427e+00 1.0637534245521492e+02 0 0 0
300 300 6 0.0000000000000000e+00 8.0691169617584269e+00 -7.2296852314274940e+00 1.1115506373315864e+02 0 0 0
291 291 2 0.0000000000000000e+00 -9.1454285103908592e+00 -1.0678793371843966e+00 1.1125220035792233e+02 0 0 0
290 290 4 0.0000000000000000e+00 -6.8778193969645374e+00 -5.4673387688738417e+00 1.1008362999551464e+02 0 0 0
273 273 5 0.0000000000000000e+00 1.1308297094758176e+01 -3.5045610004533874e+00 1.0990882660998544e+02 0 0 0
303 303 9 0.0000000000000000e+00 -5.7322794631614222e+00 -6.5627588113491511e+00 1.1487019614512161e+02 0 0 0
302 302 8 0.0000000000000000e+00 -1.3951773037395183e+00 -8.9357041033049747e+00 1.1365323479348628e+02 0 0 0
301 301 7 0.0000000000000000e+00 3.5343877496425185e+00 -9.1729417155893458e+00 1.1240934860796048e+02 0 0 0
314 314 2 0.0000000000000000e+00 5.1252107324537830e+00 -8.8926299673534359e+00 1.1718880970725922e+02 0 0 0
313 313 1 0.0000000000000000e+00 9.3935521323099955e+00 -6.3096424161263505e+00 1.1593724355496174e+02 0 0 0
304 304 10 0.0000000000000000e+00 -8.6568460385559316e+00 -2.5426824499337775e+00 1.1605254073018581e+02 0 0 0
286 286 11 0.0000000000000000e+00 1.2119259646899932e+01 -2.1271635541567200e+00 1.1469813802299223e+02 0 0 0
316 316 4 0.0000000000000000e+00 -4.5093140747591889e+00 -7.5738123454377826e+00 1.1966065426830292e+02 0 0 0
315 315 3 0.0000000000000000e+00 1.5590388653550416e-01 -9.3531462279431103e+00 1.1843467390852197e+02 0 0 0
328 328 8 0.0000000000000000e+00 1.7654149804438080e+00 -9.3102130034169583e+00 1.2321552496390113e+02 0 0 0
327 327 7 0.0000000000000000e+00 6.5690091608880632e+00 -8.1783544870938858e+00 1.2196990616658830e+02 0 0 0
317 317 2 0.0000000000000000e+00 -7.8452341639389402e+00 -3.8835414908119112e+00 1.2084852562307957e+02 0 0 0
299 299 5 0.0000000000000000e+00 1.2499130801546052e+01 -5.9208917933336813e-01 1.1949339437676049e+02 0 0 0
326 326 6 0.0000000000000000e+00 1.0398932047054981e+01 -5.0642651351456784e+00 1.2072389820187409e+02 0 0 0
329 329 9 0.0000000000000000e+00 -3.0563803869646211e+00 -8.2338090337511254e+00 1.2444451824388048e+02 0 0 0
342 342 4 0.0000000000000000e+00 -1.5484447121893306e+00 -8.7748885997056316e+00 1.2922722499993910e+02 0 0 0
341 341 3 0.0000000000000000e+00 3.3718765997942417e+00 -9.1695196849186953e+00 1.2799529718731002e+02 0 0 0
340 340 2 0.0000000000000000e+00 7.9660722405009476e+00 -7.3743281660727718e+00 1.2675135413833837e+02 0 0 0
331 331 7 0.0000000000000000e+00 -9.1252649522497986e+00 -6.8381995133525142e-01 1.2679640758497190e+02 0 0 0
330 330 10 0.0000000000000000e+00 -6.9697758504350444e+00 -5.1849798673615854e+00 1.2564084582566520e+02 0 0 0
339 339 1 0.0000000000000000e+00 1.1320560057599446e+01 -3.7556193889955152e+00 1.2551072633566224e+02 0 0 0
356 356 10 0.0000000000000000e+00 -4.6060572190207401e+00 -7.2940108668330330e+00 1.3522439650981528e+02 0 0 0
343 343 2 0.0000000000000000e+00 -5.8046432740365654e+00 -6.2578582916175911e+00 1.3043339313737354e+02 0 0 0
355 355 9 0.0000000000000000e+00 -1.0687219451983693e-02 -9.2221667522228170e+00 1.3401285749999727e+02 0 0 0
354 354 8 0.0000000000000000e+00 4.9626972080509759e+00 -8.9283132172627884e+00 1.3277750206886427e+02 0 0 0
353 353 7 0.0000000000000000e+00 9.3031023683561660e+00 -6.4846171873430682e+00 1.3153481423035541e+02 0 0 0
344 344 3 0.0000000000000000e+00 -8.5450830072801036e+00 -2.1320308459066859e+00 1.3159552371916502e+02 0 0 0
352 352 6 0.0000000000000000e+00 1.2150785637795796e+01 -2.3952289390666524e+00 1.3030031783558371e+02 0 0 0
365 365 1 0.0000000000000000e+00 1.2593638913682319e+01 -8.7847401446643159e-01 1.3509567623457411e+02 0 0 0
369 369 2 0.0000000000000000e+00 -3.1938665981440484e+00 -8.0256309109524278e+00 1.4001318499797534e+02 0 0 0
368 368 4 0.0000000000000000e+00 1.5918119018060812e+00 -9.2730906290172701e+00 1.3879793110492079e+02 0 0 0
367 367 3 0.0000000000000000e+00 6.4337424280561137e+00 -8.2875634383186974e+00 1.3756265590781291e+02 0 0 0
357 357 7 0.0000000000000000e+00 -7.9163676079379854e+00 -3.5617199767741794e+00 1.3639411946701105e+02 0 0 0
370 370 3 0.0000000000000000e+00 -6.9673292505579969e+00 -4.8133222765932882e+00 1.4118916330457088e+02 0 0 0
366 366 2 0.0000000000000000e+00 1.0360350520073881e+01 -5.2890208050338297e+00 1.3632290368612720e+02 0 0 0
379 379 7 0.0000000000000000e+00 1.1376270653021990e+01 -4.0610301079079232e+00 1.4111230114773767e+02 0 0 0
383 383 7 0.0000000000000000e+00 -5.9782750458813805e+00 -6.0325127546405053e+00 1.4598478449501062e+02 0 0 0
382 382 10 0.0000000000000000e+00 -1.7599754004660433e+00 -8.7107724364460317e+00 1.4480314285289450e+02 0 0 0
381 381 9 0.0000000000000000e+00 3.1934717539503166e+00 -9.2749750668051902e+00 1.4358373765009392e+02 0 0 0
380 380 8 0.0000000000000000e+00 7.8811673135941183e+00 -7.5997572228728778e+00 1.4234776417226183e+02 0 0 0
393 393 3 0.0000000000000000e+00 9.1260314611867290e+00 -6.5987260466204383e+00 1.4713436648446338e+02 0 0 0
371 371 4 0.0000000000000000e+00 -8.9777420412941691e+00 -2.6934036733407923e-01 1.4230506886054525e+02 0 0 0
384 384 8 0.0000000000000000e+00 -8.6259265920794466e+00 -1.7792501365413100e+00 1.4710657923544986e+02 0 0 0
392 392 2 0.0000000000000000e+00 1.2072343433227369e+01 -2.6371742235801539e+00 1.4590487533476676e+02 0 0 0
396 396 3 0.0000000000000000e+00 -4.6955617172068251e+00 -6.9533785601072404e+00 1.5077764946934735e+02 0 0 0
395 395 2 0.0000000000000000e+00 -1.9204931523644150e-01 -8.9998332100440646e+00 1.4959113430472749e+02 0 0 0
394 394 4 0.0000000000000000e+00 4.7449141447701999e+00 -8.8773141971676264e+00 1.4836995138723893e+02 0 0 0
407 407 9 0.0000000000000000e+00 6.2679231048613389e+00 -8.3858928598658267e+00 1.5315540437653408e+02 0 0 0
397 397 4 0.0000000000000000e+00 -7.8808901914225800e+00 -3.1492407651727321e+00 1.5190519607992684e+02 0 0 0
406 406 8 0.0000000000000000e+00 1.0337117985698118e+01 -5.5614185946141674e+00 1.5192428341767717e+02 0 0 0
405 405 7 0.0000000000000000e+00 1.2718561787172165e+01 -1.1934397248036459e+00 1.5069828322086090e+02 0 0 0
409 409 7 0.0000000000000000e+00 -3.3552031560842064e+00 -7.7922002691774219e+00 1.5556871304439750e+02 0 0 0
408 408 10 0.0000000000000000e+00 1.3921535096338411e+00 -9.1909593619812870e+00 1.5437833529943583e+02 0 0 0
421 421 2 0.0000000000000000e+00 2.9800127109821148e+00 -9.2829768120745975e+00 1.5916833248853123e+02 0 0 0
420 420 4 0.0000000000000000e+00 7.7384615281370035e+00 -7.7729525417341421e+00 1.5794323764588299e+02 0 0 0
623 623 9 0.0000000000000000e+00 -8.2140348824392166e+00 -4.7322132306887381e+00 2.3836274623193120e+02 0 0 0
410 410 8 0.0000000000000000e+00 -7.0469135117579693e+00 -4.4707183015684375e+00 1.5669980602539789e+02 0 0 0
419 419 3 0.0000000000000000e+00 1.1263304312299535e+01 -4.2779431409291258e+00 1.5671346940782294e+02 0 0 0
422 422 3 0.0000000000000000e+00 -1.9698072578051704e+00 -8.5459429767534303e+00 1.6036207754739522e+02 0 0 0
435 435 7 0.0000000000000000e+00 -4.2307349850523096e-01 -8.8678197914363679e+00 1.6515568388353901e+02 0 0 0
434 434 10 0.0000000000000000e+00 4.5258482273680638e+00 -8.9160731394059809e+00 1.6395963037383044e+02 0 0 0
433 433 9 0.0000000000000000e+00 8.9937098836580933e+00 -6.8007168177792163e+00 1.6273638474911974e+02 0 0 0
423 423 4 0.0000000000000000e+00 -6.1144452799066364e+00 -5.7233719297495593e+00 1.6150028675425628e+02 0 0 0
424 424 2 0.0000000000000000e+00 -8.5607249278980202e+00 -1.3510484890873864e+00 1.6253881270697164e+02 0 0 0
432 432 8 0.0000000000000000e+00 1.2125981944168482e+01 -2.9531519170333613e+00 1.6150626582492623e+02 0 0 0
436 436 8 0.0000000000000000e+00 -4.8841048081504308e+00 -6.6890950119893198e+00 1.6629473992259315e+02 0 0 0
449 449 4 0.0000000000000000e+00 -3.5715155746423157e+00 -7.5479206313572176e+00 1.7109034853434000e+02 0 0 0
448 448 3 0.0000000000000000e+00 1.1418183499353949e+00 -9.0960321445223773e+00 1.6994888268292797e+02 0 0 0
447 447 2 0.0000000000000000e+00 6.0488291580892133e+00 -8.4611256690954892e+00 1.6875054729754896e+02 0 0 0
437 437 9 0.0000000000000000e+00 -8.0485182588338340e+00 -2.8187268487417665e+00 1.6733842869618280e+02 0 0 0
446 446 4 0.0000000000000000e+00 1.0174076845412497e+01 -5.7417714911493691e+00 1.6752590317075061e+02 0 0 0
445 445 3 0.0000000000000000e+00 1.2669722342508885e+01 -1.4777796979204039e+00 1.6630159935245203e+02 0 0 0
624 624 11 0.0000000000000000e+00 -1.0205298223170375e+01 -1.3988699126838164e-01 2.3973487277794086e+02 0 0 0
462 462 8 0.0000000000000000e+00 -2.2117375692662544e+00 -8.3239707728699965e+00 1.7588847457370960e+02 0 0 0
461 461 7 0.0000000000000000e+00 2.7127072807546986e+00 -9.2253645523051286e+00 1.7474425130085942e+02 0 0 0
460 460 10 0.0000000000000000e+00 7.5366136952502876e+00 -7.9186689934792183e+00 1.7354446228255097e+02 0 0 0
463 463 9 0.0000000000000000e+00 -6.2909108288412074e+00 -5.3908375449994930e+00 1.7693773664719208e+02 0 0 0
464 464 10 0.0000000000000000e+00 -8.6745662753683330e+00 -1.0022001442713686e+00 1.7778261315439258e+02 0 0 0
450 450 2 0.0000000000000000e+00 -7.1812948521195761e+00 -4.1099369557319587e+00 1.7213762613672594e+02 0 0 0
459 459 9 0.0000000000000000e+00 1.1279488614102450e+01 -4.6134824072984770e+00 1.7231890597100858e+02 0 0 0
472 472 4 0.0000000000000000e+00 1.2005332117416078e+01 -3.2184125952097862e+00 1.7711427419574105e+02 0 0 0
476 476 2 0.0000000000000000e+00 -5.1073137476694530e+00 -6.3987789659858363e+00 1.8173561393600900e+02 0 0 0
475 475 4 0.0000000000000000e+00 -6.9806994613555395e-01 -8.7244321911491358e+00 1.8068745575989033e+02 0 0 0
474 474 3 0.0000000000000000e+00 4.2590319310284341e+00 -8.9299211410791024e+00 1.7954178415370635e+02 0 0 0
473 473 2 0.0000000000000000e+00 8.7999172323361439e+00 -6.9743387957376477e+00 1.7834094159516445e+02 0 0 0
486 486 10 0.0000000000000000e+00 9.9970560218417770e+00 -5.9462923208221330e+00 1.8313551687050108e+02 0 0 0
477 477 3 0.0000000000000000e+00 -8.1814480182666625e+00 -2.3485649877973209e+00 1.8261953001658446e+02 0 0 0
485 485 9 0.0000000000000000e+00 1.2640174030698168e+01 -1.7776497572256051e+00 1.8190898675956680e+02 0 0 0
489 489 9 0.0000000000000000e+00 -3.9027985203685995e+00 -7.3866743724677972e+00 1.8653667376779191e+02 0 0 0
488 488 8 0.0000000000000000e+00 8.2455598567836674e-01 -9.0771309607649808e+00 1.8548829486483558e+02 0 0 0
487 487 7 0.0000000000000000e+00 5.7925090069241403e+00 -8.5804738424599716e+00 1.8434148798096146e+02 0 0 0
500 500 3 0.0000000000000000e+00 7.2116143344215962e+00 -7.9068892135439910e+00 1.8914360281716824e+02 0 0 0
490 490 10 0.0000000000000000e+00 -7.3998048849438751e+00 -3.8180843769603503e+00 1.8738277916098673e+02 0 0 0
499 499 2 0.0000000000000000e+00 1.1111159365721715e+01 -4.8339918503016523e+00 1.8793660533901485e+02 0 0 0
498 498 4 0.0000000000000000e+00 1.3182677889541372e+01 -3.0491632518659384e-01 1.8670515145200744e+02 0 0 0
502 502 2 0.0000000000000000e+00 -2.4890086327500653e+00 -8.0267092789327830e+00 1.9133635103411623e+02 0 0 0
501 501 4 0.0000000000000000e+00 2.3869255022298175e+00 -9.0555219701805463e+00 1.9028995964708292e+02 0 0 0
514 514 8 0.0000000000000000e+00 3.9428968946923812e+00 -8.9939599817462490e+00 1.9509510739898244e+02 0 0 0
513 513 7 0.0000000000000000e+00 8.5938680264986846e+00 -7.1764142818416010e+00 1.9394775625463620e+02 0 0 0
504 504 4 0.0000000000000000e+00 -8.8402386896121463e+00 -5.3324979771784375e-01 1.9307114662875702e+02 0 0 0
503 503 3 0.0000000000000000e+00 -6.5595801602993511e+00 -4.9767460242922139e+00 1.9221901337502456e+02 0 0 0
512 512 10 0.0000000000000000e+00 1.1917799953455672e+01 -3.4914801795186090e+00 1.9273814190277204e+02 0 0 0
516 516 10 0.0000000000000000e+00 -5.4058480170968171e+00 -6.1750522965232877e+00 1.9698193068104240e+02 0 0 0
529 529 3 0.0000000000000000e+00 -4.2858959229784190e+00 -7.0667678578937503e+00 2.0181667943486093e+02 0 0 0
515 515 9 0.0000000000000000e+00 -1.0628529634175026e+00 -8.6453694428513241e+00 1.9613906074766857e+02 0 0 0
528 528 2 0.0000000000000000e+00 4.6200466981917304e-01 -8.8974937113201502e+00 2.0094256719476857e+02 0 0 0
527 527 4 0.0000000000000000e+00 5.4316165447315541e+00 -8.5642214548888020e+00 1.9990388754466758e+02 0 0 0
526 526 3 0.0000000000000000e+00 9.7575101617189812e+00 -6.1439466507051748e+00 1.9875769551158697e+02 0 0 0
517 517 7 0.0000000000000000e+00 -8.2842712621906944e+00 -1.9853339762803675e+00 1.9786995916575526e+02 0 0 0
525 525 2 0.0000000000000000e+00 1.2666816628469251e+01 -2.1204052980334596e+00 1.9754423595592775e+02 0 0 0
542 542 10 0.0000000000000000e+00 -2.8604575070518550e+00 -7.9296042909228959e+00 2.0657784690861649e+02 0 0 0
541 541 9 0.0000000000000000e+00 1.9885020211333813e+00 -9.1363252914256936e+00 2.0575177786324318e+02 0 0 0
540 540 8 0.0000000000000000e+00 6.8994235240241082e+00 -8.0991329330856558e+00 2.0471746062108090e+02 0 0 0
543 543 7 0.0000000000000000e+00 -6.7555483361011079e+00 -4.6614088435589371e+00 2.0745705287666490e+02 0 0 0
530 530 4 0.0000000000000000e+00 -7.7061773115103600e+00 -3.4248977299684618e+00 2.0266477512032262e+02 0 0 0
539 539 7 0.0000000000000000e+00 1.0861193165322762e+01 -5.0606414331874419e+00 2.0356878331222558e+02 0 0 0
538 538 10 0.0000000000000000e+00 1.3033511264740062e+01 -6.0609022645910260e-01 2.0234856907665193e+02 0 0 0
556 556 4 0.0000000000000000e+00 -5.7568300566763071e+00 -5.8491863815391039e+00 2.1224205760623221e+02 0 0 0
555 555 3 0.0000000000000000e+00 -1.5449696729486437e+00 -8.5009918516915857e+00 2.1141528845900663e+02 0 0 0
554 554 2 0.0000000000000000e+00 3.5016123460113939e+00 -8.9795442027146866e+00 2.1056769670009837e+02 0 0 0
553 553 4 0.0000000000000000e+00 8.1819105573757600e+00 -7.2736949151215864e+00 2.0953802573981267e+02 0 0 0
544 544 8 0.0000000000000000e+00 -8.8357735740512258e+00 -1.3330522000216888e-01 2.0853626515113658e+02 0 0 0
557 557 2 0.0000000000000000e+00 -8.4376982535895504e+00 -1.6480984290814382e+00 2.1332168238254346e+02 0 0 0
552 552 3 0.0000000000000000e+00 1.1664297262541400e+01 -3.7417938339870500e+00 2.0838572025972624e+02 0 0 0
565 565 7 0.0000000000000000e+00 1.2419494490490221e+01 -2.4038177853555709e+00 2.1320476360743561e+02 0 0 0
569 569 7 0.0000000000000000e+00 -4.6398511140475796e+00 -6.9113930831133672e+00 2.1702747622705590e+02 0 0 0
568 568 10 0.0000000000000000e+00 4.7951085161130396e-03 -8.9952390918574139e+00 2.1619242825567105e+02 0 0 0
567 567 9 0.0000000000000000e+00 5.0033233110772777e+00 -8.8044846127778520e+00 2.1539194587979861e+02 0 0 0
566 566 8 0.0000000000000000e+00 9.4255225019640232e+00 -6.4133142824209646e+00 2.1436384529380075e+02 0 0 0
570 570 8 0.0000000000000000e+00 -7.8574954844204505e+00 -3.1087565539587896e+00 2.1810223587157139e+02 0 0 0
579 579 4 0.0000000000000000e+00 1.0366763824993496e+01 -5.2409285239143353e+00 2.1919474009625000e+02 0 0 0
578 578 3 0.0000000000000000e+00 1.2782421468564714e+01 -9.0793281242815416e-01 2.1802350108728240e+02 0 0 0
582 582 4 0.0000000000000000e+00 -3.5019263961804841e+00 -7.9192302436367719e+00 2.2181950809911010e+02 0 0 0
581 581 3 0.0000000000000000e+00 1.3440395988800284e+00 -9.1755506063082937e+00 2.2105154991606162e+02 0 0 0
594 594 10 0.0000000000000000e+00 2.8997517400392385e+00 -9.1348474540312612e+00 2.2585394609240285e+02 0 0 0
580 580 2 0.0000000000000000e+00 6.3390160901282888e+00 -8.1818802300519469e+00 2.2022660618453767e+02 0 0 0
593 593 9 0.0000000000000000e+00 7.6625807300816771e+00 -7.5570777645753147e+00 2.2507071927754617e+02 0 0 0
619 619 9 0.0000000000000000e+00 9.6832510851932661e+00 -5.5105068053309516e+00 2.3474497528339543e+02 0 0 0
583 583 2 0.0000000000000000e+00 -7.1744328439217480e+00 -4.5211013797314319e+00 2.2287722679796843e+02 0 0 0
592 592 8 0.0000000000000000e+00 1.1256260165925335e+01 -4.0393676293596723e+00 2.2402929240775913e+02 0 0 0
596 596 8 0.0000000000000000e+00 -6.3541845787322844e+00 -5.8330464423160375e+00 2.2764874777539643e+02 0 0 0
595 595 7 0.0000000000000000e+00 -2.1766783593319139e+00 -8.5346063921629653e+00 2.2663197471034206e+02 0 0 0
608 608 4 0.0000000000000000e+00 -8.5908884188951595e-01 -9.0823715545160191e+00 2.3144619411292982e+02 0 0 0
607 607 3 0.0000000000000000e+00 4.1775508836289292e+00 -8.8506017484484190e+00 2.3072659530704516e+02 0 0 0
606 606 2 0.0000000000000000e+00 8.6973897258469552e+00 -6.5461422209819613e+00 2.2992112949787941e+02 0 0 0
597 597 9 0.0000000000000000e+00 -8.6568232740180200e+00 -1.4936914292803862e+00 2.2889858618393950e+02 0 0 0
605 605 4 0.0000000000000000e+00 1.1837100286787795e+01 -2.6489208022204473e+00 2.2886452530002589e+02 0 0 0
609 609 2 0.0000000000000000e+00 -5.4352929438177151e+00 -7.0440371951121250e+00 2.3243134882148115e+02 0 0 0
622 622 8 0.0000000000000000e+00 -4.4685349060749182e+00 -8.1705905096732216e+00 2.3721655938368227e+02 0 0 0
621 621 7 0.0000000000000000e+00 4.5733442186341489e-01 -9.5150658240646333e+00 2.3625175550137749e+02 0 0 0
620 620 10 0.0000000000000000e+00 5.4532925888887496e+00 -8.3234713181983420e+00 2.3556215472564776e+02 0 0 0
610 610 3 0.0000000000000000e+00 -8.4450553535362385e+00 -3.1203101963548527e+00 2.3363818561558296e+02 0 0 0
618 618 8 0.0000000000000000e+00 1.2364292362035130e+01 -1.2549567410495004e+00 2.3366863411949558e+02 0 0 0
1 1 1 0.0000000000000000e+00 -9.2972900000000003e+00 4.8795900000000003e+00 0.0000000000000000e+00 0 0 0
2 2 2 0.0000000000000000e+00 -5.9646800000000004e+00 8.6413300000000000e+00 1.1538500000000000e+00 0 0 0
3 3 3 0.0000000000000000e+00 -1.2656400000000001e+00 1.0423400000000001e+01 2.3076900000000000e+00 0 0 0
4 4 4 0.0000000000000000e+00 3.7233499999999999e+00 9.8176699999999997e+00 3.4615399999999998e+00 0 0 0
14 14 6 0.0000000000000000e+00 -9.2972900000000003e+00 4.8795900000000003e+00 5.0000000000000000e+00 0 0 0
27 27 1 0.0000000000000000e+00 -1.0068535086429158e+01 5.6990970382394952e+00 9.9288769511082666e+00 0 0 0
6 6 3 0.0000000000000000e+00 1.0194900000000001e+01 2.5128200000000001e+00 5.7692300000000003e+00 0 0 0
15 15 7 0.0000000000000000e+00 -5.9646800000000004e+00 8.6413300000000000e+00 6.1538500000000003e+00 0 0 0
16 16 8 0.0000000000000000e+00 -1.2656400000000001e+00 1.0423400000000001e+01 7.3076900000000000e+00 0 0 0
5 5 2 0.0000000000000000e+00 7.8593599999999997e+00 6.9627900000000000e+00 4.6153800000000000e+00 0 0 0
17 17 9 0.0000000000000000e+00 3.7233499999999999e+00 9.8176699999999997e+00 8.4615399999999994e+00 0 0 0
18 18 10 0.0000000000000000e+00 7.8593599999999997e+00 6.9627900000000000e+00 9.6153800000000000e+00 0 0 0
13 13 5 0.0000000000000000e+00 -1.0500000000000000e+01 0.0000000000000000e+00 1.3846200000000000e+01 0 0 0
40 40 6 0.0000000000000000e+00 -1.0250106930657896e+01 5.0846861255380436e+00 1.4926844782308169e+01 0 0 0
19 19 7 0.0000000000000000e+00 1.0194900000000001e+01 2.5128200000000001e+00 1.0769230000000000e+01 0 0 0
32 32 3 0.0000000000000000e+00 1.0896648557796599e+01 3.5897499559104493e+00 1.5595271996259122e+01 0 0 0
28 28 2 0.0000000000000000e+00 -6.5895939651311695e+00 9.4068169209317389e+00 1.1068449837021218e+01 0 0 0
29 29 3 0.0000000000000000e+00 -1.6845583708748617e+00 1.1233615422140657e+01 1.2214998697837389e+01 0 0 0
30 30 4 0.0000000000000000e+00 3.5796556623964717e+00 1.0766182544975937e+01 1.3349823864109432e+01 0 0 0
31 31 2 0.0000000000000000e+00 8.0918354470076554e+00 8.0255000066565358e+00 1.4476015569563099e+01 0 0 0
26 26 11 0.0000000000000000e+00 -1.0500000000000000e+01 0.0000000000000000e+00 1.8846200000000000e+01 0 0 0
53 53 1 0.0000000000000000e+00 -1.1036862665209032e+01 4.5807138248267361e+00 1.9917597297991268e+01 0 0 0
45 45 7 0.0000000000000000e+00 1.0186627146992951e+01 4.8118317174545426e+00 2.0432810823820237e+01 0 0 0
41 41 7 0.0000000000000000e+00 -7.1422609905232273e+00 8.8937992705921509e+00 1.6034762291811131e+01 0 0 0
54 54 2 0.0000000000000000e+00 -8.3095555410506723e+00 8.8615492597475001e+00 2.0945175647063365e+01 0 0 0
42 42 8 0.0000000000000000e+00 -2.5920964657453474e+00 1.0833834487850233e+01 1.7125946009160121e+01 0 0 0
43 43 9 0.0000000000000000e+00 2.3849988170694689e+00 1.0750254047071413e+01 1.8217601888914093e+01 0 0 0
44 44 10 0.0000000000000000e+00 6.9095745568211049e+00 8.6167442382321688e+00 1.9317771226466764e+01 0 0 0
66 66 6 0.0000000000000000e+00 -1.1787404905812153e+01 3.9689570052321650e+00 2.4836435204020596e+01 0 0 0
58 58 3 0.0000000000000000e+00 9.5188796682993519e+00 6.0889767905732519e+00 2.5269605554982611e+01 0 0 0
59 59 4 0.0000000000000000e+00 1.1240511567899452e+01 1.4366270846770826e+00 2.6421182395866733e+01 0 0 0
67 67 7 0.0000000000000000e+00 -9.1057366371581061e+00 8.1162611284221455e+00 2.5867953667669070e+01 0 0 0
55 55 3 0.0000000000000000e+00 -3.7794366771915691e+00 1.1070390470831539e+01 2.2004135185582296e+01 0 0 0
68 68 8 0.0000000000000000e+00 -4.9073866348024229e+00 1.0835046368354380e+01 2.6899507017931533e+01 0 0 0
56 56 4 0.0000000000000000e+00 1.2277834795457847e+00 1.1227559852152259e+01 2.3076211781505005e+01 0 0 0
69 69 9 0.0000000000000000e+00 3.2028573767196977e-02 1.1624545746294736e+01 2.7939020282684783e+01 0 0 0
57 57 2 0.0000000000000000e+00 5.9138143620275887e+00 9.5194023591827630e+00 2.4159504104047294e+01 0 0 0
79 79 1 0.0000000000000000e+00 -1.1572111926789983e+01 2.5839107848669189e+00 2.9683286867859373e+01 0 0 0
72 72 8 0.0000000000000000e+00 1.1095856775637969e+01 2.9688375118628425e+00 3.1252794456682995e+01 0 0 0
80 80 2 0.0000000000000000e+00 -9.8724834867294913e+00 7.2837345322179425e+00 3.0772993611439269e+01 0 0 0
81 81 3 0.0000000000000000e+00 -6.0583811786938577e+00 1.0588145379006102e+01 3.1793863563211218e+01 0 0 0
82 82 4 0.0000000000000000e+00 -1.1913460580570812e+00 1.1961401277060569e+01 3.2807353733669501e+01 0 0 0
70 70 10 0.0000000000000000e+00 4.8812969868258378e+00 1.0411045599833480e+01 2.9001812815392881e+01 0 0 0
71 71 7 0.0000000000000000e+00 8.8341316116369288e+00 7.3799180647820455e+00 3.0102797908676610e+01 0 0 0
83 83 2 0.0000000000000000e+00 3.8076102752926269e+00 1.1267213527020452e+01 3.3848267865306468e+01 0 0 0
92 92 6 0.0000000000000000e+00 -1.1353808093752635e+01 1.1767732332672443e+00 3.4521123988710293e+01 0 0 0
93 93 7 0.0000000000000000e+00 -1.0215358822665715e+01 5.9964247612916415e+00 3.5634548803183442e+01 0 0 0
85 85 4 0.0000000000000000e+00 1.0888887600672181e+01 4.4939747519797724e+00 3.6081481500927730e+01 0 0 0
94 94 8 0.0000000000000000e+00 -7.0045427575737618e+00 9.7770278675027935e+00 3.6671606800551544e+01 0 0 0
95 95 9 0.0000000000000000e+00 -2.4385624280608291e+00 1.1782135820905374e+01 3.7682179778485597e+01 0 0 0
96 96 10 0.0000000000000000e+00 2.5543365120878319e+00 1.1728480586537762e+01 3.8710301568240212e+01 0 0 0
84 84 3 0.0000000000000000e+00 8.1072529888319238e+00 8.6565357310021778e+00 3.4936729066416426e+01 0 0 0
97 97 7 0.0000000000000000e+00 7.0920657584889115e+00 9.6629215431373954e+00 3.9784287675082616e+01 0 0 0
106 106 2 0.0000000000000000e+00 -1.0566225473668251e+01 4.6847388784649722e+00 4.0485546967775804e+01 0 0 0
119 119 7 0.0000000000000000e+00 -1.0876477527007054e+01 3.3398428578668136e+00 4.5329851157832557e+01 0 0 0
98 98 8 0.0000000000000000e+00 1.0342520785540888e+01 5.9014789039063169e+00 4.0911136112026128e+01 0 0 0
99 99 9 0.0000000000000000e+00 1.1623890194049913e+01 1.0884603878779737e+00 4.2051874308306608e+01 0 0 0
107 107 3 0.0000000000000000e+00 -7.9239008904209820e+00 8.8846084188189902e+00 4.1540747122633192e+01 0 0 0
108 108 4 0.0000000000000000e+00 -3.6902049674515784e+00 1.1505234841042876e+01 4.2553156132944402e+01 0 0 0
109 109 2 0.0000000000000000e+00 1.2622643040155828e+00 1.2104057081373806e+01 4.3571608849899484e+01 0 0 0
110 110 3 0.0000000000000000e+00 6.0190502519766786e+00 1.0611682943669511e+01 4.4630899828148294e+01 0 0 0
111 111 4 0.0000000000000000e+00 9.6988747483159994e+00 7.2648444841565833e+00 4.5741535613822847e+01 0 0 0
132 132 2 0.0000000000000000e+00 -1.0760469779536100e+01 1.8890721349459496e+00 5.0152933982365887e+01 0 0 0
112 112 2 0.0000000000000000e+00 1.1511298141384408e+01 2.6361321184660831e+00 4.6866242722769712e+01 0 0 0
125 125 9 0.0000000000000000e+00 1.1385627967595418e+01 4.1883554994064927e+00 5.1677325540903517e+01 0 0 0
133 133 3 0.0000000000000000e+00 -9.3609772243024825e+00 6.6575390912559813e+00 5.1245859125871576e+01 0 0 0
120 120 8 0.0000000000000000e+00 -8.8086159329072107e+00 7.9214906812533936e+00 4.6403015526068103e+01 0 0 0
121 121 9 0.0000000000000000e+00 -4.9364849084392581e+00 1.1139244124659767e+01 4.7421719891148612e+01 0 0 0
122 122 10 0.0000000000000000e+00 -5.8203640844411611e-02 1.2393905734044084e+01 4.8434151674055208e+01 0 0 0
123 123 7 0.0000000000000000e+00 4.8917293722821062e+00 1.1491634599064426e+01 4.9479747489350679e+01 0 0 0
124 124 8 0.0000000000000000e+00 8.9850820942528173e+00 8.5874155135971098e+00 5.0573509866973232e+01 0 0 0
145 145 7 0.0000000000000000e+00 -1.0557899813118146e+01 4.2308503909151129e-01 5.4966441374249413e+01 0 0 0
146 146 8 0.0000000000000000e+00 -9.8999203558657936e+00 5.3641977983201290e+00 5.6083784914911391e+01 0 0 0
138 138 2 0.0000000000000000e+00 1.0921211765852167e+01 5.6453774639124781e+00 5.6493834934181869e+01 0 0 0
139 139 3 0.0000000000000000e+00 1.1804959141692590e+01 6.6168528749082434e-01 5.7477527926005479e+01 0 0 0
134 134 4 0.0000000000000000e+00 -6.0136217628572304e+00 1.0348334974722345e+01 5.2281813477678831e+01 0 0 0
147 147 9 0.0000000000000000e+00 -7.0923102719775537e+00 9.5252072691210508e+00 5.7137408802293876e+01 0 0 0
135 135 2 0.0000000000000000e+00 -1.3976529677529421e+00 1.2246938013407775e+01 5.3299024721243349e+01 0 0 0
136 136 3 0.0000000000000000e+00 3.5880620821190319e+00 1.2007740835180559e+01 5.4338159448214071e+01 0 0 0
137 137 4 0.0000000000000000e+00 7.9889416365965031e+00 9.6698771145077007e+00 5.5414676015132116e+01 0 0 0
159 159 3 0.0000000000000000e+00 -1.0111638711032436e+01 3.9261899712797454e+00 6.0908902780590907e+01 0 0 0
152 152 10 0.0000000000000000e+00 1.1892306168094700e+01 2.3346695158374402e+00 6.2241975065160794e+01 0 0 0
160 160 4 0.0000000000000000e+00 -7.9038240474403860e+00 8.3783929573102718e+00 6.1979043626785561e+01 0 0 0
161 161 2 0.0000000000000000e+00 -3.9962807506368203e+00 1.1460711202532238e+01 6.3014753249216234e+01 0 0 0
148 148 10 0.0000000000000000e+00 -2.7489629296538207e+00 1.2063576471153533e+01 5.8160740219348867e+01 0 0 0
149 149 7 0.0000000000000000e+00 2.2606311664015690e+00 1.2482847522522745e+01 5.9193547659331593e+01 0 0 0
150 150 8 0.0000000000000000e+00 6.9598379810153777e+00 1.0722091895057469e+01 6.0254044508931955e+01 0 0 0
151 151 9 0.0000000000000000e+00 1.0432518350248705e+01 7.0983715770946203e+00 6.1312383087683806e+01 0 0 0
172 172 8 0.0000000000000000e+00 -1.0252146874995990e+01 2.4626159920280406e+00 6.5726336990732634e+01 0 0 0
165 165 3 0.0000000000000000e+00 1.1790545269964712e+01 3.7736550904559110e+00 6.7080671585654798e+01 0 0 0
173 173 9 0.0000000000000000e+00 -8.6646310413944168e+00 7.1736269932694681e+00 6.6813557268120064e+01 0 0 0
174 174 10 0.0000000000000000e+00 -5.2160609722571705e+00 1.0766074664925782e+01 6.7861275889800211e+01 0 0 0
162 162 3 0.0000000000000000e+00 8.5856038476258345e-01 1.2563159474972656e+01 6.4049500258420792e+01 0 0 0
163 163 4 0.0000000000000000e+00 5.7160696604102288e+00 1.1466475306893180e+01 6.5099587907708823e+01 0 0 0
176 176 8 0.0000000000000000e+00 4.4433077855506014e+00 1.2168135334287040e+01 6.9943197391885718e+01 0 0 0
164 164 2 0.0000000000000000e+00 9.6100629698917217e+00 8.3524169096278822e+00 6.6138575791698983e+01 0 0 0
175 175 7 0.0000000000000000e+00 -5.5767270116974477e-01 1.2593242362914213e+01 6.8901845470288833e+01 0 0 0
185 185 3 0.0000000000000000e+00 -1.0278797987457914e+01 9.8128064662701275e-01 7.0539632250679375e+01 0 0 0
186 186 4 0.0000000000000000e+00 -9.3650956661878393e+00 5.9182950053553043e+00 7.1645819209083129e+01 0 0 0
178 178 10 0.0000000000000000e+00 1.1440820684682521e+01 5.3860470994525560e+00 7.1855615563368275e+01 0 0 0
179 179 7 0.0000000000000000e+00 1.1970054306125581e+01 3.4575600898140874e-01 7.2818328504971987e+01 0 0 0
187 187 2 0.0000000000000000e+00 -6.3887886737679258e+00 9.9705439124637554e+00 7.2708280346638347e+01 0 0 0
188 188 3 0.0000000000000000e+00 -1.9394865064133804e+00 1.2259006291857025e+01 7.3751586105792327e+01 0 0 0
189 189 4 0.0000000000000000e+00 3.0377800141255697e+00 1.2500507033317463e+01 7.4788664571488511e+01 0 0 0
177 177 9 0.0000000000000000e+00 8.7592461768088565e+00 9.5935759062919281e+00 7.0965969268069443e+01 0 0 0
190 190 2 0.0000000000000000e+00 7.6285792861969961e+00 1.0546201858563464e+01 7.5798031261785070e+01 0 0 0
199 199 9 0.0000000000000000e+00 -9.6491651853651330e+00 4.4652051960567762e+00 7.6465528683338093e+01 0 0 0
212 212 4 0.0000000000000000e+00 -9.8524159307530361e+00 2.9832063907259667e+00 8.1279754147459741e+01 0 0 0
192 192 4 0.0000000000000000e+00 1.2227491403697721e+01 1.8965770611871386e+00 7.7613778688278771e+01 0 0 0
200 200 10 0.0000000000000000e+00 -7.3010719406060520e+00 8.8507879478587359e+00 7.7543219561338958e+01 0 0 0
201 201 7 0.0000000000000000e+00 -3.3131613965270703e+00 1.1857563618096465e+01 7.8594592456936212e+01 0 0 0
203 203 9 0.0000000000000000e+00 6.4715924616632385e+00 1.1479778267988417e+01 8.0630847187576265e+01 0 0 0
191 191 3 0.0000000000000000e+00 1.0970330017410381e+01 6.7216591785594799e+00 7.6702837829204697e+01 0 0 0
204 204 10 0.0000000000000000e+00 1.0199182442756225e+01 8.1559265597203385e+00 8.1486329814295729e+01 0 0 0
202 202 8 0.0000000000000000e+00 1.6168298369069178e+00 1.2792857309229323e+01 7.9631426345178426e+01 0 0 0
225 225 9 0.0000000000000000e+00 -9.9683067294010392e+00 1.4832861520669642e+00 8.6091945638885079e+01 0 0 0
218 218 4 0.0000000000000000e+00 1.1916976344103993e+01 4.9903483946525968e+00 8.7221378022058502e+01 0 0 0
205 205 7 0.0000000000000000e+00 1.2086598241251464e+01 3.4472165723931232e+00 8.2417470344154310e+01 0 0 0
226 226 10 0.0000000000000000e+00 -8.8757253569252725e+00 6.3737550101938822e+00 8.7198584562694151e+01 0 0 0
213 213 2 0.0000000000000000e+00 -8.1244288463835161e+00 7.6413315680418581e+00 8.2371859935254506e+01 0 0 0
214 214 3 0.0000000000000000e+00 -4.5516869609734663e+00 1.1106397389204377e+01 8.3435472989628892e+01 0 0 0
216 216 2 0.0000000000000000e+00 5.1198444194393886e+00 1.2058580039944951e+01 8.5464827098316547e+01 0 0 0
217 217 3 0.0000000000000000e+00 9.3840868417685588e+00 9.2911753849871204e+00 8.6340076948213635e+01 0 0 0
215 215 4 0.0000000000000000e+00 1.6852533706556097e-01 1.2694117730986035e+01 8.4472964881084195e+01 0 0 0
239 239 2 0.0000000000000000e+00 -9.2755995597533882e+00 4.9304651272970670e+00 9.2017774874884239e+01 0 0 0
232 232 8 0.0000000000000000e+00 1.2408688949466621e+01 1.5611051811002057e+00 9.3122348579545317e+01 0 0 0
227 227 7 0.0000000000000000e+00 -5.7749467513851966e+00 1.0313208165321640e+01 8.8270699655662042e+01 0 0 0
240 240 3 0.0000000000000000e+00 -6.7709617782723681e+00 9.2267227708350958e+00 9.3099808210809428e+01 0 0 0
228 228 8 0.0000000000000000e+00 -1.2829830991172069e+00 1.2547308679446310e+01 8.9311182497492879e+01 0 0 0
229 229 9 0.0000000000000000e+00 3.7465990457757412e+00 1.2611282957695154e+01 9.0297592666469541e+01 0 0 0
230 230 10 0.0000000000000000e+00 8.2452283608691204e+00 1.0437268215085423e+01 9.1128228714780732e+01 0 0 0
231 231 7 0.0000000000000000e+00 1.1352466855357699e+01 6.4225954832785890e+00 9.2033102656625431e+01 0 0 0
252 252 10 0.0000000000000000e+00 -9.6326283018118524e+00 3.4693814264752652e+00 9.6833428780269486e+01 0 0 0
245 245 2 0.0000000000000000e+00 1.2492018323063986e+01 3.1304371942559621e+00 9.7922252837472172e+01 0 0 0
253 253 7 0.0000000000000000e+00 -7.7344343319389610e+00 8.1022952848018228e+00 9.7926563707632312e+01 0 0 0
254 254 8 0.0000000000000000e+00 -4.0158980955601926e+00 1.1469939888312727e+01 9.8976470935175328e+01 0 0 0
241 241 4 0.0000000000000000e+00 -2.6551343495056501e+00 1.2031546756834592e+01 9.4145480855088906e+01 0 0 0
243 243 3 0.0000000000000000e+00 7.1453316125305495e+00 1.1283116204690543e+01 9.5985549554791490e+01 0 0 0
244 244 4 0.0000000000000000e+00 1.0761743538864923e+01 7.8399821366269453e+00 9.6843047737612991e+01 0 0 0
242 242 2 0.0000000000000000e+00 2.2829337535267635e+00 1.2773133518843986e+01 9.5129556672254779e+01 0 0 0
255 255 9 0.0000000000000000e+00 8.0589280361015614e-01 1.2905356515664973e+01 9.9960266552727802e+01 0 0 0
265 265 2 0.0000000000000000e+00 -9.6315303278634570e+00 1.9453957561695565e+00 1.0164298122469347e+02 0 0 0
258 258 8 0.0000000000000000e+00 1.2165013161508790e+01 4.6505389734059372e+00 1.0272809304832757e+02 0 0 0
266 266 3 0.0000000000000000e+00 -8.3959116716665445e+00 6.7586421252457436e+00 1.0274712794659888e+02 0 0 0
267 267 4 0.0000000000000000e+00 -5.1982100540748153e+00 1.0575478791817618e+01 1.0380397008563598e+02 0 0 0
268 268 2 0.0000000000000000e+00 -6.4916828693095929e-01 1.2637016401958096e+01 1.0478822351773843e+02 0 0 0
256 256 10 0.0000000000000000e+00 5.7310736396352979e+00 1.2054487128624599e+01 1.0077501257256743e+02 0 0 0
269 269 3 0.0000000000000000e+00 4.4402295073361771e+00 1.2552282140974354e+01 1.0563375620224770e+02 0 0 0
257 257 7 0.0000000000000000e+00 9.8223231749286857e+00 9.0442873857698203e+00 1.0165929156951603e+02 0 0 0
279 279 7 0.0000000000000000e+00 -9.0144439985654099e+00 5.3889060535397144e+00 1.0756492583032481e+02 0 0 0
278 278 10 0.0000000000000000e+00 -9.5802994375122310e+00 4.1804687951975605e-01 1.0645102494362962e+02 0 0 0
271 271 2 0.0000000000000000e+00 1.1740725044014354e+01 6.1444336011942404e+00 1.0753283585280393e+02 0 0 0
272 272 3 0.0000000000000000e+00 1.2617430501102595e+01 1.2633149822436760e+00 1.0869195182321432e+02 0 0 0
280 280 8 0.0000000000000000e+00 -6.3555194750441437e+00 9.6402247240390633e+00 1.0862896319868028e+02 0 0 0
281 281 9 0.0000000000000000e+00 -2.1090453019638193e+00 1.2337321779559739e+01 1.0961647909691645e+02 0 0 0
283 283 7 0.0000000000000000e+00 7.6308378600709288e+00 1.1110711110547445e+01 1.1129257725914238e+02 0 0 0
270 270 4 0.0000000000000000e+00 8.8630487514810596e+00 1.0228028664353571e+01 1.0647516315743314e+02 0 0 0
282 282 10 0.0000000000000000e+00 2.8607471722670628e+00 1.2862273195727186e+01 1.1042334876072140e+02 0 0 0
305 305 7 0.0000000000000000e+00 -9.4957848965650697e+00 2.3820882372602257e+00 1.1718764773473892e+02 0 0 0
292 292 3 0.0000000000000000e+00 -9.2802426602135082e+00 3.8921742284707448e+00 1.1237709763898509e+02 0 0 0
285 285 9 0.0000000000000000e+00 1.2769637511836166e+01 2.8312545600654153e+00 1.1349149266662747e+02 0 0 0
293 293 4 0.0000000000000000e+00 -7.2486785865731100e+00 8.4342924754858437e+00 1.1345020331622131e+02 0 0 0
294 294 2 0.0000000000000000e+00 -3.4372880601559164e+00 1.1661133052973785e+01 1.1444006618088187e+02 0 0 0
296 296 4 0.0000000000000000e+00 6.3721896409744332e+00 1.1952499618712181e+01 1.1611024489300530e+02 0 0 0
284 284 8 0.0000000000000000e+00 1.1188422743463855e+01 7.5862162305190743e+00 1.1233984945636546e+02 0 0 0
297 297 2 0.0000000000000000e+00 1.0270376594877906e+01 8.8131061978623588e+00 1.1715590904257103e+02 0 0 0
295 295 3 0.0000000000000000e+00 1.4804184605098711e+00 1.2975538824506522e+01 1.1528081861561135e+02 0 0 0
318 318 3 0.0000000000000000e+00 -9.3330762886824630e+00 8.4810366257706138e-01 1.2199242150650377e+02 0 0 0
319 319 4 0.0000000000000000e+00 -8.6289273421991695e+00 5.7691797555866833e+00 1.2308105631964021e+02 0 0 0
311 311 9 0.0000000000000000e+00 1.2042280747994859e+01 5.8576839183378597e+00 1.2309969122882170e+02 0 0 0
298 298 3 0.0000000000000000e+00 1.2454914755066756e+01 4.3557335091331995e+00 1.1829561873477954e+02 0 0 0
307 307 9 0.0000000000000000e+00 -4.7600681031972085e+00 1.0952841696011273e+01 1.1926287918001236e+02 0 0 0
306 306 8 0.0000000000000000e+00 -8.1044233383570710e+00 7.1956368995878002e+00 1.1826805483550108e+02 0 0 0
309 309 7 0.0000000000000000e+00 4.9414368900091077e+00 1.2450129732612409e+01 1.2093065387372818e+02 0 0 0
310 310 8 0.0000000000000000e+00 9.2562121226475167e+00 9.9624596160015759e+00 1.2196652569816440e+02 0 0 0
308 308 10 0.0000000000000000e+00 -1.2777725945667151e-01 1.2833779837926651e+01 1.2006825252005738e+02 0 0 0
332 332 8 0.0000000000000000e+00 -9.1092188724514020e+00 4.3226662325434457e+00 1.2789242260585829e+02 0 0 0
325 325 5 0.0000000000000000e+00 1.2945168416111505e+01 2.5300472793911326e+00 1.2908631420155635e+02 0 0 0
312 312 11 0.0000000000000000e+00 1.2775085474717661e+01 9.6487135930319201e-01 1.2428823991054055e+02 0 0 0
333 333 9 0.0000000000000000e+00 -6.9260158438382691e+00 8.8510015446086463e+00 1.2889734428112891e+02 0 0 0
334 334 10 0.0000000000000000e+00 -2.9906777413314463e+00 1.1934336338660614e+01 1.2970758959878566e+02 0 0 0
320 320 2 0.0000000000000000e+00 -5.8499208010286630e+00 9.9161050189923987e+00 1.2408034285599152e+02 0 0 0
321 321 3 0.0000000000000000e+00 -1.4793638543871621e+00 1.2526808099019345e+01 1.2492464082649597e+02 0 0 0
323 323 2 0.0000000000000000e+00 8.1683087505708212e+00 1.1037434910606533e+01 1.2677978613418846e+02 0 0 0
324 324 3 0.0000000000000000e+00 1.1530139716438551e+01 7.3225697735214323e+00 1.2790638115308512e+02 0 0 0
322 322 4 0.0000000000000000e+00 3.5049241566528617e+00 1.2917912416132202e+01 1.2574783929149925e+02 0 0 0
345 345 4 0.0000000000000000e+00 -9.2207481932836117e+00 2.7888673406397007e+00 1.3269884437645129e+02 0 0 0
338 338 11 0.0000000000000000e+00 1.2697133281524952e+01 4.0697761419300207e+00 1.3388967894450681e+02 0 0 0
346 346 2 0.0000000000000000e+00 -7.6923775058607395e+00 7.5377825963628560e+00 1.3370934719911804e+02 0 0 0
347 347 3 0.0000000000000000e+00 -4.2120979751142906e+00 1.1250807404706419e+01 1.3455881694948164e+02 0 0 0
336 336 8 0.0000000000000000e+00 6.8306594368155595e+00 1.1766146978031495e+01 1.3159635524581392e+02 0 0 0
337 337 9 0.0000000000000000e+00 1.0645589367243026e+01 8.5825388331935386e+00 1.3271727380999474e+02 0 0 0
335 335 7 0.0000000000000000e+00 1.9890340653058449e+00 1.2966549076558165e+01 1.3056663455635967e+02 0 0 0
348 348 4 0.0000000000000000e+00 4.7346448612328196e-01 1.2990230008447584e+01 1.3538300976463518e+02 0 0 0
358 358 8 0.0000000000000000e+00 -9.2847520889774167e+00 1.2500439146513695e+00 1.3750336321656025e+02 0 0 0
359 359 9 0.0000000000000000e+00 -8.4393669254197885e+00 6.2028308335023281e+00 1.3852054179820811e+02 0 0 0
351 351 5 0.0000000000000000e+00 1.2394847550654045e+01 5.5988570053691982e+00 1.3869392006386212e+02 0 0 0
378 378 6 0.0000000000000000e+00 1.2985869468489422e+01 6.4979716413691413e-01 1.3989178194949679e+02 0 0 0
360 360 10 0.0000000000000000e+00 -5.5083276425944945e+00 1.0251243224191644e+01 1.3933661917444945e+02 0 0 0
361 361 7 0.0000000000000000e+00 -1.0042974070044453e+00 1.2611374288873053e+01 1.4019861506762589e+02 0 0 0
349 349 2 0.0000000000000000e+00 5.4680738371230797e+00 1.2452873521590641e+01 1.3641136312963127e+02 0 0 0
350 350 3 0.0000000000000000e+00 9.7165404862981628e+00 9.8111918678372501e+00 1.3752807583483522e+02 0 0 0
362 362 8 0.0000000000000000e+00 3.9780948355805954e+00 1.2783041277558233e+01 1.4122630117123410e+02 0 0 0
372 372 2 0.0000000000000000e+00 -8.8188865436081976e+00 4.7176644892281212e+00 1.4332673172945809e+02 0 0 0
391 391 1 0.0000000000000000e+00 1.2999865835879509e+01 2.2172557677004754e+00 1.4469107787073736e+02 0 0 0
373 373 3 0.0000000000000000e+00 -6.4972882604879398e+00 9.2450460967894621e+00 1.4418443089408871e+02 0 0 0
374 374 4 0.0000000000000000e+00 -2.4732252913643769e+00 1.2207637294199786e+01 1.4501200154282827e+02 0 0 0
376 376 3 0.0000000000000000e+00 7.2869642319114218e+00 1.1690978201782317e+01 1.4715254930964090e+02 0 0 0
363 363 9 0.0000000000000000e+00 8.5191943706740005e+00 1.0772649727448396e+01 1.4234048616105727e+02 0 0 0
364 364 11 0.0000000000000000e+00 1.1733178646069517e+01 7.0007770797147293e+00 1.4350076337047778e+02 0 0 0
375 375 2 0.0000000000000000e+00 2.4755800507059065e+00 1.3064710039403016e+01 1.4604076294654365e+02 0 0 0
385 385 9 0.0000000000000000e+00 -9.1736103878918822e+00 3.2188925993783757e+00 1.4813410337740277e+02 0 0 0
398 398 2 0.0000000000000000e+00 -9.1153496908130176e+00 1.6771522667101040e+00 1.5293560202896083e+02 0 0 0
404 404 6 0.0000000000000000e+00 1.2959177605897279e+01 3.7822242587067838e+00 1.4949202379131629e+02 0 0 0
399 399 3 0.0000000000000000e+00 -8.1482758705302434e+00 6.6700535017220588e+00 1.5380214986045416e+02 0 0 0
386 386 10 0.0000000000000000e+00 -7.4720712801701596e+00 7.9172283377151311e+00 1.4895787161244920e+02 0 0 0
387 387 7 0.0000000000000000e+00 -3.7939021691784500e+00 1.1427369597372062e+01 1.4982436823665620e+02 0 0 0
389 389 9 0.0000000000000000e+00 5.8679919845738908e+00 1.2275341263478662e+01 1.5196558246401364e+02 0 0 0
390 390 11 0.0000000000000000e+00 9.9969688823357412e+00 9.5305882971581628e+00 1.5311765913882459e+02 0 0 0
377 377 5 0.0000000000000000e+00 1.1022243603809272e+01 8.3775430421469590e+00 1.4830822278967574e+02 0 0 0
388 388 8 0.0000000000000000e+00 9.4864559548761052e-01 1.2961752990830931e+01 1.5085411662599907e+02 0 0 0
412 412 10 0.0000000000000000e+00 -8.7230115596135516e+00 5.1145862007357232e+00 1.5857139489677212e+02 0 0 0
417 417 1 0.0000000000000000e+00 1.2535613737209950e+01 5.2792515386514935e+00 1.5429583983729844e+02 0 0 0
418 418 2 0.0000000000000000e+00 1.2988294805734430e+01 3.5411219718907255e-01 1.5549505958354527e+02 0 0 0
400 400 4 0.0000000000000000e+00 -5.0989697150221645e+00 1.0626604736082015e+01 1.5463414259931861e+02 0 0 0
413 413 7 0.0000000000000000e+00 -6.1549885927740924e+00 9.5025041736654128e+00 1.5944347000322423e+02 0 0 0
401 401 2 0.0000000000000000e+00 -5.7667566332002695e-01 1.2809209153203367e+01 1.5566656134551084e+02 0 0 0
402 402 3 0.0000000000000000e+00 4.4274898246482044e+00 1.2808116976344660e+01 1.5677815491265534e+02 0 0 0
403 403 5 0.0000000000000000e+00 8.9300776242637454e+00 1.0645212307715749e+01 1.5792718601300382e+02 0 0 0
430 430 6 0.0000000000000000e+00 1.2059845556966332e+01 6.7585982013786827e+00 1.5910014652634581e+02 0 0 0
425 425 3 0.0000000000000000e+00 -9.0040419226669410e+00 3.7129617805544366e+00 1.6341206945952857e+02 0 0 0
444 444 2 0.0000000000000000e+00 1.3044161096854126e+01 3.4551296184161790e+00 1.6509261889926026e+02 0 0 0
431 431 7 0.0000000000000000e+00 1.3208484427217600e+01 1.9065810550028199e+00 1.6029225587081763e+02 0 0 0
426 426 4 0.0000000000000000e+00 -7.1889045980136990e+00 8.3629750077866127e+00 1.6425026687224161e+02 0 0 0
427 427 2 0.0000000000000000e+00 -3.4477529423241782e+00 1.1708613320657077e+01 1.6528792179466058e+02 0 0 0
414 414 8 0.0000000000000000e+00 -2.0198827842362221e+00 1.2282308134837409e+01 1.6047751179293886e+02 0 0 0
416 416 11 0.0000000000000000e+00 7.6247866234620263e+00 1.1461853276448471e+01 1.6273848502365675e+02 0 0 0
443 443 1 0.0000000000000000e+00 1.1239735439250520e+01 8.0688445433525331e+00 1.6390640223913593e+02 0 0 0
415 415 9 0.0000000000000000e+00 2.8991762325570933e+00 1.2967672823435377e+01 1.6159028462082813e+02 0 0 0
438 438 10 0.0000000000000000e+00 -9.1362238529095290e+00 2.0556314933039528e+00 1.6817902888095935e+02 0 0 0
457 457 7 0.0000000000000000e+00 1.2826411025995505e+01 4.9939523886362904e+00 1.6989315002123394e+02 0 0 0
439 439 7 0.0000000000000000e+00 -7.8956378610558859e+00 6.9858616902505117e+00 1.6905716736860029e+02 0 0 0
440 440 8 0.0000000000000000e+00 -4.6949814145454773e+00 1.0802124306704309e+01 1.7009737137466908e+02 0 0 0
441 441 9 0.0000000000000000e+00 -1.5324853816777739e-01 1.2803149454572834e+01 1.7121366797222987e+02 0 0 0
429 429 5 0.0000000000000000e+00 6.2914966609377583e+00 1.2232791014436723e+01 1.6754963603072829e+02 0 0 0
456 456 6 0.0000000000000000e+00 1.0374728785908122e+01 9.3482879409298807e+00 1.6871333924126063e+02 0 0 0
428 428 3 0.0000000000000000e+00 1.3640358729153681e+00 1.3073468770672248e+01 1.6640217627465074e+02 0 0 0
451 451 3 0.0000000000000000e+00 -9.0267014816992113e+00 6.2694115346982571e-01 1.7301825586375011e+02 0 0 0
452 452 4 0.0000000000000000e+00 -8.5740072437523907e+00 5.6001245974206100e+00 1.7386165426492940e+02 0 0 0
470 470 2 0.0000000000000000e+00 1.2203487637083423e+01 6.4106752783337679e+00 1.7469457873124867e+02 0 0 0
471 471 3 0.0000000000000000e+00 1.3214518003161469e+01 1.5707894860274090e+00 1.7589319662117174e+02 0 0 0
453 453 2 0.0000000000000000e+00 -5.9140918532347158e+00 9.8558037983541862e+00 1.7490667084941941e+02 0 0 0
454 454 3 0.0000000000000000e+00 -1.6620764592375157e+00 1.2483638241735919e+01 1.7602707718515526e+02 0 0 0
442 442 11 0.0000000000000000e+00 4.8037634659685677e+00 1.2631656976390547e+01 1.7236143717473547e+02 0 0 0
469 469 1 0.0000000000000000e+00 9.2015040009443680e+00 1.0347146357571505e+01 1.7351973181029280e+02 0 0 0
455 455 5 0.0000000000000000e+00 3.2913160431304744e+00 1.2929689080436949e+01 1.7717132935565448e+02 0 0 0
465 465 7 0.0000000000000000e+00 -8.8685880085615896e+00 4.0765397961569265e+00 1.7866670477285933e+02 0 0 0
478 478 4 0.0000000000000000e+00 -9.1356594477828388e+00 2.5534394398231437e+00 1.8346932213329850e+02 0 0 0
484 484 8 0.0000000000000000e+00 1.3164745167151954e+01 3.1308626583887404e+00 1.8068824099293582e+02 0 0 0
466 466 8 0.0000000000000000e+00 -6.8581669362452846e+00 8.6315416895536394e+00 1.7971496969903643e+02 0 0 0
467 467 9 0.0000000000000000e+00 -3.0503995183222825e+00 1.1815451124026229e+01 1.8083728670811465e+02 0 0 0
482 482 6 0.0000000000000000e+00 7.9605837493415441e+00 1.1263499756274362e+01 1.7832498555214215e+02 0 0 0
495 495 1 0.0000000000000000e+00 6.6641986666975841e+00 1.2091015691546803e+01 1.8313225038917352e+02 0 0 0
483 483 7 0.0000000000000000e+00 1.1482395308052567e+01 7.7813262102361556e+00 1.7949415895498902e+02 0 0 0
468 468 11 0.0000000000000000e+00 1.7630776763587299e+00 1.3091732771789838e+01 1.8198200211494662e+02 0 0 0
491 491 7 0.0000000000000000e+00 -9.0005786523837017e+00 1.0064824048175940e+00 1.8827152276694190e+02 0 0 0
492 492 8 0.0000000000000000e+00 -8.3383837844903645e+00 5.9397703728890070e+00 1.8932818389780593e+02 0 0 0
497 497 3 0.0000000000000000e+00 1.3011127212194140e+01 4.6793129658086521e+00 1.8548426013237628e+02 0 0 0
479 479 2 0.0000000000000000e+00 -7.7665462587808909e+00 7.3793260562005960e+00 1.8452191049500763e+02 0 0 0
480 480 3 0.0000000000000000e+00 -4.4057660804483012e+00 1.1078744525650814e+01 1.8565092899101595e+02 0 0 0
481 481 5 0.0000000000000000e+00 2.4161529052753791e-01 1.2864717678625158e+01 1.8679788626502057e+02 0 0 0
508 508 6 0.0000000000000000e+00 5.1976911855217720e+00 1.2537484970984728e+01 1.8794152024126868e+02 0 0 0
509 509 7 0.0000000000000000e+00 9.5486649660550302e+00 1.0141502011398060e+01 1.8909664802165713e+02 0 0 0
496 496 2 0.0000000000000000e+00 1.0671569830130077e+01 9.0946682250602215e+00 1.8429464935248780e+02 0 0 0
505 505 2 0.0000000000000000e+00 -8.8702848370184952e+00 4.4841349097094634e+00 1.9413463157613887e+02 0 0 0
510 510 8 0.0000000000000000e+00 1.2457410775354115e+01 6.1235133423076453e+00 1.9028259237931871e+02 0 0 0
511 511 9 0.0000000000000000e+00 1.3315672287097454e+01 1.2496096080647310e+00 1.9150450322738047e+02 0 0 0
493 493 9 0.0000000000000000e+00 -5.5535738028589856e+00 1.0043893678947359e+01 1.9046257004956405e+02 0 0 0
506 506 3 0.0000000000000000e+00 -6.6567316385014772e+00 8.9602205628699689e+00 1.9527777613395995e+02 0 0 0
494 494 11 0.0000000000000000e+00 -1.2676283368021981e+00 1.2573551302156019e+01 1.9161218250437005e+02 0 0 0
521 521 1 0.0000000000000000e+00 3.7202571090553302e+00 1.2940580880606795e+01 1.9275134944370032e+02 0 0 0
522 522 2 0.0000000000000000e+00 8.3947258505945896e+00 1.1152182244997771e+01 1.9389719606002524e+02 0 0 0
523 523 3 0.0000000000000000e+00 1.1859072617923031e+01 7.5495831578809147e+00 1.9507882794990599e+02 0 0 0
518 518 8 0.0000000000000000e+00 -9.0293289342879302e+00 2.9420054059242156e+00 1.9893939455831645e+02 0 0 0
537 537 9 0.0000000000000000e+00 1.3067445243286537e+01 4.3282276163074451e+00 2.0109993136747889e+02 0 0 0
524 524 4 0.0000000000000000e+00 1.3402495419248003e+01 2.8058966782116119e+00 1.9630246059476383e+02 0 0 0
519 519 9 0.0000000000000000e+00 -7.4844635847676804e+00 7.6529852470019346e+00 2.0009320393207344e+02 0 0 0
520 520 11 0.0000000000000000e+00 -4.0069547111138171e+00 1.1175406396231002e+01 2.0124746148955492e+02 0 0 0
507 507 5 0.0000000000000000e+00 -2.6663679235166735e+00 1.1930217393147434e+01 1.9642989191015047e+02 0 0 0
534 534 6 0.0000000000000000e+00 2.1892906953132805e+00 1.2943785980985334e+01 1.9756049562365254e+02 0 0 0
535 535 7 0.0000000000000000e+00 7.0201979757316666e+00 1.1827562540097675e+01 1.9869564621732397e+02 0 0 0
536 536 8 0.0000000000000000e+00 1.0911728854358167e+01 8.7699019677440049e+00 1.9987178893206377e+02 0 0 0
531 531 2 0.0000000000000000e+00 -9.1415886905294652e+00 1.3948198991831757e+00 2.0374149678406857e+02 0 0 0
532 532 3 0.0000000000000000e+00 -8.2607093526710624e+00 6.3180742590566403e+00 2.0491012637946469e+02 0 0 0
550 550 4 0.0000000000000000e+00 1.2638895641241930e+01 5.8305666379056120e+00 2.0589296770089689e+02 0 0 0
551 551 2 0.0000000000000000e+00 1.3270353949503013e+01 9.3619238925351111e-01 2.0715306149090961e+02 0 0 0
533 533 5 0.0000000000000000e+00 -5.2849678734473153e+00 1.0329934728002561e+01 2.0607342990322985e+02 0 0 0
547 547 1 0.0000000000000000e+00 6.6271752569749776e-01 1.2847632754974679e+01 2.0237021426715032e+02 0 0 0
560 560 6 0.0000000000000000e+00 -8.4381155394028651e-01 1.2648777123561894e+01 2.0718350693051752e+02 0 0 0
548 548 2 0.0000000000000000e+00 5.6048261116150844e+00 1.2412057595249323e+01 2.0349170750179013e+02 0 0 0
549 549 3 0.0000000000000000e+00 9.8895176630070409e+00 9.9320211325975443e+00 2.0466084217242715e+02 0 0 0
545 545 9 0.0000000000000000e+00 -8.6605453247842661e+00 4.8204308724731417e+00 2.0972646185028808e+02 0 0 0
564 564 10 0.0000000000000000e+00 1.3408810062187280e+01 2.4878441990634506e+00 2.1195979769535799e+02 0 0 0
546 546 11 0.0000000000000000e+00 -6.2755737568384822e+00 9.1615983484987726e+00 2.1090709505053155e+02 0 0 0
573 573 1 0.0000000000000000e+00 -2.2227245067530683e+00 1.2041767394154705e+01 2.1200172002833776e+02 0 0 0
574 574 2 0.0000000000000000e+00 2.6601530683227921e+00 1.2982571565069746e+01 2.1308358646303867e+02 0 0 0
561 561 7 0.0000000000000000e+00 4.1623704403435369e+00 1.2899426845185582e+01 2.0828737403775622e+02 0 0 0
562 562 8 0.0000000000000000e+00 8.8026848471286314e+00 1.1029768702603503e+01 2.0944878633610762e+02 0 0 0
563 563 9 0.0000000000000000e+00 1.2122855130574347e+01 7.3040475349342948e+00 2.1068646190024714e+02 0 0 0
558 558 3 0.0000000000000000e+00 -9.0091176623385589e+00 3.3016127413354290e+00 2.1454389699021181e+02 0 0 0
571 571 9 0.0000000000000000e+00 -8.9726266199774720e+00 1.7168049274454749e+00 2.1935183691498719e+02 0 0 0
577 577 2 0.0000000000000000e+00 1.3110001580584447e+01 4.0222772918690080e+00 2.1676385738485268e+02 0 0 0
559 559 5 0.0000000000000000e+00 -7.2215202342132123e+00 7.9581032663666109e+00 2.1575196185309628e+02 0 0 0
586 586 6 0.0000000000000000e+00 -3.5692434587335264e+00 1.1390746114445470e+01 2.1682291702697506e+02 0 0 0
587 587 7 0.0000000000000000e+00 1.1661989823315799e+00 1.3022452214682009e+01 2.1787889969174540e+02 0 0 0
575 575 3 0.0000000000000000e+00 7.4700012358846832e+00 1.1783874052149956e+01 2.1423722703428388e+02 0 0 0
588 588 8 0.0000000000000000e+00 6.0992012713998536e+00 1.2457086163472491e+01 2.1902210698906160e+02 0 0 0
576 576 4 0.0000000000000000e+00 1.1221258382890696e+01 8.5749829458467062e+00 2.1547850625882839e+02 0 0 0
585 585 5 0.0000000000000000e+00 -8.3390564043225961e+00 5.0482032522699276e+00 2.2549339818031447e+02 0 0 0
572 572 11 0.0000000000000000e+00 -7.8140376908152991e+00 6.5242512354802287e+00 2.2060795625697133e+02 0 0 0
590 590 10 0.0000000000000000e+00 1.2708138339145238e+01 5.5374387724699394e+00 2.2156505352605328e+02 0 0 0
591 591 7 0.0000000000000000e+00 1.3034006153433177e+01 6.1269510974120533e-01 2.2284021058407504e+02 0 0 0
599 599 1 0.0000000000000000e+00 -4.6749414213876248e+00 1.0391777160245343e+01 2.2164102770951430e+02 0 0 0
600 600 2 0.0000000000000000e+00 -2.7321258600374587e-01 1.2719917326258743e+01 2.2267058525226059e+02 0 0 0
601 601 3 0.0000000000000000e+00 4.6761317446331621e+00 1.2963666498934318e+01 2.2380640361965462e+02 0 0 0
602 602 4 0.0000000000000000e+00 9.1643471918171464e+00 1.0910857543393622e+01 2.2505824525641438e+02 0 0 0
589 589 9 0.0000000000000000e+00 1.0240729111844958e+01 9.7894358318656973e+00 2.2026769543384793e+02 0 0 0
598 598 11 0.0000000000000000e+00 -8.4621087565769564e+00 3.4131953412652996e+00 2.3039485428052205e+02 0 0 0
604 604 3 0.0000000000000000e+00 1.3098148523513013e+01 2.1579765132592885e+00 2.2765788879868865e+02 0 0 0
612 612 6 0.0000000000000000e+00 -5.7462413454331838e+00 9.3779821424426455e+00 2.2645392750481216e+02 0 0 0
613 613 7 0.0000000000000000e+00 -1.6903477982231983e+00 1.2391230507082952e+01 2.2745715649645973e+02 0 0 0
615 615 9 0.0000000000000000e+00 8.0473153675122546e+00 1.1964972526660436e+01 2.2983557918461904e+02 0 0 0
603 603 2 0.0000000000000000e+00 1.2174810042204125e+01 7.0109318652472172e+00 2.2636685516810732e+02 0 0 0
616 616 10 0.0000000000000000e+00 1.1573755452621393e+01 8.4399747126277269e+00 2.3114792412646321e+02 0 0 0
614 614 8 0.0000000000000000e+00 3.2468571447387640e+00 1.3393785636594158e+01 2.2858793141184270e+02 0 0 0
611 611 5 0.0000000000000000e+00 -9.2558692636804913e+00 1.6489189625705927e+00 2.3511973261622674e+02 0 0 0
617 617 7 0.0000000000000000e+00 1.3079900879253186e+01 3.6904974491581948e+00 2.3244906708694745e+02 0 0 0
411 411 9 0.0000000000000000e+00 -9.0236974224185182e+00 1.2870638341109125e-01 1.5773918274515503e+02 0 0 0
458 458 8 0.0000000000000000e+00 1.3157612162010867e+01 1.2296789042644102e-02 1.7109627282920098e+02 0 0 0
584 584 3 0.0000000000000000e+00 -8.8563761650956341e+00 1.1656557797309676e-01 2.2414039935668404e+02 0 0 0

Velocities

8 0.0000000000000000e+00 0.0000000000000000e+00 0.0000000000000000e+00
9 0.0000000000000000e+00 0.0000000000000000e+00 0.0000000000000000e+00
7 0.0000000000000000e+00 0.0000000000000000e+00 0.0000000000000000e+00
11 0.0000000000000000e+00 0.0000000000000000e+00 0.0000000000000000e+00
10 0.0000000000000000e+00 0.0000000000000000e+00 0.0000000000000000e+00
23 0.0000000000000000e+00 0.0000000000000000e+00 0.0000000000000000e+00
21 0.0000000000000000e+00 0.0000000000000000e+00 0.0000000000000000e+00
22 0.0000000000000000e+00 0.0000000000000000e+00 0.0000000000000000e+00
12 0.0000000000000000e+00 0.0000000000000000e+00 0.0000000000000000e+00
20 0.0000000000000000e+00 0.0000000000000000e+00 0.0000000000000000e+00
24 0.0000000000000000e+00 0.0000000000000000e+00 0.0000000000000000e+00
37 -1.6696362571330360e-06 -6.5539816396299632e-06 -1.5607830574899158e-06
36 4.1395637786993763e-06 3.8536317352493066e-06 4.4372549064267771e-06
35 -2.4896666057491129e-06 -4.9998436473286374e-06 4.6528199815718820e-06
34 -4.7374734889393404e-06 -1.9654921362498371e-07 2.9573562958506661e-06
25 0.0000000000000000e+00 0.0000000000000000e+00 0.0000000000000000e+00
33 3.9323303950659256e-07 -2.3059380688797227e-06 2.0763705904649753e-06
46 1.3222110750261211e-06 -1.5410119637843199e-06 -4.9487099260852297e-06
50 2.0954583197865084e-06 -3.5821912481515956e-07 4.8316191663685270e-06
51 6.6199248586744823e-06 2.3039530686839714e-06 2.4732418732036882e-06
49 -2.1853434781693109e-06 -9.5970311759626151e-07 6.2748417636734891e-06
48 7.4779333573170372e-07 2.5274067059585404e-06 -5.1518553419723958e-06
38 2.9667258661124923e-06 7.5256838557545554e-07 -3.9334604514487677e-06
39 1.0169416243724274e-06 -2.8849584979546040e-06 9.4212635926852623e-07
47 -3.6516476831863034e-06 4.4150428187778339e-06 5.7520320754288584e-06
60 1.1825260092260192e-06 -2.3764442591530935e-07 1.0105507008838617e-06
64 7.8381801066600549e-06 8.0443523226383815e-07 2.0688147110232867e-06
63 1.2360896643440820e-06 1.7921845054255972e-06 -7.8187118275314065e-06
62 3.1334863336153673e-06 5.6173810255269164e-07 4.2047516740995236e-06
61 -5.1067671407448697e-07 3.2216899505315506e-07 -1.1385221454584731e-06
74 8.4685111070490378e-07 6.1779187306016453e-07 -3.2218974133267746e-06
65 1.2815258248950646e-05 -6.3165043601987011e-08 1.1562719119218633e-05
52 4.5335688766082233e-06 2.5510412895667929e-07 5.9078351978667249e-06
73 7.4276282393101516e-06 -9.3709195231709972e-07 -7.4757801268167614e-07
77 2.7491909008336408e-06 2.8464132243395684e-06 -3.2014375768792461e-07
76 -2.6537887159227434e-06 1.2150816613951981e-06 -4.0665830737926323e-06
75 2.7970942198795626e-06 2.0756869757314635e-06 -8.2594353969437287e-06
88 4.2194238943351568e-06 1.7332612891550704e-06 -2.6410142213853721e-06
78 8.6797999863574039e-06 6.7944242325864063e-06 -6.5196997340927922e-07
105 1.2055735502554105e-05 7.5955933040381123e-06 -4.2221214913235394e-06
87 -2.2237422423350448e-06 2.6279032521620906e-06 -8.0654130421724821e-07
86 4.6882960972807171e-06 -2.0010146174708211e-06 3.7363650988521826e-06
90 -3.9758873257773738e-06 3.9912942996397131e-06 -1.4118369575429141e-06
89 7.9844851619678345e-06 7.9022339375948946e-07 -2.6813220729121694e-06
102 5.4186696438765279e-06 1.1868930557588390e-06 -1.3974049182395428e-06
101 1.0956337859930111e-05 3.0667153369447619e-06 -1.0615377189109703e-06
118 -1.3193067132603877e-07 -1.7631139143198413e-06 7.7754570491323979e-06
91 -2.1374978718842142e-06 1.0045100288727758e-06 -4.1874475206516076e-06
100 -8.1652703883046702e-08 1.4045768538875665e-05 7.8642461646969365e-09
104 1.2680504372594420e-06 -1.4987721846604797e-06 3.8784003156084225e-06
103 -6.2671769512148607e-06 -3.3867307546755258e-06 1.6795869219118677e-06
116 6.6236860141450816e-06 1.6738514121849339e-06 5.5861763096953094e-06
115 3.8614744680845393e-06 -2.5256602050289073e-06 1.9892465773277656e-06
114 1.9296861266140364e-06 4.1713575539530849e-06 -8.9816609122541383e-06
131 2.0018483885762516e-06 -2.9528500301261330e-07 -1.3383845648810615e-06
113 -3.0460057189775097e-07 5.8476082073072353e-06 -6.6712870273835107e-06
117 1.4359407948416120e-06 2.3424484950705642e-07 -1.9021133185426074e-06
130 2.7980315435561102e-07 6.0015577239362665e-06 1.5347987230229735e-06
129 4.6543898869466879e-06 3.6674546522563967e-06 -7.8834272864827604e-06
128 6.6479118391156460e-06 1.6195083891772081e-06 -3.7254033505722944e-06
144 -2.3313553662215371e-07 7.1160244919931869e-06 2.7310142280608408e-06
127 1.1219336603604241e-06 2.5242328191125313e-06 3.8157377022196046e-06
126 3.0335987138630761e-06 7.2637112803318741e-06 -1.0602475914736288e-06
170 -1.1157453303217623e-06 5.8014465395372823e-07 -6.5640393479047206e-07
143 2.0831847444257382e-06 9.9580137448198763e-06 1.4710134557235974e-06
142 4.6480603286378036e-06 1.0556523767648768e-05 -2.4393672072279489e-06
141 8.8184235852742621e-06 6.7815223345762307e-06 -4.6105239962358677e-06
158 9.3937601679062149e-06 6.5837436974071228e-06 4.7267251013640556e-07
157 6.3769650031250639e-06 8.4515973653100405e-06 1.8440755011482121e-06
140 2.5876482943864783e-06 5.9444409509500185e-06 -3.6531486563258587e-08
153 7.0739933301015284e-06 -1.1228458683697820e-06 -3.9286938505876102e-06
183 6.0681954292150117e-06 1.0441445850527479e-05 -5.5512204065332200e-06
156 3.1674147502524839e-06 9.4623257614735403e-06 1.7074260940840402e-06
155 3.7724166413112865e-06 7.3514049045803231e-06 3.9053830657674015e-06
154 1.7085625812929223e-06 1.7352413151922417e-06 -6.3104884966405998e-06
171 1.1730716660969607e-05 -2.3929274320668847e-06 -2.6166528471357455e-06
184 5.6370247568839568e-06 6.0934121091758802e-06 8.2007657790296184e-07
167 4.1426147595781032e-06 2.9633846933692586e-06 8.2602887521956803e-07
166 2.3871633678825888e-06 7.5066741282076753e-06 -6.2714473344274964e-06
196 1.6215057894148026e-05 -4.0696453636716472e-07 -3.5927120353093082e-08
169 -3.9736905335350089e-06 2.8119367738798881e-06 -6.2108909503225683e-07
168 5.7459000758666814e-06 4.6963765903449114e-06 -4.3767240931840391e-06
181 5.4315762996135901e-06 7.2759883603858341e-06 5.3114747606866691e-06
198 6.8228810527760539e-06 8.6070255572236948e-06 4.8872101874079219e-06
197 -1.3356073924233518e-06 7.4221390554114441e-06 1.5431149317282471e-06
180 3.8435058625408449e-06 1.8389046476130371e-05 4.4205591279922622e-07
210 8.2970274363570434e-06 7.9040322138784349e-06 8.7274817911139568e-06
209 5.8719026069504963e-06 8.7671196572110289e-06 2.9500903140279844e-07
182 2.0226816138811966e-06 7.8569827663753142e-06 -7.5603432470446146e-07
195 1.3262652950392752e-05 1.6965871757182627e-05 1.1480982541569299e-06
194 3.5704094100405998e-06 3.1467312668249343e-06 -6.9242485116412251e-06
211 2.1802209173922748e-06 4.5081688783358116e-06 8.6211184253794857e-06
193 4.8599768313116086e-06 9.3046500065386293e-06 2.4754308161683137e-07
223 5.1889006648618512e-06 4.5720196288231763e-06 3.7002963024871785e-06
222 1.0324186785211323e-05 1.1352132107698527e-05 -6.7548129008559208e-07
235 3.5499851215339510e-06 1.4570183035528196e-05 2.0962834442822761e-06
208 3.7199994631012651e-06 4.0453774410961425e-06 -2.6106030111265485e-06
224 1.0558346186301955e-05 2.3213515623218049e-06 4.9576180565123152e-06
207 5.4955491059052113e-06 3.6178399404019268e-06 -9.8939437088516357e-06
206 8.4952175888285052e-06 6.2312958701748357e-06 -6.5418141120879696e-06
236 -5.0608960166957699e-07 5.2543427189292231e-06 -2.3310147291334953e-08
249 1.1365490129310771e-05 4.1337367479768606e-06 -1.2940304464321864e-06
248 1.1827418610729411e-05 8.1857694283531968e-06 -1.0580251627003985e-06
221 7.0443066494857822e-06 1.0109290271917780e-05 -6.0673937768177104e-06
238 6.4984792811202501e-06 1.1039925883294056e-05 6.9966182597669777e-07
237 1.1947124202163437e-05 6.7504161765650099e-06 1.8905470527802187e-06
220 5.7505720756787369e-06 1.0349244690789944e-05 1.0322257872871174e-06
219 3.9938106835087099e-06 7.0455750206717000e-06 -3.1357222148869919e-06
263 7.1946785889174440e-06 1.3626193721443133e-05 1.0525541594474968e-06
262 1.0244990940355241e-05 4.4979405033921303e-06 8.1863528108256185e-07
261 4.0368757506847234e-06 7.5103572718156155e-06 -2.5330454967494200e-06
234 5.2004766504986816e-06 1.6369352432596221e-05 7.2220501225520232e-06
251 7.9146538308349316e-06 1.1178295827976782e-05 3.4790767841211527e-06
250 5.4178405903252133e-06 9.8943528954050643e-06 6.2727353462558601e-06
233 9.8169668537231215e-06 8.3490036622254971e-06 -5.1494915847448236e-06
246 9.0552407313155212e-06 1.2065020931704538e-05 6.2168422970458795e-06
276 7.2411563872162175e-06 8.5094026333457681e-06 9.6074104770144626e-06
275 1.3757406767489294e-05 1.2392242774644159e-05 -5.3327546429500021e-06
274 8.3597399810807331e-06 5.0313499512489862e-06 -2.5896776218209469e-06
247 1.1107455780445663e-05 2.2138800187286620e-06 -8.5183873690886567e-07
264 9.6607683785905846e-06 1.2636108971966510e-05 1.7452930745549079e-06
277 3.5006745630929533e-06 3.6076578454035363e-06 3.2733441516490659e-06
260 5.9467844443092774e-06 8.6683305661693547e-06 3.9172114532943544e-06
259 3.9606784609663217e-06 5.5286064495167611e-06 -1.9606006683498972e-06
289 1.2174057456482157e-05 8.0743952105993736e-06 4.3733606695755136e-07
288 9.9726498935991992e-06 1.6469073972655808e-05 -2.1281292492181526e-06
287 1.0252339177068570e-05 6.3689855421713122e-06 -9.4457601797695539e-06
300 1.6447061438659773e-05 9.0153988224327638e-06 -8.7702381966362674e-07
291 5.4112350196601496e-06 5.0041820403142775e-06 -2.6879050593843325e-07
290 6.3728406135470436e-06 1.2976987423203965e-05 3.7645366741838989e-06
273 9.3741288443689055e-06 1.2003812247239647e-05 4.8191075922379167e-07
303 8.0758483771091507e-06 8.6381095531976998e-06 1.2864963329791008e-05
302 1.3016155532238085e-05 9.2184770552301823e-06 3.3900777298855641e-07
301 1.0137697758041875e-05 1.1424275935109710e-05 2.1109032928743888e-06
314 1.5582833679449813e-05 6.7815584136376543e-06 -1.7578989850006831e-06
313 1.2300738352987904e-05 5.1218945590062082e-06 -4.8327930454812458e-06
304 1.6001923234264549e-05 1.6712683889196489e-05 2.5072473216370869e-06
286 8.2065873426898113e-06 1.5667966067617360e-05 -3.6897457721749808e-07
316 6.1186628898998598e-06 7.1114212365126503e-06 3.7074921649225138e-06
315 8.5490738326112494e-06 1.2932991048060096e-05 8.6840650325969124e-06
328 8.7897648165623328e-06 8.9506683626309285e-06 2.2407855838455931e-06
327 8.2552590104257541e-06 9.0740602643115802e-06 -5.5103313109776385e-06
317 1.8294991124896681e-05 6.7755006565875559e-06 -1.8759704535188564e-07
299 1.1797612504708346e-05 1.4309738178688148e-05 -6.1320792009038630e-06
326 1.3014017880092698e-05 1.3268248586938554e-05 -2.4696596580852033e-06
329 1.9114025693788480e-05 1.4688443016441192e-05 7.1326455075835643e-06
342 1.3302879316369152e-05 1.8281012545140813e-05 2.2403772976523017e-06
341 1.4407113924280152e-05 1.2351166128310494e-05 9.1206293756915917e-07
340 1.0679927498993541e-05 7.2720969491362733e-06 -6.0204549597118541e-06
331 5.4592886663515209e-06 1.5273555864700444e-05 7.2495857709306343e-07
330 1.2743432055296027e-05 1.8840310593846472e-05 7.3552405905905230e-06
339 6.7597861527977566e-06 6.2673534508054468e-06 4.9330457821688553e-08
356 1.5038454150918255e-05 8.3678235567904461e-06 9.8636954308177229e-06
343 1.7706405086309805e-05 1.5798100064854471e-05 5.0907688052197431e-06
355 1.0272933689620031e-05 1.4480292990636427e-05 -5.2496858566520047e-06
354 1.6401522421681250e-05 1.3864821722052806e-05 -1.0384816591763883e-05
353 1.2454525148128623e-05 1.9207734510347067e-05 3.7170794371410218e-07
344 1.1110928340562980e-05 9.4738611037757726e-07 2.7760828949058373e-06
352 1.4712782145362336e-05 1.9812796812708533e-05 -7.4568337700100439e-06
365 9.6833498292150129e-06 1.4870295293133834e-05 -8.8843760102650315e-06
369 2.7383233601328618e-05 1.3991767022661660e-05 3.5660650739454602e-06
368 1.7296638765462933e-05 1.3089009359309802e-05 1.1272787494026112e-06
367 1.8643716041341567e-05 1.8205441352657894e-05 7.3146713013886827e-06
357 1.0634593542905912e-05 1.2133759143946915e-05 4.0445160878354934e-06
370 1.7745887567752534e-05 1.3882508488838921e-05 7.3430817683269479e-06
366 1.7729349169532181e-05 1.5047219304018698e-05 -6.3776260733014956e-07
379 1.8925125183387662e-05 1.5504024646059078e-05 -2.6062504935455670e-06
383 9.0051466855334599e-06 1.2716215880382545e-05 3.4921299257100660e-06
382 1.3880021787282649e-05 1.5814221011345806e-05 9.3093872544935154e-07
381 1.9816863050140839e-05 1.0377436886384721e-05 -1.3194601061681601e-06
380 9.7357767280104256e-06 2.0551092326776511e-05 3.1847879197519225e-06
393 2.3624201797416355e-05 1.5167504605599761e-05 -6.3901542475556722e-06
371 1.5266518296775519e-05 1.2749390046368045e-05 -8.1985247984590587e-06
384 1.3217444584921665e-05 7.2604552849633994e-06 5.2290643800947233e-06
392 2.0083205612982841e-05 2.3283794053061365e-05 -8.8507100279610138e-06
396 2.2700151554431578e-05 1.7022721140530721e-05 1.0950862456306254e-06
395 1.2703944810824307e-05 1.5414592265514567e-05 -9.8532026554039034e-07
394 1.6398878964569366e-05 2.9753162884066984e-05 -1.2935009286913718e-06
407 1.9707189385306556e-05 1.3846978484060179e-05 -5.1715114561424451e-06
397 1.8776573171182833e-05 1.5691716456418707e-05 4.1740300396076288e-06
406 1.7353119220936534e-05 2.5128422130372843e-05 -3.2188602367062196e-06
405 1.7783405064271068e-05 1.7807285807656527e-05 -2.7226648195132005e-06
409 2.1130853189986071e-05 1.6782923534793639e-05 6.6078952236651631e-06
408 2.5644088777450151e-05 2.0989558905674825e-05 2.6382874808236524e-06
421 2.8606744475810016e-05 1.4556313227412919e-05 -7.6436762972906226e-07
420 2.0132547702526280e-05 1.5772806950287096e-05 4.4963404326700147e-06
623 3.0173196858934208e-05 4.2828995570603866e-05 -2.1003749266033108e-06
410 2.4302871684543291e-05 1.6966071757236841e-05 8.9705008347687842e-06
419 1.7602760093073611e-05 4.3132900962261675e-06 -5.1349159730000838e-06
422 2.0198684882125434e-05 1.5143085266000266e-05 -2.8676477460800404e-06
435 2.1689275788869516e-05 1.1428100928927575e-05 -4.9109588015192422e-06
434 2.2383457496469584e-05 1.8111919952762456e-05 9.6894592288885042e-07
433 2.5983799759186951e-05 1.1465794606814242e-05 -3.1946888490139208e-06
423 2.1774959815734509e-05 1.4623296635527909e-05 4.3618835285845550e-07
424 1.8512819161275749e-05 2.8975477650785847e-05 -1.3035888196159943e-05
432 2.2158511613278269e-05 1.2357444085166952e-05 -2.0439223893726499e-06
436 2.2991614333524529e-05 2.1375540512348259e-05 2.1999362622367677e-06
449 2.3346824196967941e-05 1.6628260989618891e-05 1.2643335834926944e-06
448 3.1476575856197777e-05 1.9588805080167204e-05 -8.8842894470140967e-07
447 2.4171417610384349e-05 2.3493956647443029e-05 1.5891959092556676e-07
437 2.1673918262377331e-05 2.2529158246560028e-05 5.3139986991563935e-06
446 2.3664184287934867e-05 1.3996443157514785e-05 9.5651394552683584e-06
445 2.3162253391086254e-05 2.1012737573691848e-05 -3.0354666884300245e-06
624 2.4755038724744304e-05 2.9999745737277569e-05 -7.3555638481282684e-06
462 2.4174409411925697e-05 1.8218736674702458e-05 7.8294441525782084e-06
461 2.6305189874583504e-05 2.3943245432721836e-05 1.2296259662056766e-06
460 1.8391510142009088e-05 2.0910063186685730e-05 2.8433482410774302e-06
463 2.6502916258826137e-05 2.2093484224545782e-05 -1.2295526542943808e-06
464 1.6615376917107883e-05 2.0289602596452692e-05 -1.7093308788530114e-06
450 1.9051563629622830e-05 1.0818883827173758e-05 5.3112506361201723e-06
459 1.7818798063459892e-05 1.9098149567712520e-05 -3.4237151359207802e-06
472 1.4977186193830222e-05 2.9037354843706325e-05 -6.2349772626428094e-06
476 2.6533352407601617e-05 2.6644710361755354e-05 7.1595942431393115e-07
475 2.4772240282839106e-05 2.0993713006712171e-05 -3.9474679760700087e-06
474 2.4722988323955808e-05 2.7470802333740695e-05 -5.1850483227911636e-07
473 2.4183464953773835e-05 2.4962007971185909e-05 1.1094057709369297e-05
486 2.1127969383387827e-05 2.8677274892897084e-05 -3.0120849352499782e-07
477 2.1814968292196371e-05 2.5900568955595713e-05 7.2655492955781084e-06
485 2.2930555974593948e-05 2.3437674369760612e-05 2.1075639108212206e-06
489 2.1667967703187823e-05 2.2832675010249696e-05 1.5468394358695739e-06
488 2.8824376059592277e-05 2.4146371429579397e-05 6.4302756455415884e-06
487 2.6937616227758044e-05 2.4420153906699827e-05 5.9075534648607783e-07
500 2.2310697623641301e-05 2.2060860319917031e-05 2.0766205581975963e-06
490 2.1532604916156205e-05 1.5156404874190052e-05 1.3471385049620891e-06
499 1.9005375708773600e-05 3.0243510403868586e-05 5.2276589268039836e-06
498 2.5773365165362384e-05 2.7150928538201812e-05 -8.1352232793524173e-06
502 2.3945526647972982e-05 1.9161300495685716e-05 -1.6688558088333718e-06
501 2.7660870117983717e-05 2.1444724721292601e-05 -2.6739065504766434e-06
514 2.6227023873844306e-05 2.0466076374799128e-05 1.0857280818490524e-06
513 1.4118076413118769e-05 3.2383323028183512e-05 2.2263888637845472e-06
504 2.2542525392895180e-05 2.4571203318402403e-05 -1.2206891491140745e-06
503 3.0060135101617868e-05 1.5909259521243521e-05 7.5524121496138276e-06
512 2.9110213325614647e-05 2.1523698058131803e-05 4.4228671752376619e-06
516 3.1718860777797412e-05 2.6763404584642109e-05 -4.8877158048888984e-06
529 2.3219933238297329e-05 2.9546345368436945e-05 -5.4624292223016961e-06
515 2.0411864484708988e-05 1.9709933893219478e-05 7.2042950220131103e-07
528 1.3594944192466333e-05 2.8171100182716315e-05 -2.5847071237213800e-06
527 2.6430607120293779e-05 3.0877217218063885e-05 -2.4170459345668957e-06
526 2.4180645342553629e-05 3.0062881871287249e-05 -8.0652585992943901e-07
517 3.4804660732030687e-05 1.9829066723885117e-05 1.8996453181895900e-06
525 2.5084737941156165e-05 1.8397273411257254e-05 7.2780044051948970e-07
542 2.7867197999565795e-05 2.3511011139765640e-05 7.5305139545990807e-06
541 2.4056092361929050e-05 2.2693087330265148e-05 -3.7356630496017366e-06
540 2.9667965054843244e-05 2.2587169683885801e-05 4.3071094361802473e-07
543 3.4169168938558791e-05 2.9399811731768181e-05 8.7206554525371732e-07
530 3.4407764954376925e-05 3.2552739884712162e-05 5.9264830733618803e-06
539 3.0617891705605298e-05 2.1640594817088463e-05 1.1870024562311397e-06
538 2.1781522016935856e-05 3.3085921873150170e-05 8.9980581071858257e-07
556 1.8672249310293957e-05 2.4844905991676505e-05 8.6349079785413589e-07
555 2.3130225519311298e-05 2.4288540307261085e-05 4.8590308289860116e-06
554 2.3680809142499900e-05 2.4233040166483932e-05 4.1747553017614019e-06
553 2.0128046728513882e-05 2.9235545113498838e-05 -9.2563110514264506e-07
544 3.2373617567938787e-05 2.0226050306306510e-05 -3.1226164014372889e-06
557 2.9663951486508300e-05 3.1568611049235380e-05 -2.9385998482716240e-06
552 2.2139758134831886e-05 2.7523416899501301e-05 -6.5901997631529124e-06
565 2.4215508643161689e-05 3.6743922051546474e-05 1.5748813619131244e-06
569 3.1752989329457824e-05 3.2716444670347164e-05 -2.5072939943251807e-06
568 2.4844287185901871e-05 3.1232949989748496e-05 -2.6695194049386846e-06
567 3.1842901692119961e-05 2.6027565926225417e-05 1.0780546942428006e-06
566 2.2776502683782868e-05 3.5406092853571951e-05 6.4315104221335170e-06
570 2.6806196050461852e-05 2.4055396226802890e-05 -9.3940473509861744e-06
579 3.1006775688032220e-05 3.5359501631363880e-05 1.7989040946275604e-06
578 2.5250486743404341e-05 3.1808425977814875e-05 1.0549034107658543e-06
582 2.6932312747944237e-05 2.4539946169368471e-05 2.9688378551439207e-06
581 3.3932233473253161e-05 2.7416635611320673e-05 6.1736740593227101e-06
594 3.3628807845634684e-05 3.4171630661197129e-05 -3.3729683506244508e-06
580 3.0155162842187168e-05 3.0759636044569079e-05 3.2333971229018036e-06
593 3.2639249631103234e-05 2.2801158837284641e-05 3.6162258361004868e-06
619 2.9836853934691235e-05 3.4134939547178755e-05 3.3767317976979554e-06
583 2.0183513242248221e-05 3.6718832521994204e-05 1.3950111329321762e-06
592 2.9756190238828665e-05 3.6209578690020089e-05 2.0467802929372374e-07
596 3.9144288670271934e-05 2.9450082505212336e-05 -3.6877983244908852e-06
595 2.4087846659215537e-05 3.1823436117700367e-05 7.7050512670430620e-06
608 2.8402620443038634e-05 3.3183178899350850e-05 -5.6721813395350210e-07
607 2.5764966579067710e-05 2.7777864405688580e-05 1.0449568377517080e-05
606 2.3557712732973309e-05 3.9250267802584896e-05 -4.7495564284562112e-06
597 3.1202702321950695e-05 3.6461764246801235e-05 -4.4932496570394205e-06
605 2.5630662836401940e-05 3.5387818191864478e-05 -4.7683479457489663e-06
609 3.4040837927628263e-05 3.0973195625674700e-05 4.6452463319537630e-06
622 2.9406679372669032e-05 2.4060778912056985e-05 6.4931475591210164e-06
621 3.1417914077319344e-05 2.8456116348484910e-05 1.1109360521787578e-06
620 3.6086504585205995e-05 3.1097070087963439e-05 -2.8345375644548457e-06
610 2.6296012446489789e-05 3.2533762184281185e-05 -2.6166903354823739e-06
618 2.8556236487878467e-05 3.7651395886826457e-05 -6.9659546690983300e-06
1 0.0000000000000000e+00 0.0000000000000000e+00 0.0000000000000000e+00
2 0.0000000000000000e+00 0.0000000000000000e+00 0.0000000000000000e+00
3 0.0000000000000000e+00 0.0000000000000000e+00 0.0000000000000000e+00
4 0.0000000000000000e+00 0.0000000000000000e+00 0.0000000000000000e+00
14 0.0000000000000000e+00 0.0000000000000000e+00 0.0000000000000000e+00
27 4.6234810131573545e-06 6.7415273142335688e-06 1.9379631335903221e-06
6 0.0000000000000000e+00 0.0000000000000000e+00 0.0000000000000000e+00
15 0.0000000000000000e+00 0.0000000000000000e+00 0.0000000000000000e+00
16 0.0000000000000000e+00 0.0000000000000000e+00 0.0000000000000000e+00
5 0.0000000000000000e+00 0.0000000000000000e+00 0.0000000000000000e+00
17 0.0000000000000000e+00 0.0000000000000000e+00 0.0000000000000000e+00
18 0.0000000000000000e+00 0.0000000000000000e+00 0.0000000000000000e+00
13 0.0000000000000000e+00 0.0000000000000000e+00 0.0000000000000000e+00
40 6.7010727962157659e-07 -9.0308427479214848e-06 2.5734752584546655e-06
19 0.0000000000000000e+00 0.0000000000000000e+00 0.0000000000000000e+00
32 3.9700139518836675e-06 1.5576145872329707e-06 -5.2330824574041306e-06
28 -3.1769031221413488e-06 5.0874650776587869e-06 -1.4774809998060883e-06
29 -1.5803946882984687e-07 -4.1019124152598073e-06 -9.5050492587979525e-07
30 -1.2958764193303224e-06 4.6759168843904223e-06 1.9314133273262792e-06
31 4.3443476180431042e-07 -6.1860312126749852e-06 2.0160061952151607e-06
26 0.0000000000000000e+00 0.0000000000000000e+00 0.0000000000000000e+00
53 -1.0342365051355871e-06 -2.0688140068181917e-06 -5.1504402288767948e-06
45 1.2764686899292563e-06 -1.2827348579705940e-06 1.1934240125909835e-06
41 8.3068108971691466e-07 -1.8080900410898889e-06 5.1785145347745185e-06
54 -9.4720571348313460e-06 4.3600940217695110e-06 7.3211709568271230e-06
42 -1.2557920642903894e-07 -2.5892431009149851e-06 -1.9725784373008449e-06
43 2.2553218756420057e-06 1.1736738978116788e-06 2.3827165746006351e-06
44 3.3496758333340666e-06 -9.2657187823782684e-07 -3.8012556417080228e-06
66 -2.0869280998213965e-06 1.3394702347105836e-06 -1.4311978061491129e-07
58 -5.1851818031527854e-06 1.3939341260343481e-06 -2.3229697741673596e-06
59 5.9250718333801916e-06 7.0178236110365666e-06 3.4224063371748721e-06
67 3.7170588848065485e-06 2.1639678372783088e-06 -3.0118473308980896e-06
55 1.1097346222378150e-07 1.1495365093285996e-06 -1.9932341670041566e-06
68 3.2061213278144578e-06 -1.9373034696071776e-06 4.4171786397672094e-06
56 -4.4990933197830013e-06 -4.2392247816494076e-07 3.8059957441752694e-07
69 -6.4754961458793925e-07 -2.0592927846922800e-06 -5.4105590903829690e-06
57 -5.7130043081007744e-07 -2.4648455424675879e-06 2.8908654993373775e-06
79 4.0708545102986983e-06 4.4387909322264571e-06 -3.1779771461139198e-06
72 2.3689345122229079e-06 2.6396443213980024e-06 7.6713485393128193e-08
80 3.3564399363760714e-06 6.1336327783287336e-06 4.5724644063830751e-07
81 -2.8342598329584566e-07 2.5189490672837094e-06 -3.1712922272860256e-06
82 -1.5761747147510310e-07 2.6325611713482418e-06 -4.4320844963230289e-07
70 -1.5254477354522519e-06 6.8258657227783184e-06 -1.8013980015357920e-06
71 4.9603047654314100e-06 4.4394715913763270e-06 -3.6716687388494430e-06
83 6.8474480826400160e-06 3.3831551018011400e-06 5.4416227558171964e-06
92 3.5591942321630225e-06 6.1428435288278098e-06 -5.1503389225565117e-06
93 4.7700964219893623e-06 2.4027691654081470e-06 1.3342524717051081e-06
85 2.1447554507050873e-06 8.7885125116509058e-06 -7.2412645221242264e-07
94 4.2597894167449485e-06 -2.4799878376270502e-06 3.1136496571332279e-06
95 2.0344471258576150e-06 -4.4037735100597962e-06 -8.6419042130172974e-06
96 -4.3274254685019838e-07 4.0459219269813832e-06 6.3284924142126009e-07
84 2.3466605871786898e-06 2.4690013739248958e-06 -6.0544486114652060e-06
97 -1.4496041222462970e-07 1.7374758752642206e-06 -2.0576261520658034e-06
106 -4.1199575242936697e-06 1.2667593091182895e-05 2.9623330623620560e-06
119 3.8683569701684008e-06 -1.0850648082155767e-06 4.8595709394864177e-06
98 -1.0864239054873687e-06 7.2678453746025832e-07 -1.2323195870349359e-06
99 -1.9692100549529604e-07 6.6588480821483604e-07 -7.5868408822246533e-06
107 -5.7235641260248463e-06 4.2890279524284179e-06 2.2017259987872266e-06
108 3.1756042232171436e-06 1.1250706921195061e-05 -1.5397055920046409e-06
109 4.1053913297638127e-06 6.5667803512055655e-06 -2.6139021922648834e-07
110 1.1379229693851280e-06 3.6182152220572203e-06 -3.7333961326445447e-06
111 1.9818237503820286e-06 -4.6882542108704655e-06 -4.3317669891298469e-06
132 6.9923788743726602e-06 6.1049726215800605e-06 -1.4114708108656733e-06
112 1.4016145910284325e-06 6.6796263994682459e-06 4.9747083429167242e-06
125 -1.2964884393608626e-06 7.2245481877766261e-07 -2.5795262323601621e-06
133 3.7087822195957809e-06 2.0774482635114161e-06 1.8032623459833825e-07
120 1.0089224703812779e-06 1.6603034810579585e-06 1.9705865037691911e-06
121 5.4755300469304024e-06 1.4564782017371456e-06 -1.8391341986359685e-06
122 7.7839329421593595e-06 5.6577392206164236e-06 -1.3126853837631087e-06
123 1.8841489924610597e-06 5.8317785028660945e-06 -1.0795601969462712e-06
124 7.0461575432360869e-06 7.8667786901854445e-06 3.0131272265376866e-06
145 2.8319438095172194e-06 1.3042011628424430e-06 -2.0401865847241039e-06
146 2.3264618949709595e-06 -1.2981673885470441e-06 7.0379231544935059e-06
138 6.1023529048533692e-06 9.0223561491549785e-06 1.8789306339497615e-06
139 7.9763440283665360e-06 7.3189048587182145e-06 -6.7452130441357122e-06
134 3.5807618908016440e-06 -6.6639537514482499e-07 -1.6010779893111011e-06
147 5.5380296477875024e-06 5.7133817982685692e-06 8.2930327986410699e-06
135 -3.5266465901891277e-06 7.5989728064860870e-06 -3.4846520709127020e-06
136 4.3656024877819346e-06 2.4549343039763516e-06 7.0580778566455716e-06
137 5.4552808093451492e-06 8.4847174381297148e-06 -2.9564540538789297e-06
159 5.8878432686840922e-06 2.5403408904819757e-06 -4.5814399010268388e-06
152 1.0299736925354218e-07 2.8367079300585525e-06 7.3854305702441998e-07
160 1.7206037637738689e-06 -8.8404773827781675e-08 -7.8132911697121640e-06
161 -1.1062157410953517e-06 1.1662052613588695e-05 -5.8368257477359836e-06
148 2.4250705555559419e-06 3.6686717166523183e-06 5.5499932765808442e-08
149 1.1937925130683719e-05 -1.5848949911717298e-06 3.5237810926011957e-06
150 4.2184263262391675e-06 5.2784394432770825e-06 2.6767070651479307e-06
151 2.4943300105459629e-06 2.6830747742892791e-06 2.4277195272807892e-06
172 9.9190202186938806e-06 6.9546053783024536e-06 4.9258698151458218e-06
165 5.9889170726547561e-06 2.8329661998619752e-06 1.5057837364147428e-06
173 9.4118045821547514e-06 -9.6557665372177793e-08 2.2350179917762535e-06
174 8.3102861709204380e-07 8.2323744017926364e-06 4.3631899932052933e-06
162 6.9619739371737335e-06 4.5472389616370811e-06 -6.6405897000489601e-06
163 3.2614167845754536e-06 6.3044161667088960e-06 2.8115382468324069e-06
176 8.8637138625265233e-06 1.1535588572411483e-05 -1.7575594426951527e-06
164 1.2770942439443571e-05 6.4972001282229974e-06 5.0536236667972343e-07
175 1.1078718287787176e-05 5.2240577681749290e-06 -7.6888957666092575e-06
185 8.3601301133943608e-06 1.0682452595440474e-05 2.8632136515239954e-06
186 4.8507645368998213e-08 7.8369741622317005e-07 -5.1523537427562371e-06
178 9.5048530371920148e-06 2.2453949514823486e-06 2.3052613909398773e-08
179 9.7972081461109424e-06 1.3151590356097844e-05 -4.4241954044620139e-06
187 6.9310540237713590e-07 7.7831938509735862e-06 -3.7525016714906139e-07
188 4.9738146858673900e-06 1.4162867582523262e-06 -3.7700470851190784e-06
189 5.1708370386023992e-06 1.3789106097436258e-05 -3.6547843087618752e-06
177 9.6887267470579199e-06 8.3268091328194190e-06 -2.7084852940197683e-07
190 6.4926504117701244e-06 1.7607950308729504e-06 -7.4235545818160119e-06
199 4.4602961497858338e-06 3.4522872267988206e-07 1.6813823307850343e-06
212 1.0732091802362931e-05 4.2342803165532900e-06 2.1972773062341142e-06
192 8.1865005812009389e-06 3.9101027979908430e-06 -9.2710056077805408e-07
200 6.1387880267181314e-06 7.3441917035772182e-06 1.0661844607403615e-05
201 8.7916858329024724e-06 1.0589171349582323e-05 -3.5363022002484333e-06
203 9.3775748794922005e-06 7.3749905436794411e-08 -8.6642659889202057e-06
191 1.8409424904689562e-06 8.9558572061461190e-07 4.6064705919158298e-07
204 4.1008001675503589e-06 2.3169410158188107e-06 -2.3341285858350847e-07
202 4.1034852249561871e-06 1.0499461948746004e-06 -5.0111039148745344e-07
225 3.1354285314831717e-06 1.1865710468038856e-05 -3.7586929768240437e-06
218 3.4080478292323644e-07 7.0244798434900315e-06 2.8039516993969189e-07
205 6.8770083620641772e-06 8.4962611836390522e-06 -7.2452048717448800e-06
226 4.8142403188057743e-06 5.2214917991054288e-06 -4.2512146458307264e-06
213 1.0442235900973954e-05 9.2716819972230842e-06 -4.2762427444877282e-06
214 9.9259857629782076e-07 1.1669218490340991e-05 -5.7293737435181833e-06
216 5.3020544303048866e-06 8.4791262675460571e-06 -4.8518970940191141e-06
217 2.1772371793508749e-06 4.0207291807291910e-06 -1.2484840300691989e-06
215 3.4233047155021865e-06 2.3685106236285535e-06 7.7003756792233062e-07
239 5.7897617898045333e-06 9.2770391807104604e-06 -5.5194814725761535e-06
232 5.4208321620288849e-06 6.2299311427202820e-06 -2.3309075303579476e-06
227 1.1022492955554518e-05 6.7877301604349315e-06 -1.5657734954838134e-06
240 5.7035660514126386e-06 8.2853902834229938e-06 -1.3419126721473334e-06
228 7.2520170095112542e-06 6.2145501105248507e-06 1.5354959176541524e-06
229 6.8548526444785693e-06 6.4465795754120396e-06 3.1192667778157819e-07
230 2.1474968165114996e-06 9.9399013296584237e-06 7.3628082071833893e-07
231 4.3647383192980358e-06 5.9933049951929595e-06 -2.5063879799682173e-07
252 -6.2580479331234586e-06 1.2182903120572131e-05 -3.4001591967987032e-06
245 4.8504823506882813e-06 1.0081007335351523e-05 -5.6098597983029908e-06
253 5.4640060807621727e-06 9.6457356698548226e-06 3.6110589964803163e-06
254 7.0134406065638323e-06 4.1166755879648421e-06 2.5189467508242191e-06
241 1.9605594966148904e-06 1.2089094985658310e-05 2.1026645846986599e-06
243 6.1525700062235794e-06 6.8037956963804207e-06 -7.1468256382611614e-06
244 1.0136621704955665e-05 1.0685663687335379e-05 -6.0497227299054558e-06
242 1.2943237960935468e-05 1.0107397443649824e-05 3.1158268312576474e-06
255 1.5481830969005560e-05 5.8091413578747927e-06 -3.0482830474358308e-06
265 7.2722295416268008e-08 8.3803484480396407e-06 3.1780185588801707e-07
258 1.0814108733936804e-05 1.2765135044913056e-05 2.0276047291323900e-06
266 1.2555851540280322e-05 1.1741824469701645e-05 4.2739454728268184e-07
267 4.9797585785321642e-06 1.3048122706582323e-05 -2.3370644770943922e-07
268 6.7351988715267267e-06 1.2471224442799754e-05 1.3700660058000767e-06
256 7.5879421197059272e-06 5.3203526299914664e-06 -4.1157647048325145e-07
269 1.0741208342552485e-05 9.5966835975482011e-06 -3.1179228090715043e-06
257 9.8121722933930064e-06 4.4508048821140864e-06 -5.8020971647622096e-06
279 9.6337771053983455e-06 9.9275112734028310e-06 6.9380947173529890e-07
278 1.0281514428164336e-05 7.9301349885548752e-06 5.8629202856569664e-06
271 9.3770077697673922e-06 1.1511546432544722e-05 -1.7169167311484570e-06
272 1.1895593368805708e-05 9.0985145450847083e-06 -5.7778658052728544e-06
280 3.1696049616997206e-06 9.1539896189951682e-06 2.2953480121445770e-06
281 1.6905563757448098e-05 1.8062101201598717e-05 4.1306384578714427e-06
283 1.1427254820243042e-05 1.3858325426974478e-05 -3.8794824917270067e-06
270 -5.8972526774274001e-07 1.1423149911619878e-05 6.5240477333323551e-07
282 4.2123872177405908e-06 1.6770808609321835e-05 1.6622421158567941e-06
305 1.0578486653350884e-05 1.0730895355794011e-05 -1.6820118828681178e-06
292 5.7458559219295958e-06 1.0483592564034420e-05 6.6968311937183373e-06
285 1.0995862558703930e-05 1.4169095716012874e-05 -4.2466455421251495e-06
293 4.4742084818131796e-06 1.5057320463828290e-05 1.1070514007852367e-06
294 7.5048752912917903e-06 3.8689714930297423e-06 -5.4888718380978829e-06
296 7.2215549858014737e-06 1.0250476964402483e-05 -1.3847684020405938e-06
284 9.2240296358010036e-06 6.0150474587059910e-06 -2.4262468635923127e-07
297 1.2318870870418883e-05 1.0026033317066803e-05 -1.7385714600604828e-06
295 6.4872348184285786e-06 1.2314595217961256e-05 -4.8807920146224743e-06
318 1.3337601051116482e-05 1.0077254419893590e-05 1.5792140874254740e-06
319 1.2458038113875493e-05 8.7926799560491053e-06 2.7815326455364845e-06
311 3.3394330323694937e-06 1.5056457891773857e-05 -5.7476186059642429e-07
298 7.0718861576343570e-06 1.6609070025992813e-05 -3.4715723499274472e-06
307 1.0597995494337404e-05 1.0606731359114303e-05 5.9589079927497716e-06
306 6.4822379003959788e-06 1.4073026246941270e-05 -8.4777711454993024e-06
309 1.6249858137021494e-05 1.6724120789266364e-05 2.1042131057715133e-06
310 1.7800954284095733e-05 1.2216842048304630e-05 9.5273800273659711e-07
308 1.1781881607342464e-05 1.2132415581678286e-05 -3.4322873896345112e-06
332 1.1532628824340184e-05 1.0942427561308139e-05 2.2860083075557836e-06
325 1.0116925582723915e-05 1.5887915626986559e-05 -5.1780312237657596e-07
312 7.6301668223689205e-06 1.4104690309029168e-05 -1.9441561397566145e-06
333 5.4172600277633602e-06 2.1221414288784507e-05 1.8135071594356707e-06
334 1.0242059319805018e-05 1.7457177165129473e-05 -1.1755262036133550e-05
320 9.7345753854693256e-06 1.9803657747588566e-05 9.0411992541012437e-07
321 8.6552900271737412e-06 1.0087398143994836e-05 -1.2559379632099826e-05
323 9.7891380062036488e-06 3.8462037006817387e-06 -6.0334641754994861e-06
324 9.8533296516332023e-06 1.2512104171047225e-05 -6.5206177873362968e-06
322 6.7180380992814743e-06 1.1803391974109995e-05 -1.2088865766407889e-06
345 9.5375539531809492e-06 1.4524288142622903e-05 -7.1057033152930398e-07
338 1.4352734879873753e-05 1.0003736690369463e-05 -6.3505821795396215e-06
346 1.1596230590007162e-05 7.9663439924856732e-06 -3.9597689926727609e-06
347 1.3542185767891533e-05 5.6701765208232693e-06 2.5011622187839458e-07
336 1.8042531686614669e-05 1.4930357698027688e-05 -7.7473792361927324e-06
337 1.5141433128703260e-05 1.5052242504516897e-05 -5.0760393661223245e-07
335 1.7487657812715595e-05 1.5201309899812435e-05 -2.4666745652601907e-06
348 1.3027169320933612e-05 1.5076918703825799e-05 -1.0542395816305860e-05
358 1.5815364417272359e-05 6.3957360181009100e-06 -5.3689186202720936e-07
359 1.5515889289694516e-05 1.2397209654232600e-05 -5.4326619686814564e-06
351 8.3388496019623340e-06 1.9979868521589513e-05 -5.6739123182813318e-06
378 1.5526807823618081e-05 1.5470763008739167e-05 6.0285633501063098e-06
360 1.1993465952768115e-05 1.8817699070281188e-05 -1.7328584248026123e-06
361 1.6710304025014210e-05 1.3167519223438724e-05 3.8584211671136042e-07
349 6.8759222276608483e-06 1.4679102949685130e-05 4.2762633139291429e-06
350 1.7081023983278520e-05 1.4724671474561727e-05 -4.3239417415869463e-06
362 1.4588012422446354e-05 9.4644804092420585e-06 -4.5791594825379611e-06
372 1.9385389881108350e-05 1.5253909763676807e-05 5.1698835045315544e-06
391 2.4970616712689702e-05 1.7193277151585024e-05 -9.1922488708301731e-06
373 1.4036971872149418e-05 2.7615369312241910e-05 -1.5474798413241053e-06
374 9.0641326445369355e-06 1.2694100280993224e-05 -3.6149642058315820e-06
376 1.4704324620609334e-05 1.4381907105385487e-05 2.3344787313674419e-06
363 1.0248341209357775e-05 6.4339321615000938e-06 -2.9818327191018584e-06
364 2.5435754096510116e-05 1.8730789250928574e-05 -3.0233966937943211e-06
375 2.2369877951107514e-05 1.1471409196590290e-05 -2.7239044997178814e-06
385 1.9352674305521204e-05 2.2342481449980073e-05 2.6945398664944597e-07
398 1.9273061643921840e-05 1.6820470524471492e-05 4.0524653876928654e-07
404 2.0193810164725652e-05 1.9838240721817878e-05 -1.5164398650912720e-05
399 1.8291100215537798e-05 1.6229470344483443e-05 9.0884574181896581e-06
386 1.8967289080856678e-05 1.1980162422159878e-05 -5.6369286089437986e-06
387 1.6025483558214605e-05 1.8721847632099122e-05 1.3071607579279102e-06
389 1.7635348880684555e-05 1.3530519313506676e-05 -6.6477046109596971e-06
390 2.2485699484972364e-05 1.8032187862963968e-05 -4.6218722901393130e-06
377 1.1823990666227920e-05 2.0338151919100700e-05 2.8354679085241540e-06
388 1.7519490284501443e-05 9.5312122557141076e-06 5.8119450093546589e-06
412 1.7437822316404615e-05 1.7229103908006013e-05 9.1640172551112809e-07
417 1.4850533034097511e-05 1.4493400210305840e-05 -8.0606706210335796e-06
418 2.2819654343922053e-05 2.0470037407322088e-05 -5.2687853237999850e-06
400 9.3801426062117006e-06 1.7786524609852245e-05 6.3674806157123101e-07
413 2.0436600071152804e-05 2.2990264068432250e-05 2.7286793569604937e-06
401 2.3276611773719241e-05 1.7698992966052365e-05 -2.2260258921625679e-06
402 1.8834225773846463e-05 1.6978262612038936e-05 -4.4690468126375192e-06
403 2.7745436500429066e-05 1.6377853863520646e-05 -3.3660759056334396e-06
430 2.3703163883610397e-05 2.1992284263700353e-05 -9.3635119649589607e-06
425 2.4014921442744278e-05 1.9094417015678388e-05 1.5676567653149540e-06
444 2.8014403913559273e-05 2.3881971986432575e-05 -3.7802369874267067e-06
431 2.0709509873361903e-05 1.9820387545835314e-05 -2.0150210940842830e-06
426 2.0472081705224011e-05 2.0663162197969816e-05 8.1191379229592712e-07
427 1.6000210648211804e-05 1.7311699800680234e-05 5.7268674968842719e-06
414 1.8853442763122163e-05 1.8820240046268584e-05 -7.7527217491674740e-06
416 1.5959222517753231e-05 2.7417389540457987e-05 2.5032323764710991e-06
443 2.2652786185111057e-05 2.5481528364554988e-05 -8.1229573382273513e-06
415 1.4694669714794687e-05 1.6535062224932790e-05 -2.4487084878619288e-06
438 2.8469903073155212e-05 1.6451006576256127e-05 -9.8821574566152083e-07
457 2.9255500004212970e-05 1.6964556439176246e-05 -2.4003958334853858e-06
439 1.6317770470469644e-05 1.7335157863694040e-05 -3.1572905690802032e-06
440 1.5199005014346732e-05 1.7701277983307379e-05 -1.6583186144521255e-06
441 2.2520978196220193e-05 1.7997621371628925e-05 -5.6060707273439697e-06
429 1.8144706215662499e-05 1.8736821840923384e-05 -4.9737731300071687e-06
456 1.7352208558599487e-05 2.2210142550183991e-05 -1.5085985951227547e-06
428 2.4526130771091528e-05 2.3600617580632797e-05 -2.9221375202075503e-06
451 2.9438021544778187e-05 2.5195746297959315e-05 4.7861732902463294e-06
452 1.6573891338947413e-05 1.1934233031935219e-05 -4.4145523508611693e-06
470 2.3087585824886049e-05 1.9064330533093411e-05 3.9532790384406048e-06
471 3.1302456558092303e-05 2.0635554212820914e-05 -1.1417049704254558e-05
453 2.4975487687249373e-05 1.8998340282311934e-05 -4.0248962888950507e-06
454 1.5551802325813366e-05 1.7230225607338790e-05 -2.0822074383038212e-07
442 1.7180995432089850e-05 2.6015871441163582e-05 -5.4758507043984590e-06
469 2.0531293833768285e-05 1.8349661745881924e-05 -3.2173086144193044e-06
455 2.1255975118949900e-05 1.6677238595907523e-05 -4.3930212963830972e-06
465 2.3647639601132368e-05 3.1557539722863017e-05 -1.5376345309303789e-06
478 2.2813858771761798e-05 1.8868479298168018e-05 -3.0073381028185362e-07
484 2.3873526058042976e-05 2.0846339611422240e-05 -6.7313143169951495e-06
466 2.6178999524095865e-05 1.9144749749720870e-05 1.7615064673829602e-06
467 2.4153698784265275e-05 2.0413536971799910e-05 -3.1327248547671504e-06
482 2.5972162670880656e-05 2.5476270050438942e-05 -2.2413951461957258e-06
495 2.9801825723651562e-05 2.1085230710656484e-05 -5.7610819829903567e-06
483 2.1810780548315689e-05 2.3919072528048243e-05 -2.0504282233941762e-07
468 2.3139711487257175e-05 2.3572274569849828e-05 -4.6515767918810676e-07
491 1.9825410012129602e-05 2.2779050595930315e-05 9.0519941189215328e-06
492 2.0664704668556502e-05 2.3887463682335458e-05 -4.3811659578621022e-06
497 3.0518875912326606e-05 2.2725238852183946e-05 -1.9714880265297442e-06
479 2.6648348755643339e-05 2.0749721338393992e-05 -6.8125090186227368e-06
480 2.7153693481901972e-05 2.1720454802722357e-05 -4.0614996586190907e-07
481 3.1863114178677516e-05 2.8000383895778007e-05 -5.3467258602848557e-06
508 2.8118856572329530e-05 2.0545740357447858e-05 -6.5142213182414102e-06
509 3.1231385350908795e-05 2.9223023019460457e-05 -2.4317218202902836e-06
496 1.8139709001178040e-05 2.8278687762699991e-05 -8.2729826326829550e-06
505 2.6411376717437283e-05 2.5592594747159902e-05 5.8612234597572572e-06
510 2.4001041427566472e-05 1.7345729848158483e-05 1.0887342928022138e-06
511 2.8391959440655226e-05 2.1611356863352894e-05 9.4476251720667972e-06
493 3.3697448239333657e-05 2.6209689877374630e-05 6.9975128225269645e-07
506 2.4907230456176055e-05 1.7440927838606438e-05 4.7851247241438216e-06
494 2.8363895044420367e-05 2.5661821976304117e-05 -9.2266072606933257e-06
521 2.6936945350492705e-05 2.8083055592778399e-05 9.5190753608662390e-06
522 2.8078843289214809e-05 2.9849025999353314e-05 -6.3592235494175591e-06
523 2.5326689102014032e-05 2.9576570956478829e-05 -3.3228675317750005e-06
518 2.1913731006901107e-05 1.8714460487155735e-05 2.5903899911257766e-07
537 2.4340660773451259e-05 2.7138501962189120e-05 -6.9544076793317602e-06
524 2.5132613336440602e-05 3.0553227515570203e-05 -1.3720351958595283e-05
519 3.5031488281515600e-05 1.9576627141610474e-05 -2.5104815307997000e-06
520 2.3732170834988414e-05 2.9051935663060103e-05 -5.0919236156569233e-06
507 3.0706197767923302e-05 2.4699140263194426e-05 -2.4220441791664789e-06
534 2.7578193185952315e-05 2.7184939691386392e-05 -9.2680344756403686e-06
535 3.0381694513946275e-05 3.0524996942382551e-05 -1.0263889857862691e-06
536 2.5204725591718854e-05 2.7625747561275734e-05 -2.7845348698892922e-06
531 2.3805779368544446e-05 2.5632964450116769e-05 -1.2888958550567843e-05
532 3.9579012313792477e-05 2.3169710962038958e-05 2.1587737736193844e-06
550 1.8438628821563944e-05 2.5506535653154332e-05 -3.7792939655309685e-06
551 2.1145948637196877e-05 2.9723645689188419e-05 -4.4353099884079014e-06
533 2.8493454871193683e-05 3.2543260306813116e-05 5.6829529067792185e-07
547 3.0734837907951574e-05 3.0224322205720100e-05 -9.9489917320542737e-07
560 3.0033997541822425e-05 3.0073782021683831e-05 -6.9770807849797472e-06
548 2.9584373977121030e-05 2.9735284103900110e-05 -3.3281746537144799e-06
549 1.6620447625212040e-05 2.9649737674649569e-05 1.9258598640663050e-06
545 3.0096324061469792e-05 3.2461873158004694e-05 -2.0776548977399229e-06
564 2.5078216601619164e-05 3.1907946214349018e-05 8.5656408714303024e-07
546 3.0246494904325608e-05 2.7708291000331887e-05 -4.0949024475316788e-06
573 2.9818095478767750e-05 2.9416417000405734e-05 -8.3814213747340791e-06
574 2.1757540260321908e-05 2.6227792921658106e-05 -7.6137642364699094e-06
561 2.5260402611942553e-05 2.6626120952413255e-05 -8.2779991785661902e-06
562 2.3792036409903011e-05 3.1703721762140835e-05 -5.7499832722714761e-06
563 3.2704160323600293e-05 2.6361336868243224e-05 -3.4117500878032930e-07
558 2.7331399007229448e-05 3.3819005195511924e-05 -5.3764427695834222e-06
571 2.6205939057681398e-05 2.9442579828857559e-05 2.5509836203385780e-07
577 2.5417453638435122e-05 3.5876357349992323e-05 3.7673359592547528e-06
559 2.4379929072219641e-05 2.3386964068407909e-05 -2.3846585624070870e-06
586 2.2885782799730346e-05 3.4669701951809839e-05 -2.8642744075916934e-06
587 2.2529441235111406e-05 3.2996853940169960e-05 -1.0623064952000270e-06
575 3.2789351299016163e-05 3.0756587208629962e-05 -4.5483780728621478e-06
588 3.9376941521058617e-05 3.0847175018889475e-05 -7.4091029642366158e-07
576 2.3244063822403918e-05 3.3807665195612626e-05 1.7596613020041321e-06
585 2.8991217687150052e-05 3.4917636945422916e-05 -5.9262123717762748e-07
572 2.7104166356954728e-05 2.5779676904979201e-05 -2.9172413416817716e-07
590 2.3365769404477898e-05 3.5824457447376326e-05 -2.6597216170005697e-06
591 2.8417767092540109e-05 3.4272233795689758e-05 -6.1081783998928628e-06
599 2.2669373176727359e-05 3.1855245819841966e-05 -6.6697980592733493e-06
600 2.5105842319938392e-05 2.5060914746129667e-05 -5.1771987534941050e-06
601 2.7522968365572315e-05 3.5825872325493778e-05 -4.3742400182534743e-06
602 2.3554582867163658e-05 3.3038855434239325e-05 -6.3992834196465699e-06
589 2.7542165275119811e-05 3.0966503093242163e-05 -3.5991723788550723e-06
598 3.8863767192388757e-05 3.0179926902211265e-05 5.2205810084954128e-06
604 2.6841549369330117e-05 3.3910267242555477e-05 -1.3542396206915531e-06
612 2.1210928247774871e-05 2.5617263785238199e-05 -7.9596465885186453e-07
613 2.8574753886744824e-05 3.6855232397716778e-05 -6.9312288352369815e-06
615 2.7554690298433470e-05 3.6168004893398556e-05 -4.2117803734830010e-06
603 2.5236415747927459e-05 2.8995963429986955e-05 -4.3975855225219678e-06
616 2.4334770567348398e-05 3.2778586128880759e-05 -2.0485961558647100e-06
614 2.5185899685029717e-05 3.3370446394132380e-05 -3.7685141950687921e-06
611 3.2826205333508226e-05 3.2796160015422010e-05 -2.0777619116908175e-06
617 2.6335314155499711e-05 2.6074600439034865e-05 -2.9801085344834702e-06
411 1.0468363343139186e-05 1.4071432380442022e-05 1.1003129998852575e-06
458 1.9620160234366837e-05 2.9630615397224769e-05 -6.1582762198511819e-06
584 2.3521778772930364e-05 2.5303890997662215e-05 -5.2758876198558354e-07

Bonds

1 5 8 9
2 7 8 21
3 5 9 10
4 7 9 22
5 5 7 8
6 7 7 20
7 5 11 12
8 7 11 24
9 5 10 11
10 7 10 23
11 6 23 24
12 8 23 36
13 6 21 22
14 8 21 34
15 6 22 23
16 8 22 35
17 5 12 13
18 7 12 25
19 6 20 21
20 8 20 33
21 6 24 25
22 8 24 37
23 5 37 38
24 7 37 50
25 5 36 37
26 7 36 49
27 5 35 36
28 7 35 48
29 5 34 35
30 7 34 47
31 6 25 26
32 8 25 38
33 5 33 34
34 7 33 46
35 6 46 47
36 8 46 59
37 6 50 51
38 8 50 63
39 6 51 52
40 8 51 64
41 6 49 50
42 8 49 62
43 6 48 49
44 8 48 61
45 5 38 39
46 7 38 51
47 7 39 52
48 3 39 66
49 6 47 48
50 8 47 60
51 5 60 61
52 7 60 73
53 5 64 65
54 7 64 77
55 5 63 64
56 7 63 76
57 5 62 63
58 7 62 75
59 5 61 62
60 7 61 74
61 6 74 75
62 8 74 87
63 7 65 78
64 3 65 92
65 8 52 65
66 3 52 79
67 6 73 74
68 8 73 86
69 6 77 78
70 8 77 90
71 6 76 77
72 8 76 89
73 6 75 76
74 8 75 88
75 5 88 89
76 7 88 101
77 8 78 91
78 3 78 105
79 5 105 106
80 7 105 118
81 5 87 88
82 7 87 100
83 5 86 87
84 7 86 99
85 5 90 91
86 7 90 103
87 5 89 90
88 7 89 102
89 6 102 103
90 8 102 115
91 6 101 102
92 8 101 114
93 6 118 119
94 8 118 131
95 7 91 104
96 3 91 118
97 6 100 101
98 8 100 113
99 8 104 117
100 3 104 131
101 6 103 104
102 8 103 116
103 5 116 117
104 7 116 129
105 5 115 116
106 7 115 128
107 5 114 115
108 7 114 127
109 5 131 132
110 7 131 144
111 5 113 114
112 7 113 126
113 7 117 130
114 3 117 144
115 8 130 143
116 3 130 157
117 6 129 130
118 8 129 142
119 6 128 129
120 8 128 141
121 6 144 145
122 8 144 157
123 6 127 128
124 8 127 140
125 6 126 127
126 8 126 139
127 6 170 171
128 8 170 183
129 7 143 156
130 3 143 170
131 5 142 143
132 7 142 155
133 5 141 142
134 7 141 154
135 5 158 159
136 7 158 171
137 5 157 158
138 7 157 170
139 5 140 141
140 7 140 153
141 6 153 154
142 8 153 166
143 5 183 184
144 7 183 196
145 8 156 169
146 3 156 183
147 6 155 156
148 8 155 168
149 6 154 155
150 8 154 167
151 6 171 172
152 8 171 184
153 5 184 185
154 7 184 197
155 5 167 168
156 7 167 180
157 5 166 167
158 7 166 179
159 6 196 197
160 8 196 209
161 7 169 182
162 3 169 196
163 5 168 169
164 7 168 181
165 6 181 182
166 8 181 194
167 6 198 199
168 8 198 211
169 6 197 198
170 8 197 210
171 6 180 181
172 8 180 193
173 5 210 211
174 7 210 223
175 5 209 210
176 7 209 222
177 8 182 195
178 3 182 209
179 7 195 208
180 3 195 222
181 5 194 195
182 7 194 207
183 5 211 212
184 7 211 224
185 5 193 194
186 7 193 206
187 6 223 224
188 8 223 236
189 6 222 223
190 8 222 235
191 5 235 236
192 7 235 248
193 8 208 221
194 3 208 235
195 6 224 225
196 8 224 237
197 6 207 208
198 8 207 220
199 6 206 207
200 8 206 219
201 5 236 237
202 7 236 249
203 6 249 250
204 8 249 262
205 6 248 249
206 8 248 261
207 7 221 234
208 3 221 248
209 5 238 239
210 7 238 251
211 5 237 238
212 7 237 250
213 5 220 221
214 7 220 233
215 5 219 220
216 7 219 232
217 5 263 264
218 7 263 276
219 5 262 263
220 7 262 275
221 5 261 262
222 7 261 274
223 8 234 247
224 3 234 261
225 6 251 252
226 8 251 264
227 6 250 251
228 8 250 263
229 6 233 234
230 8 233 246
231 5 246 247
232 7 246 259
233 6 276 277
234 8 276 289
235 6 275 276
236 8 275 288
237 6 274 275
238 8 274 287
239 7 247 260
240 3 247 274
241 5 264 265
242 7 264 277
243 6 277 278
244 8 277 290
245 8 260 273
246 3 260 287
247 6 259 260
248 8 259 272
249 5 289 290
250 7 289 302
251 5 288 289
252 7 288 301
253 5 287 288
254 7 287 300
255 6 300 301
256 8 300 313
257 5 291 292
258 7 291 304
259 5 290 291
260 7 290 303
261 7 273 286
262 3 273 300
263 6 303 304
264 8 303 316
265 6 302 303
266 8 302 315
267 6 301 302
268 8 301 314
269 5 314 315
270 7 314 327
271 5 313 314
272 7 313 326
273 6 304 305
274 8 304 317
275 8 286 299
276 3 286 313
277 5 316 317
278 7 316 329
279 5 315 316
280 7 315 328
281 6 328 329
282 8 328 341
283 6 327 328
284 8 327 340
285 5 317 318
286 7 317 330
287 7 299 312
288 3 299 326
289 6 326 327
290 8 326 339
291 6 329 330
292 8 329 342
293 5 342 343
294 7 342 355
295 5 341 342
296 7 341 354
297 5 340 341
298 7 340 353
299 6 331 332
300 8 331 344
301 6 330 331
302 8 330 343
303 5 339 340
304 7 339 352
305 6 356 357
306 8 356 369
307 5 343 344
308 7 343 356
309 6 355 356
310 8 355 368
311 6 354 355
312 8 354 367
313 6 353 354
314 8 353 366
315 5 344 345
316 7 344 357
317 6 352 353
318 8 352 365
319 5 365 366
320 7 365 378
321 5 369 370
322 7 369 382
323 5 368 369
324 7 368 381
325 5 367 368
326 7 367 380
327 6 357 358
328 8 357 370
329 5 370 371
330 7 370 383
331 5 366 367
332 7 366 379
333 6 379 380
334 8 379 392
335 6 383 384
336 8 383 396
337 6 382 383
338 8 382 395
339 6 381 382
340 8 381 394
341 6 380 381
342 8 380 393
343 5 393 394
344 7 393 406
345 5 371 372
346 7 371 384
347 6 384 385
348 8 384 397
349 5 392 393
350 7 392 405
351 5 396 397
352 7 396 409
353 5 395 396
354 7 395 408
355 5 394 395
356 7 394 407
357 6 407 408
358 8 407 420
359 5 397 398
360 7 397 410
361 6 406 407
362 8 406 419
363 6 405 406
364 8 405 418
365 6 409 410
366 8 409 422
367 6 408 409
368 8 408 421
369 5 421 422
370 7 421 434
371 5 420 421
372 7 420 433
373 6 623 624
374 6 410 411
375 8 410 423
376 5 419 420
377 7 419 432
378 5 422 423
379 7 422 435
380 6 435 436
381 8 435 448
382 6 434 435
383 8 434 447
384 6 433 434
385 8 433 446
386 5 423 424
387 7 423 436
388 5 424 425
389 7 424 437
390 6 432 433
391 8 432 445
392 6 436 437
393 8 436 449
394 5 449 450
395 7 449 462
396 5 448 449
397 7 448 461
398 5 447 448
399 7 447 460
400 6 437 438
401 8 437 450
402 5 446 447
403 7 446 459
404 5 445 446
405 7 445 458
406 6 462 463
407 8 462 475
408 6 461 462
409 8 461 474
410 6 460 461
411 8 460 473
412 6 463 464
413 8 463 476
414 6 464 465
415 8 464 477
416 5 450 451
417 7 450 463
418 6 459 460
419 8 459 472
420 5 472 473
421 7 472 485
422 5 476 477
423 7 476 489
424 5 475 476
425 7 475 488
426 5 474 475
427 7 474 487
428 5 473 474
429 7 473 486
430 6 486 487
431 8 486 499
432 5 477 478
433 7 477 490
434 6 485 486
435 8 485 498
436 6 489 490
437 8 489 502
438 6 488 489
439 8 488 501
440 6 487 488
441 8 487 500
442 5 500 501
443 7 500 513
444 6 490 491
445 8 490 503
446 5 499 500
447 7 499 512
448 5 498 499
449 7 498 511
450 5 502 503
451 7 502 515
452 5 501 502
453 7 501 514
454 6 514 515
455 8 514 527
456 6 513 514
457 8 513 526
458 5 504 505
459 7 504 517
460 5 503 504
461 7 503 516
462 6 512 513
463 8 512 525
464 6 516 517
465 8 516 529
466 5 529 530
467 7 529 542
468 6 515 516
469 8 515 528
470 5 528 529
471 7 528 541
472 5 527 528
473 7 527 540
474 5 526 527
475 7 526 539
476 6 517 518
477 8 517 530
478 5 525 526
479 7 525 538
480 6 542 543
481 8 542 555
482 6 541 542
483 8 541 554
484 6 540 541
485 8 540 553
486 6 543 544
487 8 543 556
488 5 530 531
489 7 530 543
490 6 539 540
491 8 539 552
492 6 538 539
493 8 538 551
494 5 556 557
495 7 556 569
496 5 555 556
497 7 555 568
498 5 554 555
499 7 554 567
500 5 553 554
501 7 553 566
502 6 544 545
503 8 544 557
504 5 557 558
505 7 557 570
506 5 552 553
507 7 552 565
508 6 565 566
509 8 565 578
510 6 569 570
511 8 569 582
512 6 568 569
513 8 568 581
514 6 567 568
515 8 567 580
516 6 566 567
517 8 566 579
518 6 570 571
519 8 570 583
520 5 579 580
521 7 579 592
522 5 578 579
523 7 578 591
524 5 582 583
525 7 582 595
526 5 581 582
527 7 581 594
528 6 594 595
529 8 594 607
530 5 580 581
531 7 580 593
532 6 593 594
533 8 593 606
534 6 619 620
535 5 583 584
536 7 583 596
537 6 592 593
538 8 592 605
539 6 596 597
540 8 596 609
541 6 595 596
542 8 595 608
543 5 608 609
544 7 608 621
545 5 607 608
546 7 607 620
547 5 606 607
548 7 606 619
549 6 597 598
550 8 597 610
551 5 605 606
552 7 605 618
553 5 609 610
554 7 609 622
555 6 622 623
556 6 621 622
557 6 620 621
558 5 610 611
559 7 610 623
560 6 618 619
561 5 1 2
562 7 1 14
563 5 2 3
564 7 2 15
565 5 3 4
566 7 3 16
567 5 4 5
568 7 4 17
569 6 14 15
570 8 14 27
571 5 27 28
572 7 27 40
573 5 6 7
574 7 6 19
575 6 15 16
576 8 15 28
577 6 16 17
578 8 16 29
579 5 5 6
580 7 5 18
581 6 17 18
582 8 17 30
583 6 18 19
584 8 18 31
585 7 13 26
586 3 13 40
587 6 40 41
588 8 40 53
589 6 19 20
590 8 19 32
591 5 32 33
592 7 32 45
593 5 28 29
594 7 28 41
595 5 29 30
596 7 29 42
597 5 30 31
598 7 30 43
599 5 31 32
600 7 31 44
601 8 26 39
602 3 26 53
603 5 53 54
604 7 53 66
605 6 45 46
606 8 45 58
607 6 41 42
608 8 41 54
609 5 54 55
610 7 54 67
611 6 42 43
612 8 42 55
613 6 43 44
614 8 43 56
615 6 44 45
616 8 44 57
617 6 66 67
618 8 66 79
619 5 58 59
620 7 58 71
621 5 59 60
622 7 59 72
623 6 67 68
624 8 67 80
625 5 55 56
626 7 55 68
627 6 68 69
628 8 68 81
629 5 56 57
630 7 56 69
631 6 69 70
632 8 69 82
633 5 57 58
634 7 57 70
635 5 79 80
636 7 79 92
637 6 72 73
638 8 72 85
639 5 80 81
640 7 80 93
641 5 81 82
642 7 81 94
643 5 82 83
644 7 82 95
645 6 70 71
646 8 70 83
647 6 71 72
648 8 71 84
649 5 83 84
650 7 83 96
651 6 92 93
652 8 92 105
653 6 93 94
654 8 93 106
655 5 85 86
656 7 85 98
657 6 94 95
658 8 94 107
659 6 95 96
660 8 95 108
661 6 96 97
662 8 96 109
663 5 84 85
664 7 84 97
665 6 97 98
666 8 97 110
667 5 106 107
668 7 106 119
669 6 119 120
670 8 119 132
671 6 98 99
672 8 98 111
673 6 99 100
674 8 99 112
675 5 107 108
676 7 107 120
677 5 108 109
678 7 108 121
679 5 109 110
680 7 109 122
681 5 110 111
682 7 110 123
683 5 111 112
684 7 111 124
685 5 132 133
686 7 132 145
687 5 112 113
688 7 112 125
689 6 125 126
690 8 125 138
691 5 133 134
692 7 133 146
693 6 120 121
694 8 120 133
695 6 121 122
696 8 121 134
697 6 122 123
698 8 122 135
699 6 123 124
700 8 123 136
701 6 124 125
702 8 124 137
703 6 145 146
704 8 145 158
705 6 146 147
706 8 146 159
707 5 138 139
708 7 138 151
709 5 139 140
710 7 139 152
711 5 134 135
712 7 134 147
713 6 147 148
714 8 147 160
715 5 135 136
716 7 135 148
717 5 136 137
718 7 136 149
719 5 137 138
720 7 137 150
721 5 159 160
722 7 159 172
723 6 152 153
724 8 152 165
725 5 160 161
726 7 160 173
727 5 161 162
728 7 161 174
729 6 148 149
730 8 148 161
731 6 149 150
732 8 149 162
733 6 150 151
734 8 150 163
735 6 151 152
736 8 151 164
737 6 172 173
738 8 172 185
739 5 165 166
740 7 165 178
741 6 173 174
742 8 173 186
743 6 174 175
744 8 174 187
745 5 162 163
746 7 162 175
747 5 163 164
748 7 163 176
749 6 176 177
750 8 176 189
751 5 164 165
752 7 164 177
753 6 175 176
754 8 175 188
755 5 185 186
756 7 185 198
757 5 186 187
758 7 186 199
759 6 178 179
760 8 178 191
761 6 179 180
762 8 179 192
763 5 187 188
764 7 187 200
765 5 188 189
766 7 188 201
767 5 189 190
768 7 189 202
769 6 177 178
770 8 177 190
771 5 190 191
772 7 190 203
773 6 199 200
774 8 199 212
775 5 212 213
776 7 212 225
777 5 192 193
778 7 192 205
779 6 200 201
780 8 200 213
781 6 201 202
782 8 201 214
783 6 203 204
784 8 203 216
785 5 191 192
786 7 191 204
787 6 204 205
788 8 204 217
789 6 202 203
790 8 202 215
791 6 225 226
792 8 225 238
793 5 218 219
794 7 218 231
795 6 205 206
796 8 205 218
797 6 226 227
798 8 226 239
799 5 213 214
800 7 213 226
801 5 214 215
802 7 214 227
803 5 216 217
804 7 216 229
805 5 217 218
806 7 217 230
807 5 215 216
808 7 215 228
809 5 239 240
810 7 239 252
811 6 232 233
812 8 232 245
813 6 227 228
814 8 227 240
815 5 240 241
816 7 240 253
817 6 228 229
818 8 228 241
819 6 229 230
820 8 229 242
821 6 230 231
822 8 230 243
823 6 231 232
824 8 231 244
825 6 252 253
826 8 252 265
827 5 245 246
828 7 245 258
829 6 253 254
830 8 253 266
831 6 254 255
832 8 254 267
833 5 241 242
834 7 241 254
835 5 243 244
836 7 243 256
837 5 244 245
838 7 244 257
839 5 242 243
840 7 242 255
841 6 255 256
842 8 255 268
843 5 265 266
844 7 265 278
845 6 258 259
846 8 258 271
847 5 266 267
848 7 266 279
849 5 267 268
850 7 267 280
851 5 268 269
852 7 268 281
853 6 256 257
854 8 256 269
855 5 269 270
856 7 269 282
857 6 257 258
858 8 257 270
859 6 279 280
860 8 279 292
861 6 278 279
862 8 278 291
863 5 271 272
864 7 271 284
865 5 272 273
866 7 272 285
867 6 280 281
868 8 280 293
869 6 281 282
870 8 281 294
871 6 283 284
872 8 283 296
873 5 270 271
874 7 270 283
875 6 282 283
876 8 282 295
877 6 305 306
878 8 305 318
879 5 292 293
880 7 292 305
881 6 285 286
882 8 285 298
883 5 293 294
884 7 293 306
885 5 294 295
886 7 294 307
887 5 296 297
888 7 296 309
889 6 284 285
890 8 284 297
891 5 297 298
892 7 297 310
893 5 295 296
894 7 295 308
895 5 318 319
896 7 318 331
897 5 319 320
898 7 319 332
899 6 311 312
900 8 311 324
901 5 298 299
902 7 298 311
903 6 307 308
904 8 307 320
905 6 306 307
906 8 306 319
907 6 309 310
908 8 309 322
909 6 310 311
910 8 310 323
911 6 308 309
912 8 308 321
913 6 332 333
914 8 332 345
915 7 325 338
916 3 325 352
917 8 312 325
918 3 312 339
919 6 333 334
920 8 333 346
921 6 334 335
922 8 334 347
923 5 320 321
924 7 320 333
925 5 321 322
926 7 321 334
927 5 323 324
928 7 323 336
929 5 324 325
930 7 324 337
931 5 322 323
932 7 322 335
933 5 345 346
934 7 345 358
935 8 338 351
936 3 338 365
937 5 346 347
938 7 346 359
939 5 347 348
940 7 347 360
941 6 336 337
942 8 336 349
943 6 337 338
944 8 337 350
945 6 335 336
946 8 335 348
947 5 348 349
948 7 348 361
949 6 358 359
950 8 358 371
951 6 359 360
952 8 359 372
953 7 351 364
954 3 351 378
955 6 378 379
956 8 378 391
957 6 360 361
958 8 360 373
959 6 361 362
960 8 361 374
961 5 349 350
962 7 349 362
963 5 350 351
964 7 350 363
965 6 362 363
966 8 362 375
967 5 372 373
968 7 372 385
969 5 391 392
970 7 391 404
971 5 373 374
972 7 373 386
973 5 374 375
974 7 374 387
975 5 376 377
976 7 376 389
977 6 363 364
978 8 363 376
979 8 364 377
980 3 364 391
981 5 375 376
982 7 375 388
983 6 385 386
984 8 385 398
985 5 398 399
986 7 398 411
987 6 404 405
988 8 404 417
989 5 399 400
990 7 399 412
991 6 386 387
992 8 386 399
993 6 387 388
994 8 387 400
995 6 389 390
996 8 389 402
997 8 390 403
998 3 390 417
999 7 377 390
1000 3 377 404
1001 6 388 389
1002 8 388 401
1003 6 412 413
1004 8 412 425
1005 5 417 418
1006 7 417 430
1007 5 418 419
1008 7 418 431
1009 5 400 401
1010 7 400 413
1011 6 413 414
1012 8 413 426
1013 5 401 402
1014 7 401 414
1015 5 402 403
1016 7 402 415
1017 7 403 416
1018 3 403 430
1019 6 430 431
1020 8 430 443
1021 5 425 426
1022 7 425 438
1023 5 444 445
1024 7 444 457
1025 6 431 432
1026 8 431 444
1027 5 426 427
1028 7 426 439
1029 5 427 428
1030 7 427 440
1031 6 414 415
1032 8 414 427
1033 8 416 429
1034 3 416 443
1035 5 443 444
1036 7 443 456
1037 6 415 416
1038 8 415 428
1039 6 438 439
1040 8 438 451
1041 6 457 458
1042 8 457 470
1043 6 439 440
1044 8 439 452
1045 6 440 441
1046 8 440 453
1047 6 441 442
1048 8 441 454
1049 7 429 442
1050 3 429 456
1051 6 456 457
1052 8 456 469
1053 5 428 429
1054 7 428 441
1055 5 451 452
1056 7 451 464
1057 5 452 453
1058 7 452 465
1059 5 470 471
1060 7 470 483
1061 5 471 472
1062 7 471 484
1063 5 453 454
1064 7 453 466
1065 5 454 455
1066 7 454 467
1067 8 442 455
1068 3 442 469
1069 5 469 470
1070 7 469 482
1071 7 455 468
1072 3 455 482
1073 6 465 466
1074 8 465 478
1075 5 478 479
1076 7 478 491
1077 6 484 485
1078 8 484 497
1079 6 466 467
1080 8 466 479
1081 6 467 468
1082 8 467 480
1083 6 482 483
1084 8 482 495
1085 5 495 496
1086 7 495 508
1087 6 483 484
1088 8 483 496
1089 8 468 481
1090 3 468 495
1091 6 491 492
1092 8 491 504
1093 6 492 493
1094 8 492 505
1095 5 497 498
1096 7 497 510
1097 5 479 480
1098 7 479 492
1099 5 480 481
1100 7 480 493
1101 7 481 494
1102 3 481 508
1103 6 508 509
1104 8 508 521
1105 6 509 510
1106 8 509 522
1107 5 496 497
1108 7 496 509
1109 5 505 506
1110 7 505 518
1111 6 510 511
1112 8 510 523
1113 6 511 512
1114 8 511 524
1115 6 493 494
1116 8 493 506
1117 5 506 507
1118 7 506 519
1119 8 494 507
1120 3 494 521
1121 5 521 522
1122 7 521 534
1123 5 522 523
1124 7 522 535
1125 5 523 524
1126 7 523 536
1127 6 518 519
1128 8 518 531
1129 6 537 538
1130 8 537 550
1131 5 524 525
1132 7 524 537
1133 6 519 520
1134 8 519 532
1135 8 520 533
1136 3 520 547
1137 7 507 520
1138 3 507 534
1139 6 534 535
1140 8 534 547
1141 6 535 536
1142 8 535 548
1143 6 536 537
1144 8 536 549
1145 5 531 532
1146 7 531 544
1147 5 532 533
1148 7 532 545
1149 5 550 551
1150 7 550 563
1151 5 551 552
1152 7 551 564
1153 7 533 546
1154 3 533 560
1155 5 547 548
1156 7 547 560
1157 6 560 561
1158 8 560 573
1159 5 548 549
1160 7 548 561
1161 5 549 550
1162 7 549 562
1163 6 545 546
1164 8 545 558
1165 6 564 565
1166 8 564 577
1167 8 546 559
1168 3 546 573
1169 5 573 574
1170 7 573 586
1171 5 574 575
1172 7 574 587
1173 6 561 562
1174 8 561 574
1175 6 562 563
1176 8 562 575
1177 6 563 564
1178 8 563 576
1179 5 558 559
1180 7 558 571
1181 6 571 572
1182 8 571 584
1183 5 577 578
1184 7 577 590
1185 7 559 572
1186 3 559 586
1187 6 586 587
1188 8 586 599
1189 6 587 588
1190 8 587 600
1191 5 575 576
1192 7 575 588
1193 6 588 589
1194 8 588 601
1195 5 576 577
1196 7 576 589
1197 7 585 598
1198 3 585 612
1199 8 572 585
1200 3 572 599
1201 6 590 591
1202 8 590 603
1203 6 591 592
1204 8 591 604
1205 5 599 600
1206 7 599 612
1207 5 600 601
1208 7 600 613
1209 5 601 602
1210 7 601 614
1211 5 602 603
1212 7 602 615
1213 6 589 590
1214 8 589 602
1215 8 598 611
1216 5 604 605
1217 7 604 617
1218 6 612 613
1219 6 613 614
1220 6 615 616
1221 5 603 604
1222 7 603 616
1223 6 616 617
1224 6 614 615
1225 7 611 624
1226 6 617 618
1227 6 411 412
1228 8 411 424
1229 6 458 459
1230 8 458 471
1231 5 584 585
1232 7 584 597

Angles

1 9 7 8 9
2 10 7 8 21
3 11 9 8 21
4 1 8 9 22
5 1 10 9 22
6 6 8 9 10
7 14 6 7 8
8 15 6 7 20
9 16 8 7 20
10 9 10 11 12
11 50 10 11 24
12 51 12 11 24
13 14 9 10 11
14 42 9 10 23
15 43 11 10 23
16 63 22 23 24
17 93 10 23 22
18 94 10 23 24
19 95 10 23 36
20 96 22 23 36
21 97 24 23 36
22 39 20 21 22
23 52 8 21 20
24 53 8 21 22
25 54 8 21 34
26 55 20 21 34
27 56 22 21 34
28 1 9 22 21
29 1 9 22 23
30 1 9 22 35
31 44 21 22 23
32 45 21 22 35
33 46 23 22 35
34 47 11 12 13
35 48 11 12 25
36 49 13 12 25
37 31 19 20 21
38 66 7 20 19
39 67 7 20 21
40 68 7 20 33
41 69 19 20 33
42 70 21 20 33
43 31 23 24 25
44 109 11 24 23
45 110 11 24 25
46 111 11 24 37
47 112 23 24 37
48 113 25 24 37
49 9 36 37 38
50 50 36 37 50
51 51 38 37 50
52 135 24 37 36
53 136 24 37 38
54 137 24 37 50
55 14 35 36 37
56 42 35 36 49
57 43 37 36 49
58 98 23 36 35
59 99 23 36 37
60 100 23 36 49
61 1 34 35 48
62 1 36 35 48
63 1 22 35 48
64 6 34 35 36
65 101 22 35 34
66 102 22 35 36
67 9 33 34 35
68 10 33 34 47
69 11 35 34 47
70 114 21 34 33
71 115 21 34 35
72 116 21 34 47
73 103 12 25 24
74 104 12 25 26
75 105 12 25 38
76 106 24 25 26
77 107 24 25 38
78 108 26 25 38
79 14 32 33 34
80 15 32 33 46
81 16 34 33 46
82 126 20 33 32
83 127 20 33 34
84 128 20 33 46
85 31 45 46 47
86 66 33 46 45
87 67 33 46 47
88 68 33 46 59
89 69 45 46 59
90 70 47 46 59
91 31 49 50 51
92 109 37 50 49
93 110 37 50 51
94 111 37 50 63
95 112 49 50 63
96 113 51 50 63
97 103 38 51 50
98 104 38 51 52
99 105 38 51 64
100 106 50 51 52
101 107 50 51 64
102 108 52 51 64
103 63 48 49 50
104 93 36 49 48
105 94 36 49 50
106 95 36 49 62
107 96 48 49 62
108 97 50 49 62
109 1 35 48 47
110 1 35 48 49
111 1 35 48 61
112 44 47 48 49
113 45 47 48 61
114 46 49 48 61
115 47 37 38 39
116 48 37 38 51
117 49 39 38 51
118 132 25 38 37
119 133 25 38 39
120 134 25 38 51
121 57 38 39 52
122 58 38 39 66
123 59 52 39 66
124 138 26 39 38
125 139 26 39 52
126 140 26 39 66
127 39 46 47 48
128 52 34 47 46
129 53 34 47 48
130 54 34 47 60
131 55 46 47 60
132 56 48 47 60
133 9 59 60 61
134 10 59 60 73
135 11 61 60 73
136 114 47 60 59
137 115 47 60 61
138 116 47 60 73
139 47 63 64 65
140 48 63 64 77
141 49 65 64 77
142 132 51 64 63
143 133 51 64 65
144 134 51 64 77
145 9 62 63 64
146 50 62 63 76
147 51 64 63 76
148 135 50 63 62
149 136 50 63 64
150 137 50 63 76
151 14 61 62 63
152 42 61 62 75
153 43 63 62 75
154 98 49 62 61
155 99 49 62 63
156 100 49 62 75
157 1 60 61 74
158 1 62 61 74
159 1 48 61 74
160 6 60 61 62
161 101 48 61 60
162 102 48 61 62
163 1 61 74 73
164 1 61 74 75
165 1 61 74 87
166 44 73 74 75
167 45 73 74 87
168 46 75 74 87
169 57 64 65 78
170 58 64 65 92
171 59 78 65 92
172 138 52 65 64
173 139 52 65 78
174 140 52 65 92
175 117 39 52 51
176 118 39 52 65
177 119 39 52 79
178 120 51 52 65
179 121 51 52 79
180 122 65 52 79
181 39 72 73 74
182 52 60 73 72
183 53 60 73 74
184 54 60 73 86
185 55 72 73 86
186 56 74 73 86
187 103 64 77 76
188 104 64 77 78
189 105 64 77 90
190 106 76 77 78
191 107 76 77 90
192 108 78 77 90
193 31 75 76 77
194 109 63 76 75
195 110 63 76 77
196 111 63 76 89
197 112 75 76 89
198 113 77 76 89
199 63 74 75 76
200 93 62 75 74
201 94 62 75 76
202 95 62 75 88
203 96 74 75 88
204 97 76 75 88
205 14 87 88 89
206 42 87 88 101
207 43 89 88 101
208 98 75 88 87
209 99 75 88 89
210 100 75 88 101
211 117 65 78 77
212 118 65 78 91
213 119 65 78 105
214 120 77 78 91
215 121 77 78 105
216 122 91 78 105
217 2 106 105 118
218 71 92 105 106
219 72 92 105 118
220 129 78 105 106
221 130 78 105 118
222 131 78 105 92
223 1 86 87 100
224 1 88 87 100
225 1 74 87 100
226 6 86 87 88
227 101 74 87 86
228 102 74 87 88
229 9 85 86 87
230 10 85 86 99
231 11 87 86 99
232 114 73 86 85
233 115 73 86 87
234 116 73 86 99
235 47 89 90 91
236 48 89 90 103
237 49 91 90 103
238 132 77 90 89
239 133 77 90 91
240 134 77 90 103
241 9 88 89 90
242 50 88 89 102
243 51 90 89 102
244 135 76 89 88
245 136 76 89 90
246 137 76 89 102
247 31 101 102 103
248 109 89 102 101
249 110 89 102 103
250 111 89 102 115
251 112 101 102 115
252 113 103 102 115
253 63 100 101 102
254 93 88 101 100
255 94 88 101 102
256 95 88 101 114
257 96 100 101 114
258 97 102 101 114
259 17 105 118 119
260 18 105 118 131
261 19 119 118 131
262 73 91 118 119
263 74 91 118 105
264 75 91 118 131
265 57 90 91 104
266 58 90 91 118
267 59 104 91 118
268 138 78 91 90
269 139 78 91 104
270 140 78 91 118
271 1 87 100 99
272 1 87 100 101
273 1 87 100 113
274 44 99 100 101
275 45 99 100 113
276 46 101 100 113
277 117 91 104 103
278 118 91 104 117
279 119 91 104 131
280 120 103 104 117
281 121 103 104 131
282 122 117 104 131
283 103 90 103 102
284 104 90 103 104
285 105 90 103 116
286 106 102 103 104
287 107 102 103 116
288 108 104 103 116
289 47 115 116 117
290 48 115 116 129
291 49 117 116 129
292 132 103 116 115
293 133 103 116 117
294 134 103 116 129
295 9 114 115 116
296 50 114 115 128
297 51 116 115 128
298 135 102 115 114
299 136 102 115 116
300 137 102 115 128
301 14 113 114 115
302 42 113 114 127
303 43 115 114 127
304 98 101 114 113
305 99 101 114 115
306 100 101 114 127
307 2 132 131 144
308 71 118 131 132
309 72 118 131 144
310 129 104 131 132
311 130 104 131 144
312 131 104 131 118
313 1 112 113 126
314 1 114 113 126
315 1 100 113 126
316 6 112 113 114
317 101 100 113 112
318 102 100 113 114
319 57 116 117 130
320 58 116 117 144
321 59 130 117 144
322 138 104 117 116
323 139 104 117 130
324 140 104 117 144
325 117 117 130 129
326 118 117 130 143
327 119 117 130 157
328 120 129 130 143
329 121 129 130 157
330 122 143 130 157
331 103 116 129 128
332 104 116 129 130
333 105 116 129 142
334 106 128 129 130
335 107 128 129 142
336 108 130 129 142
337 31 127 128 129
338 109 115 128 127
339 110 115 128 129
340 111 115 128 141
341 112 127 128 141
342 113 129 128 141
343 17 131 144 145
344 18 131 144 157
345 19 145 144 157
346 73 117 144 145
347 74 117 144 131
348 75 117 144 157
349 63 126 127 128
350 93 114 127 126
351 94 114 127 128
352 95 114 127 140
353 96 126 127 140
354 97 128 127 140
355 1 113 126 125
356 1 113 126 127
357 1 113 126 139
358 44 125 126 127
359 45 125 126 139
360 46 127 126 139
361 17 157 170 171
362 18 157 170 183
363 19 171 170 183
364 73 143 170 171
365 74 143 170 157
366 75 143 170 183
367 57 142 143 156
368 58 142 143 170
369 59 156 143 170
370 138 130 143 142
371 139 130 143 156
372 140 130 143 170
373 47 141 142 143
374 48 141 142 155
375 49 143 142 155
376 132 129 142 141
377 133 129 142 143
378 134 129 142 155
379 9 140 141 142
380 50 140 141 154
381 51 142 141 154
382 135 128 141 140
383 136 128 141 142
384 137 128 141 154
385 3 157 158 159
386 4 157 158 171
387 5 159 158 171
388 76 145 158 157
389 77 145 158 159
390 78 145 158 171
391 2 158 157 170
392 71 144 157 158
393 72 144 157 170
394 129 130 157 158
395 130 130 157 170
396 131 130 157 144
397 14 139 140 141
398 42 139 140 153
399 43 141 140 153
400 98 127 140 139
401 99 127 140 141
402 100 127 140 153
403 63 152 153 154
404 93 140 153 152
405 94 140 153 154
406 95 140 153 166
407 96 152 153 166
408 97 154 153 166
409 2 184 183 196
410 71 170 183 184
411 72 170 183 196
412 129 156 183 184
413 130 156 183 196
414 131 156 183 170
415 117 143 156 155
416 118 143 156 169
417 119 143 156 183
418 120 155 156 169
419 121 155 156 183
420 122 169 156 183
421 103 142 155 154
422 104 142 155 156
423 105 142 155 168
424 106 154 155 156
425 107 154 155 168
426 108 156 155 168
427 31 153 154 155
428 109 141 154 153
429 110 141 154 155
430 111 141 154 167
431 112 153 154 167
432 113 155 154 167
433 20 158 171 170
434 21 158 171 172
435 22 158 171 184
436 23 170 171 172
437 24 170 171 184
438 25 172 171 184
439 3 183 184 185
440 4 183 184 197
441 5 185 184 197
442 76 171 184 183
443 77 171 184 185
444 78 171 184 197
445 9 166 167 168
446 50 166 167 180
447 51 168 167 180
448 135 154 167 166
449 136 154 167 168
450 137 154 167 180
451 14 165 166 167
452 42 165 166 179
453 43 167 166 179
454 98 153 166 165
455 99 153 166 167
456 100 153 166 179
457 17 183 196 197
458 18 183 196 209
459 19 197 196 209
460 73 169 196 197
461 74 169 196 183
462 75 169 196 209
463 57 168 169 182
464 58 168 169 196
465 59 182 169 196
466 138 156 169 168
467 139 156 169 182
468 140 156 169 196
469 47 167 168 169
470 48 167 168 181
471 49 169 168 181
472 132 155 168 167
473 133 155 168 169
474 134 155 168 181
475 103 168 181 180
476 104 168 181 182
477 105 168 181 194
478 106 180 181 182
479 107 180 181 194
480 108 182 181 194
481 28 185 198 197
482 29 185 198 199
483 30 185 198 211
484 31 197 198 199
485 32 197 198 211
486 33 199 198 211
487 20 184 197 196
488 21 184 197 198
489 22 184 197 210
490 23 196 197 198
491 24 196 197 210
492 25 198 197 210
493 31 179 180 181
494 109 167 180 179
495 110 167 180 181
496 111 167 180 193
497 112 179 180 193
498 113 181 180 193
499 3 209 210 211
500 4 209 210 223
501 5 211 210 223
502 76 197 210 209
503 77 197 210 211
504 78 197 210 223
505 2 210 209 222
506 71 196 209 210
507 72 196 209 222
508 129 182 209 210
509 130 182 209 222
510 131 182 209 196
511 117 169 182 181
512 118 169 182 195
513 119 169 182 209
514 120 181 182 195
515 121 181 182 209
516 122 195 182 209
517 57 194 195 208
518 58 194 195 222
519 59 208 195 222
520 138 182 195 194
521 139 182 195 208
522 140 182 195 222
523 47 193 194 195
524 48 193 194 207
525 49 195 194 207
526 132 181 194 193
527 133 181 194 195
528 134 181 194 207
529 6 210 211 212
530 7 210 211 224
531 8 212 211 224
532 87 198 211 210
533 88 198 211 212
534 89 198 211 224
535 9 192 193 194
536 50 192 193 206
537 51 194 193 206
538 135 180 193 192
539 136 180 193 194
540 137 180 193 206
541 20 210 223 222
542 21 210 223 224
543 22 210 223 236
544 23 222 223 224
545 24 222 223 236
546 25 224 223 236
547 17 209 222 223
548 18 209 222 235
549 19 223 222 235
550 73 195 222 223
551 74 195 222 209
552 75 195 222 235
553 2 236 235 248
554 71 222 235 236
555 72 222 235 248
556 129 208 235 236
557 130 208 235 248
558 131 208 235 222
559 117 195 208 207
560 118 195 208 221
561 119 195 208 235
562 120 207 208 221
563 121 207 208 235
564 122 221 208 235
565 28 211 224 223
566 29 211 224 225
567 30 211 224 237
568 31 223 224 225
569 32 223 224 237
570 33 225 224 237
571 103 194 207 206
572 104 194 207 208
573 105 194 207 220
574 106 206 207 208
575 107 206 207 220
576 108 208 207 220
577 31 205 206 207
578 109 193 206 205
579 110 193 206 207
580 111 193 206 219
581 112 205 206 219
582 113 207 206 219
583 3 235 236 237
584 4 235 236 249
585 5 237 236 249
586 76 223 236 235
587 77 223 236 237
588 78 223 236 249
589 20 236 249 248
590 21 236 249 250
591 22 236 249 262
592 23 248 249 250
593 24 248 249 262
594 25 250 249 262
595 17 235 248 249
596 18 235 248 261
597 19 249 248 261
598 73 221 248 249
599 74 221 248 235
600 75 221 248 261
601 57 220 221 234
602 58 220 221 248
603 59 234 221 248
604 138 208 221 220
605 139 208 221 234
606 140 208 221 248
607 14 237 238 239
608 34 237 238 251
609 35 239 238 251
610 90 225 238 237
611 91 225 238 239
612 92 225 238 251
613 6 236 237 238
614 7 236 237 250
615 8 238 237 250
616 87 224 237 236
617 88 224 237 238
618 89 224 237 250
619 47 219 220 221
620 48 219 220 233
621 49 221 220 233
622 132 207 220 219
623 133 207 220 221
624 134 207 220 233
625 9 218 219 220
626 50 218 219 232
627 51 220 219 232
628 135 206 219 218
629 136 206 219 220
630 137 206 219 232
631 6 262 263 264
632 7 262 263 276
633 8 264 263 276
634 87 250 263 262
635 88 250 263 264
636 89 250 263 276
637 3 261 262 263
638 4 261 262 275
639 5 263 262 275
640 76 249 262 261
641 77 249 262 263
642 78 249 262 275
643 2 262 261 274
644 71 248 261 262
645 72 248 261 274
646 129 234 261 262
647 130 234 261 274
648 131 234 261 248
649 117 221 234 233
650 118 221 234 247
651 119 221 234 261
652 120 233 234 247
653 121 233 234 261
654 122 247 234 261
655 36 238 251 250
656 37 238 251 252
657 38 238 251 264
658 39 250 251 252
659 40 250 251 264
660 41 252 251 264
661 28 237 250 249
662 29 237 250 251
663 30 237 250 263
664 31 249 250 251
665 32 249 250 263
666 33 251 250 263
667 103 220 233 232
668 104 220 233 234
669 105 220 233 246
670 106 232 233 234
671 107 232 233 246
672 108 234 233 246
673 47 245 246 247
674 48 245 246 259
675 49 247 246 259
676 132 233 246 245
677 133 233 246 247
678 134 233 246 259
679 28 263 276 275
680 29 263 276 277
681 30 263 276 289
682 31 275 276 277
683 32 275 276 289
684 33 277 276 289
685 20 262 275 274
686 21 262 275 276
687 22 262 275 288
688 23 274 275 276
689 24 274 275 288
690 25 276 275 288
691 17 261 274 275
692 18 261 274 287
693 19 275 274 287
694 73 247 274 275
695 74 247 274 261
696 75 247 274 287
697 57 246 247 260
698 58 246 247 274
699 59 260 247 274
700 138 234 247 246
701 139 234 247 260
702 140 234 247 274
703 14 263 264 265
704 34 263 264 277
705 35 265 264 277
706 90 251 264 263
707 91 251 264 265
708 92 251 264 277
709 36 264 277 276
710 37 264 277 278
711 38 264 277 290
712 39 276 277 278
713 40 276 277 290
714 41 278 277 290
715 117 247 260 259
716 118 247 260 273
717 119 247 260 287
718 120 259 260 273
719 121 259 260 287
720 122 273 260 287
721 103 246 259 258
722 104 246 259 260
723 105 246 259 272
724 106 258 259 260
725 107 258 259 272
726 108 260 259 272
727 6 288 289 290
728 7 288 289 302
729 8 290 289 302
730 87 276 289 288
731 88 276 289 290
732 89 276 289 302
733 3 287 288 289
734 4 287 288 301
735 5 289 288 301
736 76 275 288 287
737 77 275 288 289
738 78 275 288 301
739 2 288 287 300
740 71 274 287 288
741 72 274 287 300
742 129 260 287 288
743 130 260 287 300
744 131 260 287 274
745 17 287 300 301
746 18 287 300 313
747 19 301 300 313
748 73 273 300 301
749 74 273 300 287
750 75 273 300 313
751 9 290 291 292
752 26 290 291 304
753 27 292 291 304
754 84 278 291 290
755 85 278 291 292
756 86 278 291 304
757 14 289 290 291
758 34 289 290 303
759 35 291 290 303
760 90 277 290 289
761 91 277 290 291
762 92 277 290 303
763 57 272 273 286
764 58 272 273 300
765 59 286 273 300
766 138 260 273 272
767 139 260 273 286
768 140 260 273 300
769 36 290 303 302
770 37 290 303 304
771 38 290 303 316
772 39 302 303 304
773 40 302 303 316
774 41 304 303 316
775 28 289 302 301
776 29 289 302 303
777 30 289 302 315
778 31 301 302 303
779 32 301 302 315
780 33 303 302 315
781 20 288 301 300
782 21 288 301 302
783 22 288 301 314
784 23 300 301 302
785 24 300 301 314
786 25 302 301 314
787 3 313 314 315
788 4 313 314 327
789 5 315 314 327
790 76 301 314 313
791 77 301 314 315
792 78 301 314 327
793 2 314 313 326
794 71 300 313 314
795 72 300 313 326
796 129 286 313 314
797 130 286 313 326
798 131 286 313 300
799 44 303 304 305
800 79 291 304 303
801 80 291 304 305
802 81 291 304 317
803 82 303 304 317
804 83 305 304 317
805 117 273 286 285
806 118 273 286 299
807 119 273 286 313
808 120 285 286 299
809 121 285 286 313
810 122 299 286 313
811 14 315 316 317
812 34 315 316 329
813 35 317 316 329
814 90 303 316 315
815 91 303 316 317
816 92 303 316 329
817 6 314 315 316
818 7 314 315 328
819 8 316 315 328
820 87 302 315 314
821 88 302 315 316
822 89 302 315 328
823 28 315 328 327
824 29 315 328 329
825 30 315 328 341
826 31 327 328 329
827 32 327 328 341
828 33 329 328 341
829 20 314 327 326
830 21 314 327 328
831 22 314 327 340
832 23 326 327 328
833 24 326 327 340
834 25 328 327 340
835 9 316 317 318
836 26 316 317 330
837 27 318 317 330
838 84 304 317 316
839 85 304 317 318
840 86 304 317 330
841 57 298 299 312
842 58 298 299 326
843 59 312 299 326
844 138 286 299 298
845 139 286 299 312
846 140 286 299 326
847 17 313 326 327
848 18 313 326 339
849 19 327 326 339
850 73 299 326 327
851 74 299 326 313
852 75 299 326 339
853 36 316 329 328
854 37 316 329 330
855 38 316 329 342
856 39 328 329 330
857 40 328 329 342
858 41 330 329 342
859 14 341 342 343
860 34 341 342 355
861 35 343 342 355
862 90 329 342 341
863 91 329 342 343
864 92 329 342 355
865 6 340 341 342
866 7 340 341 354
867 8 342 341 354
868 87 328 341 340
869 88 328 341 342
870 89 328 341 354
871 3 339 340 341
872 4 339 340 353
873 5 341 340 353
874 76 327 340 339
875 77 327 340 341
876 78 327 340 353
877 60 318 331 330
878 61 318 331 332
879 62 318 331 344
880 63 330 331 332
881 64 330 331 344
882 65 332 331 344
883 44 329 330 331
884 79 317 330 329
885 80 317 330 331
886 81 317 330 343
887 82 329 330 343
888 83 331 330 343
889 2 340 339 352
890 71 326 339 340
891 72 326 339 352
892 129 312 339 340
893 130 312 339 352
894 131 312 339 326
895 44 355 356 357
896 79 343 356 355
897 80 343 356 357
898 81 343 356 369
899 82 355 356 369
900 83 357 356 369
901 9 342 343 344
902 26 342 343 356
903 27 344 343 356
904 84 330 343 342
905 85 330 343 344
906 86 330 343 356
907 36 342 355 354
908 37 342 355 356
909 38 342 355 368
910 39 354 355 356
911 40 354 355 368
912 41 356 355 368
913 28 341 354 353
914 29 341 354 355
915 30 341 354 367
916 31 353 354 355
917 32 353 354 367
918 33 355 354 367
919 20 340 353 352
920 21 340 353 354
921 22 340 353 366
922 23 352 353 354
923 24 352 353 366
924 25 354 353 366
925 6 343 344 345
926 12 343 344 357
927 13 345 344 357
928 123 331 344 343
929 124 331 344 345
930 125 331 344 357
931 17 339 352 353
932 18 339 352 365
933 19 353 352 365
934 73 325 352 353
935 74 325 352 339
936 75 325 352 365
937 2 366 365 378
938 71 352 365 366
939 72 352 365 378
940 129 338 365 366
941 130 338 365 378
942 131 338 365 352
943 9 368 369 370
944 26 368 369 382
945 27 370 369 382
946 84 356 369 368
947 85 356 369 370
948 86 356 369 382
949 14 367 368 369
950 34 367 368 381
951 35 369 368 381
952 90 355 368 367
953 91 355 368 369
954 92 355 368 381
955 6 366 367 368
956 7 366 367 380
957 8 368 367 380
958 87 354 367 366
959 88 354 367 368
960 89 354 367 380
961 60 344 357 356
962 61 344 357 358
963 62 344 357 370
964 63 356 357 358
965 64 356 357 370
966 65 358 357 370
967 6 369 370 371
968 12 369 370 383
969 13 371 370 383
970 123 357 370 369
971 124 357 370 371
972 125 357 370 383
973 3 365 366 367
974 4 365 366 379
975 5 367 366 379
976 76 353 366 365
977 77 353 366 367
978 78 353 366 379
979 20 366 379 378
980 21 366 379 380
981 22 366 379 392
982 23 378 379 380
983 24 378 379 392
984 25 380 379 392
985 60 370 383 382
986 61 370 383 384
987 62 370 383 396
988 63 382 383 384
989 64 382 383 396
990 65 384 383 396
991 44 381 382 383
992 79 369 382 381
993 80 369 382 383
994 81 369 382 395
995 82 381 382 395
996 83 383 382 395
997 36 368 381 380
998 37 368 381 382
999 38 368 381 394
1000 39 380 381 382
1001 40 380 381 394
1002 41 382 381 394
1003 28 367 380 379
1004 29 367 380 381
1005 30 367 380 393
1006 31 379 380 381
1007 32 379 380 393
1008 33 381 380 393
1009 6 392 393 394
1010 7 392 393 406
1011 8 394 393 406
1012 87 380 393 392
1013 88 380 393 394
1014 89 380 393 406
1015 14 370 371 372
1016 15 370 371 384
1017 16 372 371 384
1018 126 358 371 370
1019 127 358 371 372
1020 128 358 371 384
1021 31 383 384 385
1022 66 371 384 383
1023 67 371 384 385
1024 68 371 384 397
1025 69 383 384 397
1026 70 385 384 397
1027 3 391 392 393
1028 4 391 392 405
1029 5 393 392 405
1030 76 379 392 391
1031 77 379 392 393
1032 78 379 392 405
1033 6 395 396 397
1034 12 395 396 409
1035 13 397 396 409
1036 123 383 396 395
1037 124 383 396 397
1038 125 383 396 409
1039 9 394 395 396
1040 26 394 395 408
1041 27 396 395 408
1042 84 382 395 394
1043 85 382 395 396
1044 86 382 395 408
1045 14 393 394 395
1046 34 393 394 407
1047 35 395 394 407
1048 90 381 394 393
1049 91 381 394 395
1050 92 381 394 407
1051 36 394 407 406
1052 37 394 407 408
1053 38 394 407 420
1054 39 406 407 408
1055 40 406 407 420
1056 41 408 407 420
1057 14 396 397 398
1058 15 396 397 410
1059 16 398 397 410
1060 126 384 397 396
1061 127 384 397 398
1062 128 384 397 410
1063 28 393 406 405
1064 29 393 406 407
1065 30 393 406 419
1066 31 405 406 407
1067 32 405 406 419
1068 33 407 406 419
1069 20 392 405 404
1070 21 392 405 406
1071 22 392 405 418
1072 23 404 405 406
1073 24 404 405 418
1074 25 406 405 418
1075 60 396 409 408
1076 61 396 409 410
1077 62 396 409 422
1078 63 408 409 410
1079 64 408 409 422
1080 65 410 409 422
1081 44 407 408 409
1082 79 395 408 407
1083 80 395 408 409
1084 81 395 408 421
1085 82 407 408 421
1086 83 409 408 421
1087 9 420 421 422
1088 26 420 421 434
1089 27 422 421 434
1090 84 408 421 420
1091 85 408 421 422
1092 86 408 421 434
1093 14 419 420 421
1094 34 419 420 433
1095 35 421 420 433
1096 90 407 420 419
1097 91 407 420 421
1098 92 407 420 433
1099 103 610 623 622
1100 104 610 623 624
1101 106 622 623 624
1102 31 409 410 411
1103 66 397 410 409
1104 67 397 410 411
1105 68 397 410 423
1106 69 409 410 423
1107 70 411 410 423
1108 6 418 419 420
1109 7 418 419 432
1110 8 420 419 432
1111 87 406 419 418
1112 88 406 419 420
1113 89 406 419 432
1114 6 421 422 423
1115 12 421 422 435
1116 13 423 422 435
1117 123 409 422 421
1118 124 409 422 423
1119 125 409 422 435
1120 60 422 435 434
1121 61 422 435 436
1122 62 422 435 448
1123 63 434 435 436
1124 64 434 435 448
1125 65 436 435 448
1126 44 433 434 435
1127 79 421 434 433
1128 80 421 434 435
1129 81 421 434 447
1130 82 433 434 447
1131 83 435 434 447
1132 36 420 433 432
1133 37 420 433 434
1134 38 420 433 446
1135 39 432 433 434
1136 40 432 433 446
1137 41 434 433 446
1138 14 422 423 424
1139 15 422 423 436
1140 16 424 423 436
1141 126 410 423 422
1142 127 410 423 424
1143 128 410 423 436
1144 9 423 424 425
1145 10 423 424 437
1146 11 425 424 437
1147 114 411 424 423
1148 115 411 424 425
1149 116 411 424 437
1150 28 419 432 431
1151 29 419 432 433
1152 30 419 432 445
1153 31 431 432 433
1154 32 431 432 445
1155 33 433 432 445
1156 31 435 436 437
1157 66 423 436 435
1158 67 423 436 437
1159 68 423 436 449
1160 69 435 436 449
1161 70 437 436 449
1162 14 448 449 450
1163 15 448 449 462
1164 16 450 449 462
1165 126 436 449 448
1166 127 436 449 450
1167 128 436 449 462
1168 6 447 448 449
1169 12 447 448 461
1170 13 449 448 461
1171 123 435 448 447
1172 124 435 448 449
1173 125 435 448 461
1174 9 446 447 448
1175 26 446 447 460
1176 27 448 447 460
1177 84 434 447 446
1178 85 434 447 448
1179 86 434 447 460
1180 39 436 437 438
1181 52 424 437 436
1182 53 424 437 438
1183 54 424 437 450
1184 55 436 437 450
1185 56 438 437 450
1186 14 445 446 447
1187 34 445 446 459
1188 35 447 446 459
1189 90 433 446 445
1190 91 433 446 447
1191 92 433 446 459
1192 6 444 445 446
1193 7 444 445 458
1194 8 446 445 458
1195 87 432 445 444
1196 88 432 445 446
1197 89 432 445 458
1198 117 611 624 623
1199 31 461 462 463
1200 66 449 462 461
1201 67 449 462 463
1202 68 449 462 475
1203 69 461 462 475
1204 70 463 462 475
1205 60 448 461 460
1206 61 448 461 462
1207 62 448 461 474
1208 63 460 461 462
1209 64 460 461 474
1210 65 462 461 474
1211 44 459 460 461
1212 79 447 460 459
1213 80 447 460 461
1214 81 447 460 473
1215 82 459 460 473
1216 83 461 460 473
1217 39 462 463 464
1218 52 450 463 462
1219 53 450 463 464
1220 54 450 463 476
1221 55 462 463 476
1222 56 464 463 476
1223 1 451 464 463
1224 1 451 464 465
1225 1 451 464 477
1226 44 463 464 465
1227 45 463 464 477
1228 46 465 464 477
1229 9 449 450 451
1230 10 449 450 463
1231 11 451 450 463
1232 114 437 450 449
1233 115 437 450 451
1234 116 437 450 463
1235 36 446 459 458
1236 37 446 459 460
1237 38 446 459 472
1238 39 458 459 460
1239 40 458 459 472
1240 41 460 459 472
1241 14 471 472 473
1242 34 471 472 485
1243 35 473 472 485
1244 90 459 472 471
1245 91 459 472 473
1246 92 459 472 485
1247 9 475 476 477
1248 10 475 476 489
1249 11 477 476 489
1250 114 463 476 475
1251 115 463 476 477
1252 116 463 476 489
1253 14 474 475 476
1254 15 474 475 488
1255 16 476 475 488
1256 126 462 475 474
1257 127 462 475 476
1258 128 462 475 488
1259 6 473 474 475
1260 12 473 474 487
1261 13 475 474 487
1262 123 461 474 473
1263 124 461 474 475
1264 125 461 474 487
1265 9 472 473 474
1266 26 472 473 486
1267 27 474 473 486
1268 84 460 473 472
1269 85 460 473 474
1270 86 460 473 486
1271 44 485 486 487
1272 79 473 486 485
1273 80 473 486 487
1274 81 473 486 499
1275 82 485 486 499
1276 83 487 486 499
1277 1 476 477 490
1278 1 478 477 490
1279 1 464 477 490
1280 6 476 477 478
1281 101 464 477 476
1282 102 464 477 478
1283 36 472 485 484
1284 37 472 485 486
1285 38 472 485 498
1286 39 484 485 486
1287 40 484 485 498
1288 41 486 485 498
1289 39 488 489 490
1290 52 476 489 488
1291 53 476 489 490
1292 54 476 489 502
1293 55 488 489 502
1294 56 490 489 502
1295 31 487 488 489
1296 66 475 488 487
1297 67 475 488 489
1298 68 475 488 501
1299 69 487 488 501
1300 70 489 488 501
1301 60 474 487 486
1302 61 474 487 488
1303 62 474 487 500
1304 63 486 487 488
1305 64 486 487 500
1306 65 488 487 500
1307 6 499 500 501
1308 12 499 500 513
1309 13 501 500 513
1310 123 487 500 499
1311 124 487 500 501
1312 125 487 500 513
1313 1 477 490 489
1314 1 477 490 491
1315 1 477 490 503
1316 44 489 490 491
1317 45 489 490 503
1318 46 491 490 503
1319 9 498 499 500
1320 26 498 499 512
1321 27 500 499 512
1322 84 486 499 498
1323 85 486 499 500
1324 86 486 499 512
1325 14 497 498 499
1326 34 497 498 511
1327 35 499 498 511
1328 90 485 498 497
1329 91 485 498 499
1330 92 485 498 511
1331 9 501 502 503
1332 10 501 502 515
1333 11 503 502 515
1334 114 489 502 501
1335 115 489 502 503
1336 116 489 502 515
1337 14 500 501 502
1338 15 500 501 514
1339 16 502 501 514
1340 126 488 501 500
1341 127 488 501 502
1342 128 488 501 514
1343 31 513 514 515
1344 66 501 514 513
1345 67 501 514 515
1346 68 501 514 527
1347 69 513 514 527
1348 70 515 514 527
1349 60 500 513 512
1350 61 500 513 514
1351 62 500 513 526
1352 63 512 513 514
1353 64 512 513 526
1354 65 514 513 526
1355 14 503 504 505
1356 42 503 504 517
1357 43 505 504 517
1358 98 491 504 503
1359 99 491 504 505
1360 100 491 504 517
1361 1 502 503 516
1362 1 504 503 516
1363 1 490 503 516
1364 6 502 503 504
1365 101 490 503 502
1366 102 490 503 504
1367 44 511 512 513
1368 79 499 512 511
1369 80 499 512 513
1370 81 499 512 525
1371 82 511 512 525
1372 83 513 512 525
1373 1 503 516 515
1374 1 503 516 517
1375 1 503 516 529
1376 44 515 516 517
1377 45 515 516 529
1378 46 517 516 529
1379 1 528 529 542
1380 1 530 529 542
1381 1 516 529 542
1382 6 528 529 530
1383 101 516 529 528
1384 102 516 529 530
1385 39 514 515 516
1386 52 502 515 514
1387 53 502 515 516
1388 54 502 515 528
1389 55 514 515 528
1390 56 516 515 528
1391 9 527 528 529
1392 10 527 528 541
1393 11 529 528 541
1394 114 515 528 527
1395 115 515 528 529
1396 116 515 528 541
1397 14 526 527 528
1398 15 526 527 540
1399 16 528 527 540
1400 126 514 527 526
1401 127 514 527 528
1402 128 514 527 540
1403 6 525 526 527
1404 12 525 526 539
1405 13 527 526 539
1406 123 513 526 525
1407 124 513 526 527
1408 125 513 526 539
1409 63 516 517 518
1410 93 504 517 516
1411 94 504 517 518
1412 95 504 517 530
1413 96 516 517 530
1414 97 518 517 530
1415 9 524 525 526
1416 26 524 525 538
1417 27 526 525 538
1418 84 512 525 524
1419 85 512 525 526
1420 86 512 525 538
1421 1 529 542 541
1422 1 529 542 543
1423 1 529 542 555
1424 44 541 542 543
1425 45 541 542 555
1426 46 543 542 555
1427 39 540 541 542
1428 52 528 541 540
1429 53 528 541 542
1430 54 528 541 554
1431 55 540 541 554
1432 56 542 541 554
1433 31 539 540 541
1434 66 527 540 539
1435 67 527 540 541
1436 68 527 540 553
1437 69 539 540 553
1438 70 541 540 553
1439 63 542 543 544
1440 93 530 543 542
1441 94 530 543 544
1442 95 530 543 556
1443 96 542 543 556
1444 97 544 543 556
1445 14 529 530 531
1446 42 529 530 543
1447 43 531 530 543
1448 98 517 530 529
1449 99 517 530 531
1450 100 517 530 543
1451 60 526 539 538
1452 61 526 539 540
1453 62 526 539 552
1454 63 538 539 540
1455 64 538 539 552
1456 65 540 539 552
1457 44 537 538 539
1458 79 525 538 537
1459 80 525 538 539
1460 81 525 538 551
1461 82 537 538 551
1462 83 539 538 551
1463 14 555 556 557
1464 42 555 556 569
1465 43 557 556 569
1466 98 543 556 555
1467 99 543 556 557
1468 100 543 556 569
1469 1 554 555 568
1470 1 556 555 568
1471 1 542 555 568
1472 6 554 555 556
1473 101 542 555 554
1474 102 542 555 556
1475 9 553 554 555
1476 10 553 554 567
1477 11 555 554 567
1478 114 541 554 553
1479 115 541 554 555
1480 116 541 554 567
1481 14 552 553 554
1482 15 552 553 566
1483 16 554 553 566
1484 126 540 553 552
1485 127 540 553 554
1486 128 540 553 566
1487 31 543 544 545
1488 109 531 544 543
1489 110 531 544 545
1490 111 531 544 557
1491 112 543 544 557
1492 113 545 544 557
1493 9 556 557 558
1494 50 556 557 570
1495 51 558 557 570
1496 135 544 557 556
1497 136 544 557 558
1498 137 544 557 570
1499 6 551 552 553
1500 12 551 552 565
1501 13 553 552 565
1502 123 539 552 551
1503 124 539 552 553
1504 125 539 552 565
1505 60 552 565 564
1506 61 552 565 566
1507 62 552 565 578
1508 63 564 565 566
1509 64 564 565 578
1510 65 566 565 578
1511 63 568 569 570
1512 93 556 569 568
1513 94 556 569 570
1514 95 556 569 582
1515 96 568 569 582
1516 97 570 569 582
1517 1 555 568 567
1518 1 555 568 569
1519 1 555 568 581
1520 44 567 568 569
1521 45 567 568 581
1522 46 569 568 581
1523 39 566 567 568
1524 52 554 567 566
1525 53 554 567 568
1526 54 554 567 580
1527 55 566 567 580
1528 56 568 567 580
1529 31 565 566 567
1530 66 553 566 565
1531 67 553 566 567
1532 68 553 566 579
1533 69 565 566 579
1534 70 567 566 579
1535 31 569 570 571
1536 109 557 570 569
1537 110 557 570 571
1538 111 557 570 583
1539 112 569 570 583
1540 113 571 570 583
1541 14 578 579 580
1542 15 578 579 592
1543 16 580 579 592
1544 126 566 579 578
1545 127 566 579 580
1546 128 566 579 592
1547 6 577 578 579
1548 12 577 578 591
1549 13 579 578 591
1550 123 565 578 577
1551 124 565 578 579
1552 125 565 578 591
1553 14 581 582 583
1554 42 581 582 595
1555 43 583 582 595
1556 98 569 582 581
1557 99 569 582 583
1558 100 569 582 595
1559 1 580 581 594
1560 1 582 581 594
1561 1 568 581 594
1562 6 580 581 582
1563 101 568 581 580
1564 102 568 581 582
1565 1 581 594 593
1566 1 581 594 595
1567 1 581 594 607
1568 44 593 594 595
1569 45 593 594 607
1570 46 595 594 607
1571 9 579 580 581
1572 10 579 580 593
1573 11 581 580 593
1574 114 567 580 579
1575 115 567 580 581
1576 116 567 580 593
1577 39 592 593 594
1578 52 580 593 592
1579 53 580 593 594
1580 54 580 593 606
1581 55 592 593 606
1582 56 594 593 606
1583 39 618 619 620
1584 52 606 619 618
1585 53 606 619 620
1586 9 582 583 584
1587 50 582 583 596
1588 51 584 583 596
1589 135 570 583 582
1590 136 570 583 584
1591 137 570 583 596
1592 31 591 592 593
1593 66 579 592 591
1594 67 579 592 593
1595 68 579 592 605
1596 69 591 592 605
1597 70 593 592 605
1598 31 595 596 597
1599 109 583 596 595
1600 110 583 596 597
1601 111 583 596 609
1602 112 595 596 609
1603 113 597 596 609
1604 63 594 595 596
1605 93 582 595 594
1606 94 582 595 596
1607 95 582 595 608
1608 96 594 595 608
1609 97 596 595 608
1610 14 607 608 609
1611 42 607 608 621
1612 43 609 608 621
1613 98 595 608 607
1614 99 595 608 609
1615 100 595 608 621
1616 1 606 607 620
1617 1 608 607 620
1618 1 594 607 620
1619 6 606 607 608
1620 101 594 607 606
1621 102 594 607 608
1622 9 605 606 607
1623 10 605 606 619
1624 11 607 606 619
1625 114 593 606 605
1626 115 593 606 607
1627 116 593 606 619
1628 103 584 597 596
1629 104 584 597 598
1630 105 584 597 610
1631 106 596 597 598
1632 107 596 597 610
1633 108 598 597 610
1634 14 604 605 606
1635 15 604 605 618
1636 16 606 605 618
1637 126 592 605 604
1638 127 592 605 606
1639 128 592 605 618
1640 9 608 609 610
1641 50 608 609 622
1642 51 610 609 622
1643 135 596 609 608
1644 136 596 609 610
1645 137 596 609 622
1646 31 621 622 623
1647 109 609 622 621
1648 110 609 622 623
1649 63 620 621 622
1650 93 608 621 620
1651 94 608 621 622
1652 1 607 620 619
1653 1 607 620 621
1654 44 619 620 621
1655 47 609 610 611
1656 48 609 610 623
1657 49 611 610 623
1658 132 597 610 609
1659 133 597 610 611
1660 134 597 610 623
1661 31 617 618 619
1662 66 605 618 617
1663 67 605 618 619
1664 2 2 1 14
1665 3 1 2 3
1666 4 1 2 15
1667 5 3 2 15
1668 6 2 3 4
1669 7 2 3 16
1670 8 4 3 16
1671 14 3 4 5
1672 34 3 4 17
1673 35 5 4 17
1674 17 1 14 15
1675 18 1 14 27
1676 19 15 14 27
1677 2 28 27 40
1678 71 14 27 28
1679 72 14 27 40
1680 6 5 6 7
1681 12 5 6 19
1682 13 7 6 19
1683 20 2 15 14
1684 21 2 15 16
1685 22 2 15 28
1686 23 14 15 16
1687 24 14 15 28
1688 25 16 15 28
1689 28 3 16 15
1690 29 3 16 17
1691 30 3 16 29
1692 31 15 16 17
1693 32 15 16 29
1694 33 17 16 29
1695 9 4 5 6
1696 26 4 5 18
1697 27 6 5 18
1698 36 4 17 16
1699 37 4 17 18
1700 38 4 17 30
1701 39 16 17 18
1702 40 16 17 30
1703 41 18 17 30
1704 44 17 18 19
1705 79 5 18 17
1706 80 5 18 19
1707 81 5 18 31
1708 82 17 18 31
1709 83 19 18 31
1710 57 12 13 26
1711 58 12 13 40
1712 59 26 13 40
1713 17 27 40 41
1714 18 27 40 53
1715 19 41 40 53
1716 73 13 40 41
1717 74 13 40 27
1718 75 13 40 53
1719 60 6 19 18
1720 61 6 19 20
1721 62 6 19 32
1722 63 18 19 20
1723 64 18 19 32
1724 65 20 19 32
1725 6 31 32 33
1726 12 31 32 45
1727 13 33 32 45
1728 123 19 32 31
1729 124 19 32 33
1730 125 19 32 45
1731 3 27 28 29
1732 4 27 28 41
1733 5 29 28 41
1734 76 15 28 27
1735 77 15 28 29
1736 78 15 28 41
1737 6 28 29 30
1738 7 28 29 42
1739 8 30 29 42
1740 87 16 29 28
1741 88 16 29 30
1742 89 16 29 42
1743 14 29 30 31
1744 34 29 30 43
1745 35 31 30 43
1746 90 17 30 29
1747 91 17 30 31
1748 92 17 30 43
1749 9 30 31 32
1750 26 30 31 44
1751 27 32 31 44
1752 84 18 31 30
1753 85 18 31 32
1754 86 18 31 44
1755 117 13 26 25
1756 118 13 26 39
1757 119 13 26 53
1758 120 25 26 39
1759 121 25 26 53
1760 122 39 26 53
1761 2 54 53 66
1762 71 40 53 54
1763 72 40 53 66
1764 129 26 53 54
1765 130 26 53 66
1766 131 26 53 40
1767 60 32 45 44
1768 61 32 45 46
1769 62 32 45 58
1770 63 44 45 46
1771 64 44 45 58
1772 65 46 45 58
1773 20 28 41 40
1774 21 28 41 42
1775 22 28 41 54
1776 23 40 41 42
1777 24 40 41 54
1778 25 42 41 54
1779 3 53 54 55
1780 4 53 54 67
1781 5 55 54 67
1782 76 41 54 53
1783 77 41 54 55
1784 78 41 54 67
1785 28 29 42 41
1786 29 29 42 43
1787 30 29 42 55
1788 31 41 42 43
1789 32 41 42 55
1790 33 43 42 55
1791 36 30 43 42
1792 37 30 43 44
1793 38 30 43 56
1794 39 42 43 44
1795 40 42 43 56
1796 41 44 43 56
1797 44 43 44 45
1798 79 31 44 43
1799 80 31 44 45
1800 81 31 44 57
1801 82 43 44 57
1802 83 45 44 57
1803 17 53 66 67
1804 18 53 66 79
1805 19 67 66 79
1806 73 39 66 67
1807 74 39 66 53
1808 75 39 66 79
1809 6 57 58 59
1810 12 57 58 71
1811 13 59 58 71
1812 123 45 58 57
1813 124 45 58 59
1814 125 45 58 71
1815 14 58 59 60
1816 15 58 59 72
1817 16 60 59 72
1818 126 46 59 58
1819 127 46 59 60
1820 128 46 59 72
1821 20 54 67 66
1822 21 54 67 68
1823 22 54 67 80
1824 23 66 67 68
1825 24 66 67 80
1826 25 68 67 80
1827 6 54 55 56
1828 7 54 55 68
1829 8 56 55 68
1830 87 42 55 54
1831 88 42 55 56
1832 89 42 55 68
1833 28 55 68 67
1834 29 55 68 69
1835 30 55 68 81
1836 31 67 68 69
1837 32 67 68 81
1838 33 69 68 81
1839 14 55 56 57
1840 34 55 56 69
1841 35 57 56 69
1842 90 43 56 55
1843 91 43 56 57
1844 92 43 56 69
1845 36 56 69 68
1846 37 56 69 70
1847 38 56 69 82
1848 39 68 69 70
1849 40 68 69 82
1850 41 70 69 82
1851 9 56 57 58
1852 26 56 57 70
1853 27 58 57 70
1854 84 44 57 56
1855 85 44 57 58
1856 86 44 57 70
1857 2 80 79 92
1858 71 66 79 80
1859 72 66 79 92
1860 129 52 79 80
1861 130 52 79 92
1862 131 52 79 66
1863 31 71 72 73
1864 66 59 72 71
1865 67 59 72 73
1866 68 59 72 85
1867 69 71 72 85
1868 70 73 72 85
1869 3 79 80 81
1870 4 79 80 93
1871 5 81 80 93
1872 76 67 80 79
1873 77 67 80 81
1874 78 67 80 93
1875 6 80 81 82
1876 7 80 81 94
1877 8 82 81 94
1878 87 68 81 80
1879 88 68 81 82
1880 89 68 81 94
1881 14 81 82 83
1882 34 81 82 95
1883 35 83 82 95
1884 90 69 82 81
1885 91 69 82 83
1886 92 69 82 95
1887 44 69 70 71
1888 79 57 70 69
1889 80 57 70 71
1890 81 57 70 83
1891 82 69 70 83
1892 83 71 70 83
1893 60 58 71 70
1894 61 58 71 72
1895 62 58 71 84
1896 63 70 71 72
1897 64 70 71 84
1898 65 72 71 84
1899 9 82 83 84
1900 26 82 83 96
1901 27 84 83 96
1902 84 70 83 82
1903 85 70 83 84
1904 86 70 83 96
1905 17 79 92 93
1906 18 79 92 105
1907 19 93 92 105
1908 73 65 92 93
1909 74 65 92 79
1910 75 65 92 105
1911 20 80 93 92
1912 21 80 93 94
1913 22 80 93 106
1914 23 92 93 94
1915 24 92 93 106
1916 25 94 93 106
1917 14 84 85 86
1918 15 84 85 98
1919 16 86 85 98
1920 126 72 85 84
1921 127 72 85 86
1922 128 72 85 98
1923 28 81 94 93
1924 29 81 94 95
1925 30 81 94 107
1926 31 93 94 95
1927 32 93 94 107
1928 33 95 94 107
1929 36 82 95 94
1930 37 82 95 96
1931 38 82 95 108
1932 39 94 95 96
1933 40 94 95 108
1934 41 96 95 108
1935 44 95 96 97
1936 79 83 96 95
1937 80 83 96 97
1938 81 83 96 109
1939 82 95 96 109
1940 83 97 96 109
1941 6 83 84 85
1942 12 83 84 97
1943 13 85 84 97
1944 123 71 84 83
1945 124 71 84 85
1946 125 71 84 97
1947 60 84 97 96
1948 61 84 97 98
1949 62 84 97 110
1950 63 96 97 98
1951 64 96 97 110
1952 65 98 97 110
1953 3 105 106 107
1954 4 105 106 119
1955 5 107 106 119
1956 76 93 106 105
1957 77 93 106 107
1958 78 93 106 119
1959 20 106 119 118
1960 21 106 119 120
1961 22 106 119 132
1962 23 118 119 120
1963 24 118 119 132
1964 25 120 119 132
1965 31 97 98 99
1966 66 85 98 97
1967 67 85 98 99
1968 68 85 98 111
1969 69 97 98 111
1970 70 99 98 111
1971 39 98 99 100
1972 52 86 99 98
1973 53 86 99 100
1974 54 86 99 112
1975 55 98 99 112
1976 56 100 99 112
1977 6 106 107 108
1978 7 106 107 120
1979 8 108 107 120
1980 87 94 107 106
1981 88 94 107 108
1982 89 94 107 120
1983 14 107 108 109
1984 34 107 108 121
1985 35 109 108 121
1986 90 95 108 107
1987 91 95 108 109
1988 92 95 108 121
1989 9 108 109 110
1990 26 108 109 122
1991 27 110 109 122
1992 84 96 109 108
1993 85 96 109 110
1994 86 96 109 122
1995 6 109 110 111
1996 12 109 110 123
1997 13 111 110 123
1998 123 97 110 109
1999 124 97 110 111
2000 125 97 110 123
2001 14 110 111 112
2002 15 110 111 124
2003 16 112 111 124
2004 126 98 111 110
2005 127 98 111 112
2006 128 98 111 124
2007 3 131 132 133
2008 4 131 132 145
2009 5 133 132 145
2010 76 119 132 131
2011 77 119 132 133
2012 78 119 132 145
2013 9 111 112 113
2014 10 111 112 125
2015 11 113 112 125
2016 114 99 112 111
2017 115 99 112 113
2018 116 99 112 125
2019 39 124 125 126
2020 52 112 125 124
2021 53 112 125 126
2022 54 112 125 138
2023 55 124 125 138
2024 56 126 125 138
2025 6 132 133 134
2026 7 132 133 146
2027 8 134 133 146
2028 87 120 133 132
2029 88 120 133 134
2030 89 120 133 146
2031 28 107 120 119
2032 29 107 120 121
2033 30 107 120 133
2034 31 119 120 121
2035 32 119 120 133
2036 33 121 120 133
2037 36 108 121 120
2038 37 108 121 122
2039 38 108 121 134
2040 39 120 121 122
2041 40 120 121 134
2042 41 122 121 134
2043 44 121 122 123
2044 79 109 122 121
2045 80 109 122 123
2046 81 109 122 135
2047 82 121 122 135
2048 83 123 122 135
2049 60 110 123 122
2050 61 110 123 124
2051 62 110 123 136
2052 63 122 123 124
2053 64 122 123 136
2054 65 124 123 136
2055 31 123 124 125
2056 66 111 124 123
2057 67 111 124 125
2058 68 111 124 137
2059 69 123 124 137
2060 70 125 124 137
2061 20 132 145 144
2062 21 132 145 146
2063 22 132 145 158
2064 23 144 145 146
2065 24 144 145 158
2066 25 146 145 158
2067 28 133 146 145
2068 29 133 146 147
2069 30 133 146 159
2070 31 145 146 147
2071 32 145 146 159
2072 33 147 146 159
2073 9 137 138 139
2074 10 137 138 151
2075 11 139 138 151
2076 114 125 138 137
2077 115 125 138 139
2078 116 125 138 151
2079 1 138 139 152
2080 1 140 139 152
2081 1 126 139 152
2082 6 138 139 140
2083 101 126 139 138
2084 102 126 139 140
2085 14 133 134 135
2086 34 133 134 147
2087 35 135 134 147
2088 90 121 134 133
2089 91 121 134 135
2090 92 121 134 147
2091 36 134 147 146
2092 37 134 147 148
2093 38 134 147 160
2094 39 146 147 148
2095 40 146 147 160
2096 41 148 147 160
2097 9 134 135 136
2098 26 134 135 148
2099 27 136 135 148
2100 84 122 135 134
2101 85 122 135 136
2102 86 122 135 148
2103 6 135 136 137
2104 12 135 136 149
2105 13 137 136 149
2106 123 123 136 135
2107 124 123 136 137
2108 125 123 136 149
2109 14 136 137 138
2110 15 136 137 150
2111 16 138 137 150
2112 126 124 137 136
2113 127 124 137 138
2114 128 124 137 150
2115 6 158 159 160
2116 7 158 159 172
2117 8 160 159 172
2118 87 146 159 158
2119 88 146 159 160
2120 89 146 159 172
2121 1 139 152 151
2122 1 139 152 153
2123 1 139 152 165
2124 44 151 152 153
2125 45 151 152 165
2126 46 153 152 165
2127 14 159 160 161
2128 34 159 160 173
2129 35 161 160 173
2130 90 147 160 159
2131 91 147 160 161
2132 92 147 160 173
2133 9 160 161 162
2134 26 160 161 174
2135 27 162 161 174
2136 84 148 161 160
2137 85 148 161 162
2138 86 148 161 174
2139 44 147 148 149
2140 79 135 148 147
2141 80 135 148 149
2142 81 135 148 161
2143 82 147 148 161
2144 83 149 148 161
2145 60 136 149 148
2146 61 136 149 150
2147 62 136 149 162
2148 63 148 149 150
2149 64 148 149 162
2150 65 150 149 162
2151 31 149 150 151
2152 66 137 150 149
2153 67 137 150 151
2154 68 137 150 163
2155 69 149 150 163
2156 70 151 150 163
2157 39 150 151 152
2158 52 138 151 150
2159 53 138 151 152
2160 54 138 151 164
2161 55 150 151 164
2162 56 152 151 164
2163 28 159 172 171
2164 29 159 172 173
2165 30 159 172 185
2166 31 171 172 173
2167 32 171 172 185
2168 33 173 172 185
2169 1 164 165 178
2170 1 166 165 178
2171 1 152 165 178
2172 6 164 165 166
2173 101 152 165 164
2174 102 152 165 166
2175 36 160 173 172
2176 37 160 173 174
2177 38 160 173 186
2178 39 172 173 174
2179 40 172 173 186
2180 41 174 173 186
2181 44 173 174 175
2182 79 161 174 173
2183 80 161 174 175
2184 81 161 174 187
2185 82 173 174 187
2186 83 175 174 187
2187 6 161 162 163
2188 12 161 162 175
2189 13 163 162 175
2190 123 149 162 161
2191 124 149 162 163
2192 125 149 162 175
2193 14 162 163 164
2194 15 162 163 176
2195 16 164 163 176
2196 126 150 163 162
2197 127 150 163 164
2198 128 150 163 176
2199 31 175 176 177
2200 66 163 176 175
2201 67 163 176 177
2202 68 163 176 189
2203 69 175 176 189
2204 70 177 176 189
2205 9 163 164 165
2206 10 163 164 177
2207 11 165 164 177
2208 114 151 164 163
2209 115 151 164 165
2210 116 151 164 177
2211 60 162 175 174
2212 61 162 175 176
2213 62 162 175 188
2214 63 174 175 176
2215 64 174 175 188
2216 65 176 175 188
2217 6 184 185 186
2218 7 184 185 198
2219 8 186 185 198
2220 87 172 185 184
2221 88 172 185 186
2222 89 172 185 198
2223 14 185 186 187
2224 34 185 186 199
2225 35 187 186 199
2226 90 173 186 185
2227 91 173 186 187
2228 92 173 186 199
2229 1 165 178 177
2230 1 165 178 179
2231 1 165 178 191
2232 44 177 178 179
2233 45 177 178 191
2234 46 179 178 191
2235 63 178 179 180
2236 93 166 179 178
2237 94 166 179 180
2238 95 166 179 192
2239 96 178 179 192
2240 97 180 179 192
2241 9 186 187 188
2242 26 186 187 200
2243 27 188 187 200
2244 84 174 187 186
2245 85 174 187 188
2246 86 174 187 200
2247 6 187 188 189
2248 12 187 188 201
2249 13 189 188 201
2250 123 175 188 187
2251 124 175 188 189
2252 125 175 188 201
2253 14 188 189 190
2254 15 188 189 202
2255 16 190 189 202
2256 126 176 189 188
2257 127 176 189 190
2258 128 176 189 202
2259 39 176 177 178
2260 52 164 177 176
2261 53 164 177 178
2262 54 164 177 190
2263 55 176 177 190
2264 56 178 177 190
2265 9 189 190 191
2266 10 189 190 203
2267 11 191 190 203
2268 114 177 190 189
2269 115 177 190 191
2270 116 177 190 203
2271 36 186 199 198
2272 37 186 199 200
2273 38 186 199 212
2274 39 198 199 200
2275 40 198 199 212
2276 41 200 199 212
2277 14 211 212 213
2278 34 211 212 225
2279 35 213 212 225
2280 90 199 212 211
2281 91 199 212 213
2282 92 199 212 225
2283 14 191 192 193
2284 42 191 192 205
2285 43 193 192 205
2286 98 179 192 191
2287 99 179 192 193
2288 100 179 192 205
2289 44 199 200 201
2290 79 187 200 199
2291 80 187 200 201
2292 81 187 200 213
2293 82 199 200 213
2294 83 201 200 213
2295 60 188 201 200
2296 61 188 201 202
2297 62 188 201 214
2298 63 200 201 202
2299 64 200 201 214
2300 65 202 201 214
2301 39 202 203 204
2302 52 190 203 202
2303 53 190 203 204
2304 54 190 203 216
2305 55 202 203 216
2306 56 204 203 216
2307 1 190 191 204
2308 1 192 191 204
2309 1 178 191 204
2310 6 190 191 192
2311 101 178 191 190
2312 102 178 191 192
2313 1 191 204 203
2314 1 191 204 205
2315 1 191 204 217
2316 44 203 204 205
2317 45 203 204 217
2318 46 205 204 217
2319 31 201 202 203
2320 66 189 202 201
2321 67 189 202 203
2322 68 189 202 215
2323 69 201 202 215
2324 70 203 202 215
2325 36 212 225 224
2326 37 212 225 226
2327 38 212 225 238
2328 39 224 225 226
2329 40 224 225 238
2330 41 226 225 238
2331 14 217 218 219
2332 42 217 218 231
2333 43 219 218 231
2334 98 205 218 217
2335 99 205 218 219
2336 100 205 218 231
2337 63 204 205 206
2338 93 192 205 204
2339 94 192 205 206
2340 95 192 205 218
2341 96 204 205 218
2342 97 206 205 218
2343 44 225 226 227
2344 79 213 226 225
2345 80 213 226 227
2346 81 213 226 239
2347 82 225 226 239
2348 83 227 226 239
2349 9 212 213 214
2350 26 212 213 226
2351 27 214 213 226
2352 84 200 213 212
2353 85 200 213 214
2354 86 200 213 226
2355 6 213 214 215
2356 12 213 214 227
2357 13 215 214 227
2358 123 201 214 213
2359 124 201 214 215
2360 125 201 214 227
2361 9 215 216 217
2362 10 215 216 229
2363 11 217 216 229
2364 114 203 216 215
2365 115 203 216 217
2366 116 203 216 229
2367 1 216 217 230
2368 1 218 217 230
2369 1 204 217 230
2370 6 216 217 218
2371 101 204 217 216
2372 102 204 217 218
2373 14 214 215 216
2374 15 214 215 228
2375 16 216 215 228
2376 126 202 215 214
2377 127 202 215 216
2378 128 202 215 228
2379 9 238 239 240
2380 26 238 239 252
2381 27 240 239 252
2382 84 226 239 238
2383 85 226 239 240
2384 86 226 239 252
2385 31 231 232 233
2386 109 219 232 231
2387 110 219 232 233
2388 111 219 232 245
2389 112 231 232 245
2390 113 233 232 245
2391 60 214 227 226
2392 61 214 227 228
2393 62 214 227 240
2394 63 226 227 228
2395 64 226 227 240
2396 65 228 227 240
2397 6 239 240 241
2398 12 239 240 253
2399 13 241 240 253
2400 123 227 240 239
2401 124 227 240 241
2402 125 227 240 253
2403 31 227 228 229
2404 66 215 228 227
2405 67 215 228 229
2406 68 215 228 241
2407 69 227 228 241
2408 70 229 228 241
2409 39 228 229 230
2410 52 216 229 228
2411 53 216 229 230
2412 54 216 229 242
2413 55 228 229 242
2414 56 230 229 242
2415 1 217 230 229
2416 1 217 230 231
2417 1 217 230 243
2418 44 229 230 231
2419 45 229 230 243
2420 46 231 230 243
2421 63 230 231 232
2422 93 218 231 230
2423 94 218 231 232
2424 95 218 231 244
2425 96 230 231 244
2426 97 232 231 244
2427 44 251 252 253
2428 79 239 252 251
2429 80 239 252 253
2430 81 239 252 265
2431 82 251 252 265
2432 83 253 252 265
2433 9 244 245 246
2434 50 244 245 258
2435 51 246 245 258
2436 135 232 245 244
2437 136 232 245 246
2438 137 232 245 258
2439 60 240 253 252
2440 61 240 253 254
2441 62 240 253 266
2442 63 252 253 254
2443 64 252 253 266
2444 65 254 253 266
2445 31 253 254 255
2446 66 241 254 253
2447 67 241 254 255
2448 68 241 254 267
2449 69 253 254 267
2450 70 255 254 267
2451 14 240 241 242
2452 15 240 241 254
2453 16 242 241 254
2454 126 228 241 240
2455 127 228 241 242
2456 128 228 241 254
2457 1 242 243 256
2458 1 244 243 256
2459 1 230 243 256
2460 6 242 243 244
2461 101 230 243 242
2462 102 230 243 244
2463 14 243 244 245
2464 42 243 244 257
2465 43 245 244 257
2466 98 231 244 243
2467 99 231 244 245
2468 100 231 244 257
2469 9 241 242 243
2470 10 241 242 255
2471 11 243 242 255
2472 114 229 242 241
2473 115 229 242 243
2474 116 229 242 255
2475 39 254 255 256
2476 52 242 255 254
2477 53 242 255 256
2478 54 242 255 268
2479 55 254 255 268
2480 56 256 255 268
2481 9 264 265 266
2482 26 264 265 278
2483 27 266 265 278
2484 84 252 265 264
2485 85 252 265 266
2486 86 252 265 278
2487 31 257 258 259
2488 109 245 258 257
2489 110 245 258 259
2490 111 245 258 271
2491 112 257 258 271
2492 113 259 258 271
2493 6 265 266 267
2494 12 265 266 279
2495 13 267 266 279
2496 123 253 266 265
2497 124 253 266 267
2498 125 253 266 279
2499 14 266 267 268
2500 15 266 267 280
2501 16 268 267 280
2502 126 254 267 266
2503 127 254 267 268
2504 128 254 267 280
2505 9 267 268 269
2506 10 267 268 281
2507 11 269 268 281
2508 114 255 268 267
2509 115 255 268 269
2510 116 255 268 281
2511 1 243 256 255
2512 1 243 256 257
2513 1 243 256 269
2514 44 255 256 257
2515 45 255 256 269
2516 46 257 256 269
2517 1 268 269 282
2518 1 270 269 282
2519 1 256 269 282
2520 6 268 269 270
2521 101 256 269 268
2522 102 256 269 270
2523 63 256 257 258
2524 93 244 257 256
2525 94 244 257 258
2526 95 244 257 270
2527 96 256 257 270
2528 97 258 257 270
2529 60 266 279 278
2530 61 266 279 280
2531 62 266 279 292
2532 63 278 279 280
2533 64 278 279 292
2534 65 280 279 292
2535 44 277 278 279
2536 79 265 278 277
2537 80 265 278 279
2538 81 265 278 291
2539 82 277 278 291
2540 83 279 278 291
2541 9 270 271 272
2542 50 270 271 284
2543 51 272 271 284
2544 135 258 271 270
2545 136 258 271 272
2546 137 258 271 284
2547 47 271 272 273
2548 48 271 272 285
2549 49 273 272 285
2550 132 259 272 271
2551 133 259 272 273
2552 134 259 272 285
2553 31 279 280 281
2554 66 267 280 279
2555 67 267 280 281
2556 68 267 280 293
2557 69 279 280 293
2558 70 281 280 293
2559 39 280 281 282
2560 52 268 281 280
2561 53 268 281 282
2562 54 268 281 294
2563 55 280 281 294
2564 56 282 281 294
2565 63 282 283 284
2566 93 270 283 282
2567 94 270 283 284
2568 95 270 283 296
2569 96 282 283 296
2570 97 284 283 296
2571 14 269 270 271
2572 42 269 270 283
2573 43 271 270 283
2574 98 257 270 269
2575 99 257 270 271
2576 100 257 270 283
2577 1 269 282 281
2578 1 269 282 283
2579 1 269 282 295
2580 44 281 282 283
2581 45 281 282 295
2582 46 283 282 295
2583 60 292 305 304
2584 61 292 305 306
2585 62 292 305 318
2586 63 304 305 306
2587 64 304 305 318
2588 65 306 305 318
2589 6 291 292 293
2590 12 291 292 305
2591 13 293 292 305
2592 123 279 292 291
2593 124 279 292 293
2594 125 279 292 305
2595 103 272 285 284
2596 104 272 285 286
2597 105 272 285 298
2598 106 284 285 286
2599 107 284 285 298
2600 108 286 285 298
2601 14 292 293 294
2602 15 292 293 306
2603 16 294 293 306
2604 126 280 293 292
2605 127 280 293 294
2606 128 280 293 306
2607 9 293 294 295
2608 10 293 294 307
2609 11 295 294 307
2610 114 281 294 293
2611 115 281 294 295
2612 116 281 294 307
2613 14 295 296 297
2614 42 295 296 309
2615 43 297 296 309
2616 98 283 296 295
2617 99 283 296 297
2618 100 283 296 309
2619 31 283 284 285
2620 109 271 284 283
2621 110 271 284 285
2622 111 271 284 297
2623 112 283 284 297
2624 113 285 284 297
2625 9 296 297 298
2626 50 296 297 310
2627 51 298 297 310
2628 135 284 297 296
2629 136 284 297 298
2630 137 284 297 310
2631 1 294 295 308
2632 1 296 295 308
2633 1 282 295 308
2634 6 294 295 296
2635 101 282 295 294
2636 102 282 295 296
2637 6 317 318 319
2638 12 317 318 331
2639 13 319 318 331
2640 123 305 318 317
2641 124 305 318 319
2642 125 305 318 331
2643 14 318 319 320
2644 15 318 319 332
2645 16 320 319 332
2646 126 306 319 318
2647 127 306 319 320
2648 128 306 319 332
2649 103 298 311 310
2650 104 298 311 312
2651 105 298 311 324
2652 106 310 311 312
2653 107 310 311 324
2654 108 312 311 324
2655 47 297 298 299
2656 48 297 298 311
2657 49 299 298 311
2658 132 285 298 297
2659 133 285 298 299
2660 134 285 298 311
2661 39 306 307 308
2662 52 294 307 306
2663 53 294 307 308
2664 54 294 307 320
2665 55 306 307 320
2666 56 308 307 320
2667 31 305 306 307
2668 66 293 306 305
2669 67 293 306 307
2670 68 293 306 319
2671 69 305 306 319
2672 70 307 306 319
2673 63 308 309 310
2674 93 296 309 308
2675 94 296 309 310
2676 95 296 309 322
2677 96 308 309 322
2678 97 310 309 322
2679 31 309 310 311
2680 109 297 310 309
2681 110 297 310 311
2682 111 297 310 323
2683 112 309 310 323
2684 113 311 310 323
2685 1 295 308 307
2686 1 295 308 309
2687 1 295 308 321
2688 44 307 308 309
2689 45 307 308 321
2690 46 309 308 321
2691 31 331 332 333
2692 66 319 332 331
2693 67 319 332 333
2694 68 319 332 345
2695 69 331 332 345
2696 70 333 332 345
2697 57 324 325 338
2698 58 324 325 352
2699 59 338 325 352
2700 138 312 325 324
2701 139 312 325 338
2702 140 312 325 352
2703 117 299 312 311
2704 118 299 312 325
2705 119 299 312 339
2706 120 311 312 325
2707 121 311 312 339
2708 122 325 312 339
2709 39 332 333 334
2710 52 320 333 332
2711 53 320 333 334
2712 54 320 333 346
2713 55 332 333 346
2714 56 334 333 346
2715 1 321 334 333
2716 1 321 334 335
2717 1 321 334 347
2718 44 333 334 335
2719 45 333 334 347
2720 46 335 334 347
2721 9 319 320 321
2722 10 319 320 333
2723 11 321 320 333
2724 114 307 320 319
2725 115 307 320 321
2726 116 307 320 333
2727 1 320 321 334
2728 1 322 321 334
2729 1 308 321 334
2730 6 320 321 322
2731 101 308 321 320
2732 102 308 321 322
2733 9 322 323 324
2734 50 322 323 336
2735 51 324 323 336
2736 135 310 323 322
2737 136 310 323 324
2738 137 310 323 336
2739 47 323 324 325
2740 48 323 324 337
2741 49 325 324 337
2742 132 311 324 323
2743 133 311 324 325
2744 134 311 324 337
2745 14 321 322 323
2746 42 321 322 335
2747 43 323 322 335
2748 98 309 322 321
2749 99 309 322 323
2750 100 309 322 335
2751 14 344 345 346
2752 15 344 345 358
2753 16 346 345 358
2754 126 332 345 344
2755 127 332 345 346
2756 128 332 345 358
2757 117 325 338 337
2758 118 325 338 351
2759 119 325 338 365
2760 120 337 338 351
2761 121 337 338 365
2762 122 351 338 365
2763 9 345 346 347
2764 10 345 346 359
2765 11 347 346 359
2766 114 333 346 345
2767 115 333 346 347
2768 116 333 346 359
2769 1 346 347 360
2770 1 348 347 360
2771 1 334 347 360
2772 6 346 347 348
2773 101 334 347 346
2774 102 334 347 348
2775 31 335 336 337
2776 109 323 336 335
2777 110 323 336 337
2778 111 323 336 349
2779 112 335 336 349
2780 113 337 336 349
2781 103 324 337 336
2782 104 324 337 338
2783 105 324 337 350
2784 106 336 337 338
2785 107 336 337 350
2786 108 338 337 350
2787 63 334 335 336
2788 93 322 335 334
2789 94 322 335 336
2790 95 322 335 348
2791 96 334 335 348
2792 97 336 335 348
2793 14 347 348 349
2794 42 347 348 361
2795 43 349 348 361
2796 98 335 348 347
2797 99 335 348 349
2798 100 335 348 361
2799 31 357 358 359
2800 66 345 358 357
2801 67 345 358 359
2802 68 345 358 371
2803 69 357 358 371
2804 70 359 358 371
2805 39 358 359 360
2806 52 346 359 358
2807 53 346 359 360
2808 54 346 359 372
2809 55 358 359 372
2810 56 360 359 372
2811 57 350 351 364
2812 58 350 351 378
2813 59 364 351 378
2814 138 338 351 350
2815 139 338 351 364
2816 140 338 351 378
2817 17 365 378 379
2818 18 365 378 391
2819 19 379 378 391
2820 73 351 378 379
2821 74 351 378 365
2822 75 351 378 391
2823 1 347 360 359
2824 1 347 360 361
2825 1 347 360 373
2826 44 359 360 361
2827 45 359 360 373
2828 46 361 360 373
2829 63 360 361 362
2830 93 348 361 360
2831 94 348 361 362
2832 95 348 361 374
2833 96 360 361 374
2834 97 362 361 374
2835 9 348 349 350
2836 50 348 349 362
2837 51 350 349 362
2838 135 336 349 348
2839 136 336 349 350
2840 137 336 349 362
2841 47 349 350 351
2842 48 349 350 363
2843 49 351 350 363
2844 132 337 350 349
2845 133 337 350 351
2846 134 337 350 363
2847 31 361 362 363
2848 109 349 362 361
2849 110 349 362 363
2850 111 349 362 375
2851 112 361 362 375
2852 113 363 362 375
2853 9 371 372 373
2854 10 371 372 385
2855 11 373 372 385
2856 114 359 372 371
2857 115 359 372 373
2858 116 359 372 385
2859 2 392 391 404
2860 71 378 391 392
2861 72 378 391 404
2862 129 364 391 392
2863 130 364 391 404
2864 131 364 391 378
2865 1 372 373 386
2866 1 374 373 386
2867 1 360 373 386
2868 6 372 373 374
2869 101 360 373 372
2870 102 360 373 374
2871 14 373 374 375
2872 42 373 374 387
2873 43 375 374 387
2874 98 361 374 373
2875 99 361 374 375
2876 100 361 374 387
2877 47 375 376 377
2878 48 375 376 389
2879 49 377 376 389
2880 132 363 376 375
2881 133 363 376 377
2882 134 363 376 389
2883 103 350 363 362
2884 104 350 363 364
2885 105 350 363 376
2886 106 362 363 364
2887 107 362 363 376
2888 108 364 363 376
2889 117 351 364 363
2890 118 351 364 377
2891 119 351 364 391
2892 120 363 364 377
2893 121 363 364 391
2894 122 377 364 391
2895 9 374 375 376
2896 50 374 375 388
2897 51 376 375 388
2898 135 362 375 374
2899 136 362 375 376
2900 137 362 375 388
2901 39 384 385 386
2902 52 372 385 384
2903 53 372 385 386
2904 54 372 385 398
2905 55 384 385 398
2906 56 386 385 398
2907 9 397 398 399
2908 10 397 398 411
2909 11 399 398 411
2910 114 385 398 397
2911 115 385 398 399
2912 116 385 398 411
2913 17 391 404 405
2914 18 391 404 417
2915 19 405 404 417
2916 73 377 404 405
2917 74 377 404 391
2918 75 377 404 417
2919 1 398 399 412
2920 1 400 399 412
2921 1 386 399 412
2922 6 398 399 400
2923 101 386 399 398
2924 102 386 399 400
2925 1 373 386 385
2926 1 373 386 387
2927 1 373 386 399
2928 44 385 386 387
2929 45 385 386 399
2930 46 387 386 399
2931 63 386 387 388
2932 93 374 387 386
2933 94 374 387 388
2934 95 374 387 400
2935 96 386 387 400
2936 97 388 387 400
2937 103 376 389 388
2938 104 376 389 390
2939 105 376 389 402
2940 106 388 389 390
2941 107 388 389 402
2942 108 390 389 402
2943 117 377 390 389
2944 118 377 390 403
2945 119 377 390 417
2946 120 389 390 403
2947 121 389 390 417
2948 122 403 390 417
2949 57 376 377 390
2950 58 376 377 404
2951 59 390 377 404
2952 138 364 377 376
2953 139 364 377 390
2954 140 364 377 404
2955 31 387 388 389
2956 109 375 388 387
2957 110 375 388 389
2958 111 375 388 401
2959 112 387 388 401
2960 113 389 388 401
2961 1 399 412 411
2962 1 399 412 413
2963 1 399 412 425
2964 44 411 412 413
2965 45 411 412 425
2966 46 413 412 425
2967 2 418 417 430
2968 71 404 417 418
2969 72 404 417 430
2970 129 390 417 418
2971 130 390 417 430
2972 131 390 417 404
2973 3 417 418 419
2974 4 417 418 431
2975 5 419 418 431
2976 76 405 418 417
2977 77 405 418 419
2978 78 405 418 431
2979 14 399 400 401
2980 42 399 400 413
2981 43 401 400 413
2982 98 387 400 399
2983 99 387 400 401
2984 100 387 400 413
2985 63 412 413 414
2986 93 400 413 412
2987 94 400 413 414
2988 95 400 413 426
2989 96 412 413 426
2990 97 414 413 426
2991 9 400 401 402
2992 50 400 401 414
2993 51 402 401 414
2994 135 388 401 400
2995 136 388 401 402
2996 137 388 401 414
2997 47 401 402 403
2998 48 401 402 415
2999 49 403 402 415
3000 132 389 402 401
3001 133 389 402 403
3002 134 389 402 415
3003 57 402 403 416
3004 58 402 403 430
3005 59 416 403 430
3006 138 390 403 402
3007 139 390 403 416
3008 140 390 403 430
3009 17 417 430 431
3010 18 417 430 443
3011 19 431 430 443
3012 73 403 430 431
3013 74 403 430 417
3014 75 403 430 443
3015 1 424 425 438
3016 1 426 425 438
3017 1 412 425 438
3018 6 424 425 426
3019 101 412 425 424
3020 102 412 425 426
3021 3 443 444 445
3022 4 443 444 457
3023 5 445 444 457
3024 76 431 444 443
3025 77 431 444 445
3026 78 431 444 457
3027 20 418 431 430
3028 21 418 431 432
3029 22 418 431 444
3030 23 430 431 432
3031 24 430 431 444
3032 25 432 431 444
3033 14 425 426 427
3034 42 425 426 439
3035 43 427 426 439
3036 98 413 426 425
3037 99 413 426 427
3038 100 413 426 439
3039 9 426 427 428
3040 50 426 427 440
3041 51 428 427 440
3042 135 414 427 426
3043 136 414 427 428
3044 137 414 427 440
3045 31 413 414 415
3046 109 401 414 413
3047 110 401 414 415
3048 111 401 414 427
3049 112 413 414 427
3050 113 415 414 427
3051 117 403 416 415
3052 118 403 416 429
3053 119 403 416 443
3054 120 415 416 429
3055 121 415 416 443
3056 122 429 416 443
3057 2 444 443 456
3058 71 430 443 444
3059 72 430 443 456
3060 129 416 443 444
3061 130 416 443 456
3062 131 416 443 430
3063 103 402 415 414
3064 104 402 415 416
3065 105 402 415 428
3066 106 414 415 416
3067 107 414 415 428
3068 108 416 415 428
3069 1 425 438 437
3070 1 425 438 439
3071 1 425 438 451
3072 44 437 438 439
3073 45 437 438 451
3074 46 439 438 451
3075 20 444 457 456
3076 21 444 457 458
3077 22 444 457 470
3078 23 456 457 458
3079 24 456 457 470
3080 25 458 457 470
3081 63 438 439 440
3082 93 426 439 438
3083 94 426 439 440
3084 95 426 439 452
3085 96 438 439 452
3086 97 440 439 452
3087 31 439 440 441
3088 109 427 440 439
3089 110 427 440 441
3090 111 427 440 453
3091 112 439 440 453
3092 113 441 440 453
3093 103 428 441 440
3094 104 428 441 442
3095 105 428 441 454
3096 106 440 441 442
3097 107 440 441 454
3098 108 442 441 454
3099 57 428 429 442
3100 58 428 429 456
3101 59 442 429 456
3102 138 416 429 428
3103 139 416 429 442
3104 140 416 429 456
3105 17 443 456 457
3106 18 443 456 469
3107 19 457 456 469
3108 73 429 456 457
3109 74 429 456 443
3110 75 429 456 469
3111 47 427 428 429
3112 48 427 428 441
3113 49 429 428 441
3114 132 415 428 427
3115 133 415 428 429
3116 134 415 428 441
3117 1 450 451 464
3118 1 452 451 464
3119 1 438 451 464
3120 6 450 451 452
3121 101 438 451 450
3122 102 438 451 452
3123 14 451 452 453
3124 42 451 452 465
3125 43 453 452 465
3126 98 439 452 451
3127 99 439 452 453
3128 100 439 452 465
3129 3 469 470 471
3130 4 469 470 483
3131 5 471 470 483
3132 76 457 470 469
3133 77 457 470 471
3134 78 457 470 483
3135 6 470 471 472
3136 7 470 471 484
3137 8 472 471 484
3138 87 458 471 470
3139 88 458 471 472
3140 89 458 471 484
3141 9 452 453 454
3142 50 452 453 466
3143 51 454 453 466
3144 135 440 453 452
3145 136 440 453 454
3146 137 440 453 466
3147 47 453 454 455
3148 48 453 454 467
3149 49 455 454 467
3150 132 441 454 453
3151 133 441 454 455
3152 134 441 454 467
3153 117 429 442 441
3154 118 429 442 455
3155 119 429 442 469
3156 120 441 442 455
3157 121 441 442 469
3158 122 455 442 469
3159 2 470 469 482
3160 71 456 469 470
3161 72 456 469 482
3162 129 442 469 470
3163 130 442 469 482
3164 131 442 469 456
3165 57 454 455 468
3166 58 454 455 482
3167 59 468 455 482
3168 138 442 455 454
3169 139 442 455 468
3170 140 442 455 482
3171 63 464 465 466
3172 93 452 465 464
3173 94 452 465 466
3174 95 452 465 478
3175 96 464 465 478
3176 97 466 465 478
3177 14 477 478 479
3178 42 477 478 491
3179 43 479 478 491
3180 98 465 478 477
3181 99 465 478 479
3182 100 465 478 491
3183 28 471 484 483
3184 29 471 484 485
3185 30 471 484 497
3186 31 483 484 485
3187 32 483 484 497
3188 33 485 484 497
3189 31 465 466 467
3190 109 453 466 465
3191 110 453 466 467
3192 111 453 466 479
3193 112 465 466 479
3194 113 467 466 479
3195 103 454 467 466
3196 104 454 467 468
3197 105 454 467 480
3198 106 466 467 468
3199 107 466 467 480
3200 108 468 467 480
3201 17 469 482 483
3202 18 469 482 495
3203 19 483 482 495
3204 73 455 482 483
3205 74 455 482 469
3206 75 455 482 495
3207 2 496 495 508
3208 71 482 495 496
3209 72 482 495 508
3210 129 468 495 496
3211 130 468 495 508
3212 131 468 495 482
3213 20 470 483 482
3214 21 470 483 484
3215 22 470 483 496
3216 23 482 483 484
3217 24 482 483 496
3218 25 484 483 496
3219 117 455 468 467
3220 118 455 468 481
3221 119 455 468 495
3222 120 467 468 481
3223 121 467 468 495
3224 122 481 468 495
3225 63 490 491 492
3226 93 478 491 490
3227 94 478 491 492
3228 95 478 491 504
3229 96 490 491 504
3230 97 492 491 504
3231 31 491 492 493
3232 109 479 492 491
3233 110 479 492 493
3234 111 479 492 505
3235 112 491 492 505
3236 113 493 492 505
3237 6 496 497 498
3238 7 496 497 510
3239 8 498 497 510
3240 87 484 497 496
3241 88 484 497 498
3242 89 484 497 510
3243 9 478 479 480
3244 50 478 479 492
3245 51 480 479 492
3246 135 466 479 478
3247 136 466 479 480
3248 137 466 479 492
3249 47 479 480 481
3250 48 479 480 493
3251 49 481 480 493
3252 132 467 480 479
3253 133 467 480 481
3254 134 467 480 493
3255 57 480 481 494
3256 58 480 481 508
3257 59 494 481 508
3258 138 468 481 480
3259 139 468 481 494
3260 140 468 481 508
3261 17 495 508 509
3262 18 495 508 521
3263 19 509 508 521
3264 73 481 508 509
3265 74 481 508 495
3266 75 481 508 521
3267 20 496 509 508
3268 21 496 509 510
3269 22 496 509 522
3270 23 508 509 510
3271 24 508 509 522
3272 25 510 509 522
3273 3 495 496 497
3274 4 495 496 509
3275 5 497 496 509
3276 76 483 496 495
3277 77 483 496 497
3278 78 483 496 509
3279 9 504 505 506
3280 50 504 505 518
3281 51 506 505 518
3282 135 492 505 504
3283 136 492 505 506
3284 137 492 505 518
3285 28 497 510 509
3286 29 497 510 511
3287 30 497 510 523
3288 31 509 510 511
3289 32 509 510 523
3290 33 511 510 523
3291 36 498 511 510
3292 37 498 511 512
3293 38 498 511 524
3294 39 510 511 512
3295 40 510 511 524
3296 41 512 511 524
3297 103 480 493 492
3298 104 480 493 494
3299 105 480 493 506
3300 106 492 493 494
3301 107 492 493 506
3302 108 494 493 506
3303 47 505 506 507
3304 48 505 506 519
3305 49 507 506 519
3306 132 493 506 505
3307 133 493 506 507
3308 134 493 506 519
3309 117 481 494 493
3310 118 481 494 507
3311 119 481 494 521
3312 120 493 494 507
3313 121 493 494 521
3314 122 507 494 521
3315 2 522 521 534
3316 71 508 521 522
3317 72 508 521 534
3318 129 494 521 522
3319 130 494 521 534
3320 131 494 521 508
3321 3 521 522 523
3322 4 521 522 535
3323 5 523 522 535
3324 76 509 522 521
3325 77 509 522 523
3326 78 509 522 535
3327 6 522 523 524
3328 7 522 523 536
3329 8 524 523 536
3330 87 510 523 522
3331 88 510 523 524
3332 89 510 523 536
3333 31 517 518 519
3334 109 505 518 517
3335 110 505 518 519
3336 111 505 518 531
3337 112 517 518 531
3338 113 519 518 531
3339 36 524 537 536
3340 37 524 537 538
3341 38 524 537 550
3342 39 536 537 538
3343 40 536 537 550
3344 41 538 537 550
3345 14 523 524 525
3346 34 523 524 537
3347 35 525 524 537
3348 90 511 524 523
3349 91 511 524 525
3350 92 511 524 537
3351 103 506 519 518
3352 104 506 519 520
3353 105 506 519 532
3354 106 518 519 520
3355 107 518 519 532
3356 108 520 519 532
3357 117 507 520 519
3358 118 507 520 533
3359 119 507 520 547
3360 120 519 520 533
3361 121 519 520 547
3362 122 533 520 547
3363 57 506 507 520
3364 58 506 507 534
3365 59 520 507 534
3366 138 494 507 506
3367 139 494 507 520
3368 140 494 507 534
3369 17 521 534 535
3370 18 521 534 547
3371 19 535 534 547
3372 73 507 534 535
3373 74 507 534 521
3374 75 507 534 547
3375 20 522 535 534
3376 21 522 535 536
3377 22 522 535 548
3378 23 534 535 536
3379 24 534 535 548
3380 25 536 535 548
3381 28 523 536 535
3382 29 523 536 537
3383 30 523 536 549
3384 31 535 536 537
3385 32 535 536 549
3386 33 537 536 549
3387 9 530 531 532
3388 50 530 531 544
3389 51 532 531 544
3390 135 518 531 530
3391 136 518 531 532
3392 137 518 531 544
3393 47 531 532 533
3394 48 531 532 545
3395 49 533 532 545
3396 132 519 532 531
3397 133 519 532 533
3398 134 519 532 545
3399 14 549 550 551
3400 34 549 550 563
3401 35 551 550 563
3402 90 537 550 549
3403 91 537 550 551
3404 92 537 550 563
3405 9 550 551 552
3406 26 550 551 564
3407 27 552 551 564
3408 84 538 551 550
3409 85 538 551 552
3410 86 538 551 564
3411 57 532 533 546
3412 58 532 533 560
3413 59 546 533 560
3414 138 520 533 532
3415 139 520 533 546
3416 140 520 533 560
3417 2 548 547 560
3418 71 534 547 548
3419 72 534 547 560
3420 129 520 547 548
3421 130 520 547 560
3422 131 520 547 534
3423 17 547 560 561
3424 18 547 560 573
3425 19 561 560 573
3426 73 533 560 561
3427 74 533 560 547
3428 75 533 560 573
3429 3 547 548 549
3430 4 547 548 561
3431 5 549 548 561
3432 76 535 548 547
3433 77 535 548 549
3434 78 535 548 561
3435 6 548 549 550
3436 7 548 549 562
3437 8 550 549 562
3438 87 536 549 548
3439 88 536 549 550
3440 89 536 549 562
3441 103 532 545 544
3442 104 532 545 546
3443 105 532 545 558
3444 106 544 545 546
3445 107 544 545 558
3446 108 546 545 558
3447 44 563 564 565
3448 79 551 564 563
3449 80 551 564 565
3450 81 551 564 577
3451 82 563 564 577
3452 83 565 564 577
3453 117 533 546 545
3454 118 533 546 559
3455 119 533 546 573
3456 120 545 546 559
3457 121 545 546 573
3458 122 559 546 573
3459 2 574 573 586
3460 71 560 573 574
3461 72 560 573 586
3462 129 546 573 574
3463 130 546 573 586
3464 131 546 573 560
3465 3 573 574 575
3466 4 573 574 587
3467 5 575 574 587
3468 76 561 574 573
3469 77 561 574 575
3470 78 561 574 587
3471 20 548 561 560
3472 21 548 561 562
3473 22 548 561 574
3474 23 560 561 562
3475 24 560 561 574
3476 25 562 561 574
3477 28 549 562 561
3478 29 549 562 563
3479 30 549 562 575
3480 31 561 562 563
3481 32 561 562 575
3482 33 563 562 575
3483 36 550 563 562
3484 37 550 563 564
3485 38 550 563 576
3486 39 562 563 564
3487 40 562 563 576
3488 41 564 563 576
3489 47 557 558 559
3490 48 557 558 571
3491 49 559 558 571
3492 132 545 558 557
3493 133 545 558 559
3494 134 545 558 571
3495 103 558 571 570
3496 104 558 571 572
3497 105 558 571 584
3498 106 570 571 572
3499 107 570 571 584
3500 108 572 571 584
3501 9 576 577 578
3502 26 576 577 590
3503 27 578 577 590
3504 84 564 577 576
3505 85 564 577 578
3506 86 564 577 590
3507 57 558 559 572
3508 58 558 559 586
3509 59 572 559 586
3510 138 546 559 558
3511 139 546 559 572
3512 140 546 559 586
3513 17 573 586 587
3514 18 573 586 599
3515 19 587 586 599
3516 73 559 586 587
3517 74 559 586 573
3518 75 559 586 599
3519 20 574 587 586
3520 21 574 587 588
3521 22 574 587 600
3522 23 586 587 588
3523 24 586 587 600
3524 25 588 587 600
3525 6 574 575 576
3526 7 574 575 588
3527 8 576 575 588
3528 87 562 575 574
3529 88 562 575 576
3530 89 562 575 588
3531 28 575 588 587
3532 29 575 588 589
3533 30 575 588 601
3534 31 587 588 589
3535 32 587 588 601
3536 33 589 588 601
3537 14 575 576 577
3538 34 575 576 589
3539 35 577 576 589
3540 90 563 576 575
3541 91 563 576 577
3542 92 563 576 589
3543 57 584 585 598
3544 58 584 585 612
3545 59 598 585 612
3546 138 572 585 584
3547 139 572 585 598
3548 140 572 585 612
3549 117 559 572 571
3550 118 559 572 585
3551 119 559 572 599
3552 120 571 572 585
3553 121 571 572 599
3554 122 585 572 599
3555 44 589 590 591
3556 79 577 590 589
3557 80 577 590 591
3558 81 577 590 603
3559 82 589 590 603
3560 83 591 590 603
3561 60 578 591 590
3562 61 578 591 592
3563 62 578 591 604
3564 63 590 591 592
3565 64 590 591 604
3566 65 592 591 604
3567 2 600 599 612
3568 71 586 599 600
3569 72 586 599 612
3570 129 572 599 600
3571 130 572 599 612
3572 131 572 599 586
3573 3 599 600 601
3574 4 599 600 613
3575 5 601 600 613
3576 76 587 600 599
3577 77 587 600 601
3578 78 587 600 613
3579 6 600 601 602
3580 7 600 601 614
3581 8 602 601 614
3582 87 588 601 600
3583 88 588 601 602
3584 89 588 601 614
3585 14 601 602 603
3586 34 601 602 615
3587 35 603 602 615
3588 90 589 602 601
3589 91 589 602 603
3590 92 589 602 615
3591 36 576 589 588
3592 37 576 589 590
3593 38 576 589 602
3594 39 588 589 590
3595 40 588 589 602
3596 41 590 589 602
3597 117 585 598 597
3598 118 585 598 611
3599 120 597 598 611
3600 6 603 604 605
3601 12 603 604 617
3602 13 605 604 617
3603 123 591 604 603
3604 124 591 604 605
3605 125 591 604 617
3606 17 599 612 613
3607 73 585 612 613
3608 74 585 612 599
3609 20 600 613 612
3610 21 600 613 614
3611 23 612 613 614
3612 36 602 615 614
3613 37 602 615 616
3614 39 614 615 616
3615 9 602 603 604
3616 26 602 603 616
3617 27 604 603 616
3618 84 590 603 602
3619 85 590 603 604
3620 86 590 603 616
3621 44 615 616 617
3622 79 603 616 615
3623 80 603 616 617
3624 28 601 614 613
3625 29 601 614 615
3626 31 613 614 615
3627 57 610 611 624
3628 138 598 611 610
3629 139 598 611 624
3630 60 604 617 616
3631 61 604 617 618
3632 63 616 617 618
3633 39 410 411 412
3634 52 398 411 410
3635 53 398 411 412
3636 54 398 411 424
3637 55 410 411 424
3638 56 412 411 424
3639 28 445 458 457
3640 29 445 458 459
3641 30 445 458 471
3642 31 457 458 459
3643 32 457 458 471
3644 33 459 458 471
3645 47 583 584 585
3646 48 583 584 597
3647 49 585 584 597
3648 132 571 584 583
3649 133 571 584 585
3650 134 571 584 597

Dihedrals

1 1 7 8 9 22
2 1 7 8 21 34
3 1 9 8 21 34
4 1 21 8 9 22
5 20 7 8 9 10
6 21 7 8 21 20
7 22 7 8 21 22
8 23 9 8 7 20
9 24 9 8 21 20
10 25 9 8 21 22
11 1 8 9 22 21
12 1 8 9 22 23
13 1 8 9 22 35
14 1 10 9 22 21
15 1 10 9 22 23
16 1 10 9 22 35
17 1 22 9 10 23
18 12 8 9 10 11
19 104 8 9 10 23
20 105 10 9 8 21
21 1 6 7 20 33
22 1 8 7 20 33
23 33 6 7 8 9
24 34 6 7 8 21
25 35 6 7 20 19
26 36 6 7 20 21
27 37 8 7 6 19
28 38 8 7 20 19
29 39 8 7 20 21
30 40 20 7 8 21
31 1 10 11 24 37
32 1 12 11 24 37
33 123 10 11 12 13
34 124 10 11 12 25
35 125 10 11 24 23
36 126 10 11 24 25
37 127 12 11 10 23
38 128 12 11 24 23
39 129 12 11 24 25
40 130 24 11 12 25
41 1 9 10 23 36
42 1 11 10 9 22
43 1 11 10 23 36
44 33 9 10 11 12
45 98 9 10 11 24
46 99 9 10 23 22
47 100 9 10 23 24
48 101 11 10 23 22
49 102 11 10 23 24
50 103 23 10 11 24
51 1 10 23 36 35
52 1 10 23 36 37
53 1 10 23 36 49
54 1 22 23 36 49
55 1 24 23 36 49
56 156 22 23 24 25
57 216 10 23 22 21
58 217 10 23 22 35
59 218 10 23 24 25
60 219 10 23 24 11
61 220 10 23 24 37
62 221 22 23 24 37
63 222 22 23 36 35
64 223 22 23 36 37
65 224 24 23 22 35
66 225 24 23 36 35
67 226 24 23 36 37
68 227 36 23 24 37
69 1 8 21 22 9
70 1 8 21 34 33
71 1 8 21 34 35
72 1 8 21 34 47
73 1 20 21 34 47
74 1 22 21 34 47
75 90 20 21 22 23
76 131 8 21 20 19
77 132 8 21 20 33
78 133 8 21 22 23
79 134 8 21 22 35
80 135 20 21 22 35
81 136 20 21 34 33
82 137 20 21 34 35
83 138 22 21 20 33
84 139 22 21 34 33
85 140 22 21 34 35
86 141 34 21 22 35
87 1 9 22 21 20
88 1 9 22 21 34
89 1 9 22 23 24
90 1 9 22 23 10
91 1 9 22 23 36
92 1 9 22 35 34
93 1 9 22 35 36
94 1 9 22 35 48
95 1 21 22 35 48
96 1 23 22 35 48
97 106 21 22 23 24
98 107 21 22 23 36
99 108 21 22 35 34
100 109 21 22 35 36
101 110 23 22 21 34
102 111 23 22 35 34
103 112 23 22 35 36
104 113 35 22 23 36
105 1 11 12 25 38
106 1 13 12 25 38
107 114 11 12 13 26
108 115 11 12 13 40
109 116 11 12 25 24
110 117 11 12 25 26
111 118 13 12 11 24
112 119 13 12 25 24
113 120 13 12 25 26
114 121 25 12 13 26
115 122 25 12 13 40
116 1 7 20 33 32
117 1 7 20 33 34
118 1 7 20 33 46
119 1 19 20 33 46
120 1 21 20 33 46
121 70 19 20 21 22
122 164 7 20 19 18
123 165 7 20 19 32
124 166 7 20 21 22
125 167 7 20 21 8
126 168 7 20 21 34
127 169 19 20 21 34
128 170 19 20 33 32
129 171 19 20 33 34
130 172 21 20 19 32
131 173 21 20 33 32
132 174 21 20 33 34
133 175 33 20 21 34
134 1 11 24 37 36
135 1 11 24 37 38
136 1 11 24 37 50
137 1 23 24 37 50
138 1 25 24 37 50
139 251 11 24 23 22
140 252 11 24 23 36
141 253 11 24 25 26
142 254 11 24 25 12
143 255 11 24 25 38
144 256 23 24 25 26
145 257 23 24 25 38
146 258 23 24 37 36
147 259 23 24 37 38
148 260 25 24 23 36
149 261 25 24 37 36
150 262 25 24 37 38
151 263 37 24 25 38
152 1 36 37 50 63
153 1 38 37 50 63
154 1 24 37 50 49
155 1 24 37 50 51
156 1 24 37 50 63
157 123 36 37 38 39
158 124 36 37 38 51
159 125 36 37 50 49
160 126 36 37 50 51
161 127 38 37 36 49
162 128 38 37 50 49
163 129 38 37 50 51
164 130 50 37 38 51
165 304 24 37 36 35
166 305 24 37 36 49
167 306 24 37 38 39
168 307 24 37 38 51
169 308 24 37 38 25
170 1 35 36 49 62
171 1 37 36 35 48
172 1 37 36 49 62
173 1 23 36 35 48
174 1 23 36 49 48
175 1 23 36 49 50
176 1 23 36 49 62
177 33 35 36 37 38
178 98 35 36 37 50
179 99 35 36 49 48
180 100 35 36 49 50
181 101 37 36 49 48
182 102 37 36 49 50
183 103 49 36 37 50
184 228 23 36 35 34
185 229 23 36 37 38
186 230 23 36 37 50
187 231 23 36 37 24
188 1 34 35 48 47
189 1 34 35 48 49
190 1 34 35 48 61
191 1 36 35 48 47
192 1 36 35 48 49
193 1 36 35 48 61
194 1 48 35 36 49
195 1 22 35 48 47
196 1 22 35 48 49
197 1 22 35 48 61
198 12 34 35 36 37
199 104 34 35 36 49
200 105 36 35 34 47
201 232 22 35 34 33
202 233 22 35 34 47
203 234 22 35 36 37
204 235 22 35 36 49
205 236 22 35 36 23
206 1 33 34 35 48
207 1 33 34 47 60
208 1 35 34 47 60
209 1 47 34 35 48
210 1 21 34 35 48
211 1 21 34 47 46
212 1 21 34 47 48
213 1 21 34 47 60
214 20 33 34 35 36
215 21 33 34 47 46
216 22 33 34 47 48
217 23 35 34 33 46
218 24 35 34 47 46
219 25 35 34 47 48
220 264 21 34 33 32
221 265 21 34 33 46
222 266 21 34 35 36
223 267 21 34 35 22
224 1 12 25 38 37
225 1 12 25 38 39
226 1 12 25 38 51
227 1 24 25 38 51
228 1 26 25 38 51
229 237 12 25 24 23
230 238 12 25 24 37
231 239 12 25 26 13
232 240 12 25 26 39
233 241 12 25 26 53
234 242 24 25 26 39
235 243 24 25 26 53
236 244 24 25 38 37
237 245 24 25 38 39
238 246 26 25 24 37
239 247 26 25 38 37
240 248 26 25 38 39
241 249 38 25 26 39
242 250 38 25 26 53
243 1 32 33 46 59
244 1 34 33 46 59
245 1 20 33 46 45
246 1 20 33 46 47
247 1 20 33 46 59
248 33 32 33 34 35
249 34 32 33 34 47
250 35 32 33 46 45
251 36 32 33 46 47
252 37 34 33 32 45
253 38 34 33 46 45
254 39 34 33 46 47
255 40 46 33 34 47
256 288 20 33 32 31
257 289 20 33 32 45
258 290 20 33 34 35
259 291 20 33 34 47
260 292 20 33 34 21
261 1 33 46 59 58
262 1 33 46 59 60
263 1 33 46 59 72
264 1 45 46 59 72
265 1 47 46 59 72
266 70 45 46 47 48
267 164 33 46 45 44
268 165 33 46 45 58
269 166 33 46 47 48
270 167 33 46 47 34
271 168 33 46 47 60
272 169 45 46 47 60
273 170 45 46 59 58
274 171 45 46 59 60
275 172 47 46 45 58
276 173 47 46 59 58
277 174 47 46 59 60
278 175 59 46 47 60
279 1 37 50 63 62
280 1 37 50 63 64
281 1 37 50 63 76
282 1 49 50 63 76
283 1 51 50 63 76
284 251 37 50 49 48
285 252 37 50 49 62
286 253 37 50 51 52
287 254 37 50 51 38
288 255 37 50 51 64
289 256 49 50 51 52
290 257 49 50 51 64
291 258 49 50 63 62
292 259 49 50 63 64
293 260 51 50 49 62
294 261 51 50 63 62
295 262 51 50 63 64
296 263 63 50 51 64
297 1 38 51 64 63
298 1 38 51 64 65
299 1 38 51 64 77
300 1 50 51 64 77
301 1 52 51 64 77
302 237 38 51 50 49
303 238 38 51 50 63
304 239 38 51 52 39
305 240 38 51 52 65
306 241 38 51 52 79
307 242 50 51 52 65
308 243 50 51 52 79
309 244 50 51 64 63
310 245 50 51 64 65
311 246 52 51 50 63
312 247 52 51 64 63
313 248 52 51 64 65
314 249 64 51 52 65
315 250 64 51 52 79
316 1 36 49 62 61
317 1 36 49 62 63
318 1 36 49 62 75
319 1 48 49 62 75
320 1 50 49 62 75
321 156 48 49 50 51
322 216 36 49 48 47
323 217 36 49 48 61
324 218 36 49 50 51
325 219 36 49 50 37
326 220 36 49 50 63
327 221 48 49 50 63
328 222 48 49 62 61
329 223 48 49 62 63
330 224 50 49 48 61
331 225 50 49 62 61
332 226 50 49 62 63
333 227 62 49 50 63
334 1 35 48 47 46
335 1 35 48 47 60
336 1 35 48 49 50
337 1 35 48 49 36
338 1 35 48 49 62
339 1 35 48 61 60
340 1 35 48 61 62
341 1 35 48 61 74
342 1 47 48 61 74
343 1 49 48 61 74
344 106 47 48 49 50
345 107 47 48 49 62
346 108 47 48 61 60
347 109 47 48 61 62
348 110 49 48 47 60
349 111 49 48 61 60
350 112 49 48 61 62
351 113 61 48 49 62
352 1 37 38 51 64
353 1 39 38 51 64
354 1 25 38 51 50
355 1 25 38 51 52
356 1 25 38 51 64
357 114 37 38 39 52
358 115 37 38 39 66
359 116 37 38 51 50
360 117 37 38 51 52
361 118 39 38 37 50
362 119 39 38 51 50
363 120 39 38 51 52
364 121 51 38 39 52
365 122 51 38 39 66
366 299 25 38 37 36
367 300 25 38 37 50
368 301 25 38 39 52
369 302 25 38 39 26
370 303 25 38 39 66
371 1 38 39 52 65
372 1 26 39 52 51
373 1 26 39 52 65
374 1 26 39 52 79
375 1 52 39 26 53
376 142 38 39 52 51
377 143 38 39 52 79
378 144 38 39 66 67
379 145 38 39 66 53
380 146 38 39 66 79
381 147 52 39 66 67
382 148 52 39 66 53
383 149 52 39 66 79
384 150 66 39 52 79
385 309 26 39 38 37
386 310 26 39 38 51
387 311 26 39 66 67
388 312 26 39 66 53
389 313 26 39 66 79
390 314 38 39 26 53
391 1 34 47 48 35
392 1 34 47 60 59
393 1 34 47 60 61
394 1 34 47 60 73
395 1 46 47 60 73
396 1 48 47 60 73
397 90 46 47 48 49
398 131 34 47 46 45
399 132 34 47 46 59
400 133 34 47 48 49
401 134 34 47 48 61
402 135 46 47 48 61
403 136 46 47 60 59
404 137 46 47 60 61
405 138 48 47 46 59
406 139 48 47 60 59
407 140 48 47 60 61
408 141 60 47 48 61
409 1 59 60 61 74
410 1 59 60 73 86
411 1 61 60 73 86
412 1 73 60 61 74
413 1 47 60 61 74
414 1 47 60 73 72
415 1 47 60 73 74
416 1 47 60 73 86
417 20 59 60 61 62
418 21 59 60 73 72
419 22 59 60 73 74
420 23 61 60 59 72
421 24 61 60 73 72
422 25 61 60 73 74
423 264 47 60 59 58
424 265 47 60 59 72
425 266 47 60 61 62
426 267 47 60 61 48
427 1 63 64 77 90
428 1 65 64 77 90
429 1 51 64 77 76
430 1 51 64 77 78
431 1 51 64 77 90
432 114 63 64 65 78
433 115 63 64 65 92
434 116 63 64 77 76
435 117 63 64 77 78
436 118 65 64 63 76
437 119 65 64 77 76
438 120 65 64 77 78
439 121 77 64 65 78
440 122 77 64 65 92
441 299 51 64 63 62
442 300 51 64 63 76
443 301 51 64 65 78
444 302 51 64 65 52
445 303 51 64 65 92
446 1 62 63 76 89
447 1 64 63 76 89
448 1 50 63 76 75
449 1 50 63 76 77
450 1 50 63 76 89
451 123 62 63 64 65
452 124 62 63 64 77
453 125 62 63 76 75
454 126 62 63 76 77
455 127 64 63 62 75
456 128 64 63 76 75
457 129 64 63 76 77
458 130 76 63 64 77
459 304 50 63 62 61
460 305 50 63 62 75
461 306 50 63 64 65
462 307 50 63 64 77
463 308 50 63 64 51
464 1 61 62 75 88
465 1 63 62 61 74
466 1 63 62 75 88
467 1 49 62 61 74
468 1 49 62 75 74
469 1 49 62 75 76
470 1 49 62 75 88
471 33 61 62 63 64
472 98 61 62 63 76
473 99 61 62 75 74
474 100 61 62 75 76
475 101 63 62 75 74
476 102 63 62 75 76
477 103 75 62 63 76
478 228 49 62 61 60
479 229 49 62 63 64
480 230 49 62 63 76
481 231 49 62 63 50
482 1 60 61 74 73
483 1 60 61 74 75
484 1 60 61 74 87
485 1 62 61 74 73
486 1 62 61 74 75
487 1 62 61 74 87
488 1 74 61 62 75
489 1 48 61 74 73
490 1 48 61 74 75
491 1 48 61 74 87
492 12 60 61 62 63
493 104 60 61 62 75
494 105 62 61 60 73
495 232 48 61 60 59
496 233 48 61 60 73
497 234 48 61 62 63
498 235 48 61 62 75
499 236 48 61 62 49
500 1 61 74 73 72
501 1 61 74 73 86
502 1 61 74 75 76
503 1 61 74 75 62
504 1 61 74 75 88
505 1 61 74 87 86
506 1 61 74 87 88
507 1 61 74 87 100
508 1 73 74 87 100
509 1 75 74 87 100
510 106 73 74 75 76
511 107 73 74 75 88
512 108 73 74 87 86
513 109 73 74 87 88
514 110 75 74 73 86
515 111 75 74 87 86
516 112 75 74 87 88
517 113 87 74 75 88
518 1 64 65 78 91
519 1 52 65 78 77
520 1 52 65 78 91
521 1 52 65 78 105
522 1 78 65 52 79
523 142 64 65 78 77
524 143 64 65 78 105
525 144 64 65 92 93
526 145 64 65 92 79
527 146 64 65 92 105
528 147 78 65 92 93
529 148 78 65 92 79
530 149 78 65 92 105
531 150 92 65 78 105
532 309 52 65 64 63
533 310 52 65 64 77
534 311 52 65 92 93
535 312 52 65 92 79
536 313 52 65 92 105
537 314 64 65 52 79
538 1 39 52 65 64
539 1 39 52 65 78
540 1 39 52 65 92
541 1 51 52 65 78
542 1 65 52 39 66
543 268 39 52 51 50
544 269 39 52 51 64
545 270 39 52 79 80
546 271 39 52 79 92
547 272 39 52 79 66
548 273 51 52 39 66
549 274 51 52 65 64
550 275 51 52 65 92
551 276 51 52 79 80
552 277 51 52 79 92
553 278 51 52 79 66
554 279 65 52 79 80
555 280 65 52 79 92
556 281 65 52 79 66
557 282 79 52 65 92
558 1 60 73 74 61
559 1 60 73 86 85
560 1 60 73 86 87
561 1 60 73 86 99
562 1 72 73 86 99
563 1 74 73 86 99
564 90 72 73 74 75
565 131 60 73 72 71
566 132 60 73 72 85
567 133 60 73 74 75
568 134 60 73 74 87
569 135 72 73 74 87
570 136 72 73 86 85
571 137 72 73 86 87
572 138 74 73 72 85
573 139 74 73 86 85
574 140 74 73 86 87
575 141 86 73 74 87
576 1 64 77 90 89
577 1 64 77 90 91
578 1 64 77 90 103
579 1 76 77 90 103
580 1 78 77 90 103
581 237 64 77 76 75
582 238 64 77 76 89
583 239 64 77 78 65
584 240 64 77 78 91
585 241 64 77 78 105
586 242 76 77 78 91
587 243 76 77 78 105
588 244 76 77 90 89
589 245 76 77 90 91
590 246 78 77 76 89
591 247 78 77 90 89
592 248 78 77 90 91
593 249 90 77 78 91
594 250 90 77 78 105
595 1 63 76 89 88
596 1 63 76 89 90
597 1 63 76 89 102
598 1 75 76 89 102
599 1 77 76 89 102
600 251 63 76 75 74
601 252 63 76 75 88
602 253 63 76 77 78
603 254 63 76 77 64
604 255 63 76 77 90
605 256 75 76 77 78
606 257 75 76 77 90
607 258 75 76 89 88
608 259 75 76 89 90
609 260 77 76 75 88
610 261 77 76 89 88
611 262 77 76 89 90
612 263 89 76 77 90
613 1 62 75 88 87
614 1 62 75 88 89
615 1 62 75 88 101
616 1 74 75 88 101
617 1 76 75 88 101
618 156 74 75 76 77
619 216 62 75 74 73
620 217 62 75 74 87
621 218 62 75 76 77
622 219 62 75 76 63
623 220 62 75 76 89
624 221 74 75 76 89
625 222 74 75 88 87
626 223 74 75 88 89
627 224 76 75 74 87
628 225 76 75 88 87
629 226 76 75 88 89
630 227 88 75 76 89
631 1 87 88 101 114
632 1 89 88 87 100
633 1 89 88 101 114
634 1 75 88 87 100
635 1 75 88 101 100
636 1 75 88 101 102
637 1 75 88 101 114
638 33 87 88 89 90
639 98 87 88 89 102
640 99 87 88 101 100
641 100 87 88 101 102
642 101 89 88 101 100
643 102 89 88 101 102
644 103 101 88 89 102
645 228 75 88 87 86
646 229 75 88 89 90
647 230 75 88 89 102
648 231 75 88 89 76
649 1 65 78 91 90
650 1 65 78 91 104
651 1 65 78 91 118
652 1 77 78 91 104
653 1 91 78 65 92
654 268 65 78 77 76
655 269 65 78 77 90
656 270 65 78 105 106
657 271 65 78 105 118
658 272 65 78 105 92
659 273 77 78 65 92
660 274 77 78 91 90
661 275 77 78 91 118
662 276 77 78 105 106
663 277 77 78 105 118
664 278 77 78 105 92
665 279 91 78 105 106
666 280 91 78 105 118
667 281 91 78 105 92
668 282 105 78 91 118
669 1 106 105 118 131
670 1 92 105 118 119
671 1 92 105 118 131
672 1 78 105 118 131
673 1 78 105 92 79
674 2 106 105 118 119
675 3 118 105 106 119
676 176 92 105 106 107
677 177 92 105 106 119
678 178 92 105 106 93
679 293 78 105 106 107
680 294 78 105 106 119
681 295 78 105 106 93
682 296 78 105 118 119
683 297 78 105 118 91
684 298 78 105 92 93
685 1 86 87 100 99
686 1 86 87 100 101
687 1 86 87 100 113
688 1 88 87 100 99
689 1 88 87 100 101
690 1 88 87 100 113
691 1 100 87 88 101
692 1 74 87 100 99
693 1 74 87 100 101
694 1 74 87 100 113
695 12 86 87 88 89
696 104 86 87 88 101
697 105 88 87 86 99
698 232 74 87 86 85
699 233 74 87 86 99
700 234 74 87 88 89
701 235 74 87 88 101
702 236 74 87 88 75
703 1 85 86 87 100
704 1 85 86 99 112
705 1 87 86 99 112
706 1 99 86 87 100
707 1 73 86 87 100
708 1 73 86 99 98
709 1 73 86 99 100
710 1 73 86 99 112
711 20 85 86 87 88
712 21 85 86 99 98
713 22 85 86 99 100
714 23 87 86 85 98
715 24 87 86 99 98
716 25 87 86 99 100
717 264 73 86 85 84
718 265 73 86 85 98
719 266 73 86 87 88
720 267 73 86 87 74
721 1 89 90 103 116
722 1 91 90 103 116
723 1 77 90 103 102
724 1 77 90 103 104
725 1 77 90 103 116
726 114 89 90 91 104
727 115 89 90 91 118
728 116 89 90 103 102
729 117 89 90 103 104
730 118 91 90 89 102
731 119 91 90 103 102
732 120 91 90 103 104
733 121 103 90 91 104
734 122 103 90 91 118
735 299 77 90 89 88
736 300 77 90 89 102
737 301 77 90 91 104
738 302 77 90 91 78
739 303 77 90 91 118
740 1 88 89 102 115
741 1 90 89 102 115
742 1 76 89 102 101
743 1 76 89 102 103
744 1 76 89 102 115
745 123 88 89 90 91
746 124 88 89 90 103
747 125 88 89 102 101
748 126 88 89 102 103
749 127 90 89 88 101
750 128 90 89 102 101
751 129 90 89 102 103
752 130 102 89 90 103
753 304 76 89 88 87
754 305 76 89 88 101
755 306 76 89 90 91
756 307 76 89 90 103
757 308 76 89 90 77
758 1 89 102 115 114
759 1 89 102 115 116
760 1 89 102 115 128
761 1 101 102 115 128
762 1 103 102 115 128
763 251 89 102 101 100
764 252 89 102 101 114
765 253 89 102 103 104
766 254 89 102 103 90
767 255 89 102 103 116
768 256 101 102 103 104
769 257 101 102 103 116
770 258 101 102 115 114
771 259 101 102 115 116
772 260 103 102 101 114
773 261 103 102 115 114
774 262 103 102 115 116
775 263 115 102 103 116
776 1 88 101 114 113
777 1 88 101 114 115
778 1 88 101 114 127
779 1 100 101 114 127
780 1 102 101 114 127
781 156 100 101 102 103
782 216 88 101 100 99
783 217 88 101 100 113
784 218 88 101 102 103
785 219 88 101 102 89
786 220 88 101 102 115
787 221 100 101 102 115
788 222 100 101 114 113
789 223 100 101 114 115
790 224 102 101 100 113
791 225 102 101 114 113
792 226 102 101 114 115
793 227 114 101 102 115
794 1 105 118 131 132
795 1 105 118 131 144
796 1 91 118 105 92
797 1 91 118 131 144
798 1 119 118 131 144
799 41 105 118 119 120
800 42 105 118 119 106
801 43 105 118 119 132
802 44 119 118 131 132
803 45 131 118 119 132
804 179 91 118 119 120
805 180 91 118 119 106
806 181 91 118 119 132
807 182 91 118 105 106
808 183 91 118 131 132
809 184 91 118 131 104
810 1 90 91 104 117
811 1 78 91 104 103
812 1 78 91 104 117
813 1 78 91 104 131
814 1 104 91 78 105
815 142 90 91 104 103
816 143 90 91 104 131
817 144 90 91 118 119
818 145 90 91 118 105
819 146 90 91 118 131
820 147 104 91 118 119
821 148 104 91 118 105
822 149 104 91 118 131
823 150 118 91 104 131
824 309 78 91 90 89
825 310 78 91 90 103
826 311 78 91 118 119
827 312 78 91 118 105
828 313 78 91 118 131
829 314 90 91 78 105
830 1 87 100 99 98
831 1 87 100 99 112
832 1 87 100 101 102
833 1 87 100 101 88
834 1 87 100 101 114
835 1 87 100 113 112
836 1 87 100 113 114
837 1 87 100 113 126
838 1 99 100 113 126
839 1 101 100 113 126
840 106 99 100 101 102
841 107 99 100 101 114
842 108 99 100 113 112
843 109 99 100 113 114
844 110 101 100 99 112
845 111 101 100 113 112
846 112 101 100 113 114
847 113 113 100 101 114
848 1 91 104 117 116
849 1 91 104 117 130
850 1 91 104 117 144
851 1 103 104 117 130
852 1 117 104 91 118
853 268 91 104 103 102
854 269 91 104 103 116
855 270 91 104 131 132
856 271 91 104 131 144
857 272 91 104 131 118
858 273 103 104 91 118
859 274 103 104 117 116
860 275 103 104 117 144
861 276 103 104 131 132
862 277 103 104 131 144
863 278 103 104 131 118
864 279 117 104 131 132
865 280 117 104 131 144
866 281 117 104 131 118
867 282 131 104 117 144
868 1 90 103 116 115
869 1 90 103 116 117
870 1 90 103 116 129
871 1 102 103 116 129
872 1 104 103 116 129
873 237 90 103 102 101
874 238 90 103 102 115
875 239 90 103 104 91
876 240 90 103 104 117
877 241 90 103 104 131
878 242 102 103 104 117
879 243 102 103 104 131
880 244 102 103 116 115
881 245 102 103 116 117
882 246 104 103 102 115
883 247 104 103 116 115
884 248 104 103 116 117
885 249 116 103 104 117
886 250 116 103 104 131
887 1 115 116 129 142
888 1 117 116 129 142
889 1 103 116 129 128
890 1 103 116 129 130
891 1 103 116 129 142
892 114 115 116 117 130
893 115 115 116 117 144
894 116 115 116 129 128
895 117 115 116 129 130
896 118 117 116 115 128
897 119 117 116 129 128
898 120 117 116 129 130
899 121 129 116 117 130
900 122 129 116 117 144
901 299 103 116 115 114
902 300 103 116 115 128
903 301 103 116 117 130
904 302 103 116 117 104
905 303 103 116 117 144
906 1 114 115 128 141
907 1 116 115 128 141
908 1 102 115 128 127
909 1 102 115 128 129
910 1 102 115 128 141
911 123 114 115 116 117
912 124 114 115 116 129
913 125 114 115 128 127
914 126 114 115 128 129
915 127 116 115 114 127
916 128 116 115 128 127
917 129 116 115 128 129
918 130 128 115 116 129
919 304 102 115 114 113
920 305 102 115 114 127
921 306 102 115 116 117
922 307 102 115 116 129
923 308 102 115 116 103
924 1 113 114 127 140
925 1 115 114 113 126
926 1 115 114 127 140
927 1 101 114 113 126
928 1 101 114 127 126
929 1 101 114 127 128
930 1 101 114 127 140
931 33 113 114 115 116
932 98 113 114 115 128
933 99 113 114 127 126
934 100 113 114 127 128
935 101 115 114 127 126
936 102 115 114 127 128
937 103 127 114 115 128
938 228 101 114 113 112
939 229 101 114 115 116
940 230 101 114 115 128
941 231 101 114 115 102
942 1 132 131 144 157
943 1 118 131 144 145
944 1 118 131 144 157
945 1 104 131 144 157
946 1 104 131 118 105
947 2 132 131 144 145
948 3 144 131 132 145
949 176 118 131 132 133
950 177 118 131 132 145
951 178 118 131 132 119
952 293 104 131 132 133
953 294 104 131 132 145
954 295 104 131 132 119
955 296 104 131 144 145
956 297 104 131 144 117
957 298 104 131 118 119
958 1 112 113 126 125
959 1 112 113 126 127
960 1 112 113 126 139
961 1 114 113 126 125
962 1 114 113 126 127
963 1 114 113 126 139
964 1 126 113 114 127
965 1 100 113 126 125
966 1 100 113 126 127
967 1 100 113 126 139
968 12 112 113 114 115
969 104 112 113 114 127
970 105 114 113 112 125
971 232 100 113 112 111
972 233 100 113 112 125
973 234 100 113 114 115
974 235 100 113 114 127
975 236 100 113 114 101
976 1 116 117 130 143
977 1 104 117 130 129
978 1 104 117 130 143
979 1 104 117 130 157
980 1 130 117 104 131
981 142 116 117 130 129
982 143 116 117 130 157
983 144 116 117 144 145
984 145 116 117 144 131
985 146 116 117 144 157
986 147 130 117 144 145
987 148 130 117 144 131
988 149 130 117 144 157
989 150 144 117 130 157
990 309 104 117 116 115
991 310 104 117 116 129
992 311 104 117 144 145
993 312 104 117 144 131
994 313 104 117 144 157
995 314 116 117 104 131
996 1 117 130 143 142
997 1 117 130 143 156
998 1 117 130 143 170
999 1 129 130 143 156
1000 1 143 130 117 144
1001 268 117 130 129 128
1002 269 117 130 129 142
1003 270 117 130 157 158
1004 271 117 130 157 170
1005 272 117 130 157 144
1006 273 129 130 117 144
1007 274 129 130 143 142
1008 275 129 130 143 170
1009 276 129 130 157 158
1010 277 129 130 157 170
1011 278 129 130 157 144
1012 279 143 130 157 158
1013 280 143 130 157 170
1014 281 143 130 157 144
1015 282 157 130 143 170
1016 1 116 129 142 141
1017 1 116 129 142 143
1018 1 116 129 142 155
1019 1 128 129 142 155
1020 1 130 129 142 155
1021 237 116 129 128 127
1022 238 116 129 128 141
1023 239 116 129 130 117
1024 240 116 129 130 143
1025 241 116 129 130 157
1026 242 128 129 130 143
1027 243 128 129 130 157
1028 244 128 129 142 141
1029 245 128 129 142 143
1030 246 130 129 128 141
1031 247 130 129 142 141
1032 248 130 129 142 143
1033 249 142 129 130 143
1034 250 142 129 130 157
1035 1 115 128 141 140
1036 1 115 128 141 142
1037 1 115 128 141 154
1038 1 127 128 141 154
1039 1 129 128 141 154
1040 251 115 128 127 126
1041 252 115 128 127 140
1042 253 115 128 129 130
1043 254 115 128 129 116
1044 255 115 128 129 142
1045 256 127 128 129 130
1046 257 127 128 129 142
1047 258 127 128 141 140
1048 259 127 128 141 142
1049 260 129 128 127 140
1050 261 129 128 141 140
1051 262 129 128 141 142
1052 263 141 128 129 142
1053 1 131 144 157 158
1054 1 131 144 157 170
1055 1 117 144 131 118
1056 1 117 144 157 170
1057 1 145 144 157 170
1058 41 131 144 145 146
1059 42 131 144 145 132
1060 43 131 144 145 158
1061 44 145 144 157 158
1062 45 157 144 145 158
1063 179 117 144 145 146
1064 180 117 144 145 132
1065 181 117 144 145 158
1066 182 117 144 131 132
1067 183 117 144 157 158
1068 184 117 144 157 130
1069 1 114 127 140 139
1070 1 114 127 140 141
1071 1 114 127 140 153
1072 1 126 127 140 153
1073 1 128 127 140 153
1074 156 126 127 128 129
1075 216 114 127 126 125
1076 217 114 127 126 139
1077 218 114 127 128 129
1078 219 114 127 128 115
1079 220 114 127 128 141
1080 221 126 127 128 141
1081 222 126 127 140 139
1082 223 126 127 140 141
1083 224 128 127 126 139
1084 225 128 127 140 139
1085 226 128 127 140 141
1086 227 140 127 128 141
1087 1 113 126 125 124
1088 1 113 126 125 138
1089 1 113 126 127 128
1090 1 113 126 127 114
1091 1 113 126 127 140
1092 1 113 126 139 138
1093 1 113 126 139 140
1094 1 113 126 139 152
1095 1 125 126 139 152
1096 1 127 126 139 152
1097 106 125 126 127 128
1098 107 125 126 127 140
1099 108 125 126 139 138
1100 109 125 126 139 140
1101 110 127 126 125 138
1102 111 127 126 139 138
1103 112 127 126 139 140
1104 113 139 126 127 140
1105 1 157 170 183 184
1106 1 157 170 183 196
1107 1 143 170 157 144
1108 1 143 170 183 196
1109 1 171 170 183 196
1110 41 157 170 171 172
1111 42 157 170 171 158
1112 43 157 170 171 184
1113 44 171 170 183 184
1114 45 183 170 171 184
1115 179 143 170 171 172
1116 180 143 170 171 158
1117 181 143 170 171 184
1118 182 143 170 157 158
1119 183 143 170 183 184
1120 184 143 170 183 156
1121 1 142 143 156 169
1122 1 130 143 156 155
1123 1 130 143 156 169
1124 1 130 143 156 183
1125 1 156 143 130 157
1126 142 142 143 156 155
1127 143 142 143 156 183
1128 144 142 143 170 171
1129 145 142 143 170 157
1130 146 142 143 170 183
1131 147 156 143 170 171
1132 148 156 143 170 157
1133 149 156 143 170 183
1134 150 170 143 156 183
1135 309 130 143 142 141
1136 310 130 143 142 155
1137 311 130 143 170 171
1138 312 130 143 170 157
1139 313 130 143 170 183
1140 314 142 143 130 157
1141 1 141 142 155 168
1142 1 143 142 155 168
1143 1 129 142 155 154
1144 1 129 142 155 156
1145 1 129 142 155 168
1146 114 141 142 143 156
1147 115 141 142 143 170
1148 116 141 142 155 154
1149 117 141 142 155 156
1150 118 143 142 141 154
1151 119 143 142 155 154
1152 120 143 142 155 156
1153 121 155 142 143 156
1154 122 155 142 143 170
1155 299 129 142 141 140
1156 300 129 142 141 154
1157 301 129 142 143 156
1158 302 129 142 143 130
1159 303 129 142 143 170
1160 1 140 141 154 167
1161 1 142 141 154 167
1162 1 128 141 154 153
1163 1 128 141 154 155
1164 1 128 141 154 167
1165 123 140 141 142 143
1166 124 140 141 142 155
1167 125 140 141 154 153
1168 126 140 141 154 155
1169 127 142 141 140 153
1170 128 142 141 154 153
1171 129 142 141 154 155
1172 130 154 141 142 155
1173 304 128 141 140 139
1174 305 128 141 140 153
1175 306 128 141 142 143
1176 307 128 141 142 155
1177 308 128 141 142 129
1178 1 157 158 171 184
1179 1 159 158 171 184
1180 1 145 158 171 170
1181 1 145 158 171 172
1182 1 145 158 171 184
1183 4 157 158 159 160
1184 5 157 158 159 172
1185 6 157 158 171 170
1186 7 157 158 171 172
1187 8 159 158 157 170
1188 9 159 158 171 170
1189 10 159 158 171 172
1190 11 171 158 159 172
1191 185 145 158 157 170
1192 186 145 158 159 160
1193 187 145 158 159 172
1194 188 145 158 159 146
1195 1 158 157 170 183
1196 1 144 157 170 171
1197 1 144 157 170 183
1198 1 130 157 170 183
1199 1 130 157 144 131
1200 2 158 157 170 171
1201 3 170 157 158 171
1202 176 144 157 158 159
1203 177 144 157 158 171
1204 178 144 157 158 145
1205 293 130 157 158 159
1206 294 130 157 158 171
1207 295 130 157 158 145
1208 296 130 157 170 171
1209 297 130 157 170 143
1210 298 130 157 144 145
1211 1 139 140 153 166
1212 1 141 140 139 152
1213 1 141 140 153 166
1214 1 127 140 139 152
1215 1 127 140 153 152
1216 1 127 140 153 154
1217 1 127 140 153 166
1218 33 139 140 141 142
1219 98 139 140 141 154
1220 99 139 140 153 152
1221 100 139 140 153 154
1222 101 141 140 153 152
1223 102 141 140 153 154
1224 103 153 140 141 154
1225 228 127 140 139 138
1226 229 127 140 141 142
1227 230 127 140 141 154
1228 231 127 140 141 128
1229 1 140 153 166 165
1230 1 140 153 166 167
1231 1 140 153 166 179
1232 1 152 153 166 179
1233 1 154 153 166 179
1234 156 152 153 154 155
1235 216 140 153 152 151
1236 217 140 153 152 165
1237 218 140 153 154 155
1238 219 140 153 154 141
1239 220 140 153 154 167
1240 221 152 153 154 167
1241 222 152 153 166 165
1242 223 152 153 166 167
1243 224 154 153 152 165
1244 225 154 153 166 165
1245 226 154 153 166 167
1246 227 166 153 154 167
1247 1 184 183 196 209
1248 1 170 183 196 197
1249 1 170 183 196 209
1250 1 156 183 196 209
1251 1 156 183 170 157
1252 2 184 183 196 197
1253 3 196 183 184 197
1254 176 170 183 184 185
1255 177 170 183 184 197
1256 178 170 183 184 171
1257 293 156 183 184 185
1258 294 156 183 184 197
1259 295 156 183 184 171
1260 296 156 183 196 197
1261 297 156 183 196 169
1262 298 156 183 170 171
1263 1 143 156 169 168
1264 1 143 156 169 182
1265 1 143 156 169 196
1266 1 155 156 169 182
1267 1 169 156 143 170
1268 268 143 156 155 154
1269 269 143 156 155 168
1270 270 143 156 183 184
1271 271 143 156 183 196
1272 272 143 156 183 170
1273 273 155 156 143 170
1274 274 155 156 169 168
1275 275 155 156 169 196
1276 276 155 156 183 184
1277 277 155 156 183 196
1278 278 155 156 183 170
1279 279 169 156 183 184
1280 280 169 156 183 196
1281 281 169 156 183 170
1282 282 183 156 169 196
1283 1 142 155 168 167
1284 1 142 155 168 169
1285 1 142 155 168 181
1286 1 154 155 168 181
1287 1 156 155 168 181
1288 237 142 155 154 153
1289 238 142 155 154 167
1290 239 142 155 156 143
1291 240 142 155 156 169
1292 241 142 155 156 183
1293 242 154 155 156 169
1294 243 154 155 156 183
1295 244 154 155 168 167
1296 245 154 155 168 169
1297 246 156 155 154 167
1298 247 156 155 168 167
1299 248 156 155 168 169
1300 249 168 155 156 169
1301 250 168 155 156 183
1302 1 141 154 167 166
1303 1 141 154 167 168
1304 1 141 154 167 180
1305 1 153 154 167 180
1306 1 155 154 167 180
1307 251 141 154 153 152
1308 252 141 154 153 166
1309 253 141 154 155 156
1310 254 141 154 155 142
1311 255 141 154 155 168
1312 256 153 154 155 156
1313 257 153 154 155 168
1314 258 153 154 167 166
1315 259 153 154 167 168
1316 260 155 154 153 166
1317 261 155 154 167 166
1318 262 155 154 167 168
1319 263 167 154 155 168
1320 1 158 171 184 183
1321 1 158 171 184 185
1322 1 158 171 184 197
1323 1 170 171 184 197
1324 1 172 171 184 197
1325 46 158 171 170 183
1326 47 158 171 172 173
1327 48 158 171 172 159
1328 49 158 171 172 185
1329 50 170 171 172 173
1330 51 170 171 172 185
1331 52 170 171 184 183
1332 53 170 171 184 185
1333 54 172 171 170 183
1334 55 172 171 184 183
1335 56 172 171 184 185
1336 57 184 171 172 185
1337 1 183 184 197 210
1338 1 185 184 197 210
1339 1 171 184 197 196
1340 1 171 184 197 198
1341 1 171 184 197 210
1342 4 183 184 185 186
1343 5 183 184 185 198
1344 6 183 184 197 196
1345 7 183 184 197 198
1346 8 185 184 183 196
1347 9 185 184 197 196
1348 10 185 184 197 198
1349 11 197 184 185 198
1350 185 171 184 183 196
1351 186 171 184 185 186
1352 187 171 184 185 198
1353 188 171 184 185 172
1354 1 166 167 180 193
1355 1 168 167 180 193
1356 1 154 167 180 179
1357 1 154 167 180 181
1358 1 154 167 180 193
1359 123 166 167 168 169
1360 124 166 167 168 181
1361 125 166 167 180 179
1362 126 166 167 180 181
1363 127 168 167 166 179
1364 128 168 167 180 179
1365 129 168 167 180 181
1366 130 180 167 168 181
1367 304 154 167 166 165
1368 305 154 167 166 179
1369 306 154 167 168 169
1370 307 154 167 168 181
1371 308 154 167 168 155
1372 1 165 166 179 192
1373 1 167 166 165 178
1374 1 167 166 179 192
1375 1 153 166 165 178
1376 1 153 166 179 178
1377 1 153 166 179 180
1378 1 153 166 179 192
1379 33 165 166 167 168
1380 98 165 166 167 180
1381 99 165 166 179 178
1382 100 165 166 179 180
1383 101 167 166 179 178
1384 102 167 166 179 180
1385 103 179 166 167 180
1386 228 153 166 165 164
1387 229 153 166 167 168
1388 230 153 166 167 180
1389 231 153 166 167 154
1390 1 183 196 209 210
1391 1 183 196 209 222
1392 1 169 196 183 170
1393 1 169 196 209 222
1394 1 197 196 209 222
1395 41 183 196 197 198
1396 42 183 196 197 184
1397 43 183 196 197 210
1398 44 197 196 209 210
1399 45 209 196 197 210
1400 179 169 196 197 198
1401 180 169 196 197 184
1402 181 169 196 197 210
1403 182 169 196 183 184
1404 183 169 196 209 210
1405 184 169 196 209 182
1406 1 168 169 182 195
1407 1 156 169 182 181
1408 1 156 169 182 195
1409 1 156 169 182 209
1410 1 182 169 156 183
1411 142 168 169 182 181
1412 143 168 169 182 209
1413 144 168 169 196 197
1414 145 168 169 196 183
1415 146 168 169 196 209
1416 147 182 169 196 197
1417 148 182 169 196 183
1418 149 182 169 196 209
1419 150 196 169 182 209
1420 309 156 169 168 167
1421 310 156 169 168 181
1422 311 156 169 196 197
1423 312 156 169 196 183
1424 313 156 169 196 209
1425 314 168 169 156 183
1426 1 167 168 181 194
1427 1 169 168 181 194
1428 1 155 168 181 180
1429 1 155 168 181 182
1430 1 155 168 181 194
1431 114 167 168 169 182
1432 115 167 168 169 196
1433 116 167 168 181 180
1434 117 167 168 181 182
1435 118 169 168 167 180
1436 119 169 168 181 180
1437 120 169 168 181 182
1438 121 181 168 169 182
1439 122 181 168 169 196
1440 299 155 168 167 166
1441 300 155 168 167 180
1442 301 155 168 169 182
1443 302 155 168 169 156
1444 303 155 168 169 196
1445 1 168 181 194 193
1446 1 168 181 194 195
1447 1 168 181 194 207
1448 1 180 181 194 207
1449 1 182 181 194 207
1450 237 168 181 180 179
1451 238 168 181 180 193
1452 239 168 181 182 169
1453 240 168 181 182 195
1454 241 168 181 182 209
1455 242 180 181 182 195
1456 243 180 181 182 209
1457 244 180 181 194 193
1458 245 180 181 194 195
1459 246 182 181 180 193
1460 247 182 181 194 193
1461 248 182 181 194 195
1462 249 194 181 182 195
1463 250 194 181 182 209
1464 1 185 198 211 210
1465 1 185 198 211 212
1466 1 185 198 211 224
1467 1 197 198 211 224
1468 1 199 198 211 224
1469 65 185 198 197 196
1470 66 185 198 197 210
1471 67 185 198 199 200
1472 68 185 198 199 186
1473 69 185 198 199 212
1474 70 197 198 199 200
1475 71 197 198 199 212
1476 72 197 198 211 210
1477 73 197 198 211 212
1478 74 199 198 197 210
1479 75 199 198 211 210
1480 76 199 198 211 212
1481 77 211 198 199 212
1482 1 184 197 210 209
1483 1 184 197 210 211
1484 1 184 197 210 223
1485 1 196 197 210 223
1486 1 198 197 210 223
1487 46 184 197 196 209
1488 47 184 197 198 199
1489 48 184 197 198 185
1490 49 184 197 198 211
1491 50 196 197 198 199
1492 51 196 197 198 211
1493 52 196 197 210 209
1494 53 196 197 210 211
1495 54 198 197 196 209
1496 55 198 197 210 209
1497 56 198 197 210 211
1498 57 210 197 198 211
1499 1 167 180 193 192
1500 1 167 180 193 194
1501 1 167 180 193 206
1502 1 179 180 193 206
1503 1 181 180 193 206
1504 251 167 180 179 178
1505 252 167 180 179 192
1506 253 167 180 181 182
1507 254 167 180 181 168
1508 255 167 180 181 194
1509 256 179 180 181 182
1510 257 179 180 181 194
1511 258 179 180 193 192
1512 259 179 180 193 194
1513 260 181 180 179 192
1514 261 181 180 193 192
1515 262 181 180 193 194
1516 263 193 180 181 194
1517 1 209 210 223 236
1518 1 211 210 223 236
1519 1 197 210 223 222
1520 1 197 210 223 224
1521 1 197 210 223 236
1522 4 209 210 211 212
1523 5 209 210 211 224
1524 6 209 210 223 222
1525 7 209 210 223 224
1526 8 211 210 209 222
1527 9 211 210 223 222
1528 10 211 210 223 224
1529 11 223 210 211 224
1530 185 197 210 209 222
1531 186 197 210 211 212
1532 187 197 210 211 224
1533 188 197 210 211 198
1534 1 210 209 222 235
1535 1 196 209 222 223
1536 1 196 209 222 235
1537 1 182 209 222 235
1538 1 182 209 196 183
1539 2 210 209 222 223
1540 3 222 209 210 223
1541 176 196 209 210 211
1542 177 196 209 210 223
1543 178 196 209 210 197
1544 293 182 209 210 211
1545 294 182 209 210 223
1546 295 182 209 210 197
1547 296 182 209 222 223
1548 297 182 209 222 195
1549 298 182 209 196 197
1550 1 169 182 195 194
1551 1 169 182 195 208
1552 1 169 182 195 222
1553 1 181 182 195 208
1554 1 195 182 169 196
1555 268 169 182 181 180
1556 269 169 182 181 194
1557 270 169 182 209 210
1558 271 169 182 209 222
1559 272 169 182 209 196
1560 273 181 182 169 196
1561 274 181 182 195 194
1562 275 181 182 195 222
1563 276 181 182 209 210
1564 277 181 182 209 222
1565 278 181 182 209 196
1566 279 195 182 209 210
1567 280 195 182 209 222
1568 281 195 182 209 196
1569 282 209 182 195 222
1570 1 194 195 208 221
1571 1 182 195 208 207
1572 1 182 195 208 221
1573 1 182 195 208 235
1574 1 208 195 182 209
1575 142 194 195 208 207
1576 143 194 195 208 235
1577 144 194 195 222 223
1578 145 194 195 222 209
1579 146 194 195 222 235
1580 147 208 195 222 223
1581 148 208 195 222 209
1582 149 208 195 222 235
1583 150 222 195 208 235
1584 309 182 195 194 193
1585 310 182 195 194 207
1586 311 182 195 222 223
1587 312 182 195 222 209
1588 313 182 195 222 235
1589 314 194 195 182 209
1590 1 193 194 207 220
1591 1 195 194 207 220
1592 1 181 194 207 206
1593 1 181 194 207 208
1594 1 181 194 207 220
1595 114 193 194 195 208
1596 115 193 194 195 222
1597 116 193 194 207 206
1598 117 193 194 207 208
1599 118 195 194 193 206
1600 119 195 194 207 206
1601 120 195 194 207 208
1602 121 207 194 195 208
1603 122 207 194 195 222
1604 299 181 194 193 192
1605 300 181 194 193 206
1606 301 181 194 195 208
1607 302 181 194 195 182
1608 303 181 194 195 222
1609 1 210 211 224 237
1610 1 212 211 224 237
1611 1 198 211 224 223
1612 1 198 211 224 225
1613 1 198 211 224 237
1614 12 210 211 212 213
1615 13 210 211 212 225
1616 14 210 211 224 223
1617 15 210 211 224 225
1618 16 212 211 210 223
1619 17 212 211 224 223
1620 18 212 211 224 225
1621 19 224 211 212 225
1622 206 198 211 210 209
1623 207 198 211 210 223
1624 208 198 211 212 213
1625 209 198 211 212 225
1626 210 198 211 212 199
1627 1 192 193 206 219
1628 1 194 193 206 219
1629 1 180 193 206 205
1630 1 180 193 206 207
1631 1 180 193 206 219
1632 123 192 193 194 195
1633 124 192 193 194 207
1634 125 192 193 206 205
1635 126 192 193 206 207
1636 127 194 193 192 205
1637 128 194 193 206 205
1638 129 194 193 206 207
1639 130 206 193 194 207
1640 304 180 193 192 191
1641 305 180 193 192 205
1642 306 180 193 194 195
1643 307 180 193 194 207
1644 308 180 193 194 181
1645 1 210 223 236 235
1646 1 210 223 236 237
1647 1 210 223 236 249
1648 1 222 223 236 249
1649 1 224 223 236 249
1650 46 210 223 222 235
1651 47 210 223 224 225
1652 48 210 223 224 211
1653 49 210 223 224 237
1654 50 222 223 224 225
1655 51 222 223 224 237
1656 52 222 223 236 235
1657 53 222 223 236 237
1658 54 224 223 222 235
1659 55 224 223 236 235
1660 56 224 223 236 237
1661 57 236 223 224 237
1662 1 209 222 235 236
1663 1 209 222 235 248
1664 1 195 222 209 196
1665 1 195 222 235 248
1666 1 223 222 235 248
1667 41 209 222 223 224
1668 42 209 222 223 210
1669 43 209 222 223 236
1670 44 223 222 235 236
1671 45 235 222 223 236
1672 179 195 222 223 224
1673 180 195 222 223 210
1674 181 195 222 223 236
1675 182 195 222 209 210
1676 183 195 222 235 236
1677 184 195 222 235 208
1678 1 236 235 248 261
1679 1 222 235 248 249
1680 1 222 235 248 261
1681 1 208 235 248 261
1682 1 208 235 222 209
1683 2 236 235 248 249
1684 3 248 235 236 249
1685 176 222 235 236 237
1686 177 222 235 236 249
1687 178 222 235 236 223
1688 293 208 235 236 237
1689 294 208 235 236 249
1690 295 208 235 236 223
1691 296 208 235 248 249
1692 297 208 235 248 221
1693 298 208 235 222 223
1694 1 195 208 221 220
1695 1 195 208 221 234
1696 1 195 208 221 248
1697 1 207 208 221 234
1698 1 221 208 195 222
1699 268 195 208 207 206
1700 269 195 208 207 220
1701 270 195 208 235 236
1702 271 195 208 235 248
1703 272 195 208 235 222
1704 273 207 208 195 222
1705 274 207 208 221 220
1706 275 207 208 221 248
1707 276 207 208 235 236
1708 277 207 208 235 248
1709 278 207 208 235 222
1710 279 221 208 235 236
1711 280 221 208 235 248
1712 281 221 208 235 222
1713 282 235 208 221 248
1714 1 211 224 237 236
1715 1 211 224 237 238
1716 1 211 224 237 250
1717 1 223 224 237 250
1718 1 225 224 237 250
1719 65 211 224 223 222
1720 66 211 224 223 236
1721 67 211 224 225 226
1722 68 211 224 225 212
1723 69 211 224 225 238
1724 70 223 224 225 226
1725 71 223 224 225 238
1726 72 223 224 237 236
1727 73 223 224 237 238
1728 74 225 224 223 236
1729 75 225 224 237 236
1730 76 225 224 237 238
1731 77 237 224 225 238
1732 1 194 207 220 219
1733 1 194 207 220 221
1734 1 194 207 220 233
1735 1 206 207 220 233
1736 1 208 207 220 233
1737 237 194 207 206 205
1738 238 194 207 206 219
1739 239 194 207 208 195
1740 240 194 207 208 221
1741 241 194 207 208 235
1742 242 206 207 208 221
1743 243 206 207 208 235
1744 244 206 207 220 219
1745 245 206 207 220 221
1746 246 208 207 206 219
1747 247 208 207 220 219
1748 248 208 207 220 221
1749 249 220 207 208 221
1750 250 220 207 208 235
1751 1 193 206 219 218
1752 1 193 206 219 220
1753 1 193 206 219 232
1754 1 205 206 219 232
1755 1 207 206 219 232
1756 251 193 206 205 204
1757 252 193 206 205 218
1758 253 193 206 207 208
1759 254 193 206 207 194
1760 255 193 206 207 220
1761 256 205 206 207 208
1762 257 205 206 207 220
1763 258 205 206 219 218
1764 259 205 206 219 220
1765 260 207 206 205 218
1766 261 207 206 219 218
1767 262 207 206 219 220
1768 263 219 206 207 220
1769 1 235 236 249 262
1770 1 237 236 249 262
1771 1 223 236 249 248
1772 1 223 236 249 250
1773 1 223 236 249 262
1774 4 235 236 237 238
1775 5 235 236 237 250
1776 6 235 236 249 248
1777 7 235 236 249 250
1778 8 237 236 235 248
1779 9 237 236 249 248
1780 10 237 236 249 250
1781 11 249 236 237 250
1782 185 223 236 235 248
1783 186 223 236 237 238
1784 187 223 236 237 250
1785 188 223 236 237 224
1786 1 236 249 262 261
1787 1 236 249 262 263
1788 1 236 249 262 275
1789 1 248 249 262 275
1790 1 250 249 262 275
1791 46 236 249 248 261
1792 47 236 249 250 251
1793 48 236 249 250 237
1794 49 236 249 250 263
1795 50 248 249 250 251
1796 51 248 249 250 263
1797 52 248 249 262 261
1798 53 248 249 262 263
1799 54 250 249 248 261
1800 55 250 249 262 261
1801 56 250 249 262 263
1802 57 262 249 250 263
1803 1 235 248 261 262
1804 1 235 248 261 274
1805 1 221 248 235 222
1806 1 221 248 261 274
1807 1 249 248 261 274
1808 41 235 248 249 250
1809 42 235 248 249 236
1810 43 235 248 249 262
1811 44 249 248 261 262
1812 45 261 248 249 262
1813 179 221 248 249 250
1814 180 221 248 249 236
1815 181 221 248 249 262
1816 182 221 248 235 236
1817 183 221 248 261 262
1818 184 221 248 261 234
1819 1 220 221 234 247
1820 1 208 221 234 233
1821 1 208 221 234 247
1822 1 208 221 234 261
1823 1 234 221 208 235
1824 142 220 221 234 233
1825 143 220 221 234 261
1826 144 220 221 248 249
1827 145 220 221 248 235
1828 146 220 221 248 261
1829 147 234 221 248 249
1830 148 234 221 248 235
1831 149 234 221 248 261
1832 150 248 221 234 261
1833 309 208 221 220 219
1834 310 208 221 220 233
1835 311 208 221 248 249
1836 312 208 221 248 235
1837 313 208 221 248 261
1838 314 220 221 208 235
1839 1 237 238 251 264
1840 1 239 238 251 264
1841 1 225 238 251 250
1842 1 225 238 251 252
1843 1 225 238 251 264
1844 33 237 238 239 240
1845 78 237 238 239 252
1846 79 237 238 251 250
1847 80 237 238 251 252
1848 81 239 238 237 250
1849 82 239 238 251 250
1850 83 239 238 251 252
1851 84 251 238 239 252
1852 211 225 238 237 236
1853 212 225 238 237 250
1854 213 225 238 239 240
1855 214 225 238 239 252
1856 215 225 238 239 226
1857 1 236 237 250 263
1858 1 238 237 250 263
1859 1 224 237 250 249
1860 1 224 237 250 251
1861 1 224 237 250 263
1862 12 236 237 238 239
1863 13 236 237 238 251
1864 14 236 237 250 249
1865 15 236 237 250 251
1866 16 238 237 236 249
1867 17 238 237 250 249
1868 18 238 237 250 251
1869 19 250 237 238 251
1870 206 224 237 236 235
1871 207 224 237 236 249
1872 208 224 237 238 239
1873 209 224 237 238 251
1874 210 224 237 238 225
1875 1 219 220 233 246
1876 1 221 220 233 246
1877 1 207 220 233 232
1878 1 207 220 233 234
1879 1 207 220 233 246
1880 114 219 220 221 234
1881 115 219 220 221 248
1882 116 219 220 233 232
1883 117 219 220 233 234
1884 118 221 220 219 232
1885 119 221 220 233 232
1886 120 221 220 233 234
1887 121 233 220 221 234
1888 122 233 220 221 248
1889 299 207 220 219 218
1890 300 207 220 219 232
1891 301 207 220 221 234
1892 302 207 220 221 208
1893 303 207 220 221 248
1894 1 218 219 232 245
1895 1 220 219 232 245
1896 1 206 219 232 231
1897 1 206 219 232 233
1898 1 206 219 232 245
1899 123 218 219 220 221
1900 124 218 219 220 233
1901 125 218 219 232 231
1902 126 218 219 232 233
1903 127 220 219 218 231
1904 128 220 219 232 231
1905 129 220 219 232 233
1906 130 232 219 220 233
1907 304 206 219 218 217
1908 305 206 219 218 231
1909 306 206 219 220 221
1910 307 206 219 220 233
1911 308 206 219 220 207
1912 1 262 263 276 289
1913 1 264 263 276 289
1914 1 250 263 276 275
1915 1 250 263 276 277
1916 1 250 263 276 289
1917 12 262 263 264 265
1918 13 262 263 264 277
1919 14 262 263 276 275
1920 15 262 263 276 277
1921 16 264 263 262 275
1922 17 264 263 276 275
1923 18 264 263 276 277
1924 19 276 263 264 277
1925 206 250 263 262 261
1926 207 250 263 262 275
1927 208 250 263 264 265
1928 209 250 263 264 277
1929 210 250 263 264 251
1930 1 261 262 275 288
1931 1 263 262 275 288
1932 1 249 262 275 274
1933 1 249 262 275 276
1934 1 249 262 275 288
1935 4 261 262 263 264
1936 5 261 262 263 276
1937 6 261 262 275 274
1938 7 261 262 275 276
1939 8 263 262 261 274
1940 9 263 262 275 274
1941 10 263 262 275 276
1942 11 275 262 263 276
1943 185 249 262 261 274
1944 186 249 262 263 264
1945 187 249 262 263 276
1946 188 249 262 263 250
1947 1 262 261 274 287
1948 1 248 261 274 275
1949 1 248 261 274 287
1950 1 234 261 274 287
1951 1 234 261 248 235
1952 2 262 261 274 275
1953 3 274 261 262 275
1954 176 248 261 262 263
1955 177 248 261 262 275
1956 178 248 261 262 249
1957 293 234 261 262 263
1958 294 234 261 262 275
1959 295 234 261 262 249
1960 296 234 261 274 275
1961 297 234 261 274 247
1962 298 234 261 248 249
1963 1 221 234 247 246
1964 1 221 234 247 260
1965 1 221 234 247 274
1966 1 233 234 247 260
1967 1 247 234 221 248
1968 268 221 234 233 232
1969 269 221 234 233 246
1970 270 221 234 261 262
1971 271 221 234 261 274
1972 272 221 234 261 248
1973 273 233 234 221 248
1974 274 233 234 247 246
1975 275 233 234 247 274
1976 276 233 234 261 262
1977 277 233 234 261 274
1978 278 233 234 261 248
1979 279 247 234 261 262
1980 280 247 234 261 274
1981 281 247 234 261 248
1982 282 261 234 247 274
1983 1 238 251 264 263
1984 1 238 251 264 265
1985 1 238 251 264 277
1986 1 250 251 264 277
1987 1 252 251 264 277
1988 85 238 251 250 249
1989 86 238 251 250 263
1990 87 238 251 252 253
1991 88 238 251 252 239
1992 89 238 251 252 265
1993 90 250 251 252 253
1994 91 250 251 252 265
1995 92 250 251 264 263
1996 93 250 251 264 265
1997 94 252 251 250 263
1998 95 252 251 264 263
1999 96 252 251 264 265
2000 97 264 251 252 265
2001 1 237 250 263 262
2002 1 237 250 263 264
2003 1 237 250 263 276
2004 1 249 250 263 276
2005 1 251 250 263 276
2006 65 237 250 249 248
2007 66 237 250 249 262
2008 67 237 250 251 252
2009 68 237 250 251 238
2010 69 237 250 251 264
2011 70 249 250 251 252
2012 71 249 250 251 264
2013 72 249 250 263 262
2014 73 249 250 263 264
2015 74 251 250 249 262
2016 75 251 250 263 262
2017 76 251 250 263 264
2018 77 263 250 251 264
2019 1 220 233 246 245
2020 1 220 233 246 247
2021 1 220 233 246 259
2022 1 232 233 246 259
2023 1 234 233 246 259
2024 237 220 233 232 231
2025 238 220 233 232 245
2026 239 220 233 234 221
2027 240 220 233 234 247
2028 241 220 233 234 261
2029 242 232 233 234 247
2030 243 232 233 234 261
2031 244 232 233 246 245
2032 245 232 233 246 247
2033 246 234 233 232 245
2034 247 234 233 246 245
2035 248 234 233 246 247
2036 249 246 233 234 247
2037 250 246 233 234 261
2038 1 245 246 259 272
2039 1 247 246 259 272
2040 1 233 246 259 258
2041 1 233 246 259 260
2042 1 233 246 259 272
2043 114 245 246 247 260
2044 115 245 246 247 274
2045 116 245 246 259 258
2046 117 245 246 259 260
2047 118 247 246 245 258
2048 119 247 246 259 258
2049 120 247 246 259 260
2050 121 259 246 247 260
2051 122 259 246 247 274
2052 299 233 246 245 244
2053 300 233 246 245 258
2054 301 233 246 247 260
2055 302 233 246 247 234
2056 303 233 246 247 274
2057 1 263 276 289 288
2058 1 263 276 289 290
2059 1 263 276 289 302
2060 1 275 276 289 302
2061 1 277 276 289 302
2062 65 263 276 275 274
2063 66 263 276 275 288
2064 67 263 276 277 278
2065 68 263 276 277 264
2066 69 263 276 277 290
2067 70 275 276 277 278
2068 71 275 276 277 290
2069 72 275 276 289 288
2070 73 275 276 289 290
2071 74 277 276 275 288
2072 75 277 276 289 288
2073 76 277 276 289 290
2074 77 289 276 277 290
2075 1 262 275 288 287
2076 1 262 275 288 289
2077 1 262 275 288 301
2078 1 274 275 288 301
2079 1 276 275 288 301
2080 46 262 275 274 287
2081 47 262 275 276 277
2082 48 262 275 276 263
2083 49 262 275 276 289
2084 50 274 275 276 277
2085 51 274 275 276 289
2086 52 274 275 288 287
2087 53 274 275 288 289
2088 54 276 275 274 287
2089 55 276 275 288 287
2090 56 276 275 288 289
2091 57 288 275 276 289
2092 1 261 274 287 288
2093 1 261 274 287 300
2094 1 247 274 261 248
2095 1 247 274 287 300
2096 1 275 274 287 300
2097 41 261 274 275 276
2098 42 261 274 275 262
2099 43 261 274 275 288
2100 44 275 274 287 288
2101 45 287 274 275 288
2102 179 247 274 275 276
2103 180 247 274 275 262
2104 181 247 274 275 288
2105 182 247 274 261 262
2106 183 247 274 287 288
2107 184 247 274 287 260
2108 1 246 247 260 273
2109 1 234 247 260 259
2110 1 234 247 260 273
2111 1 234 247 260 287
2112 1 260 247 234 261
2113 142 246 247 260 259
2114 143 246 247 260 287
2115 144 246 247 274 275
2116 145 246 247 274 261
2117 146 246 247 274 287
2118 147 260 247 274 275
2119 148 260 247 274 261
2120 149 260 247 274 287
2121 150 274 247 260 287
2122 309 234 247 246 245
2123 310 234 247 246 259
2124 311 234 247 274 275
2125 312 234 247 274 261
2126 313 234 247 274 287
2127 314 246 247 234 261
2128 1 263 264 277 290
2129 1 265 264 277 290
2130 1 251 264 277 276
2131 1 251 264 277 278
2132 1 251 264 277 290
2133 33 263 264 265 266
2134 78 263 264 265 278
2135 79 263 264 277 276
2136 80 263 264 277 278
2137 81 265 264 263 276
2138 82 265 264 277 276
2139 83 265 264 277 278
2140 84 277 264 265 278
2141 211 251 264 263 262
2142 212 251 264 263 276
2143 213 251 264 265 266
2144 214 251 264 265 278
2145 215 251 264 265 252
2146 1 264 277 290 289
2147 1 264 277 290 291
2148 1 264 277 290 303
2149 1 276 277 290 303
2150 1 278 277 290 303
2151 85 264 277 276 275
2152 86 264 277 276 289
2153 87 264 277 278 279
2154 88 264 277 278 265
2155 89 264 277 278 291
2156 90 276 277 278 279
2157 91 276 277 278 291
2158 92 276 277 290 289
2159 93 276 277 290 291
2160 94 278 277 276 289
2161 95 278 277 290 289
2162 96 278 277 290 291
2163 97 290 277 278 291
2164 1 247 260 273 272
2165 1 247 260 273 286
2166 1 247 260 273 300
2167 1 259 260 273 286
2168 1 273 260 247 274
2169 268 247 260 259 258
2170 269 247 260 259 272
2171 270 247 260 287 288
2172 271 247 260 287 300
2173 272 247 260 287 274
2174 273 259 260 247 274
2175 274 259 260 273 272
2176 275 259 260 273 300
2177 276 259 260 287 288
2178 277 259 260 287 300
2179 278 259 260 287 274
2180 279 273 260 287 288
2181 280 273 260 287 300
2182 281 273 260 287 274
2183 282 287 260 273 300
2184 1 246 259 272 271
2185 1 246 259 272 273
2186 1 246 259 272 285
2187 1 258 259 272 285
2188 1 260 259 272 285
2189 237 246 259 258 257
2190 238 246 259 258 271
2191 239 246 259 260 247
2192 240 246 259 260 273
2193 241 246 259 260 287
2194 242 258 259 260 273
2195 243 258 259 260 287
2196 244 258 259 272 271
2197 245 258 259 272 273
2198 246 260 259 258 271
2199 247 260 259 272 271
2200 248 260 259 272 273
2201 249 272 259 260 273
2202 250 272 259 260 287
2203 1 288 289 302 315
2204 1 290 289 302 315
2205 1 276 289 302 301
2206 1 276 289 302 303
2207 1 276 289 302 315
2208 12 288 289 290 291
2209 13 288 289 290 303
2210 14 288 289 302 301
2211 15 288 289 302 303
2212 16 290 289 288 301
2213 17 290 289 302 301
2214 18 290 289 302 303
2215 19 302 289 290 303
2216 206 276 289 288 287
2217 207 276 289 288 301
2218 208 276 289 290 291
2219 209 276 289 290 303
2220 210 276 289 290 277
2221 1 287 288 301 314
2222 1 289 288 301 314
2223 1 275 288 301 300
2224 1 275 288 301 302
2225 1 275 288 301 314
2226 4 287 288 289 290
2227 5 287 288 289 302
2228 6 287 288 301 300
2229 7 287 288 301 302
2230 8 289 288 287 300
2231 9 289 288 301 300
2232 10 289 288 301 302
2233 11 301 288 289 302
2234 185 275 288 287 300
2235 186 275 288 289 290
2236 187 275 288 289 302
2237 188 275 288 289 276
2238 1 288 287 300 313
2239 1 274 287 300 301
2240 1 274 287 300 313
2241 1 260 287 300 313
2242 1 260 287 274 261
2243 2 288 287 300 301
2244 3 300 287 288 301
2245 176 274 287 288 289
2246 177 274 287 288 301
2247 178 274 287 288 275
2248 293 260 287 288 289
2249 294 260 287 288 301
2250 295 260 287 288 275
2251 296 260 287 300 301
2252 297 260 287 300 273
2253 298 260 287 274 275
2254 1 287 300 313 314
2255 1 287 300 313 326
2256 1 273 300 287 274
2257 1 273 300 313 326
2258 1 301 300 313 326
2259 41 287 300 301 302
2260 42 287 300 301 288
2261 43 287 300 301 314
2262 44 301 300 313 314
2263 45 313 300 301 314
2264 179 273 300 301 302
2265 180 273 300 301 288
2266 181 273 300 301 314
2267 182 273 300 287 288
2268 183 273 300 313 314
2269 184 273 300 313 286
2270 1 290 291 304 317
2271 1 292 291 304 317
2272 1 278 291 304 303
2273 1 278 291 304 305
2274 1 278 291 304 317
2275 20 290 291 292 293
2276 58 290 291 292 305
2277 59 290 291 304 303
2278 60 290 291 304 305
2279 61 292 291 290 303
2280 62 292 291 304 303
2281 63 292 291 304 305
2282 64 304 291 292 305
2283 201 278 291 290 289
2284 202 278 291 290 303
2285 203 278 291 292 293
2286 204 278 291 292 305
2287 205 278 291 292 279
2288 1 289 290 303 316
2289 1 291 290 303 316
2290 1 277 290 303 302
2291 1 277 290 303 304
2292 1 277 290 303 316
2293 33 289 290 291 292
2294 78 289 290 291 304
2295 79 289 290 303 302
2296 80 289 290 303 304
2297 81 291 290 289 302
2298 82 291 290 303 302
2299 83 291 290 303 304
2300 84 303 290 291 304
2301 211 277 290 289 288
2302 212 277 290 289 302
2303 213 277 290 291 292
2304 214 277 290 291 304
2305 215 277 290 291 278
2306 1 272 273 286 299
2307 1 260 273 286 285
2308 1 260 273 286 299
2309 1 260 273 286 313
2310 1 286 273 260 287
2311 142 272 273 286 285
2312 143 272 273 286 313
2313 144 272 273 300 301
2314 145 272 273 300 287
2315 146 272 273 300 313
2316 147 286 273 300 301
2317 148 286 273 300 287
2318 149 286 273 300 313
2319 150 300 273 286 313
2320 309 260 273 272 271
2321 310 260 273 272 285
2322 311 260 273 300 301
2323 312 260 273 300 287
2324 313 260 273 300 313
2325 314 272 273 260 287
2326 1 290 303 316 315
2327 1 290 303 316 317
2328 1 290 303 316 329
2329 1 302 303 316 329
2330 1 304 303 316 329
2331 85 290 303 302 301
2332 86 290 303 302 315
2333 87 290 303 304 305
2334 88 290 303 304 291
2335 89 290 303 304 317
2336 90 302 303 304 305
2337 91 302 303 304 317
2338 92 302 303 316 315
2339 93 302 303 316 317
2340 94 304 303 302 315
2341 95 304 303 316 315
2342 96 304 303 316 317
2343 97 316 303 304 317
2344 1 289 302 315 314
2345 1 289 302 315 316
2346 1 289 302 315 328
2347 1 301 302 315 328
2348 1 303 302 315 328
2349 65 289 302 301 300
2350 66 289 302 301 314
2351 67 289 302 303 304
2352 68 289 302 303 290
2353 69 289 302 303 316
2354 70 301 302 303 304
2355 71 301 302 303 316
2356 72 301 302 315 314
2357 73 301 302 315 316
2358 74 303 302 301 314
2359 75 303 302 315 314
2360 76 303 302 315 316
2361 77 315 302 303 316
2362 1 288 301 314 313
2363 1 288 301 314 315
2364 1 288 301 314 327
2365 1 300 301 314 327
2366 1 302 301 314 327
2367 46 288 301 300 313
2368 47 288 301 302 303
2369 48 288 301 302 289
2370 49 288 301 302 315
2371 50 300 301 302 303
2372 51 300 301 302 315
2373 52 300 301 314 313
2374 53 300 301 314 315
2375 54 302 301 300 313
2376 55 302 301 314 313
2377 56 302 301 314 315
2378 57 314 301 302 315
2379 1 313 314 327 340
2380 1 315 314 327 340
2381 1 301 314 327 326
2382 1 301 314 327 328
2383 1 301 314 327 340
2384 4 313 314 315 316
2385 5 313 314 315 328
2386 6 313 314 327 326
2387 7 313 314 327 328
2388 8 315 314 313 326
2389 9 315 314 327 326
2390 10 315 314 327 328
2391 11 327 314 315 328
2392 185 301 314 313 326
2393 186 301 314 315 316
2394 187 301 314 315 328
2395 188 301 314 315 302
2396 1 314 313 326 339
2397 1 300 313 326 327
2398 1 300 313 326 339
2399 1 286 313 326 339
2400 1 286 313 300 287
2401 2 314 313 326 327
2402 3 326 313 314 327
2403 176 300 313 314 315
2404 177 300 313 314 327
2405 178 300 313 314 301
2406 293 286 313 314 315
2407 294 286 313 314 327
2408 295 286 313 314 301
2409 296 286 313 326 327
2410 297 286 313 326 299
2411 298 286 313 300 301
2412 1 291 304 317 316
2413 1 291 304 317 318
2414 1 291 304 317 330
2415 1 303 304 317 330
2416 1 305 304 317 330
2417 106 303 304 305 306
2418 189 291 304 303 302
2419 190 291 304 303 316
2420 191 291 304 305 306
2421 192 291 304 305 292
2422 193 291 304 305 318
2423 194 303 304 305 318
2424 195 303 304 317 316
2425 196 303 304 317 318
2426 197 305 304 303 316
2427 198 305 304 317 316
2428 199 305 304 317 318
2429 200 317 304 305 318
2430 1 273 286 299 298
2431 1 273 286 299 312
2432 1 273 286 299 326
2433 1 285 286 299 312
2434 1 299 286 273 300
2435 268 273 286 285 284
2436 269 273 286 285 298
2437 270 273 286 313 314
2438 271 273 286 313 326
2439 272 273 286 313 300
2440 273 285 286 273 300
2441 274 285 286 299 298
2442 275 285 286 299 326
2443 276 285 286 313 314
2444 277 285 286 313 326
2445 278 285 286 313 300
2446 279 299 286 313 314
2447 280 299 286 313 326
2448 281 299 286 313 300
2449 282 313 286 299 326
2450 1 315 316 329 342
2451 1 317 316 329 342
2452 1 303 316 329 328
2453 1 303 316 329 330
2454 1 303 316 329 342
2455 33 315 316 317 318
2456 78 315 316 317 330
2457 79 315 316 329 328
2458 80 315 316 329 330
2459 81 317 316 315 328
2460 82 317 316 329 328
2461 83 317 316 329 330
2462 84 329 316 317 330
2463 211 303 316 315 314
2464 212 303 316 315 328
2465 213 303 316 317 318
2466 214 303 316 317 330
2467 215 303 316 317 304
2468 1 314 315 328 341
2469 1 316 315 328 341
2470 1 302 315 328 327
2471 1 302 315 328 329
2472 1 302 315 328 341
2473 12 314 315 316 317
2474 13 314 315 316 329
2475 14 314 315 328 327
2476 15 314 315 328 329
2477 16 316 315 314 327
2478 17 316 315 328 327
2479 18 316 315 328 329
2480 19 328 315 316 329
2481 206 302 315 314 313
2482 207 302 315 314 327
2483 208 302 315 316 317
2484 209 302 315 316 329
2485 210 302 315 316 303
2486 1 315 328 341 340
2487 1 315 328 341 342
2488 1 315 328 341 354
2489 1 327 328 341 354
2490 1 329 328 341 354
2491 65 315 328 327 326
2492 66 315 328 327 340
2493 67 315 328 329 330
2494 68 315 328 329 316
2495 69 315 328 329 342
2496 70 327 328 329 330
2497 71 327 328 329 342
2498 72 327 328 341 340
2499 73 327 328 341 342
2500 74 329 328 327 340
2501 75 329 328 341 340
2502 76 329 328 341 342
2503 77 341 328 329 342
2504 1 314 327 340 339
2505 1 314 327 340 341
2506 1 314 327 340 353
2507 1 326 327 340 353
2508 1 328 327 340 353
2509 46 314 327 326 339
2510 47 314 327 328 329
2511 48 314 327 328 315
2512 49 314 327 328 341
2513 50 326 327 328 329
2514 51 326 327 328 341
2515 52 326 327 340 339
2516 53 326 327 340 341
2517 54 328 327 326 339
2518 55 328 327 340 339
2519 56 328 327 340 341
2520 57 340 327 328 341
2521 1 316 317 330 343
2522 1 318 317 330 343
2523 1 304 317 330 329
2524 1 304 317 330 331
2525 1 304 317 330 343
2526 20 316 317 318 319
2527 58 316 317 318 331
2528 59 316 317 330 329
2529 60 316 317 330 331
2530 61 318 317 316 329
2531 62 318 317 330 329
2532 63 318 317 330 331
2533 64 330 317 318 331
2534 201 304 317 316 315
2535 202 304 317 316 329
2536 203 304 317 318 319
2537 204 304 317 318 331
2538 205 304 317 318 305
2539 1 298 299 312 325
2540 1 286 299 312 311
2541 1 286 299 312 325
2542 1 286 299 312 339
2543 1 312 299 286 313
2544 142 298 299 312 311
2545 143 298 299 312 339
2546 144 298 299 326 327
2547 145 298 299 326 313
2548 146 298 299 326 339
2549 147 312 299 326 327
2550 148 312 299 326 313
2551 149 312 299 326 339
2552 150 326 299 312 339
2553 309 286 299 298 297
2554 310 286 299 298 311
2555 311 286 299 326 327
2556 312 286 299 326 313
2557 313 286 299 326 339
2558 314 298 299 286 313
2559 1 313 326 339 340
2560 1 313 326 339 352
2561 1 299 326 313 300
2562 1 299 326 339 352
2563 1 327 326 339 352
2564 41 313 326 327 328
2565 42 313 326 327 314
2566 43 313 326 327 340
2567 44 327 326 339 340
2568 45 339 326 327 340
2569 179 299 326 327 328
2570 180 299 326 327 314
2571 181 299 326 327 340
2572 182 299 326 313 314
2573 183 299 326 339 340
2574 184 299 326 339 312
2575 1 316 329 342 341
2576 1 316 329 342 343
2577 1 316 329 342 355
2578 1 328 329 342 355
2579 1 330 329 342 355
2580 85 316 329 328 327
2581 86 316 329 328 341
2582 87 316 329 330 331
2583 88 316 329 330 317
2584 89 316 329 330 343
2585 90 328 329 330 331
2586 91 328 329 330 343
2587 92 328 329 342 341
2588 93 328 329 342 343
2589 94 330 329 328 341
2590 95 330 329 342 341
2591 96 330 329 342 343
2592 97 342 329 330 343
2593 1 341 342 355 368
2594 1 343 342 355 368
2595 1 329 342 355 354
2596 1 329 342 355 356
2597 1 329 342 355 368
2598 33 341 342 343 344
2599 78 341 342 343 356
2600 79 341 342 355 354
2601 80 341 342 355 356
2602 81 343 342 341 354
2603 82 343 342 355 354
2604 83 343 342 355 356
2605 84 355 342 343 356
2606 211 329 342 341 340
2607 212 329 342 341 354
2608 213 329 342 343 344
2609 214 329 342 343 356
2610 215 329 342 343 330
2611 1 340 341 354 367
2612 1 342 341 354 367
2613 1 328 341 354 353
2614 1 328 341 354 355
2615 1 328 341 354 367
2616 12 340 341 342 343
2617 13 340 341 342 355
2618 14 340 341 354 353
2619 15 340 341 354 355
2620 16 342 341 340 353
2621 17 342 341 354 353
2622 18 342 341 354 355
2623 19 354 341 342 355
2624 206 328 341 340 339
2625 207 328 341 340 353
2626 208 328 341 342 343
2627 209 328 341 342 355
2628 210 328 341 342 329
2629 1 339 340 353 366
2630 1 341 340 353 366
2631 1 327 340 353 352
2632 1 327 340 353 354
2633 1 327 340 353 366
2634 4 339 340 341 342
2635 5 339 340 341 354
2636 6 339 340 353 352
2637 7 339 340 353 354
2638 8 341 340 339 352
2639 9 341 340 353 352
2640 10 341 340 353 354
2641 11 353 340 341 354
2642 185 327 340 339 352
2643 186 327 340 341 342
2644 187 327 340 341 354
2645 188 327 340 341 328
2646 1 318 331 344 343
2647 1 318 331 344 345
2648 1 318 331 344 357
2649 1 330 331 344 357
2650 1 332 331 344 357
2651 151 318 331 330 329
2652 152 318 331 330 343
2653 153 318 331 332 333
2654 154 318 331 332 319
2655 155 318 331 332 345
2656 156 330 331 332 333
2657 157 330 331 332 345
2658 158 330 331 344 343
2659 159 330 331 344 345
2660 160 332 331 330 343
2661 161 332 331 344 343
2662 162 332 331 344 345
2663 163 344 331 332 345
2664 1 317 330 343 342
2665 1 317 330 343 344
2666 1 317 330 343 356
2667 1 329 330 343 356
2668 1 331 330 343 356
2669 106 329 330 331 332
2670 189 317 330 329 328
2671 190 317 330 329 342
2672 191 317 330 331 332
2673 192 317 330 331 318
2674 193 317 330 331 344
2675 194 329 330 331 344
2676 195 329 330 343 342
2677 196 329 330 343 344
2678 197 331 330 329 342
2679 198 331 330 343 342
2680 199 331 330 343 344
2681 200 343 330 331 344
2682 1 340 339 352 365
2683 1 326 339 352 353
2684 1 326 339 352 365
2685 1 312 339 352 365
2686 1 312 339 326 313
2687 2 340 339 352 353
2688 3 352 339 340 353
2689 176 326 339 340 341
2690 177 326 339 340 353
2691 178 326 339 340 327
2692 293 312 339 340 341
2693 294 312 339 340 353
2694 295 312 339 340 327
2695 296 312 339 352 353
2696 297 312 339 352 325
2697 298 312 339 326 327
2698 1 343 356 369 368
2699 1 343 356 369 370
2700 1 343 356 369 382
2701 1 355 356 369 382
2702 1 357 356 369 382
2703 106 355 356 357 358
2704 189 343 356 355 354
2705 190 343 356 355 368
2706 191 343 356 357 358
2707 192 343 356 357 344
2708 193 343 356 357 370
2709 194 355 356 357 370
2710 195 355 356 369 368
2711 196 355 356 369 370
2712 197 357 356 355 368
2713 198 357 356 369 368
2714 199 357 356 369 370
2715 200 369 356 357 370
2716 1 342 343 356 369
2717 1 344 343 356 369
2718 1 330 343 356 355
2719 1 330 343 356 357
2720 1 330 343 356 369
2721 20 342 343 344 345
2722 58 342 343 344 357
2723 59 342 343 356 355
2724 60 342 343 356 357
2725 61 344 343 342 355
2726 62 344 343 356 355
2727 63 344 343 356 357
2728 64 356 343 344 357
2729 201 330 343 342 341
2730 202 330 343 342 355
2731 203 330 343 344 345
2732 204 330 343 344 357
2733 205 330 343 344 331
2734 1 342 355 368 367
2735 1 342 355 368 369
2736 1 342 355 368 381
2737 1 354 355 368 381
2738 1 356 355 368 381
2739 85 342 355 354 353
2740 86 342 355 354 367
2741 87 342 355 356 357
2742 88 342 355 356 343
2743 89 342 355 356 369
2744 90 354 355 356 357
2745 91 354 355 356 369
2746 92 354 355 368 367
2747 93 354 355 368 369
2748 94 356 355 354 367
2749 95 356 355 368 367
2750 96 356 355 368 369
2751 97 368 355 356 369
2752 1 341 354 367 366
2753 1 341 354 367 368
2754 1 341 354 367 380
2755 1 353 354 367 380
2756 1 355 354 367 380
2757 65 341 354 353 352
2758 66 341 354 353 366
2759 67 341 354 355 356
2760 68 341 354 355 342
2761 69 341 354 355 368
2762 70 353 354 355 356
2763 71 353 354 355 368
2764 72 353 354 367 366
2765 73 353 354 367 368
2766 74 355 354 353 366
2767 75 355 354 367 366
2768 76 355 354 367 368
2769 77 367 354 355 368
2770 1 340 353 366 365
2771 1 340 353 366 367
2772 1 340 353 366 379
2773 1 352 353 366 379
2774 1 354 353 366 379
2775 46 340 353 352 365
2776 47 340 353 354 355
2777 48 340 353 354 341
2778 49 340 353 354 367
2779 50 352 353 354 355
2780 51 352 353 354 367
2781 52 352 353 366 365
2782 53 352 353 366 367
2783 54 354 353 352 365
2784 55 354 353 366 365
2785 56 354 353 366 367
2786 57 366 353 354 367
2787 1 343 344 357 370
2788 1 345 344 357 370
2789 1 331 344 357 356
2790 1 331 344 357 358
2791 1 331 344 357 370
2792 12 343 344 345 346
2793 26 343 344 345 358
2794 27 343 344 357 356
2795 28 343 344 357 358
2796 29 345 344 343 356
2797 30 345 344 357 356
2798 31 345 344 357 358
2799 32 357 344 345 358
2800 283 331 344 343 342
2801 284 331 344 343 356
2802 285 331 344 345 346
2803 286 331 344 345 358
2804 287 331 344 345 332
2805 1 339 352 365 366
2806 1 339 352 365 378
2807 1 325 352 339 326
2808 1 325 352 365 378
2809 1 353 352 365 378
2810 41 339 352 353 354
2811 42 339 352 353 340
2812 43 339 352 353 366
2813 44 353 352 365 366
2814 45 365 352 353 366
2815 179 325 352 353 354
2816 180 325 352 353 340
2817 181 325 352 353 366
2818 182 325 352 339 340
2819 183 325 352 365 366
2820 184 325 352 365 338
2821 1 366 365 378 391
2822 1 352 365 378 379
2823 1 352 365 378 391
2824 1 338 365 378 391
2825 1 338 365 352 339
2826 2 366 365 378 379
2827 3 378 365 366 379
2828 176 352 365 366 367
2829 177 352 365 366 379
2830 178 352 365 366 353
2831 293 338 365 366 367
2832 294 338 365 366 379
2833 295 338 365 366 353
2834 296 338 365 378 379
2835 297 338 365 378 351
2836 298 338 365 352 353
2837 1 368 369 382 395
2838 1 370 369 382 395
2839 1 356 369 382 381
2840 1 356 369 382 383
2841 1 356 369 382 395
2842 20 368 369 370 371
2843 58 368 369 370 383
2844 59 368 369 382 381
2845 60 368 369 382 383
2846 61 370 369 368 381
2847 62 370 369 382 381
2848 63 370 369 382 383
2849 64 382 369 370 383
2850 201 356 369 368 367
2851 202 356 369 368 381
2852 203 356 369 370 371
2853 204 356 369 370 383
2854 205 356 369 370 357
2855 1 367 368 381 394
2856 1 369 368 381 394
2857 1 355 368 381 380
2858 1 355 368 381 382
2859 1 355 368 381 394
2860 33 367 368 369 370
2861 78 367 368 369 382
2862 79 367 368 381 380
2863 80 367 368 381 382
2864 81 369 368 367 380
2865 82 369 368 381 380
2866 83 369 368 381 382
2867 84 381 368 369 382
2868 211 355 368 367 366
2869 212 355 368 367 380
2870 213 355 368 369 370
2871 214 355 368 369 382
2872 215 355 368 369 356
2873 1 366 367 380 393
2874 1 368 367 380 393
2875 1 354 367 380 379
2876 1 354 367 380 381
2877 1 354 367 380 393
2878 12 366 367 368 369
2879 13 366 367 368 381
2880 14 366 367 380 379
2881 15 366 367 380 381
2882 16 368 367 366 379
2883 17 368 367 380 379
2884 18 368 367 380 381
2885 19 380 367 368 381
2886 206 354 367 366 365
2887 207 354 367 366 379
2888 208 354 367 368 369
2889 209 354 367 368 381
2890 210 354 367 368 355
2891 1 344 357 370 369
2892 1 344 357 370 371
2893 1 344 357 370 383
2894 1 356 357 370 383
2895 1 358 357 370 383
2896 151 344 357 356 355
2897 152 344 357 356 369
2898 153 344 357 358 359
2899 154 344 357 358 345
2900 155 344 357 358 371
2901 156 356 357 358 359
2902 157 356 357 358 371
2903 158 356 357 370 369
2904 159 356 357 370 371
2905 160 358 357 356 369
2906 161 358 357 370 369
2907 162 358 357 370 371
2908 163 370 357 358 371
2909 1 369 370 383 396
2910 1 371 370 383 396
2911 1 357 370 383 382
2912 1 357 370 383 384
2913 1 357 370 383 396
2914 12 369 370 371 372
2915 26 369 370 371 384
2916 27 369 370 383 382
2917 28 369 370 383 384
2918 29 371 370 369 382
2919 30 371 370 383 382
2920 31 371 370 383 384
2921 32 383 370 371 384
2922 283 357 370 369 368
2923 284 357 370 369 382
2924 285 357 370 371 372
2925 286 357 370 371 384
2926 287 357 370 371 358
2927 1 365 366 379 392
2928 1 367 366 379 392
2929 1 353 366 379 378
2930 1 353 366 379 380
2931 1 353 366 379 392
2932 4 365 366 367 368
2933 5 365 366 367 380
2934 6 365 366 379 378
2935 7 365 366 379 380
2936 8 367 366 365 378
2937 9 367 366 379 378
2938 10 367 366 379 380
2939 11 379 366 367 380
2940 185 353 366 365 378
2941 186 353 366 367 368
2942 187 353 366 367 380
2943 188 353 366 367 354
2944 1 366 379 392 391
2945 1 366 379 392 393
2946 1 366 379 392 405
2947 1 378 379 392 405
2948 1 380 379 392 405
2949 46 366 379 378 391
2950 47 366 379 380 381
2951 48 366 379 380 367
2952 49 366 379 380 393
2953 50 378 379 380 381
2954 51 378 379 380 393
2955 52 378 379 392 391
2956 53 378 379 392 393
2957 54 380 379 378 391
2958 55 380 379 392 391
2959 56 380 379 392 393
2960 57 392 379 380 393
2961 1 370 383 396 395
2962 1 370 383 396 397
2963 1 370 383 396 409
2964 1 382 383 396 409
2965 1 384 383 396 409
2966 151 370 383 382 381
2967 152 370 383 382 395
2968 153 370 383 384 385
2969 154 370 383 384 371
2970 155 370 383 384 397
2971 156 382 383 384 385
2972 157 382 383 384 397
2973 158 382 383 396 395
2974 159 382 383 396 397
2975 160 384 383 382 395
2976 161 384 383 396 395
2977 162 384 383 396 397
2978 163 396 383 384 397
2979 1 369 382 395 394
2980 1 369 382 395 396
2981 1 369 382 395 408
2982 1 381 382 395 408
2983 1 383 382 395 408
2984 106 381 382 383 384
2985 189 369 382 381 380
2986 190 369 382 381 394
2987 191 369 382 383 384
2988 192 369 382 383 370
2989 193 369 382 383 396
2990 194 381 382 383 396
2991 195 381 382 395 394
2992 196 381 382 395 396
2993 197 383 382 381 394
2994 198 383 382 395 394
2995 199 383 382 395 396
2996 200 395 382 383 396
2997 1 368 381 394 393
2998 1 368 381 394 395
2999 1 368 381 394 407
3000 1 380 381 394 407
3001 1 382 381 394 407
3002 85 368 381 380 379
3003 86 368 381 380 393
3004 87 368 381 382 383
3005 88 368 381 382 369
3006 89 368 381 382 395
3007 90 380 381 382 383
3008 91 380 381 382 395
3009 92 380 381 394 393
3010 93 380 381 394 395
3011 94 382 381 380 393
3012 95 382 381 394 393
3013 96 382 381 394 395
3014 97 394 381 382 395
3015 1 367 380 393 392
3016 1 367 380 393 394
3017 1 367 380 393 406
3018 1 379 380 393 406
3019 1 381 380 393 406
3020 65 367 380 379 378
3021 66 367 380 379 392
3022 67 367 380 381 382
3023 68 367 380 381 368
3024 69 367 380 381 394
3025 70 379 380 381 382
3026 71 379 380 381 394
3027 72 379 380 393 392
3028 73 379 380 393 394
3029 74 381 380 379 392
3030 75 381 380 393 392
3031 76 381 380 393 394
3032 77 393 380 381 394
3033 1 392 393 406 419
3034 1 394 393 406 419
3035 1 380 393 406 405
3036 1 380 393 406 407
3037 1 380 393 406 419
3038 12 392 393 394 395
3039 13 392 393 394 407
3040 14 392 393 406 405
3041 15 392 393 406 407
3042 16 394 393 392 405
3043 17 394 393 406 405
3044 18 394 393 406 407
3045 19 406 393 394 407
3046 206 380 393 392 391
3047 207 380 393 392 405
3048 208 380 393 394 395
3049 209 380 393 394 407
3050 210 380 393 394 381
3051 1 370 371 384 397
3052 1 372 371 384 397
3053 1 358 371 384 383
3054 1 358 371 384 385
3055 1 358 371 384 397
3056 33 370 371 372 373
3057 34 370 371 372 385
3058 35 370 371 384 383
3059 36 370 371 384 385
3060 37 372 371 370 383
3061 38 372 371 384 383
3062 39 372 371 384 385
3063 40 384 371 372 385
3064 288 358 371 370 369
3065 289 358 371 370 383
3066 290 358 371 372 373
3067 291 358 371 372 385
3068 292 358 371 372 359
3069 1 371 384 397 396
3070 1 371 384 397 398
3071 1 371 384 397 410
3072 1 383 384 397 410
3073 1 385 384 397 410
3074 70 383 384 385 386
3075 164 371 384 383 382
3076 165 371 384 383 396
3077 166 371 384 385 386
3078 167 371 384 385 372
3079 168 371 384 385 398
3080 169 383 384 385 398
3081 170 383 384 397 396
3082 171 383 384 397 398
3083 172 385 384 383 396
3084 173 385 384 397 396
3085 174 385 384 397 398
3086 175 397 384 385 398
3087 1 391 392 405 418
3088 1 393 392 405 418
3089 1 379 392 405 404
3090 1 379 392 405 406
3091 1 379 392 405 418
3092 4 391 392 393 394
3093 5 391 392 393 406
3094 6 391 392 405 404
3095 7 391 392 405 406
3096 8 393 392 391 404
3097 9 393 392 405 404
3098 10 393 392 405 406
3099 11 405 392 393 406
3100 185 379 392 391 404
3101 186 379 392 393 394
3102 187 379 392 393 406
3103 188 379 392 393 380
3104 1 395 396 409 422
3105 1 397 396 409 422
3106 1 383 396 409 408
3107 1 383 396 409 410
3108 1 383 396 409 422
3109 12 395 396 397 398
3110 26 395 396 397 410
3111 27 395 396 409 408
3112 28 395 396 409 410
3113 29 397 396 395 408
3114 30 397 396 409 408
3115 31 397 396 409 410
3116 32 409 396 397 410
3117 283 383 396 395 394
3118 284 383 396 395 408
3119 285 383 396 397 398
3120 286 383 396 397 410
3121 287 383 396 397 384
3122 1 394 395 408 421
3123 1 396 395 408 421
3124 1 382 395 408 407
3125 1 382 395 408 409
3126 1 382 395 408 421
3127 20 394 395 396 397
3128 58 394 395 396 409
3129 59 394 395 408 407
3130 60 394 395 408 409
3131 61 396 395 394 407
3132 62 396 395 408 407
3133 63 396 395 408 409
3134 64 408 395 396 409
3135 201 382 395 394 393
3136 202 382 395 394 407
3137 203 382 395 396 397
3138 204 382 395 396 409
3139 205 382 395 396 383
3140 1 393 394 407 420
3141 1 395 394 407 420
3142 1 381 394 407 406
3143 1 381 394 407 408
3144 1 381 394 407 420
3145 33 393 394 395 396
3146 78 393 394 395 408
3147 79 393 394 407 406
3148 80 393 394 407 408
3149 81 395 394 393 406
3150 82 395 394 407 406
3151 83 395 394 407 408
3152 84 407 394 395 408
3153 211 381 394 393 392
3154 212 381 394 393 406
3155 213 381 394 395 396
3156 214 381 394 395 408
3157 215 381 394 395 382
3158 1 394 407 420 419
3159 1 394 407 420 421
3160 1 394 407 420 433
3161 1 406 407 420 433
3162 1 408 407 420 433
3163 85 394 407 406 405
3164 86 394 407 406 419
3165 87 394 407 408 409
3166 88 394 407 408 395
3167 89 394 407 408 421
3168 90 406 407 408 409
3169 91 406 407 408 421
3170 92 406 407 420 419
3171 93 406 407 420 421
3172 94 408 407 406 419
3173 95 408 407 420 419
3174 96 408 407 420 421
3175 97 420 407 408 421
3176 1 396 397 410 423
3177 1 398 397 410 423
3178 1 384 397 410 409
3179 1 384 397 410 411
3180 1 384 397 410 423
3181 33 396 397 398 399
3182 34 396 397 398 411
3183 35 396 397 410 409
3184 36 396 397 410 411
3185 37 398 397 396 409
3186 38 398 397 410 409
3187 39 398 397 410 411
3188 40 410 397 398 411
3189 288 384 397 396 395
3190 289 384 397 396 409
3191 290 384 397 398 399
3192 291 384 397 398 411
3193 292 384 397 398 385
3194 1 393 406 419 418
3195 1 393 406 419 420
3196 1 393 406 419 432
3197 1 405 406 419 432
3198 1 407 406 419 432
3199 65 393 406 405 404
3200 66 393 406 405 418
3201 67 393 406 407 408
3202 68 393 406 407 394
3203 69 393 406 407 420
3204 70 405 406 407 408
3205 71 405 406 407 420
3206 72 405 406 419 418
3207 73 405 406 419 420
3208 74 407 406 405 418
3209 75 407 406 419 418
3210 76 407 406 419 420
3211 77 419 406 407 420
3212 1 392 405 418 417
3213 1 392 405 418 419
3214 1 392 405 418 431
3215 1 404 405 418 431
3216 1 406 405 418 431
3217 46 392 405 404 417
3218 47 392 405 406 407
3219 48 392 405 406 393
3220 49 392 405 406 419
3221 50 404 405 406 407
3222 51 404 405 406 419
3223 52 404 405 418 417
3224 53 404 405 418 419
3225 54 406 405 404 417
3226 55 406 405 418 417
3227 56 406 405 418 419
3228 57 418 405 406 419
3229 1 396 409 422 421
3230 1 396 409 422 423
3231 1 396 409 422 435
3232 1 408 409 422 435
3233 1 410 409 422 435
3234 151 396 409 408 407
3235 152 396 409 408 421
3236 153 396 409 410 411
3237 154 396 409 410 397
3238 155 396 409 410 423
3239 156 408 409 410 411
3240 157 408 409 410 423
3241 158 408 409 422 421
3242 159 408 409 422 423
3243 160 410 409 408 421
3244 161 410 409 422 421
3245 162 410 409 422 423
3246 163 422 409 410 423
3247 1 395 408 421 420
3248 1 395 408 421 422
3249 1 395 408 421 434
3250 1 407 408 421 434
3251 1 409 408 421 434
3252 106 407 408 409 410
3253 189 395 408 407 406
3254 190 395 408 407 420
3255 191 395 408 409 410
3256 192 395 408 409 396
3257 193 395 408 409 422
3258 194 407 408 409 422
3259 195 407 408 421 420
3260 196 407 408 421 422
3261 197 409 408 407 420
3262 198 409 408 421 420
3263 199 409 408 421 422
3264 200 421 408 409 422
3265 1 420 421 434 447
3266 1 422 421 434 447
3267 1 408 421 434 433
3268 1 408 421 434 435
3269 1 408 421 434 447
3270 20 420 421 422 423
3271 58 420 421 422 435
3272 59 420 421 434 433
3273 60 420 421 434 435
3274 61 422 421 420 433
3275 62 422 421 434 433
3276 63 422 421 434 435
3277 64 434 421 422 435
3278 201 408 421 420 419
3279 202 408 421 420 433
3280 203 408 421 422 423
3281 204 408 421 422 435
3282 205 408 421 422 409
3283 1 419 420 433 446
3284 1 421 420 433 446
3285 1 407 420 433 432
3286 1 407 420 433 434
3287 1 407 420 433 446
3288 33 419 420 421 422
3289 78 419 420 421 434
3290 79 419 420 433 432
3291 80 419 420 433 434
3292 81 421 420 419 432
3293 82 421 420 433 432
3294 83 421 420 433 434
3295 84 433 420 421 434
3296 211 407 420 419 418
3297 212 407 420 419 432
3298 213 407 420 421 422
3299 214 407 420 421 434
3300 215 407 420 421 408
3301 237 610 623 622 621
3302 239 610 623 624 611
3303 1 397 410 423 422
3304 1 397 410 423 424
3305 1 397 410 423 436
3306 1 409 410 423 436
3307 1 411 410 423 436
3308 70 409 410 411 412
3309 164 397 410 409 408
3310 165 397 410 409 422
3311 166 397 410 411 412
3312 167 397 410 411 398
3313 168 397 410 411 424
3314 169 409 410 411 424
3315 170 409 410 423 422
3316 171 409 410 423 424
3317 172 411 410 409 422
3318 173 411 410 423 422
3319 174 411 410 423 424
3320 175 423 410 411 424
3321 1 418 419 432 445
3322 1 420 419 432 445
3323 1 406 419 432 431
3324 1 406 419 432 433
3325 1 406 419 432 445
3326 12 418 419 420 421
3327 13 418 419 420 433
3328 14 418 419 432 431
3329 15 418 419 432 433
3330 16 420 419 418 431
3331 17 420 419 432 431
3332 18 420 419 432 433
3333 19 432 419 420 433
3334 206 406 419 418 417
3335 207 406 419 418 431
3336 208 406 419 420 421
3337 209 406 419 420 433
3338 210 406 419 420 407
3339 1 421 422 435 448
3340 1 423 422 435 448
3341 1 409 422 435 434
3342 1 409 422 435 436
3343 1 409 422 435 448
3344 12 421 422 423 424
3345 26 421 422 423 436
3346 27 421 422 435 434
3347 28 421 422 435 436
3348 29 423 422 421 434
3349 30 423 422 435 434
3350 31 423 422 435 436
3351 32 435 422 423 436
3352 283 409 422 421 420
3353 284 409 422 421 434
3354 285 409 422 423 424
3355 286 409 422 423 436
3356 287 409 422 423 410
3357 1 422 435 448 447
3358 1 422 435 448 449
3359 1 422 435 448 461
3360 1 434 435 448 461
3361 1 436 435 448 461
3362 151 422 435 434 433
3363 152 422 435 434 447
3364 153 422 435 436 437
3365 154 422 435 436 423
3366 155 422 435 436 449
3367 156 434 435 436 437
3368 157 434 435 436 449
3369 158 434 435 448 447
3370 159 434 435 448 449
3371 160 436 435 434 447
3372 161 436 435 448 447
3373 162 436 435 448 449
3374 163 448 435 436 449
3375 1 421 434 447 446
3376 1 421 434 447 448
3377 1 421 434 447 460
3378 1 433 434 447 460
3379 1 435 434 447 460
3380 106 433 434 435 436
3381 189 421 434 433 432
3382 190 421 434 433 446
3383 191 421 434 435 436
3384 192 421 434 435 422
3385 193 421 434 435 448
3386 194 433 434 435 448
3387 195 433 434 447 446
3388 196 433 434 447 448
3389 197 435 434 433 446
3390 198 435 434 447 446
3391 199 435 434 447 448
3392 200 447 434 435 448
3393 1 420 433 446 445
3394 1 420 433 446 447
3395 1 420 433 446 459
3396 1 432 433 446 459
3397 1 434 433 446 459
3398 85 420 433 432 431
3399 86 420 433 432 445
3400 87 420 433 434 435
3401 88 420 433 434 421
3402 89 420 433 434 447
3403 90 432 433 434 435
3404 91 432 433 434 447
3405 92 432 433 446 445
3406 93 432 433 446 447
3407 94 434 433 432 445
3408 95 434 433 446 445
3409 96 434 433 446 447
3410 97 446 433 434 447
3411 1 422 423 436 449
3412 1 424 423 436 449
3413 1 410 423 436 435
3414 1 410 423 436 437
3415 1 410 423 436 449
3416 33 422 423 424 425
3417 34 422 423 424 437
3418 35 422 423 436 435
3419 36 422 423 436 437
3420 37 424 423 422 435
3421 38 424 423 436 435
3422 39 424 423 436 437
3423 40 436 423 424 437
3424 288 410 423 422 421
3425 289 410 423 422 435
3426 290 410 423 424 425
3427 291 410 423 424 437
3428 292 410 423 424 411
3429 1 423 424 425 438
3430 1 423 424 437 450
3431 1 425 424 437 450
3432 1 437 424 425 438
3433 1 411 424 425 438
3434 1 411 424 437 436
3435 1 411 424 437 438
3436 1 411 424 437 450
3437 20 423 424 425 426
3438 21 423 424 437 436
3439 22 423 424 437 438
3440 23 425 424 423 436
3441 24 425 424 437 436
3442 25 425 424 437 438
3443 264 411 424 423 422
3444 265 411 424 423 436
3445 266 411 424 425 426
3446 267 411 424 425 412
3447 1 419 432 445 444
3448 1 419 432 445 446
3449 1 419 432 445 458
3450 1 431 432 445 458
3451 1 433 432 445 458
3452 65 419 432 431 430
3453 66 419 432 431 444
3454 67 419 432 433 434
3455 68 419 432 433 420
3456 69 419 432 433 446
3457 70 431 432 433 434
3458 71 431 432 433 446
3459 72 431 432 445 444
3460 73 431 432 445 446
3461 74 433 432 431 444
3462 75 433 432 445 444
3463 76 433 432 445 446
3464 77 445 432 433 446
3465 1 423 436 449 448
3466 1 423 436 449 450
3467 1 423 436 449 462
3468 1 435 436 449 462
3469 1 437 436 449 462
3470 70 435 436 437 438
3471 164 423 436 435 434
3472 165 423 436 435 448
3473 166 423 436 437 438
3474 167 423 436 437 424
3475 168 423 436 437 450
3476 169 435 436 437 450
3477 170 435 436 449 448
3478 171 435 436 449 450
3479 172 437 436 435 448
3480 173 437 436 449 448
3481 174 437 436 449 450
3482 175 449 436 437 450
3483 1 448 449 462 475
3484 1 450 449 462 475
3485 1 436 449 462 461
3486 1 436 449 462 463
3487 1 436 449 462 475
3488 33 448 449 450 451
3489 34 448 449 450 463
3490 35 448 449 462 461
3491 36 448 449 462 463
3492 37 450 449 448 461
3493 38 450 449 462 461
3494 39 450 449 462 463
3495 40 462 449 450 463
3496 288 436 449 448 447
3497 289 436 449 448 461
3498 290 436 449 450 451
3499 291 436 449 450 463
3500 292 436 449 450 437
3501 1 447 448 461 474
3502 1 449 448 461 474
3503 1 435 448 461 460
3504 1 435 448 461 462
3505 1 435 448 461 474
3506 12 447 448 449 450
3507 26 447 448 449 462
3508 27 447 448 461 460
3509 28 447 448 461 462
3510 29 449 448 447 460
3511 30 449 448 461 460
3512 31 449 448 461 462
3513 32 461 448 449 462
3514 283 435 448 447 446
3515 284 435 448 447 460
3516 285 435 448 449 450
3517 286 435 448 449 462
3518 287 435 448 449 436
3519 1 446 447 460 473
3520 1 448 447 460 473
3521 1 434 447 460 459
3522 1 434 447 460 461
3523 1 434 447 460 473
3524 20 446 447 448 449
3525 58 446 447 448 461
3526 59 446 447 460 459
3527 60 446 447 460 461
3528 61 448 447 446 459
3529 62 448 447 460 459
3530 63 448 447 460 461
3531 64 460 447 448 461
3532 201 434 447 446 445
3533 202 434 447 446 459
3534 203 434 447 448 449
3535 204 434 447 448 461
3536 205 434 447 448 435
3537 1 424 437 438 425
3538 1 424 437 450 449
3539 1 424 437 450 451
3540 1 424 437 450 463
3541 1 436 437 450 463
3542 1 438 437 450 463
3543 90 436 437 438 439
3544 131 424 437 436 435
3545 132 424 437 436 449
3546 133 424 437 438 439
3547 134 424 437 438 451
3548 135 436 437 438 451
3549 136 436 437 450 449
3550 137 436 437 450 451
3551 138 438 437 436 449
3552 139 438 437 450 449
3553 140 438 437 450 451
3554 141 450 437 438 451
3555 1 445 446 459 472
3556 1 447 446 459 472
3557 1 433 446 459 458
3558 1 433 446 459 460
3559 1 433 446 459 472
3560 33 445 446 447 448
3561 78 445 446 447 460
3562 79 445 446 459 458
3563 80 445 446 459 460
3564 81 447 446 445 458
3565 82 447 446 459 458
3566 83 447 446 459 460
3567 84 459 446 447 460
3568 211 433 446 445 444
3569 212 433 446 445 458
3570 213 433 446 447 448
3571 214 433 446 447 460
3572 215 433 446 447 434
3573 1 444 445 458 471
3574 1 446 445 458 471
3575 1 432 445 458 457
3576 1 432 445 458 459
3577 1 432 445 458 471
3578 12 444 445 446 447
3579 13 444 445 446 459
3580 14 444 445 458 457
3581 15 444 445 458 459
3582 16 446 445 444 457
3583 17 446 445 458 457
3584 18 446 445 458 459
3585 19 458 445 446 459
3586 206 432 445 444 443
3587 207 432 445 444 457
3588 208 432 445 446 447
3589 209 432 445 446 459
3590 210 432 445 446 433
3591 268 611 624 623 622
3592 1 449 462 475 474
3593 1 449 462 475 476
3594 1 449 462 475 488
3595 1 461 462 475 488
3596 1 463 462 475 488
3597 70 461 462 463 464
3598 164 449 462 461 460
3599 165 449 462 461 474
3600 166 449 462 463 464
3601 167 449 462 463 450
3602 168 449 462 463 476
3603 169 461 462 463 476
3604 170 461 462 475 474
3605 171 461 462 475 476
3606 172 463 462 461 474
3607 173 463 462 475 474
3608 174 463 462 475 476
3609 175 475 462 463 476
3610 1 448 461 474 473
3611 1 448 461 474 475
3612 1 448 461 474 487
3613 1 460 461 474 487
3614 1 462 461 474 487
3615 151 448 461 460 459
3616 152 448 461 460 473
3617 153 448 461 462 463
3618 154 448 461 462 449
3619 155 448 461 462 475
3620 156 460 461 462 463
3621 157 460 461 462 475
3622 158 460 461 474 473
3623 159 460 461 474 475
3624 160 462 461 460 473
3625 161 462 461 474 473
3626 162 462 461 474 475
3627 163 474 461 462 475
3628 1 447 460 473 472
3629 1 447 460 473 474
3630 1 447 460 473 486
3631 1 459 460 473 486
3632 1 461 460 473 486
3633 106 459 460 461 462
3634 189 447 460 459 458
3635 190 447 460 459 472
3636 191 447 460 461 462
3637 192 447 460 461 448
3638 193 447 460 461 474
3639 194 459 460 461 474
3640 195 459 460 473 472
3641 196 459 460 473 474
3642 197 461 460 459 472
3643 198 461 460 473 472
3644 199 461 460 473 474
3645 200 473 460 461 474
3646 1 450 463 464 451
3647 1 450 463 476 475
3648 1 450 463 476 477
3649 1 450 463 476 489
3650 1 462 463 476 489
3651 1 464 463 476 489
3652 90 462 463 464 465
3653 131 450 463 462 461
3654 132 450 463 462 475
3655 133 450 463 464 465
3656 134 450 463 464 477
3657 135 462 463 464 477
3658 136 462 463 476 475
3659 137 462 463 476 477
3660 138 464 463 462 475
3661 139 464 463 476 475
3662 140 464 463 476 477
3663 141 476 463 464 477
3664 1 451 464 463 462
3665 1 451 464 463 476
3666 1 451 464 465 466
3667 1 451 464 465 452
3668 1 451 464 465 478
3669 1 451 464 477 476
3670 1 451 464 477 478
3671 1 451 464 477 490
3672 1 463 464 477 490
3673 1 465 464 477 490
3674 106 463 464 465 466
3675 107 463 464 465 478
3676 108 463 464 477 476
3677 109 463 464 477 478
3678 110 465 464 463 476
3679 111 465 464 477 476
3680 112 465 464 477 478
3681 113 477 464 465 478
3682 1 449 450 451 464
3683 1 449 450 463 476
3684 1 451 450 463 476
3685 1 463 450 451 464
3686 1 437 450 451 464
3687 1 437 450 463 462
3688 1 437 450 463 464
3689 1 437 450 463 476
3690 20 449 450 451 452
3691 21 449 450 463 462
3692 22 449 450 463 464
3693 23 451 450 449 462
3694 24 451 450 463 462
3695 25 451 450 463 464
3696 264 437 450 449 448
3697 265 437 450 449 462
3698 266 437 450 451 452
3699 267 437 450 451 438
3700 1 446 459 472 471
3701 1 446 459 472 473
3702 1 446 459 472 485
3703 1 458 459 472 485
3704 1 460 459 472 485
3705 85 446 459 458 457
3706 86 446 459 458 471
3707 87 446 459 460 461
3708 88 446 459 460 447
3709 89 446 459 460 473
3710 90 458 459 460 461
3711 91 458 459 460 473
3712 92 458 459 472 471
3713 93 458 459 472 473
3714 94 460 459 458 471
3715 95 460 459 472 471
3716 96 460 459 472 473
3717 97 472 459 460 473
3718 1 471 472 485 498
3719 1 473 472 485 498
3720 1 459 472 485 484
3721 1 459 472 485 486
3722 1 459 472 485 498
3723 33 471 472 473 474
3724 78 471 472 473 486
3725 79 471 472 485 484
3726 80 471 472 485 486
3727 81 473 472 471 484
3728 82 473 472 485 484
3729 83 473 472 485 486
3730 84 485 472 473 486
3731 211 459 472 471 470
3732 212 459 472 471 484
3733 213 459 472 473 474
3734 214 459 472 473 486
3735 215 459 472 473 460
3736 1 475 476 477 490
3737 1 475 476 489 502
3738 1 477 476 489 502
3739 1 489 476 477 490
3740 1 463 476 477 490
3741 1 463 476 489 488
3742 1 463 476 489 490
3743 1 463 476 489 502
3744 20 475 476 477 478
3745 21 475 476 489 488
3746 22 475 476 489 490
3747 23 477 476 475 488
3748 24 477 476 489 488
3749 25 477 476 489 490
3750 264 463 476 475 474
3751 265 463 476 475 488
3752 266 463 476 477 478
3753 267 463 476 477 464
3754 1 474 475 488 501
3755 1 476 475 488 501
3756 1 462 475 488 487
3757 1 462 475 488 489
3758 1 462 475 488 501
3759 33 474 475 476 477
3760 34 474 475 476 489
3761 35 474 475 488 487
3762 36 474 475 488 489
3763 37 476 475 474 487
3764 38 476 475 488 487
3765 39 476 475 488 489
3766 40 488 475 476 489
3767 288 462 475 474 473
3768 289 462 475 474 487
3769 290 462 475 476 477
3770 291 462 475 476 489
3771 292 462 475 476 463
3772 1 473 474 487 500
3773 1 475 474 487 500
3774 1 461 474 487 486
3775 1 461 474 487 488
3776 1 461 474 487 500
3777 12 473 474 475 476
3778 26 473 474 475 488
3779 27 473 474 487 486
3780 28 473 474 487 488
3781 29 475 474 473 486
3782 30 475 474 487 486
3783 31 475 474 487 488
3784 32 487 474 475 488
3785 283 461 474 473 472
3786 284 461 474 473 486
3787 285 461 474 475 476
3788 286 461 474 475 488
3789 287 461 474 475 462
3790 1 472 473 486 499
3791 1 474 473 486 499
3792 1 460 473 486 485
3793 1 460 473 486 487
3794 1 460 473 486 499
3795 20 472 473 474 475
3796 58 472 473 474 487
3797 59 472 473 486 485
3798 60 472 473 486 487
3799 61 474 473 472 485
3800 62 474 473 486 485
3801 63 474 473 486 487
3802 64 486 473 474 487
3803 201 460 473 472 471
3804 202 460 473 472 485
3805 203 460 473 474 475
3806 204 460 473 474 487
3807 205 460 473 474 461
3808 1 473 486 499 498
3809 1 473 486 499 500
3810 1 473 486 499 512
3811 1 485 486 499 512
3812 1 487 486 499 512
3813 106 485 486 487 488
3814 189 473 486 485 484
3815 190 473 486 485 498
3816 191 473 486 487 488
3817 192 473 486 487 474
3818 193 473 486 487 500
3819 194 485 486 487 500
3820 195 485 486 499 498
3821 196 485 486 499 500
3822 197 487 486 485 498
3823 198 487 486 499 498
3824 199 487 486 499 500
3825 200 499 486 487 500
3826 1 476 477 490 489
3827 1 476 477 490 491
3828 1 476 477 490 503
3829 1 478 477 490 489
3830 1 478 477 490 491
3831 1 478 477 490 503
3832 1 490 477 478 491
3833 1 464 477 490 489
3834 1 464 477 490 491
3835 1 464 477 490 503
3836 12 476 477 478 479
3837 104 476 477 478 491
3838 105 478 477 476 489
3839 232 464 477 476 475
3840 233 464 477 476 489
3841 234 464 477 478 479
3842 235 464 477 478 491
3843 236 464 477 478 465
3844 1 472 485 498 497
3845 1 472 485 498 499
3846 1 472 485 498 511
3847 1 484 485 498 511
3848 1 486 485 498 511
3849 85 472 485 484 483
3850 86 472 485 484 497
3851 87 472 485 486 487
3852 88 472 485 486 473
3853 89 472 485 486 499
3854 90 484 485 486 487
3855 91 484 485 486 499
3856 92 484 485 498 497
3857 93 484 485 498 499
3858 94 486 485 484 497
3859 95 486 485 498 497
3860 96 486 485 498 499
3861 97 498 485 486 499
3862 1 476 489 490 477
3863 1 476 489 502 501
3864 1 476 489 502 503
3865 1 476 489 502 515
3866 1 488 489 502 515
3867 1 490 489 502 515
3868 90 488 489 490 491
3869 131 476 489 488 487
3870 132 476 489 488 501
3871 133 476 489 490 491
3872 134 476 489 490 503
3873 135 488 489 490 503
3874 136 488 489 502 501
3875 137 488 489 502 503
3876 138 490 489 488 501
3877 139 490 489 502 501
3878 140 490 489 502 503
3879 141 502 489 490 503
3880 1 475 488 501 500
3881 1 475 488 501 502
3882 1 475 488 501 514
3883 1 487 488 501 514
3884 1 489 488 501 514
3885 70 487 488 489 490
3886 164 475 488 487 486
3887 165 475 488 487 500
3888 166 475 488 489 490
3889 167 475 488 489 476
3890 168 475 488 489 502
3891 169 487 488 489 502
3892 170 487 488 501 500
3893 171 487 488 501 502
3894 172 489 488 487 500
3895 173 489 488 501 500
3896 174 489 488 501 502
3897 175 501 488 489 502
3898 1 474 487 500 499
3899 1 474 487 500 501
3900 1 474 487 500 513
3901 1 486 487 500 513
3902 1 488 487 500 513
3903 151 474 487 486 485
3904 152 474 487 486 499
3905 153 474 487 488 489
3906 154 474 487 488 475
3907 155 474 487 488 501
3908 156 486 487 488 489
3909 157 486 487 488 501
3910 158 486 487 500 499
3911 159 486 487 500 501
3912 160 488 487 486 499
3913 161 488 487 500 499
3914 162 488 487 500 501
3915 163 500 487 488 501
3916 1 499 500 513 526
3917 1 501 500 513 526
3918 1 487 500 513 512
3919 1 487 500 513 514
3920 1 487 500 513 526
3921 12 499 500 501 502
3922 26 499 500 501 514
3923 27 499 500 513 512
3924 28 499 500 513 514
3925 29 501 500 499 512
3926 30 501 500 513 512
3927 31 501 500 513 514
3928 32 513 500 501 514
3929 283 487 500 499 498
3930 284 487 500 499 512
3931 285 487 500 501 502
3932 286 487 500 501 514
3933 287 487 500 501 488
3934 1 477 490 489 488
3935 1 477 490 489 502
3936 1 477 490 491 492
3937 1 477 490 491 478
3938 1 477 490 491 504
3939 1 477 490 503 502
3940 1 477 490 503 504
3941 1 477 490 503 516
3942 1 489 490 503 516
3943 1 491 490 503 516
3944 106 489 490 491 492
3945 107 489 490 491 504
3946 108 489 490 503 502
3947 109 489 490 503 504
3948 110 491 490 489 502
3949 111 491 490 503 502
3950 112 491 490 503 504
3951 113 503 490 491 504
3952 1 498 499 512 525
3953 1 500 499 512 525
3954 1 486 499 512 511
3955 1 486 499 512 513
3956 1 486 499 512 525
3957 20 498 499 500 501
3958 58 498 499 500 513
3959 59 498 499 512 511
3960 60 498 499 512 513
3961 61 500 499 498 511
3962 62 500 499 512 511
3963 63 500 499 512 513
3964 64 512 499 500 513
3965 201 486 499 498 497
3966 202 486 499 498 511
3967 203 486 499 500 501
3968 204 486 499 500 513
3969 205 486 499 500 487
3970 1 497 498 511 524
3971 1 499 498 511 524
3972 1 485 498 511 510
3973 1 485 498 511 512
3974 1 485 498 511 524
3975 33 497 498 499 500
3976 78 497 498 499 512
3977 79 497 498 511 510
3978 80 497 498 511 512
3979 81 499 498 497 510
3980 82 499 498 511 510
3981 83 499 498 511 512
3982 84 511 498 499 512
3983 211 485 498 497 496
3984 212 485 498 497 510
3985 213 485 498 499 500
3986 214 485 498 499 512
3987 215 485 498 499 486
3988 1 501 502 503 516
3989 1 501 502 515 528
3990 1 503 502 515 528
3991 1 515 502 503 516
3992 1 489 502 503 516
3993 1 489 502 515 514
3994 1 489 502 515 516
3995 1 489 502 515 528
3996 20 501 502 503 504
3997 21 501 502 515 514
3998 22 501 502 515 516
3999 23 503 502 501 514
4000 24 503 502 515 514
4001 25 503 502 515 516
4002 264 489 502 501 500
4003 265 489 502 501 514
4004 266 489 502 503 504
4005 267 489 502 503 490
4006 1 500 501 514 527
4007 1 502 501 514 527
4008 1 488 501 514 513
4009 1 488 501 514 515
4010 1 488 501 514 527
4011 33 500 501 502 503
4012 34 500 501 502 515
4013 35 500 501 514 513
4014 36 500 501 514 515
4015 37 502 501 500 513
4016 38 502 501 514 513
4017 39 502 501 514 515
4018 40 514 501 502 515
4019 288 488 501 500 499
4020 289 488 501 500 513
4021 290 488 501 502 503
4022 291 488 501 502 515
4023 292 488 501 502 489
4024 1 501 514 527 526
4025 1 501 514 527 528
4026 1 501 514 527 540
4027 1 513 514 527 540
4028 1 515 514 527 540
4029 70 513 514 515 516
4030 164 501 514 513 512
4031 165 501 514 513 526
4032 166 501 514 515 516
4033 167 501 514 515 502
4034 168 501 514 515 528
4035 169 513 514 515 528
4036 170 513 514 527 526
4037 171 513 514 527 528
4038 172 515 514 513 526
4039 173 515 514 527 526
4040 174 515 514 527 528
4041 175 527 514 515 528
4042 1 500 513 526 525
4043 1 500 513 526 527
4044 1 500 513 526 539
4045 1 512 513 526 539
4046 1 514 513 526 539
4047 151 500 513 512 511
4048 152 500 513 512 525
4049 153 500 513 514 515
4050 154 500 513 514 501
4051 155 500 513 514 527
4052 156 512 513 514 515
4053 157 512 513 514 527
4054 158 512 513 526 525
4055 159 512 513 526 527
4056 160 514 513 512 525
4057 161 514 513 526 525
4058 162 514 513 526 527
4059 163 526 513 514 527
4060 1 503 504 517 530
4061 1 505 504 503 516
4062 1 505 504 517 530
4063 1 491 504 503 516
4064 1 491 504 517 516
4065 1 491 504 517 518
4066 1 491 504 517 530
4067 33 503 504 505 506
4068 98 503 504 505 518
4069 99 503 504 517 516
4070 100 503 504 517 518
4071 101 505 504 517 516
4072 102 505 504 517 518
4073 103 517 504 505 518
4074 228 491 504 503 502
4075 229 491 504 505 506
4076 230 491 504 505 518
4077 231 491 504 505 492
4078 1 502 503 516 515
4079 1 502 503 516 517
4080 1 502 503 516 529
4081 1 504 503 516 515
4082 1 504 503 516 517
4083 1 504 503 516 529
4084 1 516 503 504 517
4085 1 490 503 516 515
4086 1 490 503 516 517
4087 1 490 503 516 529
4088 12 502 503 504 505
4089 104 502 503 504 517
4090 105 504 503 502 515
4091 232 490 503 502 501
4092 233 490 503 502 515
4093 234 490 503 504 505
4094 235 490 503 504 517
4095 236 490 503 504 491
4096 1 499 512 525 524
4097 1 499 512 525 526
4098 1 499 512 525 538
4099 1 511 512 525 538
4100 1 513 512 525 538
4101 106 511 512 513 514
4102 189 499 512 511 510
4103 190 499 512 511 524
4104 191 499 512 513 514
4105 192 499 512 513 500
4106 193 499 512 513 526
4107 194 511 512 513 526
4108 195 511 512 525 524
4109 196 511 512 525 526
4110 197 513 512 511 524
4111 198 513 512 525 524
4112 199 513 512 525 526
4113 200 525 512 513 526
4114 1 503 516 515 514
4115 1 503 516 515 528
4116 1 503 516 517 518
4117 1 503 516 517 504
4118 1 503 516 517 530
4119 1 503 516 529 528
4120 1 503 516 529 530
4121 1 503 516 529 542
4122 1 515 516 529 542
4123 1 517 516 529 542
4124 106 515 516 517 518
4125 107 515 516 517 530
4126 108 515 516 529 528
4127 109 515 516 529 530
4128 110 517 516 515 528
4129 111 517 516 529 528
4130 112 517 516 529 530
4131 113 529 516 517 530
4132 1 528 529 542 541
4133 1 528 529 542 543
4134 1 528 529 542 555
4135 1 530 529 542 541
4136 1 530 529 542 543
4137 1 530 529 542 555
4138 1 542 529 530 543
4139 1 516 529 542 541
4140 1 516 529 542 543
4141 1 516 529 542 555
4142 12 528 529 530 531
4143 104 528 529 530 543
4144 105 530 529 528 541
4145 232 516 529 528 527
4146 233 516 529 528 541
4147 234 516 529 530 531
4148 235 516 529 530 543
4149 236 516 529 530 517
4150 1 502 515 516 503
4151 1 502 515 528 527
4152 1 502 515 528 529
4153 1 502 515 528 541
4154 1 514 515 528 541
4155 1 516 515 528 541
4156 90 514 515 516 517
4157 131 502 515 514 513
4158 132 502 515 514 527
4159 133 502 515 516 517
4160 134 502 515 516 529
4161 135 514 515 516 529
4162 136 514 515 528 527
4163 137 514 515 528 529
4164 138 516 515 514 527
4165 139 516 515 528 527
4166 140 516 515 528 529
4167 141 528 515 516 529
4168 1 527 528 529 542
4169 1 527 528 541 554
4170 1 529 528 541 554
4171 1 541 528 529 542
4172 1 515 528 529 542
4173 1 515 528 541 540
4174 1 515 528 541 542
4175 1 515 528 541 554
4176 20 527 528 529 530
4177 21 527 528 541 540
4178 22 527 528 541 542
4179 23 529 528 527 540
4180 24 529 528 541 540
4181 25 529 528 541 542
4182 264 515 528 527 526
4183 265 515 528 527 540
4184 266 515 528 529 530
4185 267 515 528 529 516
4186 1 526 527 540 553
4187 1 528 527 540 553
4188 1 514 527 540 539
4189 1 514 527 540 541
4190 1 514 527 540 553
4191 33 526 527 528 529
4192 34 526 527 528 541
4193 35 526 527 540 539
4194 36 526 527 540 541
4195 37 528 527 526 539
4196 38 528 527 540 539
4197 39 528 527 540 541
4198 40 540 527 528 541
4199 288 514 527 526 525
4200 289 514 527 526 539
4201 290 514 527 528 529
4202 291 514 527 528 541
4203 292 514 527 528 515
4204 1 525 526 539 552
4205 1 527 526 539 552
4206 1 513 526 539 538
4207 1 513 526 539 540
4208 1 513 526 539 552
4209 12 525 526 527 528
4210 26 525 526 527 540
4211 27 525 526 539 538
4212 28 525 526 539 540
4213 29 527 526 525 538
4214 30 527 526 539 538
4215 31 527 526 539 540
4216 32 539 526 527 540
4217 283 513 526 525 524
4218 284 513 526 525 538
4219 285 513 526 527 528
4220 286 513 526 527 540
4221 287 513 526 527 514
4222 1 504 517 530 529
4223 1 504 517 530 531
4224 1 504 517 530 543
4225 1 516 517 530 543
4226 1 518 517 530 543
4227 156 516 517 518 519
4228 216 504 517 516 515
4229 217 504 517 516 529
4230 218 504 517 518 519
4231 219 504 517 518 505
4232 220 504 517 518 531
4233 221 516 517 518 531
4234 222 516 517 530 529
4235 223 516 517 530 531
4236 224 518 517 516 529
4237 225 518 517 530 529
4238 226 518 517 530 531
4239 227 530 517 518 531
4240 1 524 525 538 551
4241 1 526 525 538 551
4242 1 512 525 538 537
4243 1 512 525 538 539
4244 1 512 525 538 551
4245 20 524 525 526 527
4246 58 524 525 526 539
4247 59 524 525 538 537
4248 60 524 525 538 539
4249 61 526 525 524 537
4250 62 526 525 538 537
4251 63 526 525 538 539
4252 64 538 525 526 539
4253 201 512 525 524 523
4254 202 512 525 524 537
4255 203 512 525 526 527
4256 204 512 525 526 539
4257 205 512 525 526 513
4258 1 529 542 541 540
4259 1 529 542 541 554
4260 1 529 542 543 544
4261 1 529 542 543 530
4262 1 529 542 543 556
4263 1 529 542 555 554
4264 1 529 542 555 556
4265 1 529 542 555 568
4266 1 541 542 555 568
4267 1 543 542 555 568
4268 106 541 542 543 544
4269 107 541 542 543 556
4270 108 541 542 555 554
4271 109 541 542 555 556
4272 110 543 542 541 554
4273 111 543 542 555 554
4274 112 543 542 555 556
4275 113 555 542 543 556
4276 1 528 541 542 529
4277 1 528 541 554 553
4278 1 528 541 554 555
4279 1 528 541 554 567
4280 1 540 541 554 567
4281 1 542 541 554 567
4282 90 540 541 542 543
4283 131 528 541 540 539
4284 132 528 541 540 553
4285 133 528 541 542 543
4286 134 528 541 542 555
4287 135 540 541 542 555
4288 136 540 541 554 553
4289 137 540 541 554 555
4290 138 542 541 540 553
4291 139 542 541 554 553
4292 140 542 541 554 555
4293 141 554 541 542 555
4294 1 527 540 553 552
4295 1 527 540 553 554
4296 1 527 540 553 566
4297 1 539 540 553 566
4298 1 541 540 553 566
4299 70 539 540 541 542
4300 164 527 540 539 538
4301 165 527 540 539 552
4302 166 527 540 541 542
4303 167 527 540 541 528
4304 168 527 540 541 554
4305 169 539 540 541 554
4306 170 539 540 553 552
4307 171 539 540 553 554
4308 172 541 540 539 552
4309 173 541 540 553 552
4310 174 541 540 553 554
4311 175 553 540 541 554
4312 1 530 543 556 555
4313 1 530 543 556 557
4314 1 530 543 556 569
4315 1 542 543 556 569
4316 1 544 543 556 569
4317 156 542 543 544 545
4318 216 530 543 542 541
4319 217 530 543 542 555
4320 218 530 543 544 545
4321 219 530 543 544 531
4322 220 530 543 544 557
4323 221 542 543 544 557
4324 222 542 543 556 555
4325 223 542 543 556 557
4326 224 544 543 542 555
4327 225 544 543 556 555
4328 226 544 543 556 557
4329 227 556 543 544 557
4330 1 529 530 543 556
4331 1 531 530 529 542
4332 1 531 530 543 556
4333 1 517 530 529 542
4334 1 517 530 543 542
4335 1 517 530 543 544
4336 1 517 530 543 556
4337 33 529 530 531 532
4338 98 529 530 531 544
4339 99 529 530 543 542
4340 100 529 530 543 544
4341 101 531 530 543 542
4342 102 531 530 543 544
4343 103 543 530 531 544
4344 228 517 530 529 528
4345 229 517 530 531 532
4346 230 517 530 531 544
4347 231 517 530 531 518
4348 1 526 539 552 551
4349 1 526 539 552 553
4350 1 526 539 552 565
4351 1 538 539 552 565
4352 1 540 539 552 565
4353 151 526 539 538 537
4354 152 526 539 538 551
4355 153 526 539 540 541
4356 154 526 539 540 527
4357 155 526 539 540 553
4358 156 538 539 540 541
4359 157 538 539 540 553
4360 158 538 539 552 551
4361 159 538 539 552 553
4362 160 540 539 538 551
4363 161 540 539 552 551
4364 162 540 539 552 553
4365 163 552 539 540 553
4366 1 525 538 551 550
4367 1 525 538 551 552
4368 1 525 538 551 564
4369 1 537 538 551 564
4370 1 539 538 551 564
4371 106 537 538 539 540
4372 189 525 538 537 536
4373 190 525 538 537 550
4374 191 525 538 539 540
4375 192 525 538 539 526
4376 193 525 538 539 552
4377 194 537 538 539 552
4378 195 537 538 551 550
4379 196 537 538 551 552
4380 197 539 538 537 550
4381 198 539 538 551 550
4382 199 539 538 551 552
4383 200 551 538 539 552
4384 1 555 556 569 582
4385 1 557 556 555 568
4386 1 557 556 569 582
4387 1 543 556 555 568
4388 1 543 556 569 568
4389 1 543 556 569 570
4390 1 543 556 569 582
4391 33 555 556 557 558
4392 98 555 556 557 570
4393 99 555 556 569 568
4394 100 555 556 569 570
4395 101 557 556 569 568
4396 102 557 556 569 570
4397 103 569 556 557 570
4398 228 543 556 555 554
4399 229 543 556 557 558
4400 230 543 556 557 570
4401 231 543 556 557 544
4402 1 554 555 568 567
4403 1 554 555 568 569
4404 1 554 555 568 581
4405 1 556 555 568 567
4406 1 556 555 568 569
4407 1 556 555 568 581
4408 1 568 555 556 569
4409 1 542 555 568 567
4410 1 542 555 568 569
4411 1 542 555 568 581
4412 12 554 555 556 557
4413 104 554 555 556 569
4414 105 556 555 554 567
4415 232 542 555 554 553
4416 233 542 555 554 567
4417 234 542 555 556 557
4418 235 542 555 556 569
4419 236 542 555 556 543
4420 1 553 554 555 568
4421 1 553 554 567 580
4422 1 555 554 567 580
4423 1 567 554 555 568
4424 1 541 554 555 568
4425 1 541 554 567 566
4426 1 541 554 567 568
4427 1 541 554 567 580
4428 20 553 554 555 556
4429 21 553 554 567 566
4430 22 553 554 567 568
4431 23 555 554 553 566
4432 24 555 554 567 566
4433 25 555 554 567 568
4434 264 541 554 553 552
4435 265 541 554 553 566
4436 266 541 554 555 556
4437 267 541 554 555 542
4438 1 552 553 566 579
4439 1 554 553 566 579
4440 1 540 553 566 565
4441 1 540 553 566 567
4442 1 540 553 566 579
4443 33 552 553 554 555
4444 34 552 553 554 567
4445 35 552 553 566 565
4446 36 552 553 566 567
4447 37 554 553 552 565
4448 38 554 553 566 565
4449 39 554 553 566 567
4450 40 566 553 554 567
4451 288 540 553 552 551
4452 289 540 553 552 565
4453 290 540 553 554 555
4454 291 540 553 554 567
4455 292 540 553 554 541
4456 1 531 544 557 556
4457 1 531 544 557 558
4458 1 531 544 557 570
4459 1 543 544 557 570
4460 1 545 544 557 570
4461 251 531 544 543 542
4462 252 531 544 543 556
4463 253 531 544 545 546
4464 254 531 544 545 532
4465 255 531 544 545 558
4466 256 543 544 545 546
4467 257 543 544 545 558
4468 258 543 544 557 556
4469 259 543 544 557 558
4470 260 545 544 543 556
4471 261 545 544 557 556
4472 262 545 544 557 558
4473 263 557 544 545 558
4474 1 556 557 570 583
4475 1 558 557 570 583
4476 1 544 557 570 569
4477 1 544 557 570 571
4478 1 544 557 570 583
4479 123 556 557 558 559
4480 124 556 557 558 571
4481 125 556 557 570 569
4482 126 556 557 570 571
4483 127 558 557 556 569
4484 128 558 557 570 569
4485 129 558 557 570 571
4486 130 570 557 558 571
4487 304 544 557 556 555
4488 305 544 557 556 569
4489 306 544 557 558 559
4490 307 544 557 558 571
4491 308 544 557 558 545
4492 1 551 552 565 578
4493 1 553 552 565 578
4494 1 539 552 565 564
4495 1 539 552 565 566
4496 1 539 552 565 578
4497 12 551 552 553 554
4498 26 551 552 553 566
4499 27 551 552 565 564
4500 28 551 552 565 566
4501 29 553 552 551 564
4502 30 553 552 565 564
4503 31 553 552 565 566
4504 32 565 552 553 566
4505 283 539 552 551 550
4506 284 539 552 551 564
4507 285 539 552 553 554
4508 286 539 552 553 566
4509 287 539 552 553 540
4510 1 552 565 578 577
4511 1 552 565 578 579
4512 1 552 565 578 591
4513 1 564 565 578 591
4514 1 566 565 578 591
4515 151 552 565 564 563
4516 152 552 565 564 577
4517 153 552 565 566 567
4518 154 552 565 566 553
4519 155 552 565 566 579
4520 156 564 565 566 567
4521 157 564 565 566 579
4522 158 564 565 578 577
4523 159 564 565 578 579
4524 160 566 565 564 577
4525 161 566 565 578 577
4526 162 566 565 578 579
4527 163 578 565 566 579
4528 1 556 569 582 581
4529 1 556 569 582 583
4530 1 556 569 582 595
4531 1 568 569 582 595
4532 1 570 569 582 595
4533 156 568 569 570 571
4534 216 556 569 568 567
4535 217 556 569 568 581
4536 218 556 569 570 571
4537 219 556 569 570 557
4538 220 556 569 570 583
4539 221 568 569 570 583
4540 222 568 569 582 581
4541 223 568 569 582 583
4542 224 570 569 568 581
4543 225 570 569 582 581
4544 226 570 569 582 583
4545 227 582 569 570 583
4546 1 555 568 567 566
4547 1 555 568 567 580
4548 1 555 568 569 570
4549 1 555 568 569 556
4550 1 555 568 569 582
4551 1 555 568 581 580
4552 1 555 568 581 582
4553 1 555 568 581 594
4554 1 567 568 581 594
4555 1 569 568 581 594
4556 106 567 568 569 570
4557 107 567 568 569 582
4558 108 567 568 581 580
4559 109 567 568 581 582
4560 110 569 568 567 580
4561 111 569 568 581 580
4562 112 569 568 581 582
4563 113 581 568 569 582
4564 1 554 567 568 555
4565 1 554 567 580 579
4566 1 554 567 580 581
4567 1 554 567 580 593
4568 1 566 567 580 593
4569 1 568 567 580 593
4570 90 566 567 568 569
4571 131 554 567 566 565
4572 132 554 567 566 579
4573 133 554 567 568 569
4574 134 554 567 568 581
4575 135 566 567 568 581
4576 136 566 567 580 579
4577 137 566 567 580 581
4578 138 568 567 566 579
4579 139 568 567 580 579
4580 140 568 567 580 581
4581 141 580 567 568 581
4582 1 553 566 579 578
4583 1 553 566 579 580
4584 1 553 566 579 592
4585 1 565 566 579 592
4586 1 567 566 579 592
4587 70 565 566 567 568
4588 164 553 566 565 564
4589 165 553 566 565 578
4590 166 553 566 567 568
4591 167 553 566 567 554
4592 168 553 566 567 580
4593 169 565 566 567 580
4594 170 565 566 579 578
4595 171 565 566 579 580
4596 172 567 566 565 578
4597 173 567 566 579 578
4598 174 567 566 579 580
4599 175 579 566 567 580
4600 1 557 570 583 582
4601 1 557 570 583 584
4602 1 557 570 583 596
4603 1 569 570 583 596
4604 1 571 570 583 596
4605 251 557 570 569 568
4606 252 557 570 569 582
4607 253 557 570 571 572
4608 254 557 570 571 558
4609 255 557 570 571 584
4610 256 569 570 571 572
4611 257 569 570 571 584
4612 258 569 570 583 582
4613 259 569 570 583 584
4614 260 571 570 569 582
4615 261 571 570 583 582
4616 262 571 570 583 584
4617 263 583 570 571 584
4618 1 578 579 592 605
4619 1 580 579 592 605
4620 1 566 579 592 591
4621 1 566 579 592 593
4622 1 566 579 592 605
4623 33 578 579 580 581
4624 34 578 579 580 593
4625 35 578 579 592 591
4626 36 578 579 592 593
4627 37 580 579 578 591
4628 38 580 579 592 591
4629 39 580 579 592 593
4630 40 592 579 580 593
4631 288 566 579 578 577
4632 289 566 579 578 591
4633 290 566 579 580 581
4634 291 566 579 580 593
4635 292 566 579 580 567
4636 1 577 578 591 604
4637 1 579 578 591 604
4638 1 565 578 591 590
4639 1 565 578 591 592
4640 1 565 578 591 604
4641 12 577 578 579 580
4642 26 577 578 579 592
4643 27 577 578 591 590
4644 28 577 578 591 592
4645 29 579 578 577 590
4646 30 579 578 591 590
4647 31 579 578 591 592
4648 32 591 578 579 592
4649 283 565 578 577 576
4650 284 565 578 577 590
4651 285 565 578 579 580
4652 286 565 578 579 592
4653 287 565 578 579 566
4654 1 581 582 595 608
4655 1 583 582 581 594
4656 1 583 582 595 608
4657 1 569 582 581 594
4658 1 569 582 595 594
4659 1 569 582 595 596
4660 1 569 582 595 608
4661 33 581 582 583 584
4662 98 581 582 583 596
4663 99 581 582 595 594
4664 100 581 582 595 596
4665 101 583 582 595 594
4666 102 583 582 595 596
4667 103 595 582 583 596
4668 228 569 582 581 580
4669 229 569 582 583 584
4670 230 569 582 583 596
4671 231 569 582 583 570
4672 1 580 581 594 593
4673 1 580 581 594 595
4674 1 580 581 594 607
4675 1 582 581 594 593
4676 1 582 581 594 595
4677 1 582 581 594 607
4678 1 594 581 582 595
4679 1 568 581 594 593
4680 1 568 581 594 595
4681 1 568 581 594 607
4682 12 580 581 582 583
4683 104 580 581 582 595
4684 105 582 581 580 593
4685 232 568 581 580 579
4686 233 568 581 580 593
4687 234 568 581 582 583
4688 235 568 581 582 595
4689 236 568 581 582 569
4690 1 581 594 593 592
4691 1 581 594 593 606
4692 1 581 594 595 596
4693 1 581 594 595 582
4694 1 581 594 595 608
4695 1 581 594 607 606
4696 1 581 594 607 608
4697 1 581 594 607 620
4698 1 593 594 607 620
4699 1 595 594 607 620
4700 106 593 594 595 596
4701 107 593 594 595 608
4702 108 593 594 607 606
4703 109 593 594 607 608
4704 110 595 594 593 606
4705 111 595 594 607 606
4706 112 595 594 607 608
4707 113 607 594 595 608
4708 1 579 580 581 594
4709 1 579 580 593 606
4710 1 581 580 593 606
4711 1 593 580 581 594
4712 1 567 580 581 594
4713 1 567 580 593 592
4714 1 567 580 593 594
4715 1 567 580 593 606
4716 20 579 580 581 582
4717 21 579 580 593 592
4718 22 579 580 593 594
4719 23 581 580 579 592
4720 24 581 580 593 592
4721 25 581 580 593 594
4722 264 567 580 579 578
4723 265 567 580 579 592
4724 266 567 580 581 582
4725 267 567 580 581 568
4726 1 580 593 594 581
4727 1 580 593 606 605
4728 1 580 593 606 607
4729 1 580 593 606 619
4730 1 592 593 606 619
4731 1 594 593 606 619
4732 90 592 593 594 595
4733 131 580 593 592 591
4734 132 580 593 592 605
4735 133 580 593 594 595
4736 134 580 593 594 607
4737 135 592 593 594 607
4738 136 592 593 606 605
4739 137 592 593 606 607
4740 138 594 593 592 605
4741 139 594 593 606 605
4742 140 594 593 606 607
4743 141 606 593 594 607
4744 1 606 619 620 607
4745 90 618 619 620 621
4746 131 606 619 618 617
4747 133 606 619 620 621
4748 1 582 583 596 609
4749 1 584 583 596 609
4750 1 570 583 596 595
4751 1 570 583 596 597
4752 1 570 583 596 609
4753 123 582 583 584 585
4754 124 582 583 584 597
4755 125 582 583 596 595
4756 126 582 583 596 597
4757 127 584 583 582 595
4758 128 584 583 596 595
4759 129 584 583 596 597
4760 130 596 583 584 597
4761 304 570 583 582 581
4762 305 570 583 582 595
4763 306 570 583 584 585
4764 307 570 583 584 597
4765 308 570 583 584 571
4766 1 579 592 605 604
4767 1 579 592 605 606
4768 1 579 592 605 618
4769 1 591 592 605 618
4770 1 593 592 605 618
4771 70 591 592 593 594
4772 164 579 592 591 590
4773 165 579 592 591 604
4774 166 579 592 593 594
4775 167 579 592 593 580
4776 168 579 592 593 606
4777 169 591 592 593 606
4778 170 591 592 605 604
4779 171 591 592 605 606
4780 172 593 592 591 604
4781 173 593 592 605 604
4782 174 593 592 605 606
4783 175 605 592 593 606
4784 1 583 596 609 608
4785 1 583 596 609 610
4786 1 583 596 609 622
4787 1 595 596 609 622
4788 1 597 596 609 622
4789 251 583 596 595 594
4790 252 583 596 595 608
4791 253 583 596 597 598
4792 254 583 596 597 584
4793 255 583 596 597 610
4794 256 595 596 597 598
4795 257 595 596 597 610
4796 258 595 596 609 608
4797 259 595 596 609 610
4798 260 597 596 595 608
4799 261 597 596 609 608
4800 262 597 596 609 610
4801 263 609 596 597 610
4802 1 582 595 608 607
4803 1 582 595 608 609
4804 1 582 595 608 621
4805 1 594 595 608 621
4806 1 596 595 608 621
4807 156 594 595 596 597
4808 216 582 595 594 593
4809 217 582 595 594 607
4810 218 582 595 596 597
4811 219 582 595 596 583
4812 220 582 595 596 609
4813 221 594 595 596 609
4814 222 594 595 608 607
4815 223 594 595 608 609
4816 224 596 595 594 607
4817 225 596 595 608 607
4818 226 596 595 608 609
4819 227 608 595 596 609
4820 1 609 608 607 620
4821 1 595 608 607 620
4822 1 595 608 621 620
4823 1 595 608 621 622
4824 33 607 608 609 610
4825 98 607 608 609 622
4826 99 607 608 621 620
4827 100 607 608 621 622
4828 101 609 608 621 620
4829 102 609 608 621 622
4830 103 621 608 609 622
4831 228 595 608 607 606
4832 229 595 608 609 610
4833 230 595 608 609 622
4834 231 595 608 609 596
4835 1 606 607 620 619
4836 1 606 607 620 621
4837 1 608 607 620 619
4838 1 608 607 620 621
4839 1 620 607 608 621
4840 1 594 607 620 619
4841 1 594 607 620 621
4842 12 606 607 608 609
4843 104 606 607 608 621
4844 105 608 607 606 619
4845 232 594 607 606 605
4846 233 594 607 606 619
4847 234 594 607 608 609
4848 235 594 607 608 621
4849 236 594 607 608 595
4850 1 605 606 607 620
4851 1 619 606 607 620
4852 1 593 606 607 620
4853 1 593 606 619 618
4854 1 593 606 619 620
4855 20 605 606 607 608
4856 21 605 606 619 618
4857 22 605 606 619 620
4858 23 607 606 605 618
4859 24 607 606 619 618
4860 25 607 606 619 620
4861 264 593 606 605 604
4862 265 593 606 605 618
4863 266 593 606 607 608
4864 267 593 606 607 594
4865 1 584 597 610 609
4866 1 584 597 610 611
4867 1 584 597 610 623
4868 1 596 597 610 623
4869 1 598 597 610 623
4870 237 584 597 596 595
4871 238 584 597 596 609
4872 239 584 597 598 585
4873 240 584 597 598 611
4874 242 596 597 598 611
4875 244 596 597 610 609
4876 245 596 597 610 611
4877 246 598 597 596 609
4878 247 598 597 610 609
4879 248 598 597 610 611
4880 249 610 597 598 611
4881 1 592 605 618 617
4882 1 592 605 618 619
4883 33 604 605 606 607
4884 34 604 605 606 619
4885 35 604 605 618 617
4886 36 604 605 618 619
4887 37 606 605 604 617
4888 38 606 605 618 617
4889 39 606 605 618 619
4890 40 618 605 606 619
4891 288 592 605 604 603
4892 289 592 605 604 617
4893 290 592 605 606 607
4894 291 592 605 606 619
4895 292 592 605 606 593
4896 1 596 609 622 621
4897 1 596 609 622 623
4898 123 608 609 610 611
4899 124 608 609 610 623
4900 125 608 609 622 621
4901 126 608 609 622 623
4902 127 610 609 608 621
4903 128 610 609 622 621
4904 129 610 609 622 623
4905 130 622 609 610 623
4906 304 596 609 608 607
4907 305 596 609 608 621
4908 306 596 609 610 611
4909 307 596 609 610 623
4910 308 596 609 610 597
4911 251 609 622 621 620
4912 253 609 622 623 624
4913 254 609 622 623 610
4914 256 621 622 623 624
4915 156 620 621 622 623
4916 216 608 621 620 619
4917 218 608 621 622 623
4918 219 608 621 622 609
4919 1 607 620 619 618
4920 1 607 620 621 622
4921 1 607 620 621 608
4922 106 619 620 621 622
4923 1 597 610 623 622
4924 1 597 610 623 624
4925 114 609 610 611 624
4926 116 609 610 623 622
4927 117 609 610 623 624
4928 118 611 610 609 622
4929 119 611 610 623 622
4930 120 611 610 623 624
4931 121 623 610 611 624
4932 299 597 610 609 608
4933 300 597 610 609 622
4934 301 597 610 611 624
4935 302 597 610 611 598
4936 70 617 618 619 620
4937 164 605 618 617 616
4938 166 605 618 619 620
4939 167 605 618 619 606
4940 1 2 1 14 27
4941 2 2 1 14 15
4942 3 14 1 2 15
4943 1 1 2 15 28
4944 1 3 2 15 28
4945 4 1 2 3 4
4946 5 1 2 3 16
4947 6 1 2 15 14
4948 7 1 2 15 16
4949 8 3 2 1 14
4950 9 3 2 15 14
4951 10 3 2 15 16
4952 11 15 2 3 16
4953 1 2 3 16 29
4954 1 4 3 16 29
4955 12 2 3 4 5
4956 13 2 3 4 17
4957 14 2 3 16 15
4958 15 2 3 16 17
4959 16 4 3 2 15
4960 17 4 3 16 15
4961 18 4 3 16 17
4962 19 16 3 4 17
4963 1 3 4 17 30
4964 1 5 4 17 30
4965 33 3 4 5 6
4966 78 3 4 5 18
4967 79 3 4 17 16
4968 80 3 4 17 18
4969 81 5 4 3 16
4970 82 5 4 17 16
4971 83 5 4 17 18
4972 84 17 4 5 18
4973 1 1 14 27 28
4974 1 1 14 27 40
4975 1 15 14 27 40
4976 41 1 14 15 16
4977 42 1 14 15 2
4978 43 1 14 15 28
4979 44 15 14 27 28
4980 45 27 14 15 28
4981 1 28 27 40 53
4982 1 14 27 40 41
4983 1 14 27 40 53
4984 2 28 27 40 41
4985 3 40 27 28 41
4986 176 14 27 28 29
4987 177 14 27 28 41
4988 178 14 27 28 15
4989 1 5 6 19 32
4990 1 7 6 19 32
4991 12 5 6 7 8
4992 26 5 6 7 20
4993 27 5 6 19 18
4994 28 5 6 19 20
4995 29 7 6 5 18
4996 30 7 6 19 18
4997 31 7 6 19 20
4998 32 19 6 7 20
4999 1 2 15 28 27
5000 1 2 15 28 29
5001 1 2 15 28 41
5002 1 14 15 28 41
5003 1 16 15 28 41
5004 46 2 15 14 27
5005 47 2 15 16 17
5006 48 2 15 16 3
5007 49 2 15 16 29
5008 50 14 15 16 17
5009 51 14 15 16 29
5010 52 14 15 28 27
5011 53 14 15 28 29
5012 54 16 15 14 27
5013 55 16 15 28 27
5014 56 16 15 28 29
5015 57 28 15 16 29
5016 1 3 16 29 28
5017 1 3 16 29 30
5018 1 3 16 29 42
5019 1 15 16 29 42
5020 1 17 16 29 42
5021 65 3 16 15 14
5022 66 3 16 15 28
5023 67 3 16 17 18
5024 68 3 16 17 4
5025 69 3 16 17 30
5026 70 15 16 17 18
5027 71 15 16 17 30
5028 72 15 16 29 28
5029 73 15 16 29 30
5030 74 17 16 15 28
5031 75 17 16 29 28
5032 76 17 16 29 30
5033 77 29 16 17 30
5034 1 4 5 18 31
5035 1 6 5 18 31
5036 20 4 5 6 7
5037 58 4 5 6 19
5038 59 4 5 18 17
5039 60 4 5 18 19
5040 61 6 5 4 17
5041 62 6 5 18 17
5042 63 6 5 18 19
5043 64 18 5 6 19
5044 1 4 17 30 29
5045 1 4 17 30 31
5046 1 4 17 30 43
5047 1 16 17 30 43
5048 1 18 17 30 43
5049 85 4 17 16 15
5050 86 4 17 16 29
5051 87 4 17 18 19
5052 88 4 17 18 5
5053 89 4 17 18 31
5054 90 16 17 18 19
5055 91 16 17 18 31
5056 92 16 17 30 29
5057 93 16 17 30 31
5058 94 18 17 16 29
5059 95 18 17 30 29
5060 96 18 17 30 31
5061 97 30 17 18 31
5062 1 5 18 31 30
5063 1 5 18 31 32
5064 1 5 18 31 44
5065 1 17 18 31 44
5066 1 19 18 31 44
5067 106 17 18 19 20
5068 189 5 18 17 16
5069 190 5 18 17 30
5070 191 5 18 19 20
5071 192 5 18 19 6
5072 193 5 18 19 32
5073 194 17 18 19 32
5074 195 17 18 31 30
5075 196 17 18 31 32
5076 197 19 18 17 30
5077 198 19 18 31 30
5078 199 19 18 31 32
5079 200 31 18 19 32
5080 1 12 13 26 39
5081 142 12 13 26 25
5082 143 12 13 26 53
5083 144 12 13 40 41
5084 145 12 13 40 27
5085 146 12 13 40 53
5086 147 26 13 40 41
5087 148 26 13 40 27
5088 149 26 13 40 53
5089 150 40 13 26 53
5090 1 27 40 53 54
5091 1 27 40 53 66
5092 1 13 40 27 14
5093 1 13 40 53 66
5094 1 41 40 53 66
5095 41 27 40 41 42
5096 42 27 40 41 28
5097 43 27 40 41 54
5098 44 41 40 53 54
5099 45 53 40 41 54
5100 179 13 40 41 42
5101 180 13 40 41 28
5102 181 13 40 41 54
5103 182 13 40 27 28
5104 183 13 40 53 54
5105 184 13 40 53 26
5106 1 6 19 32 31
5107 1 6 19 32 33
5108 1 6 19 32 45
5109 1 18 19 32 45
5110 1 20 19 32 45
5111 151 6 19 18 17
5112 152 6 19 18 31
5113 153 6 19 20 21
5114 154 6 19 20 7
5115 155 6 19 20 33
5116 156 18 19 20 21
5117 157 18 19 20 33
5118 158 18 19 32 31
5119 159 18 19 32 33
5120 160 20 19 18 31
5121 161 20 19 32 31
5122 162 20 19 32 33
5123 163 32 19 20 33
5124 1 31 32 45 58
5125 1 33 32 45 58
5126 1 19 32 45 44
5127 1 19 32 45 46
5128 1 19 32 45 58
5129 12 31 32 33 34
5130 26 31 32 33 46
5131 27 31 32 45 44
5132 28 31 32 45 46
5133 29 33 32 31 44
5134 30 33 32 45 44
5135 31 33 32 45 46
5136 32 45 32 33 46
5137 283 19 32 31 30
5138 284 19 32 31 44
5139 285 19 32 33 34
5140 286 19 32 33 46
5141 287 19 32 33 20
5142 1 27 28 41 54
5143 1 29 28 41 54
5144 1 15 28 41 40
5145 1 15 28 41 42
5146 1 15 28 41 54
5147 4 27 28 29 30
5148 5 27 28 29 42
5149 6 27 28 41 40
5150 7 27 28 41 42
5151 8 29 28 27 40
5152 9 29 28 41 40
5153 10 29 28 41 42
5154 11 41 28 29 42
5155 185 15 28 27 40
5156 186 15 28 29 30
5157 187 15 28 29 42
5158 188 15 28 29 16
5159 1 28 29 42 55
5160 1 30 29 42 55
5161 1 16 29 42 41
5162 1 16 29 42 43
5163 1 16 29 42 55
5164 12 28 29 30 31
5165 13 28 29 30 43
5166 14 28 29 42 41
5167 15 28 29 42 43
5168 16 30 29 28 41
5169 17 30 29 42 41
5170 18 30 29 42 43
5171 19 42 29 30 43
5172 206 16 29 28 27
5173 207 16 29 28 41
5174 208 16 29 30 31
5175 209 16 29 30 43
5176 210 16 29 30 17
5177 1 29 30 43 56
5178 1 31 30 43 56
5179 1 17 30 43 42
5180 1 17 30 43 44
5181 1 17 30 43 56
5182 33 29 30 31 32
5183 78 29 30 31 44
5184 79 29 30 43 42
5185 80 29 30 43 44
5186 81 31 30 29 42
5187 82 31 30 43 42
5188 83 31 30 43 44
5189 84 43 30 31 44
5190 211 17 30 29 28
5191 212 17 30 29 42
5192 213 17 30 31 32
5193 214 17 30 31 44
5194 215 17 30 31 18
5195 1 30 31 44 57
5196 1 32 31 44 57
5197 1 18 31 44 43
5198 1 18 31 44 45
5199 1 18 31 44 57
5200 20 30 31 32 33
5201 58 30 31 32 45
5202 59 30 31 44 43
5203 60 30 31 44 45
5204 61 32 31 30 43
5205 62 32 31 44 43
5206 63 32 31 44 45
5207 64 44 31 32 45
5208 201 18 31 30 29
5209 202 18 31 30 43
5210 203 18 31 32 33
5211 204 18 31 32 45
5212 205 18 31 32 19
5213 1 13 26 39 38
5214 1 13 26 39 52
5215 1 13 26 39 66
5216 1 25 26 39 52
5217 1 39 26 13 40
5218 268 13 26 25 24
5219 269 13 26 25 38
5220 270 13 26 53 54
5221 271 13 26 53 66
5222 272 13 26 53 40
5223 273 25 26 13 40
5224 274 25 26 39 38
5225 275 25 26 39 66
5226 276 25 26 53 54
5227 277 25 26 53 66
5228 278 25 26 53 40
5229 279 39 26 53 54
5230 280 39 26 53 66
5231 281 39 26 53 40
5232 282 53 26 39 66
5233 1 54 53 66 79
5234 1 40 53 66 67
5235 1 40 53 66 79
5236 1 26 53 66 79
5237 1 26 53 40 27
5238 2 54 53 66 67
5239 3 66 53 54 67
5240 176 40 53 54 55
5241 177 40 53 54 67
5242 178 40 53 54 41
5243 293 26 53 54 55
5244 294 26 53 54 67
5245 295 26 53 54 41
5246 296 26 53 66 67
5247 297 26 53 66 39
5248 298 26 53 40 41
5249 1 32 45 58 57
5250 1 32 45 58 59
5251 1 32 45 58 71
5252 1 44 45 58 71
5253 1 46 45 58 71
5254 151 32 45 44 43
5255 152 32 45 44 57
5256 153 32 45 46 47
5257 154 32 45 46 33
5258 155 32 45 46 59
5259 156 44 45 46 47
5260 157 44 45 46 59
5261 158 44 45 58 57
5262 159 44 45 58 59
5263 160 46 45 44 57
5264 161 46 45 58 57
5265 162 46 45 58 59
5266 163 58 45 46 59
5267 1 28 41 54 53
5268 1 28 41 54 55
5269 1 28 41 54 67
5270 1 40 41 54 67
5271 1 42 41 54 67
5272 46 28 41 40 53
5273 47 28 41 42 43
5274 48 28 41 42 29
5275 49 28 41 42 55
5276 50 40 41 42 43
5277 51 40 41 42 55
5278 52 40 41 54 53
5279 53 40 41 54 55
5280 54 42 41 40 53
5281 55 42 41 54 53
5282 56 42 41 54 55
5283 57 54 41 42 55
5284 1 53 54 67 80
5285 1 55 54 67 80
5286 1 41 54 67 66
5287 1 41 54 67 68
5288 1 41 54 67 80
5289 4 53 54 55 56
5290 5 53 54 55 68
5291 6 53 54 67 66
5292 7 53 54 67 68
5293 8 55 54 53 66
5294 9 55 54 67 66
5295 10 55 54 67 68
5296 11 67 54 55 68
5297 185 41 54 53 66
5298 186 41 54 55 56
5299 187 41 54 55 68
5300 188 41 54 55 42
5301 1 29 42 55 54
5302 1 29 42 55 56
5303 1 29 42 55 68
5304 1 41 42 55 68
5305 1 43 42 55 68
5306 65 29 42 41 40
5307 66 29 42 41 54
5308 67 29 42 43 44
5309 68 29 42 43 30
5310 69 29 42 43 56
5311 70 41 42 43 44
5312 71 41 42 43 56
5313 72 41 42 55 54
5314 73 41 42 55 56
5315 74 43 42 41 54
5316 75 43 42 55 54
5317 76 43 42 55 56
5318 77 55 42 43 56
5319 1 30 43 56 55
5320 1 30 43 56 57
5321 1 30 43 56 69
5322 1 42 43 56 69
5323 1 44 43 56 69
5324 85 30 43 42 41
5325 86 30 43 42 55
5326 87 30 43 44 45
5327 88 30 43 44 31
5328 89 30 43 44 57
5329 90 42 43 44 45
5330 91 42 43 44 57
5331 92 42 43 56 55
5332 93 42 43 56 57
5333 94 44 43 42 55
5334 95 44 43 56 55
5335 96 44 43 56 57
5336 97 56 43 44 57
5337 1 31 44 57 56
5338 1 31 44 57 58
5339 1 31 44 57 70
5340 1 43 44 57 70
5341 1 45 44 57 70
5342 106 43 44 45 46
5343 189 31 44 43 42
5344 190 31 44 43 56
5345 191 31 44 45 46
5346 192 31 44 45 32
5347 193 31 44 45 58
5348 194 43 44 45 58
5349 195 43 44 57 56
5350 196 43 44 57 58
5351 197 45 44 43 56
5352 198 45 44 57 56
5353 199 45 44 57 58
5354 200 57 44 45 58
5355 1 53 66 79 80
5356 1 53 66 79 92
5357 1 39 66 53 40
5358 1 39 66 79 92
5359 1 67 66 79 92
5360 41 53 66 67 68
5361 42 53 66 67 54
5362 43 53 66 67 80
5363 44 67 66 79 80
5364 45 79 66 67 80
5365 179 39 66 67 68
5366 180 39 66 67 54
5367 181 39 66 67 80
5368 182 39 66 53 54
5369 183 39 66 79 80
5370 184 39 66 79 52
5371 1 57 58 71 84
5372 1 59 58 71 84
5373 1 45 58 71 70
5374 1 45 58 71 72
5375 1 45 58 71 84
5376 12 57 58 59 60
5377 26 57 58 59 72
5378 27 57 58 71 70
5379 28 57 58 71 72
5380 29 59 58 57 70
5381 30 59 58 71 70
5382 31 59 58 71 72
5383 32 71 58 59 72
5384 283 45 58 57 56
5385 284 45 58 57 70
5386 285 45 58 59 60
5387 286 45 58 59 72
5388 287 45 58 59 46
5389 1 58 59 72 85
5390 1 60 59 72 85
5391 1 46 59 72 71
5392 1 46 59 72 73
5393 1 46 59 72 85
5394 33 58 59 60 61
5395 34 58 59 60 73
5396 35 58 59 72 71
5397 36 58 59 72 73
5398 37 60 59 58 71
5399 38 60 59 72 71
5400 39 60 59 72 73
5401 40 72 59 60 73
5402 288 46 59 58 57
5403 289 46 59 58 71
5404 290 46 59 60 61
5405 291 46 59 60 73
5406 292 46 59 60 47
5407 1 54 67 80 79
5408 1 54 67 80 81
5409 1 54 67 80 93
5410 1 66 67 80 93
5411 1 68 67 80 93
5412 46 54 67 66 79
5413 47 54 67 68 69
5414 48 54 67 68 55
5415 49 54 67 68 81
5416 50 66 67 68 69
5417 51 66 67 68 81
5418 52 66 67 80 79
5419 53 66 67 80 81
5420 54 68 67 66 79
5421 55 68 67 80 79
5422 56 68 67 80 81
5423 57 80 67 68 81
5424 1 54 55 68 81
5425 1 56 55 68 81
5426 1 42 55 68 67
5427 1 42 55 68 69
5428 1 42 55 68 81
5429 12 54 55 56 57
5430 13 54 55 56 69
5431 14 54 55 68 67
5432 15 54 55 68 69
5433 16 56 55 54 67
5434 17 56 55 68 67
5435 18 56 55 68 69
5436 19 68 55 56 69
5437 206 42 55 54 53
5438 207 42 55 54 67
5439 208 42 55 56 57
5440 209 42 55 56 69
5441 210 42 55 56 43
5442 1 55 68 81 80
5443 1 55 68 81 82
5444 1 55 68 81 94
5445 1 67 68 81 94
5446 1 69 68 81 94
5447 65 55 68 67 66
5448 66 55 68 67 80
5449 67 55 68 69 70
5450 68 55 68 69 56
5451 69 55 68 69 82
5452 70 67 68 69 70
5453 71 67 68 69 82
5454 72 67 68 81 80
5455 73 67 68 81 82
5456 74 69 68 67 80
5457 75 69 68 81 80
5458 76 69 68 81 82
5459 77 81 68 69 82
5460 1 55 56 69 82
5461 1 57 56 69 82
5462 1 43 56 69 68
5463 1 43 56 69 70
5464 1 43 56 69 82
5465 33 55 56 57 58
5466 78 55 56 57 70
5467 79 55 56 69 68
5468 80 55 56 69 70
5469 81 57 56 55 68
5470 82 57 56 69 68
5471 83 57 56 69 70
5472 84 69 56 57 70
5473 211 43 56 55 54
5474 212 43 56 55 68
5475 213 43 56 57 58
5476 214 43 56 57 70
5477 215 43 56 57 44
5478 1 56 69 82 81
5479 1 56 69 82 83
5480 1 56 69 82 95
5481 1 68 69 82 95
5482 1 70 69 82 95
5483 85 56 69 68 67
5484 86 56 69 68 81
5485 87 56 69 70 71
5486 88 56 69 70 57
5487 89 56 69 70 83
5488 90 68 69 70 71
5489 91 68 69 70 83
5490 92 68 69 82 81
5491 93 68 69 82 83
5492 94 70 69 68 81
5493 95 70 69 82 81
5494 96 70 69 82 83
5495 97 82 69 70 83
5496 1 56 57 70 83
5497 1 58 57 70 83
5498 1 44 57 70 69
5499 1 44 57 70 71
5500 1 44 57 70 83
5501 20 56 57 58 59
5502 58 56 57 58 71
5503 59 56 57 70 69
5504 60 56 57 70 71
5505 61 58 57 56 69
5506 62 58 57 70 69
5507 63 58 57 70 71
5508 64 70 57 58 71
5509 201 44 57 56 55
5510 202 44 57 56 69
5511 203 44 57 58 59
5512 204 44 57 58 71
5513 205 44 57 58 45
5514 1 80 79 92 105
5515 1 66 79 92 93
5516 1 66 79 92 105
5517 1 52 79 92 105
5518 1 52 79 66 53
5519 2 80 79 92 93
5520 3 92 79 80 93
5521 176 66 79 80 81
5522 177 66 79 80 93
5523 178 66 79 80 67
5524 293 52 79 80 81
5525 294 52 79 80 93
5526 295 52 79 80 67
5527 296 52 79 92 93
5528 297 52 79 92 65
5529 298 52 79 66 67
5530 1 59 72 85 84
5531 1 59 72 85 86
5532 1 59 72 85 98
5533 1 71 72 85 98
5534 1 73 72 85 98
5535 70 71 72 73 74
5536 164 59 72 71 70
5537 165 59 72 71 84
5538 166 59 72 73 74
5539 167 59 72 73 60
5540 168 59 72 73 86
5541 169 71 72 73 86
5542 170 71 72 85 84
5543 171 71 72 85 86
5544 172 73 72 71 84
5545 173 73 72 85 84
5546 174 73 72 85 86
5547 175 85 72 73 86
5548 1 79 80 93 106
5549 1 81 80 93 106
5550 1 67 80 93 92
5551 1 67 80 93 94
5552 1 67 80 93 106
5553 4 79 80 81 82
5554 5 79 80 81 94
5555 6 79 80 93 92
5556 7 79 80 93 94
5557 8 81 80 79 92
5558 9 81 80 93 92
5559 10 81 80 93 94
5560 11 93 80 81 94
5561 185 67 80 79 92
5562 186 67 80 81 82
5563 187 67 80 81 94
5564 188 67 80 81 68
5565 1 80 81 94 107
5566 1 82 81 94 107
5567 1 68 81 94 93
5568 1 68 81 94 95
5569 1 68 81 94 107
5570 12 80 81 82 83
5571 13 80 81 82 95
5572 14 80 81 94 93
5573 15 80 81 94 95
5574 16 82 81 80 93
5575 17 82 81 94 93
5576 18 82 81 94 95
5577 19 94 81 82 95
5578 206 68 81 80 79
5579 207 68 81 80 93
5580 208 68 81 82 83
5581 209 68 81 82 95
5582 210 68 81 82 69
5583 1 81 82 95 108
5584 1 83 82 95 108
5585 1 69 82 95 94
5586 1 69 82 95 96
5587 1 69 82 95 108
5588 33 81 82 83 84
5589 78 81 82 83 96
5590 79 81 82 95 94
5591 80 81 82 95 96
5592 81 83 82 81 94
5593 82 83 82 95 94
5594 83 83 82 95 96
5595 84 95 82 83 96
5596 211 69 82 81 80
5597 212 69 82 81 94
5598 213 69 82 83 84
5599 214 69 82 83 96
5600 215 69 82 83 70
5601 1 57 70 83 82
5602 1 57 70 83 84
5603 1 57 70 83 96
5604 1 69 70 83 96
5605 1 71 70 83 96
5606 106 69 70 71 72
5607 189 57 70 69 68
5608 190 57 70 69 82
5609 191 57 70 71 72
5610 192 57 70 71 58
5611 193 57 70 71 84
5612 194 69 70 71 84
5613 195 69 70 83 82
5614 196 69 70 83 84
5615 197 71 70 69 82
5616 198 71 70 83 82
5617 199 71 70 83 84
5618 200 83 70 71 84
5619 1 58 71 84 83
5620 1 58 71 84 85
5621 1 58 71 84 97
5622 1 70 71 84 97
5623 1 72 71 84 97
5624 151 58 71 70 69
5625 152 58 71 70 83
5626 153 58 71 72 73
5627 154 58 71 72 59
5628 155 58 71 72 85
5629 156 70 71 72 73
5630 157 70 71 72 85
5631 158 70 71 84 83
5632 159 70 71 84 85
5633 160 72 71 70 83
5634 161 72 71 84 83
5635 162 72 71 84 85
5636 163 84 71 72 85
5637 1 82 83 96 109
5638 1 84 83 96 109
5639 1 70 83 96 95
5640 1 70 83 96 97
5641 1 70 83 96 109
5642 20 82 83 84 85
5643 58 82 83 84 97
5644 59 82 83 96 95
5645 60 82 83 96 97
5646 61 84 83 82 95
5647 62 84 83 96 95
5648 63 84 83 96 97
5649 64 96 83 84 97
5650 201 70 83 82 81
5651 202 70 83 82 95
5652 203 70 83 84 85
5653 204 70 83 84 97
5654 205 70 83 84 71
5655 1 79 92 105 106
5656 1 79 92 105 118
5657 1 65 92 79 66
5658 1 65 92 105 118
5659 1 93 92 105 118
5660 41 79 92 93 94
5661 42 79 92 93 80
5662 43 79 92 93 106
5663 44 93 92 105 106
5664 45 105 92 93 106
5665 179 65 92 93 94
5666 180 65 92 93 80
5667 181 65 92 93 106
5668 182 65 92 79 80
5669 183 65 92 105 106
5670 184 65 92 105 78
5671 1 80 93 106 105
5672 1 80 93 106 107
5673 1 80 93 106 119
5674 1 92 93 106 119
5675 1 94 93 106 119
5676 46 80 93 92 105
5677 47 80 93 94 95
5678 48 80 93 94 81
5679 49 80 93 94 107
5680 50 92 93 94 95
5681 51 92 93 94 107
5682 52 92 93 106 105
5683 53 92 93 106 107
5684 54 94 93 92 105
5685 55 94 93 106 105
5686 56 94 93 106 107
5687 57 106 93 94 107
5688 1 84 85 98 111
5689 1 86 85 98 111
5690 1 72 85 98 97
5691 1 72 85 98 99
5692 1 72 85 98 111
5693 33 84 85 86 87
5694 34 84 85 86 99
5695 35 84 85 98 97
5696 36 84 85 98 99
5697 37 86 85 84 97
5698 38 86 85 98 97
5699 39 86 85 98 99
5700 40 98 85 86 99
5701 288 72 85 84 83
5702 289 72 85 84 97
5703 290 72 85 86 87
5704 291 72 85 86 99
5705 292 72 85 86 73
5706 1 81 94 107 106
5707 1 81 94 107 108
5708 1 81 94 107 120
5709 1 93 94 107 120
5710 1 95 94 107 120
5711 65 81 94 93 92
5712 66 81 94 93 106
5713 67 81 94 95 96
5714 68 81 94 95 82
5715 69 81 94 95 108
5716 70 93 94 95 96
5717 71 93 94 95 108
5718 72 93 94 107 106
5719 73 93 94 107 108
5720 74 95 94 93 106
5721 75 95 94 107 106
5722 76 95 94 107 108
5723 77 107 94 95 108
5724 1 82 95 108 107
5725 1 82 95 108 109
5726 1 82 95 108 121
5727 1 94 95 108 121
5728 1 96 95 108 121
5729 85 82 95 94 93
5730 86 82 95 94 107
5731 87 82 95 96 97
5732 88 82 95 96 83
5733 89 82 95 96 109
5734 90 94 95 96 97
5735 91 94 95 96 109
5736 92 94 95 108 107
5737 93 94 95 108 109
5738 94 96 95 94 107
5739 95 96 95 108 107
5740 96 96 95 108 109
5741 97 108 95 96 109
5742 1 83 96 109 108
5743 1 83 96 109 110
5744 1 83 96 109 122
5745 1 95 96 109 122
5746 1 97 96 109 122
5747 106 95 96 97 98
5748 189 83 96 95 94
5749 190 83 96 95 108
5750 191 83 96 97 98
5751 192 83 96 97 84
5752 193 83 96 97 110
5753 194 95 96 97 110
5754 195 95 96 109 108
5755 196 95 96 109 110
5756 197 97 96 95 108
5757 198 97 96 109 108
5758 199 97 96 109 110
5759 200 109 96 97 110
5760 1 83 84 97 110
5761 1 85 84 97 110
5762 1 71 84 97 96
5763 1 71 84 97 98
5764 1 71 84 97 110
5765 12 83 84 85 86
5766 26 83 84 85 98
5767 27 83 84 97 96
5768 28 83 84 97 98
5769 29 85 84 83 96
5770 30 85 84 97 96
5771 31 85 84 97 98
5772 32 97 84 85 98
5773 283 71 84 83 82
5774 284 71 84 83 96
5775 285 71 84 85 86
5776 286 71 84 85 98
5777 287 71 84 85 72
5778 1 84 97 110 109
5779 1 84 97 110 111
5780 1 84 97 110 123
5781 1 96 97 110 123
5782 1 98 97 110 123
5783 151 84 97 96 95
5784 152 84 97 96 109
5785 153 84 97 98 99
5786 154 84 97 98 85
5787 155 84 97 98 111
5788 156 96 97 98 99
5789 157 96 97 98 111
5790 158 96 97 110 109
5791 159 96 97 110 111
5792 160 98 97 96 109
5793 161 98 97 110 109
5794 162 98 97 110 111
5795 163 110 97 98 111
5796 1 105 106 119 132
5797 1 107 106 119 132
5798 1 93 106 119 118
5799 1 93 106 119 120
5800 1 93 106 119 132
5801 4 105 106 107 108
5802 5 105 106 107 120
5803 6 105 106 119 118
5804 7 105 106 119 120
5805 8 107 106 105 118
5806 9 107 106 119 118
5807 10 107 106 119 120
5808 11 119 106 107 120
5809 185 93 106 105 118
5810 186 93 106 107 108
5811 187 93 106 107 120
5812 188 93 106 107 94
5813 1 106 119 132 131
5814 1 106 119 132 133
5815 1 106 119 132 145
5816 1 118 119 132 145
5817 1 120 119 132 145
5818 46 106 119 118 131
5819 47 106 119 120 121
5820 48 106 119 120 107
5821 49 106 119 120 133
5822 50 118 119 120 121
5823 51 118 119 120 133
5824 52 118 119 132 131
5825 53 118 119 132 133
5826 54 120 119 118 131
5827 55 120 119 132 131
5828 56 120 119 132 133
5829 57 132 119 120 133
5830 1 85 98 111 110
5831 1 85 98 111 112
5832 1 85 98 111 124
5833 1 97 98 111 124
5834 1 99 98 111 124
5835 70 97 98 99 100
5836 164 85 98 97 96
5837 165 85 98 97 110
5838 166 85 98 99 100
5839 167 85 98 99 86
5840 168 85 98 99 112
5841 169 97 98 99 112
5842 170 97 98 111 110
5843 171 97 98 111 112
5844 172 99 98 97 110
5845 173 99 98 111 110
5846 174 99 98 111 112
5847 175 111 98 99 112
5848 1 86 99 100 87
5849 1 86 99 112 111
5850 1 86 99 112 113
5851 1 86 99 112 125
5852 1 98 99 112 125
5853 1 100 99 112 125
5854 90 98 99 100 101
5855 131 86 99 98 97
5856 132 86 99 98 111
5857 133 86 99 100 101
5858 134 86 99 100 113
5859 135 98 99 100 113
5860 136 98 99 112 111
5861 137 98 99 112 113
5862 138 100 99 98 111
5863 139 100 99 112 111
5864 140 100 99 112 113
5865 141 112 99 100 113
5866 1 106 107 120 133
5867 1 108 107 120 133
5868 1 94 107 120 119
5869 1 94 107 120 121
5870 1 94 107 120 133
5871 12 106 107 108 109
5872 13 106 107 108 121
5873 14 106 107 120 119
5874 15 106 107 120 121
5875 16 108 107 106 119
5876 17 108 107 120 119
5877 18 108 107 120 121
5878 19 120 107 108 121
5879 206 94 107 106 105
5880 207 94 107 106 119
5881 208 94 107 108 109
5882 209 94 107 108 121
5883 210 94 107 108 95
5884 1 107 108 121 134
5885 1 109 108 121 134
5886 1 95 108 121 120
5887 1 95 108 121 122
5888 1 95 108 121 134
5889 33 107 108 109 110
5890 78 107 108 109 122
5891 79 107 108 121 120
5892 80 107 108 121 122
5893 81 109 108 107 120
5894 82 109 108 121 120
5895 83 109 108 121 122
5896 84 121 108 109 122
5897 211 95 108 107 106
5898 212 95 108 107 120
5899 213 95 108 109 110
5900 214 95 108 109 122
5901 215 95 108 109 96
5902 1 108 109 122 135
5903 1 110 109 122 135
5904 1 96 109 122 121
5905 1 96 109 122 123
5906 1 96 109 122 135
5907 20 108 109 110 111
5908 58 108 109 110 123
5909 59 108 109 122 121
5910 60 108 109 122 123
5911 61 110 109 108 121
5912 62 110 109 122 121
5913 63 110 109 122 123
5914 64 122 109 110 123
5915 201 96 109 108 107
5916 202 96 109 108 121
5917 203 96 109 110 111
5918 204 96 109 110 123
5919 205 96 109 110 97
5920 1 109 110 123 136
5921 1 111 110 123 136
5922 1 97 110 123 122
5923 1 97 110 123 124
5924 1 97 110 123 136
5925 12 109 110 111 112
5926 26 109 110 111 124
5927 27 109 110 123 122
5928 28 109 110 123 124
5929 29 111 110 109 122
5930 30 111 110 123 122
5931 31 111 110 123 124
5932 32 123 110 111 124
5933 283 97 110 109 108
5934 284 97 110 109 122
5935 285 97 110 111 112
5936 286 97 110 111 124
5937 287 97 110 111 98
5938 1 110 111 124 137
5939 1 112 111 124 137
5940 1 98 111 124 123
5941 1 98 111 124 125
5942 1 98 111 124 137
5943 33 110 111 112 113
5944 34 110 111 112 125
5945 35 110 111 124 123
5946 36 110 111 124 125
5947 37 112 111 110 123
5948 38 112 111 124 123
5949 39 112 111 124 125
5950 40 124 111 112 125
5951 288 98 111 110 109
5952 289 98 111 110 123
5953 290 98 111 112 113
5954 291 98 111 112 125
5955 292 98 111 112 99
5956 1 131 132 145 158
5957 1 133 132 145 158
5958 1 119 132 145 144
5959 1 119 132 145 146
5960 1 119 132 145 158
5961 4 131 132 133 134
5962 5 131 132 133 146
5963 6 131 132 145 144
5964 7 131 132 145 146
5965 8 133 132 131 144
5966 9 133 132 145 144
5967 10 133 132 145 146
5968 11 145 132 133 146
5969 185 119 132 131 144
5970 186 119 132 133 134
5971 187 119 132 133 146
5972 188 119 132 133 120
5973 1 111 112 113 126
5974 1 111 112 125 138
5975 1 113 112 125 138
5976 1 125 112 113 126
5977 1 99 112 113 126
5978 1 99 112 125 124
5979 1 99 112 125 126
5980 1 99 112 125 138
5981 20 111 112 113 114
5982 21 111 112 125 124
5983 22 111 112 125 126
5984 23 113 112 111 124
5985 24 113 112 125 124
5986 25 113 112 125 126
5987 264 99 112 111 110
5988 265 99 112 111 124
5989 266 99 112 113 114
5990 267 99 112 113 100
5991 1 112 125 126 113
5992 1 112 125 138 137
5993 1 112 125 138 139
5994 1 112 125 138 151
5995 1 124 125 138 151
5996 1 126 125 138 151
5997 90 124 125 126 127
5998 131 112 125 124 123
5999 132 112 125 124 137
6000 133 112 125 126 127
6001 134 112 125 126 139
6002 135 124 125 126 139
6003 136 124 125 138 137
6004 137 124 125 138 139
6005 138 126 125 124 137
6006 139 126 125 138 137
6007 140 126 125 138 139
6008 141 138 125 126 139
6009 1 132 133 146 159
6010 1 134 133 146 159
6011 1 120 133 146 145
6012 1 120 133 146 147
6013 1 120 133 146 159
6014 12 132 133 134 135
6015 13 132 133 134 147
6016 14 132 133 146 145
6017 15 132 133 146 147
6018 16 134 133 132 145
6019 17 134 133 146 145
6020 18 134 133 146 147
6021 19 146 133 134 147
6022 206 120 133 132 131
6023 207 120 133 132 145
6024 208 120 133 134 135
6025 209 120 133 134 147
6026 210 120 133 134 121
6027 1 107 120 133 132
6028 1 107 120 133 134
6029 1 107 120 133 146
6030 1 119 120 133 146
6031 1 121 120 133 146
6032 65 107 120 119 118
6033 66 107 120 119 132
6034 67 107 120 121 122
6035 68 107 120 121 108
6036 69 107 120 121 134
6037 70 119 120 121 122
6038 71 119 120 121 134
6039 72 119 120 133 132
6040 73 119 120 133 134
6041 74 121 120 119 132
6042 75 121 120 133 132
6043 76 121 120 133 134
6044 77 133 120 121 134
6045 1 108 121 134 133
6046 1 108 121 134 135
6047 1 108 121 134 147
6048 1 120 121 134 147
6049 1 122 121 134 147
6050 85 108 121 120 119
6051 86 108 121 120 133
6052 87 108 121 122 123
6053 88 108 121 122 109
6054 89 108 121 122 135
6055 90 120 121 122 123
6056 91 120 121 122 135
6057 92 120 121 134 133
6058 93 120 121 134 135
6059 94 122 121 120 133
6060 95 122 121 134 133
6061 96 122 121 134 135
6062 97 134 121 122 135
6063 1 109 122 135 134
6064 1 109 122 135 136
6065 1 109 122 135 148
6066 1 121 122 135 148
6067 1 123 122 135 148
6068 106 121 122 123 124
6069 189 109 122 121 120
6070 190 109 122 121 134
6071 191 109 122 123 124
6072 192 109 122 123 110
6073 193 109 122 123 136
6074 194 121 122 123 136
6075 195 121 122 135 134
6076 196 121 122 135 136
6077 197 123 122 121 134
6078 198 123 122 135 134
6079 199 123 122 135 136
6080 200 135 122 123 136
6081 1 110 123 136 135
6082 1 110 123 136 137
6083 1 110 123 136 149
6084 1 122 123 136 149
6085 1 124 123 136 149
6086 151 110 123 122 121
6087 152 110 123 122 135
6088 153 110 123 124 125
6089 154 110 123 124 111
6090 155 110 123 124 137
6091 156 122 123 124 125
6092 157 122 123 124 137
6093 158 122 123 136 135
6094 159 122 123 136 137
6095 160 124 123 122 135
6096 161 124 123 136 135
6097 162 124 123 136 137
6098 163 136 123 124 137
6099 1 111 124 137 136
6100 1 111 124 137 138
6101 1 111 124 137 150
6102 1 123 124 137 150
6103 1 125 124 137 150
6104 70 123 124 125 126
6105 164 111 124 123 122
6106 165 111 124 123 136
6107 166 111 124 125 126
6108 167 111 124 125 112
6109 168 111 124 125 138
6110 169 123 124 125 138
6111 170 123 124 137 136
6112 171 123 124 137 138
6113 172 125 124 123 136
6114 173 125 124 137 136
6115 174 125 124 137 138
6116 175 137 124 125 138
6117 1 132 145 158 157
6118 1 132 145 158 159
6119 1 132 145 158 171
6120 1 144 145 158 171
6121 1 146 145 158 171
6122 46 132 145 144 157
6123 47 132 145 146 147
6124 48 132 145 146 133
6125 49 132 145 146 159
6126 50 144 145 146 147
6127 51 144 145 146 159
6128 52 144 145 158 157
6129 53 144 145 158 159
6130 54 146 145 144 157
6131 55 146 145 158 157
6132 56 146 145 158 159
6133 57 158 145 146 159
6134 1 133 146 159 158
6135 1 133 146 159 160
6136 1 133 146 159 172
6137 1 145 146 159 172
6138 1 147 146 159 172
6139 65 133 146 145 144
6140 66 133 146 145 158
6141 67 133 146 147 148
6142 68 133 146 147 134
6143 69 133 146 147 160
6144 70 145 146 147 148
6145 71 145 146 147 160
6146 72 145 146 159 158
6147 73 145 146 159 160
6148 74 147 146 145 158
6149 75 147 146 159 158
6150 76 147 146 159 160
6151 77 159 146 147 160
6152 1 137 138 139 152
6153 1 137 138 151 164
6154 1 139 138 151 164
6155 1 151 138 139 152
6156 1 125 138 139 152
6157 1 125 138 151 150
6158 1 125 138 151 152
6159 1 125 138 151 164
6160 20 137 138 139 140
6161 21 137 138 151 150
6162 22 137 138 151 152
6163 23 139 138 137 150
6164 24 139 138 151 150
6165 25 139 138 151 152
6166 264 125 138 137 136
6167 265 125 138 137 150
6168 266 125 138 139 140
6169 267 125 138 139 126
6170 1 138 139 152 151
6171 1 138 139 152 153
6172 1 138 139 152 165
6173 1 140 139 152 151
6174 1 140 139 152 153
6175 1 140 139 152 165
6176 1 152 139 140 153
6177 1 126 139 152 151
6178 1 126 139 152 153
6179 1 126 139 152 165
6180 12 138 139 140 141
6181 104 138 139 140 153
6182 105 140 139 138 151
6183 232 126 139 138 137
6184 233 126 139 138 151
6185 234 126 139 140 141
6186 235 126 139 140 153
6187 236 126 139 140 127
6188 1 133 134 147 160
6189 1 135 134 147 160
6190 1 121 134 147 146
6191 1 121 134 147 148
6192 1 121 134 147 160
6193 33 133 134 135 136
6194 78 133 134 135 148
6195 79 133 134 147 146
6196 80 133 134 147 148
6197 81 135 134 133 146
6198 82 135 134 147 146
6199 83 135 134 147 148
6200 84 147 134 135 148
6201 211 121 134 133 132
6202 212 121 134 133 146
6203 213 121 134 135 136
6204 214 121 134 135 148
6205 215 121 134 135 122
6206 1 134 147 160 159
6207 1 134 147 160 161
6208 1 134 147 160 173
6209 1 146 147 160 173
6210 1 148 147 160 173
6211 85 134 147 146 145
6212 86 134 147 146 159
6213 87 134 147 148 149
6214 88 134 147 148 135
6215 89 134 147 148 161
6216 90 146 147 148 149
6217 91 146 147 148 161
6218 92 146 147 160 159
6219 93 146 147 160 161
6220 94 148 147 146 159
6221 95 148 147 160 159
6222 96 148 147 160 161
6223 97 160 147 148 161
6224 1 134 135 148 161
6225 1 136 135 148 161
6226 1 122 135 148 147
6227 1 122 135 148 149
6228 1 122 135 148 161
6229 20 134 135 136 137
6230 58 134 135 136 149
6231 59 134 135 148 147
6232 60 134 135 148 149
6233 61 136 135 134 147
6234 62 136 135 148 147
6235 63 136 135 148 149
6236 64 148 135 136 149
6237 201 122 135 134 133
6238 202 122 135 134 147
6239 203 122 135 136 137
6240 204 122 135 136 149
6241 205 122 135 136 123
6242 1 135 136 149 162
6243 1 137 136 149 162
6244 1 123 136 149 148
6245 1 123 136 149 150
6246 1 123 136 149 162
6247 12 135 136 137 138
6248 26 135 136 137 150
6249 27 135 136 149 148
6250 28 135 136 149 150
6251 29 137 136 135 148
6252 30 137 136 149 148
6253 31 137 136 149 150
6254 32 149 136 137 150
6255 283 123 136 135 134
6256 284 123 136 135 148
6257 285 123 136 137 138
6258 286 123 136 137 150
6259 287 123 136 137 124
6260 1 136 137 150 163
6261 1 138 137 150 163
6262 1 124 137 150 149
6263 1 124 137 150 151
6264 1 124 137 150 163
6265 33 136 137 138 139
6266 34 136 137 138 151
6267 35 136 137 150 149
6268 36 136 137 150 151
6269 37 138 137 136 149
6270 38 138 137 150 149
6271 39 138 137 150 151
6272 40 150 137 138 151
6273 288 124 137 136 135
6274 289 124 137 136 149
6275 290 124 137 138 139
6276 291 124 137 138 151
6277 292 124 137 138 125
6278 1 158 159 172 185
6279 1 160 159 172 185
6280 1 146 159 172 171
6281 1 146 159 172 173
6282 1 146 159 172 185
6283 12 158 159 160 161
6284 13 158 159 160 173
6285 14 158 159 172 171
6286 15 158 159 172 173
6287 16 160 159 158 171
6288 17 160 159 172 171
6289 18 160 159 172 173
6290 19 172 159 160 173
6291 206 146 159 158 157
6292 207 146 159 158 171
6293 208 146 159 160 161
6294 209 146 159 160 173
6295 210 146 159 160 147
6296 1 139 152 151 150
6297 1 139 152 151 164
6298 1 139 152 153 154
6299 1 139 152 153 140
6300 1 139 152 153 166
6301 1 139 152 165 164
6302 1 139 152 165 166
6303 1 139 152 165 178
6304 1 151 152 165 178
6305 1 153 152 165 178
6306 106 151 152 153 154
6307 107 151 152 153 166
6308 108 151 152 165 164
6309 109 151 152 165 166
6310 110 153 152 151 164
6311 111 153 152 165 164
6312 112 153 152 165 166
6313 113 165 152 153 166
6314 1 159 160 173 186
6315 1 161 160 173 186
6316 1 147 160 173 172
6317 1 147 160 173 174
6318 1 147 160 173 186
6319 33 159 160 161 162
6320 78 159 160 161 174
6321 79 159 160 173 172
6322 80 159 160 173 174
6323 81 161 160 159 172
6324 82 161 160 173 172
6325 83 161 160 173 174
6326 84 173 160 161 174
6327 211 147 160 159 158
6328 212 147 160 159 172
6329 213 147 160 161 162
6330 214 147 160 161 174
6331 215 147 160 161 148
6332 1 160 161 174 187
6333 1 162 161 174 187
6334 1 148 161 174 173
6335 1 148 161 174 175
6336 1 148 161 174 187
6337 20 160 161 162 163
6338 58 160 161 162 175
6339 59 160 161 174 173
6340 60 160 161 174 175
6341 61 162 161 160 173
6342 62 162 161 174 173
6343 63 162 161 174 175
6344 64 174 161 162 175
6345 201 148 161 160 159
6346 202 148 161 160 173
6347 203 148 161 162 163
6348 204 148 161 162 175
6349 205 148 161 162 149
6350 1 135 148 161 160
6351 1 135 148 161 162
6352 1 135 148 161 174
6353 1 147 148 161 174
6354 1 149 148 161 174
6355 106 147 148 149 150
6356 189 135 148 147 146
6357 190 135 148 147 160
6358 191 135 148 149 150
6359 192 135 148 149 136
6360 193 135 148 149 162
6361 194 147 148 149 162
6362 195 147 148 161 160
6363 196 147 148 161 162
6364 197 149 148 147 160
6365 198 149 148 161 160
6366 199 149 148 161 162
6367 200 161 148 149 162
6368 1 136 149 162 161
6369 1 136 149 162 163
6370 1 136 149 162 175
6371 1 148 149 162 175
6372 1 150 149 162 175
6373 151 136 149 148 147
6374 152 136 149 148 161
6375 153 136 149 150 151
6376 154 136 149 150 137
6377 155 136 149 150 163
6378 156 148 149 150 151
6379 157 148 149 150 163
6380 158 148 149 162 161
6381 159 148 149 162 163
6382 160 150 149 148 161
6383 161 150 149 162 161
6384 162 150 149 162 163
6385 163 162 149 150 163
6386 1 137 150 163 162
6387 1 137 150 163 164
6388 1 137 150 163 176
6389 1 149 150 163 176
6390 1 151 150 163 176
6391 70 149 150 151 152
6392 164 137 150 149 148
6393 165 137 150 149 162
6394 166 137 150 151 152
6395 167 137 150 151 138
6396 168 137 150 151 164
6397 169 149 150 151 164
6398 170 149 150 163 162
6399 171 149 150 163 164
6400 172 151 150 149 162
6401 173 151 150 163 162
6402 174 151 150 163 164
6403 175 163 150 151 164
6404 1 138 151 152 139
6405 1 138 151 164 163
6406 1 138 151 164 165
6407 1 138 151 164 177
6408 1 150 151 164 177
6409 1 152 151 164 177
6410 90 150 151 152 153
6411 131 138 151 150 149
6412 132 138 151 150 163
6413 133 138 151 152 153
6414 134 138 151 152 165
6415 135 150 151 152 165
6416 136 150 151 164 163
6417 137 150 151 164 165
6418 138 152 151 150 163
6419 139 152 151 164 163
6420 140 152 151 164 165
6421 141 164 151 152 165
6422 1 159 172 185 184
6423 1 159 172 185 186
6424 1 159 172 185 198
6425 1 171 172 185 198
6426 1 173 172 185 198
6427 65 159 172 171 170
6428 66 159 172 171 184
6429 67 159 172 173 174
6430 68 159 172 173 160
6431 69 159 172 173 186
6432 70 171 172 173 174
6433 71 171 172 173 186
6434 72 171 172 185 184
6435 73 171 172 185 186
6436 74 173 172 171 184
6437 75 173 172 185 184
6438 76 173 172 185 186
6439 77 185 172 173 186
6440 1 164 165 178 177
6441 1 164 165 178 179
6442 1 164 165 178 191
6443 1 166 165 178 177
6444 1 166 165 178 179
6445 1 166 165 178 191
6446 1 178 165 166 179
6447 1 152 165 178 177
6448 1 152 165 178 179
6449 1 152 165 178 191
6450 12 164 165 166 167
6451 104 164 165 166 179
6452 105 166 165 164 177
6453 232 152 165 164 163
6454 233 152 165 164 177
6455 234 152 165 166 167
6456 235 152 165 166 179
6457 236 152 165 166 153
6458 1 160 173 186 185
6459 1 160 173 186 187
6460 1 160 173 186 199
6461 1 172 173 186 199
6462 1 174 173 186 199
6463 85 160 173 172 171
6464 86 160 173 172 185
6465 87 160 173 174 175
6466 88 160 173 174 161
6467 89 160 173 174 187
6468 90 172 173 174 175
6469 91 172 173 174 187
6470 92 172 173 186 185
6471 93 172 173 186 187
6472 94 174 173 172 185
6473 95 174 173 186 185
6474 96 174 173 186 187
6475 97 186 173 174 187
6476 1 161 174 187 186
6477 1 161 174 187 188
6478 1 161 174 187 200
6479 1 173 174 187 200
6480 1 175 174 187 200
6481 106 173 174 175 176
6482 189 161 174 173 172
6483 190 161 174 173 186
6484 191 161 174 175 176
6485 192 161 174 175 162
6486 193 161 174 175 188
6487 194 173 174 175 188
6488 195 173 174 187 186
6489 196 173 174 187 188
6490 197 175 174 173 186
6491 198 175 174 187 186
6492 199 175 174 187 188
6493 200 187 174 175 188
6494 1 161 162 175 188
6495 1 163 162 175 188
6496 1 149 162 175 174
6497 1 149 162 175 176
6498 1 149 162 175 188
6499 12 161 162 163 164
6500 26 161 162 163 176
6501 27 161 162 175 174
6502 28 161 162 175 176
6503 29 163 162 161 174
6504 30 163 162 175 174
6505 31 163 162 175 176
6506 32 175 162 163 176
6507 283 149 162 161 160
6508 284 149 162 161 174
6509 285 149 162 163 164
6510 286 149 162 163 176
6511 287 149 162 163 150
6512 1 162 163 176 189
6513 1 164 163 176 189
6514 1 150 163 176 175
6515 1 150 163 176 177
6516 1 150 163 176 189
6517 33 162 163 164 165
6518 34 162 163 164 177
6519 35 162 163 176 175
6520 36 162 163 176 177
6521 37 164 163 162 175
6522 38 164 163 176 175
6523 39 164 163 176 177
6524 40 176 163 164 177
6525 288 150 163 162 161
6526 289 150 163 162 175
6527 290 150 163 164 165
6528 291 150 163 164 177
6529 292 150 163 164 151
6530 1 163 176 189 188
6531 1 163 176 189 190
6532 1 163 176 189 202
6533 1 175 176 189 202
6534 1 177 176 189 202
6535 70 175 176 177 178
6536 164 163 176 175 174
6537 165 163 176 175 188
6538 166 163 176 177 178
6539 167 163 176 177 164
6540 168 163 176 177 190
6541 169 175 176 177 190
6542 170 175 176 189 188
6543 171 175 176 189 190
6544 172 177 176 175 188
6545 173 177 176 189 188
6546 174 177 176 189 190
6547 175 189 176 177 190
6548 1 163 164 165 178
6549 1 163 164 177 190
6550 1 165 164 177 190
6551 1 177 164 165 178
6552 1 151 164 165 178
6553 1 151 164 177 176
6554 1 151 164 177 178
6555 1 151 164 177 190
6556 20 163 164 165 166
6557 21 163 164 177 176
6558 22 163 164 177 178
6559 23 165 164 163 176
6560 24 165 164 177 176
6561 25 165 164 177 178
6562 264 151 164 163 162
6563 265 151 164 163 176
6564 266 151 164 165 166
6565 267 151 164 165 152
6566 1 162 175 188 187
6567 1 162 175 188 189
6568 1 162 175 188 201
6569 1 174 175 188 201
6570 1 176 175 188 201
6571 151 162 175 174 173
6572 152 162 175 174 187
6573 153 162 175 176 177
6574 154 162 175 176 163
6575 155 162 175 176 189
6576 156 174 175 176 177
6577 157 174 175 176 189
6578 158 174 175 188 187
6579 159 174 175 188 189
6580 160 176 175 174 187
6581 161 176 175 188 187
6582 162 176 175 188 189
6583 163 188 175 176 189
6584 1 184 185 198 211
6585 1 186 185 198 211
6586 1 172 185 198 197
6587 1 172 185 198 199
6588 1 172 185 198 211
6589 12 184 185 186 187
6590 13 184 185 186 199
6591 14 184 185 198 197
6592 15 184 185 198 199
6593 16 186 185 184 197
6594 17 186 185 198 197
6595 18 186 185 198 199
6596 19 198 185 186 199
6597 206 172 185 184 183
6598 207 172 185 184 197
6599 208 172 185 186 187
6600 209 172 185 186 199
6601 210 172 185 186 173
6602 1 185 186 199 212
6603 1 187 186 199 212
6604 1 173 186 199 198
6605 1 173 186 199 200
6606 1 173 186 199 212
6607 33 185 186 187 188
6608 78 185 186 187 200
6609 79 185 186 199 198
6610 80 185 186 199 200
6611 81 187 186 185 198
6612 82 187 186 199 198
6613 83 187 186 199 200
6614 84 199 186 187 200
6615 211 173 186 185 184
6616 212 173 186 185 198
6617 213 173 186 187 188
6618 214 173 186 187 200
6619 215 173 186 187 174
6620 1 165 178 177 176
6621 1 165 178 177 190
6622 1 165 178 179 180
6623 1 165 178 179 166
6624 1 165 178 179 192
6625 1 165 178 191 190
6626 1 165 178 191 192
6627 1 165 178 191 204
6628 1 177 178 191 204
6629 1 179 178 191 204
6630 106 177 178 179 180
6631 107 177 178 179 192
6632 108 177 178 191 190
6633 109 177 178 191 192
6634 110 179 178 177 190
6635 111 179 178 191 190
6636 112 179 178 191 192
6637 113 191 178 179 192
6638 1 166 179 192 191
6639 1 166 179 192 193
6640 1 166 179 192 205
6641 1 178 179 192 205
6642 1 180 179 192 205
6643 156 178 179 180 181
6644 216 166 179 178 177
6645 217 166 179 178 191
6646 218 166 179 180 181
6647 219 166 179 180 167
6648 220 166 179 180 193
6649 221 178 179 180 193
6650 222 178 179 192 191
6651 223 178 179 192 193
6652 224 180 179 178 191
6653 225 180 179 192 191
6654 226 180 179 192 193
6655 227 192 179 180 193
6656 1 186 187 200 213
6657 1 188 187 200 213
6658 1 174 187 200 199
6659 1 174 187 200 201
6660 1 174 187 200 213
6661 20 186 187 188 189
6662 58 186 187 188 201
6663 59 186 187 200 199
6664 60 186 187 200 201
6665 61 188 187 186 199
6666 62 188 187 200 199
6667 63 188 187 200 201
6668 64 200 187 188 201
6669 201 174 187 186 185
6670 202 174 187 186 199
6671 203 174 187 188 189
6672 204 174 187 188 201
6673 205 174 187 188 175
6674 1 187 188 201 214
6675 1 189 188 201 214
6676 1 175 188 201 200
6677 1 175 188 201 202
6678 1 175 188 201 214
6679 12 187 188 189 190
6680 26 187 188 189 202
6681 27 187 188 201 200
6682 28 187 188 201 202
6683 29 189 188 187 200
6684 30 189 188 201 200
6685 31 189 188 201 202
6686 32 201 188 189 202
6687 283 175 188 187 186
6688 284 175 188 187 200
6689 285 175 188 189 190
6690 286 175 188 189 202
6691 287 175 188 189 176
6692 1 188 189 202 215
6693 1 190 189 202 215
6694 1 176 189 202 201
6695 1 176 189 202 203
6696 1 176 189 202 215
6697 33 188 189 190 191
6698 34 188 189 190 203
6699 35 188 189 202 201
6700 36 188 189 202 203
6701 37 190 189 188 201
6702 38 190 189 202 201
6703 39 190 189 202 203
6704 40 202 189 190 203
6705 288 176 189 188 187
6706 289 176 189 188 201
6707 290 176 189 190 191
6708 291 176 189 190 203
6709 292 176 189 190 177
6710 1 164 177 178 165
6711 1 164 177 190 189
6712 1 164 177 190 191
6713 1 164 177 190 203
6714 1 176 177 190 203
6715 1 178 177 190 203
6716 90 176 177 178 179
6717 131 164 177 176 175
6718 132 164 177 176 189
6719 133 164 177 178 179
6720 134 164 177 178 191
6721 135 176 177 178 191
6722 136 176 177 190 189
6723 137 176 177 190 191
6724 138 178 177 176 189
6725 139 178 177 190 189
6726 140 178 177 190 191
6727 141 190 177 178 191
6728 1 189 190 191 204
6729 1 189 190 203 216
6730 1 191 190 203 216
6731 1 203 190 191 204
6732 1 177 190 191 204
6733 1 177 190 203 202
6734 1 177 190 203 204
6735 1 177 190 203 216
6736 20 189 190 191 192
6737 21 189 190 203 202
6738 22 189 190 203 204
6739 23 191 190 189 202
6740 24 191 190 203 202
6741 25 191 190 203 204
6742 264 177 190 189 188
6743 265 177 190 189 202
6744 266 177 190 191 192
6745 267 177 190 191 178
6746 1 186 199 212 211
6747 1 186 199 212 213
6748 1 186 199 212 225
6749 1 198 199 212 225
6750 1 200 199 212 225
6751 85 186 199 198 197
6752 86 186 199 198 211
6753 87 186 199 200 201
6754 88 186 199 200 187
6755 89 186 199 200 213
6756 90 198 199 200 201
6757 91 198 199 200 213
6758 92 198 199 212 211
6759 93 198 199 212 213
6760 94 200 199 198 211
6761 95 200 199 212 211
6762 96 200 199 212 213
6763 97 212 199 200 213
6764 1 211 212 225 238
6765 1 213 212 225 238
6766 1 199 212 225 224
6767 1 199 212 225 226
6768 1 199 212 225 238
6769 33 211 212 213 214
6770 78 211 212 213 226
6771 79 211 212 225 224
6772 80 211 212 225 226
6773 81 213 212 211 224
6774 82 213 212 225 224
6775 83 213 212 225 226
6776 84 225 212 213 226
6777 211 199 212 211 210
6778 212 199 212 211 224
6779 213 199 212 213 214
6780 214 199 212 213 226
6781 215 199 212 213 200
6782 1 191 192 205 218
6783 1 193 192 191 204
6784 1 193 192 205 218
6785 1 179 192 191 204
6786 1 179 192 205 204
6787 1 179 192 205 206
6788 1 179 192 205 218
6789 33 191 192 193 194
6790 98 191 192 193 206
6791 99 191 192 205 204
6792 100 191 192 205 206
6793 101 193 192 205 204
6794 102 193 192 205 206
6795 103 205 192 193 206
6796 228 179 192 191 190
6797 229 179 192 193 194
6798 230 179 192 193 206
6799 231 179 192 193 180
6800 1 187 200 213 212
6801 1 187 200 213 214
6802 1 187 200 213 226
6803 1 199 200 213 226
6804 1 201 200 213 226
6805 106 199 200 201 202
6806 189 187 200 199 198
6807 190 187 200 199 212
6808 191 187 200 201 202
6809 192 187 200 201 188
6810 193 187 200 201 214
6811 194 199 200 201 214
6812 195 199 200 213 212
6813 196 199 200 213 214
6814 197 201 200 199 212
6815 198 201 200 213 212
6816 199 201 200 213 214
6817 200 213 200 201 214
6818 1 188 201 214 213
6819 1 188 201 214 215
6820 1 188 201 214 227
6821 1 200 201 214 227
6822 1 202 201 214 227
6823 151 188 201 200 199
6824 152 188 201 200 213
6825 153 188 201 202 203
6826 154 188 201 202 189
6827 155 188 201 202 215
6828 156 200 201 202 203
6829 157 200 201 202 215
6830 158 200 201 214 213
6831 159 200 201 214 215
6832 160 202 201 200 213
6833 161 202 201 214 213
6834 162 202 201 214 215
6835 163 214 201 202 215
6836 1 190 203 204 191
6837 1 190 203 216 215
6838 1 190 203 216 217
6839 1 190 203 216 229
6840 1 202 203 216 229
6841 1 204 203 216 229
6842 90 202 203 204 205
6843 131 190 203 202 201
6844 132 190 203 202 215
6845 133 190 203 204 205
6846 134 190 203 204 217
6847 135 202 203 204 217
6848 136 202 203 216 215
6849 137 202 203 216 217
6850 138 204 203 202 215
6851 139 204 203 216 215
6852 140 204 203 216 217
6853 141 216 203 204 217
6854 1 190 191 204 203
6855 1 190 191 204 205
6856 1 190 191 204 217
6857 1 192 191 204 203
6858 1 192 191 204 205
6859 1 192 191 204 217
6860 1 204 191 192 205
6861 1 178 191 204 203
6862 1 178 191 204 205
6863 1 178 191 204 217
6864 12 190 191 192 193
6865 104 190 191 192 205
6866 105 192 191 190 203
6867 232 178 191 190 189
6868 233 178 191 190 203
6869 234 178 191 192 193
6870 235 178 191 192 205
6871 236 178 191 192 179
6872 1 191 204 203 202
6873 1 191 204 203 216
6874 1 191 204 205 206
6875 1 191 204 205 192
6876 1 191 204 205 218
6877 1 191 204 217 216
6878 1 191 204 217 218
6879 1 191 204 217 230
6880 1 203 204 217 230
6881 1 205 204 217 230
6882 106 203 204 205 206
6883 107 203 204 205 218
6884 108 203 204 217 216
6885 109 203 204 217 218
6886 110 205 204 203 216
6887 111 205 204 217 216
6888 112 205 204 217 218
6889 113 217 204 205 218
6890 1 189 202 215 214
6891 1 189 202 215 216
6892 1 189 202 215 228
6893 1 201 202 215 228
6894 1 203 202 215 228
6895 70 201 202 203 204
6896 164 189 202 201 200
6897 165 189 202 201 214
6898 166 189 202 203 204
6899 167 189 202 203 190
6900 168 189 202 203 216
6901 169 201 202 203 216
6902 170 201 202 215 214
6903 171 201 202 215 216
6904 172 203 202 201 214
6905 173 203 202 215 214
6906 174 203 202 215 216
6907 175 215 202 203 216
6908 1 212 225 238 237
6909 1 212 225 238 239
6910 1 212 225 238 251
6911 1 224 225 238 251
6912 1 226 225 238 251
6913 85 212 225 224 223
6914 86 212 225 224 237
6915 87 212 225 226 227
6916 88 212 225 226 213
6917 89 212 225 226 239
6918 90 224 225 226 227
6919 91 224 225 226 239
6920 92 224 225 238 237
6921 93 224 225 238 239
6922 94 226 225 224 237
6923 95 226 225 238 237
6924 96 226 225 238 239
6925 97 238 225 226 239
6926 1 217 218 231 244
6927 1 219 218 217 230
6928 1 219 218 231 244
6929 1 205 218 217 230
6930 1 205 218 231 230
6931 1 205 218 231 232
6932 1 205 218 231 244
6933 33 217 218 219 220
6934 98 217 218 219 232
6935 99 217 218 231 230
6936 100 217 218 231 232
6937 101 219 218 231 230
6938 102 219 218 231 232
6939 103 231 218 219 232
6940 228 205 218 217 216
6941 229 205 218 219 220
6942 230 205 218 219 232
6943 231 205 218 219 206
6944 1 192 205 218 217
6945 1 192 205 218 219
6946 1 192 205 218 231
6947 1 204 205 218 231
6948 1 206 205 218 231
6949 156 204 205 206 207
6950 216 192 205 204 203
6951 217 192 205 204 217
6952 218 192 205 206 207
6953 219 192 205 206 193
6954 220 192 205 206 219
6955 221 204 205 206 219
6956 222 204 205 218 217
6957 223 204 205 218 219
6958 224 206 205 204 217
6959 225 206 205 218 217
6960 226 206 205 218 219
6961 227 218 205 206 219
6962 1 213 226 239 238
6963 1 213 226 239 240
6964 1 213 226 239 252
6965 1 225 226 239 252
6966 1 227 226 239 252
6967 106 225 226 227 228
6968 189 213 226 225 224
6969 190 213 226 225 238
6970 191 213 226 227 228
6971 192 213 226 227 214
6972 193 213 226 227 240
6973 194 225 226 227 240
6974 195 225 226 239 238
6975 196 225 226 239 240
6976 197 227 226 225 238
6977 198 227 226 239 238
6978 199 227 226 239 240
6979 200 239 226 227 240
6980 1 212 213 226 239
6981 1 214 213 226 239
6982 1 200 213 226 225
6983 1 200 213 226 227
6984 1 200 213 226 239
6985 20 212 213 214 215
6986 58 212 213 214 227
6987 59 212 213 226 225
6988 60 212 213 226 227
6989 61 214 213 212 225
6990 62 214 213 226 225
6991 63 214 213 226 227
6992 64 226 213 214 227
6993 201 200 213 212 211
6994 202 200 213 212 225
6995 203 200 213 214 215
6996 204 200 213 214 227
6997 205 200 213 214 201
6998 1 213 214 227 240
6999 1 215 214 227 240
7000 1 201 214 227 226
7001 1 201 214 227 228
7002 1 201 214 227 240
7003 12 213 214 215 216
7004 26 213 214 215 228
7005 27 213 214 227 226
7006 28 213 214 227 228
7007 29 215 214 213 226
7008 30 215 214 227 226
7009 31 215 214 227 228
7010 32 227 214 215 228
7011 283 201 214 213 212
7012 284 201 214 213 226
7013 285 201 214 215 216
7014 286 201 214 215 228
7015 287 201 214 215 202
7016 1 215 216 217 230
7017 1 215 216 229 242
7018 1 217 216 229 242
7019 1 229 216 217 230
7020 1 203 216 217 230
7021 1 203 216 229 228
7022 1 203 216 229 230
7023 1 203 216 229 242
7024 20 215 216 217 218
7025 21 215 216 229 228
7026 22 215 216 229 230
7027 23 217 216 215 228
7028 24 217 216 229 228
7029 25 217 216 229 230
7030 264 203 216 215 214
7031 265 203 216 215 228
7032 266 203 216 217 218
7033 267 203 216 217 204
7034 1 216 217 230 229
7035 1 216 217 230 231
7036 1 216 217 230 243
7037 1 218 217 230 229
7038 1 218 217 230 231
7039 1 218 217 230 243
7040 1 230 217 218 231
7041 1 204 217 230 229
7042 1 204 217 230 231
7043 1 204 217 230 243
7044 12 216 217 218 219
7045 104 216 217 218 231
7046 105 218 217 216 229
7047 232 204 217 216 215
7048 233 204 217 216 229
7049 234 204 217 218 219
7050 235 204 217 218 231
7051 236 204 217 218 205
7052 1 214 215 228 241
7053 1 216 215 228 241
7054 1 202 215 228 227
7055 1 202 215 228 229
7056 1 202 215 228 241
7057 33 214 215 216 217
7058 34 214 215 216 229
7059 35 214 215 228 227
7060 36 214 215 228 229
7061 37 216 215 214 227
7062 38 216 215 228 227
7063 39 216 215 228 229
7064 40 228 215 216 229
7065 288 202 215 214 213
7066 289 202 215 214 227
7067 290 202 215 216 217
7068 291 202 215 216 229
7069 292 202 215 216 203
7070 1 238 239 252 265
7071 1 240 239 252 265
7072 1 226 239 252 251
7073 1 226 239 252 253
7074 1 226 239 252 265
7075 20 238 239 240 241
7076 58 238 239 240 253
7077 59 238 239 252 251
7078 60 238 239 252 253
7079 61 240 239 238 251
7080 62 240 239 252 251
7081 63 240 239 252 253
7082 64 252 239 240 253
7083 201 226 239 238 237
7084 202 226 239 238 251
7085 203 226 239 240 241
7086 204 226 239 240 253
7087 205 226 239 240 227
7088 1 219 232 245 244
7089 1 219 232 245 246
7090 1 219 232 245 258
7091 1 231 232 245 258
7092 1 233 232 245 258
7093 251 219 232 231 230
7094 252 219 232 231 244
7095 253 219 232 233 234
7096 254 219 232 233 220
7097 255 219 232 233 246
7098 256 231 232 233 234
7099 257 231 232 233 246
7100 258 231 232 245 244
7101 259 231 232 245 246
7102 260 233 232 231 244
7103 261 233 232 245 244
7104 262 233 232 245 246
7105 263 245 232 233 246
7106 1 214 227 240 239
7107 1 214 227 240 241
7108 1 214 227 240 253
7109 1 226 227 240 253
7110 1 228 227 240 253
7111 151 214 227 226 225
7112 152 214 227 226 239
7113 153 214 227 228 229
7114 154 214 227 228 215
7115 155 214 227 228 241
7116 156 226 227 228 229
7117 157 226 227 228 241
7118 158 226 227 240 239
7119 159 226 227 240 241
7120 160 228 227 226 239
7121 161 228 227 240 239
7122 162 228 227 240 241
7123 163 240 227 228 241
7124 1 239 240 253 266
7125 1 241 240 253 266
7126 1 227 240 253 252
7127 1 227 240 253 254
7128 1 227 240 253 266
7129 12 239 240 241 242
7130 26 239 240 241 254
7131 27 239 240 253 252
7132 28 239 240 253 254
7133 29 241 240 239 252
7134 30 241 240 253 252
7135 31 241 240 253 254
7136 32 253 240 241 254
7137 283 227 240 239 238
7138 284 227 240 239 252
7139 285 227 240 241 242
7140 286 227 240 241 254
7141 287 227 240 241 228
7142 1 215 228 241 240
7143 1 215 228 241 242
7144 1 215 228 241 254
7145 1 227 228 241 254
7146 1 229 228 241 254
7147 70 227 228 229 230
7148 164 215 228 227 226
7149 165 215 228 227 240
7150 166 215 228 229 230
7151 167 215 228 229 216
7152 168 215 228 229 242
7153 169 227 228 229 242
7154 170 227 228 241 240
7155 171 227 228 241 242
7156 172 229 228 227 240
7157 173 229 228 241 240
7158 174 229 228 241 242
7159 175 241 228 229 242
7160 1 216 229 230 217
7161 1 216 229 242 241
7162 1 216 229 242 243
7163 1 216 229 242 255
7164 1 228 229 242 255
7165 1 230 229 242 255
7166 90 228 229 230 231
7167 131 216 229 228 227
7168 132 216 229 228 241
7169 133 216 229 230 231
7170 134 216 229 230 243
7171 135 228 229 230 243
7172 136 228 229 242 241
7173 137 228 229 242 243
7174 138 230 229 228 241
7175 139 230 229 242 241
7176 140 230 229 242 243
7177 141 242 229 230 243
7178 1 217 230 229 228
7179 1 217 230 229 242
7180 1 217 230 231 232
7181 1 217 230 231 218
7182 1 217 230 231 244
7183 1 217 230 243 242
7184 1 217 230 243 244
7185 1 217 230 243 256
7186 1 229 230 243 256
7187 1 231 230 243 256
7188 106 229 230 231 232
7189 107 229 230 231 244
7190 108 229 230 243 242
7191 109 229 230 243 244
7192 110 231 230 229 242
7193 111 231 230 243 242
7194 112 231 230 243 244
7195 113 243 230 231 244
7196 1 218 231 244 243
7197 1 218 231 244 245
7198 1 218 231 244 257
7199 1 230 231 244 257
7200 1 232 231 244 257
7201 156 230 231 232 233
7202 216 218 231 230 229
7203 217 218 231 230 243
7204 218 218 231 232 233
7205 219 218 231 232 219
7206 220 218 231 232 245
7207 221 230 231 232 245
7208 222 230 231 244 243
7209 223 230 231 244 245
7210 224 232 231 230 243
7211 225 232 231 244 243
7212 226 232 231 244 245
7213 227 244 231 232 245
7214 1 239 252 265 264
7215 1 239 252 265 266
7216 1 239 252 265 278
7217 1 251 252 265 278
7218 1 253 252 265 278
7219 106 251 252 253 254
7220 189 239 252 251 250
7221 190 239 252 251 264
7222 191 239 252 253 254
7223 192 239 252 253 240
7224 193 239 252 253 266
7225 194 251 252 253 266
7226 195 251 252 265 264
7227 196 251 252 265 266
7228 197 253 252 251 264
7229 198 253 252 265 264
7230 199 253 252 265 266
7231 200 265 252 253 266
7232 1 244 245 258 271
7233 1 246 245 258 271
7234 1 232 245 258 257
7235 1 232 245 258 259
7236 1 232 245 258 271
7237 123 244 245 246 247
7238 124 244 245 246 259
7239 125 244 245 258 257
7240 126 244 245 258 259
7241 127 246 245 244 257
7242 128 246 245 258 257
7243 129 246 245 258 259
7244 130 258 245 246 259
7245 304 232 245 244 243
7246 305 232 245 244 257
7247 306 232 245 246 247
7248 307 232 245 246 259
7249 308 232 245 246 233
7250 1 240 253 266 265
7251 1 240 253 266 267
7252 1 240 253 266 279
7253 1 252 253 266 279
7254 1 254 253 266 279
7255 151 240 253 252 251
7256 152 240 253 252 265
7257 153 240 253 254 255
7258 154 240 253 254 241
7259 155 240 253 254 267
7260 156 252 253 254 255
7261 157 252 253 254 267
7262 158 252 253 266 265
7263 159 252 253 266 267
7264 160 254 253 252 265
7265 161 254 253 266 265
7266 162 254 253 266 267
7267 163 266 253 254 267
7268 1 241 254 267 266
7269 1 241 254 267 268
7270 1 241 254 267 280
7271 1 253 254 267 280
7272 1 255 254 267 280
7273 70 253 254 255 256
7274 164 241 254 253 252
7275 165 241 254 253 266
7276 166 241 254 255 256
7277 167 241 254 255 242
7278 168 241 254 255 268
7279 169 253 254 255 268
7280 170 253 254 267 266
7281 171 253 254 267 268
7282 172 255 254 253 266
7283 173 255 254 267 266
7284 174 255 254 267 268
7285 175 267 254 255 268
7286 1 240 241 254 267
7287 1 242 241 254 267
7288 1 228 241 254 253
7289 1 228 241 254 255
7290 1 228 241 254 267
7291 33 240 241 242 243
7292 34 240 241 242 255
7293 35 240 241 254 253
7294 36 240 241 254 255
7295 37 242 241 240 253
7296 38 242 241 254 253
7297 39 242 241 254 255
7298 40 254 241 242 255
7299 288 228 241 240 239
7300 289 228 241 240 253
7301 290 228 241 242 243
7302 291 228 241 242 255
7303 292 228 241 242 229
7304 1 242 243 256 255
7305 1 242 243 256 257
7306 1 242 243 256 269
7307 1 244 243 256 255
7308 1 244 243 256 257
7309 1 244 243 256 269
7310 1 256 243 244 257
7311 1 230 243 256 255
7312 1 230 243 256 257
7313 1 230 243 256 269
7314 12 242 243 244 245
7315 104 242 243 244 257
7316 105 244 243 242 255
7317 232 230 243 242 241
7318 233 230 243 242 255
7319 234 230 243 244 245
7320 235 230 243 244 257
7321 236 230 243 244 231
7322 1 243 244 257 270
7323 1 245 244 243 256
7324 1 245 244 257 270
7325 1 231 244 243 256
7326 1 231 244 257 256
7327 1 231 244 257 258
7328 1 231 244 257 270
7329 33 243 244 245 246
7330 98 243 244 245 258
7331 99 243 244 257 256
7332 100 243 244 257 258
7333 101 245 244 257 256
7334 102 245 244 257 258
7335 103 257 244 245 258
7336 228 231 244 243 242
7337 229 231 244 245 246
7338 230 231 244 245 258
7339 231 231 244 245 232
7340 1 241 242 243 256
7341 1 241 242 255 268
7342 1 243 242 255 268
7343 1 255 242 243 256
7344 1 229 242 243 256
7345 1 229 242 255 254
7346 1 229 242 255 256
7347 1 229 242 255 268
7348 20 241 242 243 244
7349 21 241 242 255 254
7350 22 241 242 255 256
7351 23 243 242 241 254
7352 24 243 242 255 254
7353 25 243 242 255 256
7354 264 229 242 241 240
7355 265 229 242 241 254
7356 266 229 242 243 244
7357 267 229 242 243 230
7358 1 242 255 256 243
7359 1 242 255 268 267
7360 1 242 255 268 269
7361 1 242 255 268 281
7362 1 254 255 268 281
7363 1 256 255 268 281
7364 90 254 255 256 257
7365 131 242 255 254 253
7366 132 242 255 254 267
7367 133 242 255 256 257
7368 134 242 255 256 269
7369 135 254 255 256 269
7370 136 254 255 268 267
7371 137 254 255 268 269
7372 138 256 255 254 267
7373 139 256 255 268 267
7374 140 256 255 268 269
7375 141 268 255 256 269
7376 1 264 265 278 291
7377 1 266 265 278 291
7378 1 252 265 278 277
7379 1 252 265 278 279
7380 1 252 265 278 291
7381 20 264 265 266 267
7382 58 264 265 266 279
7383 59 264 265 278 277
7384 60 264 265 278 279
7385 61 266 265 264 277
7386 62 266 265 278 277
7387 63 266 265 278 279
7388 64 278 265 266 279
7389 201 252 265 264 263
7390 202 252 265 264 277
7391 203 252 265 266 267
7392 204 252 265 266 279
7393 205 252 265 266 253
7394 1 245 258 271 270
7395 1 245 258 271 272
7396 1 245 258 271 284
7397 1 257 258 271 284
7398 1 259 258 271 284
7399 251 245 258 257 256
7400 252 245 258 257 270
7401 253 245 258 259 260
7402 254 245 258 259 246
7403 255 245 258 259 272
7404 256 257 258 259 260
7405 257 257 258 259 272
7406 258 257 258 271 270
7407 259 257 258 271 272
7408 260 259 258 257 270
7409 261 259 258 271 270
7410 262 259 258 271 272
7411 263 271 258 259 272
7412 1 265 266 279 292
7413 1 267 266 279 292
7414 1 253 266 279 278
7415 1 253 266 279 280
7416 1 253 266 279 292
7417 12 265 266 267 268
7418 26 265 266 267 280
7419 27 265 266 279 278
7420 28 265 266 279 280
7421 29 267 266 265 278
7422 30 267 266 279 278
7423 31 267 266 279 280
7424 32 279 266 267 280
7425 283 253 266 265 264
7426 284 253 266 265 278
7427 285 253 266 267 268
7428 286 253 266 267 280
7429 287 253 266 267 254
7430 1 266 267 280 293
7431 1 268 267 280 293
7432 1 254 267 280 279
7433 1 254 267 280 281
7434 1 254 267 280 293
7435 33 266 267 268 269
7436 34 266 267 268 281
7437 35 266 267 280 279
7438 36 266 267 280 281
7439 37 268 267 266 279
7440 38 268 267 280 279
7441 39 268 267 280 281
7442 40 280 267 268 281
7443 288 254 267 266 265
7444 289 254 267 266 279
7445 290 254 267 268 269
7446 291 254 267 268 281
7447 292 254 267 268 255
7448 1 267 268 269 282
7449 1 267 268 281 294
7450 1 269 268 281 294
7451 1 281 268 269 282
7452 1 255 268 269 282
7453 1 255 268 281 280
7454 1 255 268 281 282
7455 1 255 268 281 294
7456 20 267 268 269 270
7457 21 267 268 281 280
7458 22 267 268 281 282
7459 23 269 268 267 280
7460 24 269 268 281 280
7461 25 269 268 281 282
7462 264 255 268 267 266
7463 265 255 268 267 280
7464 266 255 268 269 270
7465 267 255 268 269 256
7466 1 243 256 255 254
7467 1 243 256 255 268
7468 1 243 256 257 258
7469 1 243 256 257 244
7470 1 243 256 257 270
7471 1 243 256 269 268
7472 1 243 256 269 270
7473 1 243 256 269 282
7474 1 255 256 269 282
7475 1 257 256 269 282
7476 106 255 256 257 258
7477 107 255 256 257 270
7478 108 255 256 269 268
7479 109 255 256 269 270
7480 110 257 256 255 268
7481 111 257 256 269 268
7482 112 257 256 269 270
7483 113 269 256 257 270
7484 1 268 269 282 281
7485 1 268 269 282 283
7486 1 268 269 282 295
7487 1 270 269 282 281
7488 1 270 269 282 283
7489 1 270 269 282 295
7490 1 282 269 270 283
7491 1 256 269 282 281
7492 1 256 269 282 283
7493 1 256 269 282 295
7494 12 268 269 270 271
7495 104 268 269 270 283
7496 105 270 269 268 281
7497 232 256 269 268 267
7498 233 256 269 268 281
7499 234 256 269 270 271
7500 235 256 269 270 283
7501 236 256 269 270 257
7502 1 244 257 270 269
7503 1 244 257 270 271
7504 1 244 257 270 283
7505 1 256 257 270 283
7506 1 258 257 270 283
7507 156 256 257 258 259
7508 216 244 257 256 255
7509 217 244 257 256 269
7510 218 244 257 258 259
7511 219 244 257 258 245
7512 220 244 257 258 271
7513 221 256 257 258 271
7514 222 256 257 270 269
7515 223 256 257 270 271
7516 224 258 257 256 269
7517 225 258 257 270 269
7518 226 258 257 270 271
7519 227 270 257 258 271
7520 1 266 279 292 291
7521 1 266 279 292 293
7522 1 266 279 292 305
7523 1 278 279 292 305
7524 1 280 279 292 305
7525 151 266 279 278 277
7526 152 266 279 278 291
7527 153 266 279 280 281
7528 154 266 279 280 267
7529 155 266 279 280 293
7530 156 278 279 280 281
7531 157 278 279 280 293
7532 158 278 279 292 291
7533 159 278 279 292 293
7534 160 280 279 278 291
7535 161 280 279 292 291
7536 162 280 279 292 293
7537 163 292 279 280 293
7538 1 265 278 291 290
7539 1 265 278 291 292
7540 1 265 278 291 304
7541 1 277 278 291 304
7542 1 279 278 291 304
7543 106 277 278 279 280
7544 189 265 278 277 276
7545 190 265 278 277 290
7546 191 265 278 279 280
7547 192 265 278 279 266
7548 193 265 278 279 292
7549 194 277 278 279 292
7550 195 277 278 291 290
7551 196 277 278 291 292
7552 197 279 278 277 290
7553 198 279 278 291 290
7554 199 279 278 291 292
7555 200 291 278 279 292
7556 1 270 271 284 297
7557 1 272 271 284 297
7558 1 258 271 284 283
7559 1 258 271 284 285
7560 1 258 271 284 297
7561 123 270 271 272 273
7562 124 270 271 272 285
7563 125 270 271 284 283
7564 126 270 271 284 285
7565 127 272 271 270 283
7566 128 272 271 284 283
7567 129 272 271 284 285
7568 130 284 271 272 285
7569 304 258 271 270 269
7570 305 258 271 270 283
7571 306 258 271 272 273
7572 307 258 271 272 285
7573 308 258 271 272 259
7574 1 271 272 285 298
7575 1 273 272 285 298
7576 1 259 272 285 284
7577 1 259 272 285 286
7578 1 259 272 285 298
7579 114 271 272 273 286
7580 115 271 272 273 300
7581 116 271 272 285 284
7582 117 271 272 285 286
7583 118 273 272 271 284
7584 119 273 272 285 284
7585 120 273 272 285 286
7586 121 285 272 273 286
7587 122 285 272 273 300
7588 299 259 272 271 270
7589 300 259 272 271 284
7590 301 259 272 273 286
7591 302 259 272 273 260
7592 303 259 272 273 300
7593 1 267 280 293 292
7594 1 267 280 293 294
7595 1 267 280 293 306
7596 1 279 280 293 306
7597 1 281 280 293 306
7598 70 279 280 281 282
7599 164 267 280 279 278
7600 165 267 280 279 292
7601 166 267 280 281 282
7602 167 267 280 281 268
7603 168 267 280 281 294
7604 169 279 280 281 294
7605 170 279 280 293 292
7606 171 279 280 293 294
7607 172 281 280 279 292
7608 173 281 280 293 292
7609 174 281 280 293 294
7610 175 293 280 281 294
7611 1 268 281 282 269
7612 1 268 281 294 293
7613 1 268 281 294 295
7614 1 268 281 294 307
7615 1 280 281 294 307
7616 1 282 281 294 307
7617 90 280 281 282 283
7618 131 268 281 280 279
7619 132 268 281 280 293
7620 133 268 281 282 283
7621 134 268 281 282 295
7622 135 280 281 282 295
7623 136 280 281 294 293
7624 137 280 281 294 295
7625 138 282 281 280 293
7626 139 282 281 294 293
7627 140 282 281 294 295
7628 141 294 281 282 295
7629 1 270 283 296 295
7630 1 270 283 296 297
7631 1 270 283 296 309
7632 1 282 283 296 309
7633 1 284 283 296 309
7634 156 282 283 284 285
7635 216 270 283 282 281
7636 217 270 283 282 295
7637 218 270 283 284 285
7638 219 270 283 284 271
7639 220 270 283 284 297
7640 221 282 283 284 297
7641 222 282 283 296 295
7642 223 282 283 296 297
7643 224 284 283 282 295
7644 225 284 283 296 295
7645 226 284 283 296 297
7646 227 296 283 284 297
7647 1 269 270 283 296
7648 1 271 270 269 282
7649 1 271 270 283 296
7650 1 257 270 269 282
7651 1 257 270 283 282
7652 1 257 270 283 284
7653 1 257 270 283 296
7654 33 269 270 271 272
7655 98 269 270 271 284
7656 99 269 270 283 282
7657 100 269 270 283 284
7658 101 271 270 283 282
7659 102 271 270 283 284
7660 103 283 270 271 284
7661 228 257 270 269 268
7662 229 257 270 271 272
7663 230 257 270 271 284
7664 231 257 270 271 258
7665 1 269 282 281 280
7666 1 269 282 281 294
7667 1 269 282 283 284
7668 1 269 282 283 270
7669 1 269 282 283 296
7670 1 269 282 295 294
7671 1 269 282 295 296
7672 1 269 282 295 308
7673 1 281 282 295 308
7674 1 283 282 295 308
7675 106 281 282 283 284
7676 107 281 282 283 296
7677 108 281 282 295 294
7678 109 281 282 295 296
7679 110 283 282 281 294
7680 111 283 282 295 294
7681 112 283 282 295 296
7682 113 295 282 283 296
7683 1 292 305 318 317
7684 1 292 305 318 319
7685 1 292 305 318 331
7686 1 304 305 318 331
7687 1 306 305 318 331
7688 151 292 305 304 303
7689 152 292 305 304 317
7690 153 292 305 306 307
7691 154 292 305 306 293
7692 155 292 305 306 319
7693 156 304 305 306 307
7694 157 304 305 306 319
7695 158 304 305 318 317
7696 159 304 305 318 319
7697 160 306 305 304 317
7698 161 306 305 318 317
7699 162 306 305 318 319
7700 163 318 305 306 319
7701 1 291 292 305 318
7702 1 293 292 305 318
7703 1 279 292 305 304
7704 1 279 292 305 306
7705 1 279 292 305 318
7706 12 291 292 293 294
7707 26 291 292 293 306
7708 27 291 292 305 304
7709 28 291 292 305 306
7710 29 293 292 291 304
7711 30 293 292 305 304
7712 31 293 292 305 306
7713 32 305 292 293 306
7714 283 279 292 291 290
7715 284 279 292 291 304
7716 285 279 292 293 294
7717 286 279 292 293 306
7718 287 279 292 293 280
7719 1 272 285 298 297
7720 1 272 285 298 299
7721 1 272 285 298 311
7722 1 284 285 298 311
7723 1 286 285 298 311
7724 237 272 285 284 283
7725 238 272 285 284 297
7726 239 272 285 286 273
7727 240 272 285 286 299
7728 241 272 285 286 313
7729 242 284 285 286 299
7730 243 284 285 286 313
7731 244 284 285 298 297
7732 245 284 285 298 299
7733 246 286 285 284 297
7734 247 286 285 298 297
7735 248 286 285 298 299
7736 249 298 285 286 299
7737 250 298 285 286 313
7738 1 292 293 306 319
7739 1 294 293 306 319
7740 1 280 293 306 305
7741 1 280 293 306 307
7742 1 280 293 306 319
7743 33 292 293 294 295
7744 34 292 293 294 307
7745 35 292 293 306 305
7746 36 292 293 306 307
7747 37 294 293 292 305
7748 38 294 293 306 305
7749 39 294 293 306 307
7750 40 306 293 294 307
7751 288 280 293 292 291
7752 289 280 293 292 305
7753 290 280 293 294 295
7754 291 280 293 294 307
7755 292 280 293 294 281
7756 1 293 294 295 308
7757 1 293 294 307 320
7758 1 295 294 307 320
7759 1 307 294 295 308
7760 1 281 294 295 308
7761 1 281 294 307 306
7762 1 281 294 307 308
7763 1 281 294 307 320
7764 20 293 294 295 296
7765 21 293 294 307 306
7766 22 293 294 307 308
7767 23 295 294 293 306
7768 24 295 294 307 306
7769 25 295 294 307 308
7770 264 281 294 293 292
7771 265 281 294 293 306
7772 266 281 294 295 296
7773 267 281 294 295 282
7774 1 295 296 309 322
7775 1 297 296 295 308
7776 1 297 296 309 322
7777 1 283 296 295 308
7778 1 283 296 309 308
7779 1 283 296 309 310
7780 1 283 296 309 322
7781 33 295 296 297 298
7782 98 295 296 297 310
7783 99 295 296 309 308
7784 100 295 296 309 310
7785 101 297 296 309 308
7786 102 297 296 309 310
7787 103 309 296 297 310
7788 228 283 296 295 294
7789 229 283 296 297 298
7790 230 283 296 297 310
7791 231 283 296 297 284
7792 1 271 284 297 296
7793 1 271 284 297 298
7794 1 271 284 297 310
7795 1 283 284 297 310
7796 1 285 284 297 310
7797 251 271 284 283 282
7798 252 271 284 283 296
7799 253 271 284 285 286
7800 254 271 284 285 272
7801 255 271 284 285 298
7802 256 283 284 285 286
7803 257 283 284 285 298
7804 258 283 284 297 296
7805 259 283 284 297 298
7806 260 285 284 283 296
7807 261 285 284 297 296
7808 262 285 284 297 298
7809 263 297 284 285 298
7810 1 296 297 310 323
7811 1 298 297 310 323
7812 1 284 297 310 309
7813 1 284 297 310 311
7814 1 284 297 310 323
7815 123 296 297 298 299
7816 124 296 297 298 311
7817 125 296 297 310 309
7818 126 296 297 310 311
7819 127 298 297 296 309
7820 128 298 297 310 309
7821 129 298 297 310 311
7822 130 310 297 298 311
7823 304 284 297 296 295
7824 305 284 297 296 309
7825 306 284 297 298 299
7826 307 284 297 298 311
7827 308 284 297 298 285
7828 1 294 295 308 307
7829 1 294 295 308 309
7830 1 294 295 308 321
7831 1 296 295 308 307
7832 1 296 295 308 309
7833 1 296 295 308 321
7834 1 308 295 296 309
7835 1 282 295 308 307
7836 1 282 295 308 309
7837 1 282 295 308 321
7838 12 294 295 296 297
7839 104 294 295 296 309
7840 105 296 295 294 307
7841 232 282 295 294 293
7842 233 282 295 294 307
7843 234 282 295 296 297
7844 235 282 295 296 309
7845 236 282 295 296 283
7846 1 317 318 331 344
7847 1 319 318 331 344
7848 1 305 318 331 330
7849 1 305 318 331 332
7850 1 305 318 331 344
7851 12 317 318 319 320
7852 26 317 318 319 332
7853 27 317 318 331 330
7854 28 317 318 331 332
7855 29 319 318 317 330
7856 30 319 318 331 330
7857 31 319 318 331 332
7858 32 331 318 319 332
7859 283 305 318 317 316
7860 284 305 318 317 330
7861 285 305 318 319 320
7862 286 305 318 319 332
7863 287 305 318 319 306
7864 1 318 319 332 345
7865 1 320 319 332 345
7866 1 306 319 332 331
7867 1 306 319 332 333
7868 1 306 319 332 345
7869 33 318 319 320 321
7870 34 318 319 320 333
7871 35 318 319 332 331
7872 36 318 319 332 333
7873 37 320 319 318 331
7874 38 320 319 332 331
7875 39 320 319 332 333
7876 40 332 319 320 333
7877 288 306 319 318 317
7878 289 306 319 318 331
7879 290 306 319 320 321
7880 291 306 319 320 333
7881 292 306 319 320 307
7882 1 298 311 324 323
7883 1 298 311 324 325
7884 1 298 311 324 337
7885 1 310 311 324 337
7886 1 312 311 324 337
7887 237 298 311 310 309
7888 238 298 311 310 323
7889 239 298 311 312 299
7890 240 298 311 312 325
7891 241 298 311 312 339
7892 242 310 311 312 325
7893 243 310 311 312 339
7894 244 310 311 324 323
7895 245 310 311 324 325
7896 246 312 311 310 323
7897 247 312 311 324 323
7898 248 312 311 324 325
7899 249 324 311 312 325
7900 250 324 311 312 339
7901 1 297 298 311 324
7902 1 299 298 311 324
7903 1 285 298 311 310
7904 1 285 298 311 312
7905 1 285 298 311 324
7906 114 297 298 299 312
7907 115 297 298 299 326
7908 116 297 298 311 310
7909 117 297 298 311 312
7910 118 299 298 297 310
7911 119 299 298 311 310
7912 120 299 298 311 312
7913 121 311 298 299 312
7914 122 311 298 299 326
7915 299 285 298 297 296
7916 300 285 298 297 310
7917 301 285 298 299 312
7918 302 285 298 299 286
7919 303 285 298 299 326
7920 1 294 307 308 295
7921 1 294 307 320 319
7922 1 294 307 320 321
7923 1 294 307 320 333
7924 1 306 307 320 333
7925 1 308 307 320 333
7926 90 306 307 308 309
7927 131 294 307 306 305
7928 132 294 307 306 319
7929 133 294 307 308 309
7930 134 294 307 308 321
7931 135 306 307 308 321
7932 136 306 307 320 319
7933 137 306 307 320 321
7934 138 308 307 306 319
7935 139 308 307 320 319
7936 140 308 307 320 321
7937 141 320 307 308 321
7938 1 293 306 319 318
7939 1 293 306 319 320
7940 1 293 306 319 332
7941 1 305 306 319 332
7942 1 307 306 319 332
7943 70 305 306 307 308
7944 164 293 306 305 304
7945 165 293 306 305 318
7946 166 293 306 307 308
7947 167 293 306 307 294
7948 168 293 306 307 320
7949 169 305 306 307 320
7950 170 305 306 319 318
7951 171 305 306 319 320
7952 172 307 306 305 318
7953 173 307 306 319 318
7954 174 307 306 319 320
7955 175 319 306 307 320
7956 1 296 309 322 321
7957 1 296 309 322 323
7958 1 296 309 322 335
7959 1 308 309 322 335
7960 1 310 309 322 335
7961 156 308 309 310 311
7962 216 296 309 308 307
7963 217 296 309 308 321
7964 218 296 309 310 311
7965 219 296 309 310 297
7966 220 296 309 310 323
7967 221 308 309 310 323
7968 222 308 309 322 321
7969 223 308 309 322 323
7970 224 310 309 308 321
7971 225 310 309 322 321
7972 226 310 309 322 323
7973 227 322 309 310 323
7974 1 297 310 323 322
7975 1 297 310 323 324
7976 1 297 310 323 336
7977 1 309 310 323 336
7978 1 311 310 323 336
7979 251 297 310 309 308
7980 252 297 310 309 322
7981 253 297 310 311 312
7982 254 297 310 311 298
7983 255 297 310 311 324
7984 256 309 310 311 312
7985 257 309 310 311 324
7986 258 309 310 323 322
7987 259 309 310 323 324
7988 260 311 310 309 322
7989 261 311 310 323 322
7990 262 311 310 323 324
7991 263 323 310 311 324
7992 1 295 308 307 306
7993 1 295 308 307 320
7994 1 295 308 309 310
7995 1 295 308 309 296
7996 1 295 308 309 322
7997 1 295 308 321 320
7998 1 295 308 321 322
7999 1 295 308 321 334
8000 1 307 308 321 334
8001 1 309 308 321 334
8002 106 307 308 309 310
8003 107 307 308 309 322
8004 108 307 308 321 320
8005 109 307 308 321 322
8006 110 309 308 307 320
8007 111 309 308 321 320
8008 112 309 308 321 322
8009 113 321 308 309 322
8010 1 319 332 345 344
8011 1 319 332 345 346
8012 1 319 332 345 358
8013 1 331 332 345 358
8014 1 333 332 345 358
8015 70 331 332 333 334
8016 164 319 332 331 330
8017 165 319 332 331 344
8018 166 319 332 333 334
8019 167 319 332 333 320
8020 168 319 332 333 346
8021 169 331 332 333 346
8022 170 331 332 345 344
8023 171 331 332 345 346
8024 172 333 332 331 344
8025 173 333 332 345 344
8026 174 333 332 345 346
8027 175 345 332 333 346
8028 1 324 325 338 351
8029 1 312 325 338 337
8030 1 312 325 338 351
8031 1 312 325 338 365
8032 1 338 325 312 339
8033 142 324 325 338 337
8034 143 324 325 338 365
8035 144 324 325 352 353
8036 145 324 325 352 339
8037 146 324 325 352 365
8038 147 338 325 352 353
8039 148 338 325 352 339
8040 149 338 325 352 365
8041 150 352 325 338 365
8042 309 312 325 324 323
8043 310 312 325 324 337
8044 311 312 325 352 353
8045 312 312 325 352 339
8046 313 312 325 352 365
8047 314 324 325 312 339
8048 1 299 312 325 324
8049 1 299 312 325 338
8050 1 299 312 325 352
8051 1 311 312 325 338
8052 1 325 312 299 326
8053 268 299 312 311 310
8054 269 299 312 311 324
8055 270 299 312 339 340
8056 271 299 312 339 352
8057 272 299 312 339 326
8058 273 311 312 299 326
8059 274 311 312 325 324
8060 275 311 312 325 352
8061 276 311 312 339 340
8062 277 311 312 339 352
8063 278 311 312 339 326
8064 279 325 312 339 340
8065 280 325 312 339 352
8066 281 325 312 339 326
8067 282 339 312 325 352
8068 1 320 333 334 321
8069 1 320 333 346 345
8070 1 320 333 346 347
8071 1 320 333 346 359
8072 1 332 333 346 359
8073 1 334 333 346 359
8074 90 332 333 334 335
8075 131 320 333 332 331
8076 132 320 333 332 345
8077 133 320 333 334 335
8078 134 320 333 334 347
8079 135 332 333 334 347
8080 136 332 333 346 345
8081 137 332 333 346 347
8082 138 334 333 332 345
8083 139 334 333 346 345
8084 140 334 333 346 347
8085 141 346 333 334 347
8086 1 321 334 333 332
8087 1 321 334 333 346
8088 1 321 334 335 336
8089 1 321 334 335 322
8090 1 321 334 335 348
8091 1 321 334 347 346
8092 1 321 334 347 348
8093 1 321 334 347 360
8094 1 333 334 347 360
8095 1 335 334 347 360
8096 106 333 334 335 336
8097 107 333 334 335 348
8098 108 333 334 347 346
8099 109 333 334 347 348
8100 110 335 334 333 346
8101 111 335 334 347 346
8102 112 335 334 347 348
8103 113 347 334 335 348
8104 1 319 320 321 334
8105 1 319 320 333 346
8106 1 321 320 333 346
8107 1 333 320 321 334
8108 1 307 320 321 334
8109 1 307 320 333 332
8110 1 307 320 333 334
8111 1 307 320 333 346
8112 20 319 320 321 322
8113 21 319 320 333 332
8114 22 319 320 333 334
8115 23 321 320 319 332
8116 24 321 320 333 332
8117 25 321 320 333 334
8118 264 307 320 319 318
8119 265 307 320 319 332
8120 266 307 320 321 322
8121 267 307 320 321 308
8122 1 320 321 334 333
8123 1 320 321 334 335
8124 1 320 321 334 347
8125 1 322 321 334 333
8126 1 322 321 334 335
8127 1 322 321 334 347
8128 1 334 321 322 335
8129 1 308 321 334 333
8130 1 308 321 334 335
8131 1 308 321 334 347
8132 12 320 321 322 323
8133 104 320 321 322 335
8134 105 322 321 320 333
8135 232 308 321 320 319
8136 233 308 321 320 333
8137 234 308 321 322 323
8138 235 308 321 322 335
8139 236 308 321 322 309
8140 1 322 323 336 349
8141 1 324 323 336 349
8142 1 310 323 336 335
8143 1 310 323 336 337
8144 1 310 323 336 349
8145 123 322 323 324 325
8146 124 322 323 324 337
8147 125 322 323 336 335
8148 126 322 323 336 337
8149 127 324 323 322 335
8150 128 324 323 336 335
8151 129 324 323 336 337
8152 130 336 323 324 337
8153 304 310 323 322 321
8154 305 310 323 322 335
8155 306 310 323 324 325
8156 307 310 323 324 337
8157 308 310 323 324 311
8158 1 323 324 337 350
8159 1 325 324 337 350
8160 1 311 324 337 336
8161 1 311 324 337 338
8162 1 311 324 337 350
8163 114 323 324 325 338
8164 115 323 324 325 352
8165 116 323 324 337 336
8166 117 323 324 337 338
8167 118 325 324 323 336
8168 119 325 324 337 336
8169 120 325 324 337 338
8170 121 337 324 325 338
8171 122 337 324 325 352
8172 299 311 324 323 322
8173 300 311 324 323 336
8174 301 311 324 325 338
8175 302 311 324 325 312
8176 303 311 324 325 352
8177 1 321 322 335 348
8178 1 323 322 321 334
8179 1 323 322 335 348
8180 1 309 322 321 334
8181 1 309 322 335 334
8182 1 309 322 335 336
8183 1 309 322 335 348
8184 33 321 322 323 324
8185 98 321 322 323 336
8186 99 321 322 335 334
8187 100 321 322 335 336
8188 101 323 322 335 334
8189 102 323 322 335 336
8190 103 335 322 323 336
8191 228 309 322 321 320
[truncated: 236,551 more chars]
