# Supplementary material for: Graph prolongation convolutional networks: explicitly multiscale machine learning on graphs with applications to modeling of cytoskeleton
Source: Mach Learn Sci Technol. Author manuscript; Available in PMC 2025 Aug 11. (PMC12338120; doi:10.1088/2632-2153/abb6d2)
Supplement: Scott_Mjolsness_Code_Repo_REV [file NIHMS2040663-supplement-Scott_Mjolsness_Code_Repo_REV.zip › code_repo_REV/data_generation/tubulin.lt]

import "forcefield.lt" 

AlphaTubulinB inherits ForceField {

    create_var {$mol}
    
    write("Data Atoms") {
    # atomId molId   atomType   charge   x      y        z   
    $atom:alpha $mol:... @atom:aTB   0.0   0.000  0.0000   0.00000
    }
        
} # end AlphaTubulin

AlphaTubulin0 inherits ForceField {

    create_var {$mol}
    
    write("Data Atoms") {
    # atomId molId   atomType   charge   x      y        z   
    $atom:alpha $mol:... @atom:aT0   0.0   0.000  0.0000   0.00000
    }
        
} # end AlphaTubulin

AlphaTubulin1 inherits ForceField {

    create_var {$mol}
    
    write("Data Atoms") {
    # atomId molId   atomType   charge   x      y        z   
    $atom:alpha $mol:... @atom:aT1   0.0   0.000  0.0000   0.00000
    }
        
} # end AlphaTubulin

AlphaTubulin2 inherits ForceField {

    create_var {$mol}
    
    write("Data Atoms") {
    # atomId molId   atomType   charge   x      y        z   
    $atom:alpha $mol:... @atom:aT2   0.0   0.000  0.0000   0.00000
    }
        
} # end AlphaTubulin

AlphaTubulinF inherits ForceField {

    create_var {$mol}
    
    write("Data Atoms") {
    # atomId molId   atomType   charge   x      y        z   
    $atom:alpha $mol:... @atom:aTF   0.0   0.000  0.0000   0.00000
    }
        
} # end AlphaTubulin

BetaTubulinB inherits ForceField {

    create_var {$mol}
    
    write("Data Atoms") {
    # atomId molId   atomType   charge   x      y        z   
    $atom:beta $mol:... @atom:bTB   0.0   0.000  0.0000   0.000000
    }
        
} # end BetaTubulin

BetaTubulin0 inherits ForceField {

    create_var {$mol}
    
    write("Data Atoms") {
    # atomId molId   atomType   charge   x      y        z   
    $atom:beta $mol:... @atom:bT0   0.0   0.000  0.0000   0.000000
    }
        
} # end BetaTubulin

BetaTubulin1 inherits ForceField {

    create_var {$mol}
    
    write("Data Atoms") {
    # atomId molId   atomType   charge   x      y        z   
    $atom:beta $mol:... @atom:bT1   0.0   0.000  0.0000   0.000000
    }
        
} # end BetaTubulin

BetaTubulin2 inherits ForceField {

    create_var {$mol}
    
    write("Data Atoms") {
    # atomId molId   atomType   charge   x      y        z   
    $atom:beta $mol:... @atom:bT2   0.0   0.000  0.0000   0.000000
    }
        
} # end BetaTubulin

BetaTubulin3 inherits ForceField {

    create_var {$mol}
    
    write("Data Atoms") {
    # atomId molId   atomType   charge   x      y        z   
    $atom:beta $mol:... @atom:bT3   0.0   0.000  0.0000   0.000000
    }
        
} # end BetaTubulin

BetaTubulinF inherits ForceField {

    create_var {$mol}
    
    write("Data Atoms") {
    # atomId molId   atomType   charge   x      y        z   
    $atom:beta $mol:... @atom:bTF   0.0   0.000  0.0000   0.000000
    }
        
} # end BetaTubulin
