# Supplementary material for: Graph prolongation convolutional networks: explicitly multiscale machine learning on graphs with applications to modeling of cytoskeleton
Source: Mach Learn Sci Technol. Author manuscript; Available in PMC 2025 Aug 11. (PMC12338120; doi:10.1088/2632-2153/abb6d2)
Supplement: Scott_Mjolsness_Code_Repo_REV [file NIHMS2040663-supplement-Scott_Mjolsness_Code_Repo_REV.zip › code_repo_REV/data_generation/tubulinRing.lt]

import "forcefield.lt" 
import "tubulin.lt" 

ATRing inherits ForceField {
		tub1 = new AlphaTubulinB.rotvv(0,1,0,9.29729,-4.87959,0).move(-9.29729,4.87959,0)
		tub2 = new AlphaTubulin0.rotvv(0,1,0,5.96468,-8.64133,0).move(-5.96468,8.64133,1.15385)
		tub3 = new AlphaTubulin1.rotvv(0,1,0,1.26564,-10.4234,0).move(-1.26564,10.4234,2.30769)
		tub4 = new AlphaTubulin2.rotvv(0,1,0,-3.72335,-9.81767,0).move(3.72335,9.81767,3.46154)
		tub5 = new AlphaTubulin0.rotvv(0,1,0,-7.85936,-6.96279,0).move(7.85936,6.96279,4.61538)
		tub6 = new AlphaTubulin1.rotvv(0,1,0,-10.1949,-2.51282,0).move(10.1949,2.51282,5.76923)
		tub7 = new AlphaTubulin2.rotvv(0,1,0,-10.1949,2.51281,0).move(10.1949,-2.51281,6.92308)
		tub8 = new AlphaTubulin0.rotvv(0,1,0,-7.85936,6.96279,0).move(7.85936,-6.96279,8.07692)
		tub9 = new AlphaTubulin1.rotvv(0,1,0,-3.72335,9.81767,0).move(3.72335,-9.81767,9.23077)
		tub10 = new AlphaTubulin2.rotvv(0,1,0,1.26563,10.4234,0).move(-1.26563,-10.4234,10.3846)
		tub11 = new AlphaTubulin0.rotvv(0,1,0,5.96468,8.64133,0).move(-5.96468,-8.64133,11.5385)
		tub12 = new AlphaTubulin1.rotvv(0,1,0,9.29729,4.87959,0).move(-9.29729,-4.87959,12.6923)
		tub13 = new AlphaTubulinF.rotvv(0,1,0,10.5,0,0).move(-10.5,0,13.8462)
	
	write("Data Bonds") {
		$bond:TTtest1 @bond:IntraLatticeAA $atom:tub1/alpha $atom:tub2/alpha
		$bond:TTtest2 @bond:IntraLatticeAA $atom:tub2/alpha $atom:tub3/alpha
		$bond:TTtest3 @bond:IntraLatticeAA $atom:tub3/alpha $atom:tub4/alpha
		$bond:TTtest4 @bond:IntraLatticeAA $atom:tub4/alpha $atom:tub5/alpha
		$bond:TTtest5 @bond:IntraLatticeAA $atom:tub5/alpha $atom:tub6/alpha
		$bond:TTtest6 @bond:IntraLatticeAA $atom:tub6/alpha $atom:tub7/alpha
		$bond:TTtest7 @bond:IntraLatticeAA $atom:tub7/alpha $atom:tub8/alpha
		$bond:TTtest8 @bond:IntraLatticeAA $atom:tub8/alpha $atom:tub9/alpha
		$bond:TTtest9 @bond:IntraLatticeAA $atom:tub9/alpha $atom:tub10/alpha
		$bond:TTtest10 @bond:IntraLatticeAA $atom:tub10/alpha $atom:tub11/alpha
		$bond:TTtest11 @bond:IntraLatticeAA $atom:tub11/alpha $atom:tub12/alpha
		$bond:TTtest12 @bond:IntraLatticeAA $atom:tub12/alpha $atom:tub13/alpha
    }
	
	
} #End ATRing

BTRing inherits ForceField {
		tub1 = new BetaTubulinB.rotvv(0,1,0,9.29729,-4.87959,0).move(-9.29729,4.87959,0)
		tub2 = new BetaTubulin0.rotvv(0,1,0,5.96468,-8.64133,0).move(-5.96468,8.64133,1.15385)
		tub3 = new BetaTubulin1.rotvv(0,1,0,1.26564,-10.4234,0).move(-1.26564,10.4234,2.30769)
		tub4 = new BetaTubulin2.rotvv(0,1,0,-3.72335,-9.81767,0).move(3.72335,9.81767,3.46154)
		tub5 = new BetaTubulin3.rotvv(0,1,0,-7.85936,-6.96279,0).move(7.85936,6.96279,4.61538)
		tub6 = new BetaTubulin0.rotvv(0,1,0,-10.1949,-2.51282,0).move(10.1949,2.51282,5.76923)
		tub7 = new BetaTubulin1.rotvv(0,1,0,-10.1949,2.51281,0).move(10.1949,-2.51281,6.92308)
		tub8 = new BetaTubulin2.rotvv(0,1,0,-7.85936,6.96279,0).move(7.85936,-6.96279,8.07692)
		tub9 = new BetaTubulin3.rotvv(0,1,0,-3.72335,9.81767,0).move(3.72335,-9.81767,9.23077)
		tub10 = new BetaTubulin0.rotvv(0,1,0,1.26563,10.4234,0).move(-1.26563,-10.4234,10.3846)
		tub11 = new BetaTubulin1.rotvv(0,1,0,5.96468,8.64133,0).move(-5.96468,-8.64133,11.5385)
		tub12 = new BetaTubulin2.rotvv(0,1,0,9.29729,4.87959,0).move(-9.29729,-4.87959,12.6923)
		tub13 = new BetaTubulinF.rotvv(0,1,0,10.5,0,0).move(-10.5,0,13.8462)
	
	write("Data Bonds") {
		$bond:TTtest1 @bond:IntraLatticeBB $atom:tub1/beta $atom:tub2/beta
		$bond:TTtest2 @bond:IntraLatticeBB $atom:tub2/beta $atom:tub3/beta
		$bond:TTtest3 @bond:IntraLatticeBB $atom:tub3/beta $atom:tub4/beta
		$bond:TTtest4 @bond:IntraLatticeBB $atom:tub4/beta $atom:tub5/beta
		$bond:TTtest5 @bond:IntraLatticeBB $atom:tub5/beta $atom:tub6/beta
		$bond:TTtest6 @bond:IntraLatticeBB $atom:tub6/beta $atom:tub7/beta
		$bond:TTtest7 @bond:IntraLatticeBB $atom:tub7/beta $atom:tub8/beta
		$bond:TTtest8 @bond:IntraLatticeBB $atom:tub8/beta $atom:tub9/beta
		$bond:TTtest9 @bond:IntraLatticeBB $atom:tub9/beta $atom:tub10/beta
		$bond:TTtest10 @bond:IntraLatticeBB $atom:tub10/beta $atom:tub11/beta
		$bond:TTtest11 @bond:IntraLatticeBB $atom:tub11/beta $atom:tub12/beta
		$bond:TTtest12 @bond:IntraLatticeBB $atom:tub12/beta $atom:tub13/beta
    }
} # End BTRing

ABRing inherits ForceField {
    aring = new ATRing
    bring = new BTRing.move(0,0,5)
	
	write("Data Bonds") {
		$bond:TTtest1 @bond:InterLatticeAB $atom:aring/tub1/alpha $atom:bring/tub1/beta
		$bond:TTtest2 @bond:InterLatticeAB $atom:aring/tub2/alpha $atom:bring/tub2/beta
		$bond:TTtest3 @bond:InterLatticeAB $atom:aring/tub3/alpha $atom:bring/tub3/beta
		$bond:TTtest4 @bond:InterLatticeAB $atom:aring/tub4/alpha $atom:bring/tub4/beta
		$bond:TTtest5 @bond:InterLatticeAB $atom:aring/tub5/alpha $atom:bring/tub5/beta
		$bond:TTtest6 @bond:InterLatticeAB $atom:aring/tub6/alpha $atom:bring/tub6/beta
		$bond:TTtest7 @bond:InterLatticeAB $atom:aring/tub7/alpha $atom:bring/tub7/beta
		$bond:TTtest8 @bond:InterLatticeAB $atom:aring/tub8/alpha $atom:bring/tub8/beta
		$bond:TTtest9 @bond:InterLatticeAB $atom:aring/tub9/alpha $atom:bring/tub9/beta
		$bond:TTtest10 @bond:InterLatticeAB $atom:aring/tub10/alpha $atom:bring/tub10/beta
		$bond:TTtest11 @bond:InterLatticeAB $atom:aring/tub11/alpha $atom:bring/tub11/beta
		$bond:TTtest12 @bond:InterLatticeAB $atom:aring/tub12/alpha $atom:bring/tub12/beta
		$bond:TTtest13 @bond:InterLatticeAB $atom:aring/tub13/alpha $atom:bring/tub13/beta
    }
} # End ABRing
