# Supplementary material for: Graph prolongation convolutional networks: explicitly multiscale machine learning on graphs with applications to modeling of cytoskeleton
Source: Mach Learn Sci Technol. Author manuscript; Available in PMC 2025 Aug 11. (PMC12338120; doi:10.1088/2632-2153/abb6d2)
Supplement: Scott_Mjolsness_Code_Repo_REV [file NIHMS2040663-supplement-Scott_Mjolsness_Code_Repo_REV.zip › code_repo_REV/datagen_30x/README]

This is part of the supplementary material for the submitted IOP paper,

"Graph Prolongation Convolutional Networks".

The code in this directory generates a dataset of trajectories of a microtubule under bending load.

A tutorial of how to edit and run moltemplate and LAMMPS scripts is out of the scope of this document.

Each script is detailed below, separated by horizontal lines.

Experiments in the paper were run with:
    -LAMMPS (8 Feb 2019)
    -moltemplate.sh v2.12.9 2019-11-07
    -mpirun (Open MPI) 2.1.1
    -GNU parallel 20161222
    

ADDENDUM 07/24/2020:

This revised version of the data generation script now includes a rescaling factor of 30 in all variables with time units.
We have taken the opportunity to decrease, but not eliminate, the previous gap between our computationally tractable LAAMPS parameter settings and physiological ones, without rerunning the extensive learning algorithms, by using classical physics scaling relationships as explained below. This brings energies and forces, but not yet temperatures, into a physiological range. (Physiological temperature was originally outside the scope of this paper and remains so.) The actual energy predicted by our fine-scale model in the original manuscript's experiments is a factor of roughly 30 less than what is to be expected physiologically MT; however, our simulated trajectories are equivalent numerically to the higher-energy trajectories up to a scaling factor for all measurements involving energy, temperature, and time units as we now explain here and in an addendum to the Supplementary model file information. This is sensible both algebraically and numerically. First, the three equations
        F = m d^x/dt^2      // Newton's law
        F = - dV/dx        // Force vs. potential energy
        E_thermal = k_B T
are preserved under the transformation:
        F -> F’ = lambda F
        V —> V’ = lambda V   // potential energy terms
        E_{thermal} -> E’_{thermal} = lambda E_{thermal}
        T -> T’ = lambda T
        (m , x, k_B) —> (m’ = m, x’ = x k’_B = k_B)  // are all unchanged
        t -> t’ = lambda^{-1/2} t = t / sqrt(lambda)    // for all time quantities
where lambda is a constant multiplication factor. Second, we can verify numerically that the rescaled trajectories are identical, up to numerical error. Indeed, the Euclidean distance between corresponding monomers in rescaled vs. original simulations is within the variation that results from rerunning the original simulation with different random seeds (different seeds produced runs of the original simulation which differed from each other by a mean Euclidean distance of approximately 5x10^-5; this new code produces trajectories which are within 4x10^-5 of the originals). 


Furthermore, since part of our data processing pipeline includes normalization (meaning the input to the neural network is scaled and shifted to have unit variance), this parietal improvement in applicability doesn’t affect the main result of the paper concerning the efficiency of our proposed machine learning method. We include this argument mainly for transparency about why some measurements vary in the revised paper, and to address the reviewer's concerns that our model is not similar enough to a biological microtubules. We believe the paper, and in particular the claim that our model has applications to modelling the cytoskeleton, is now strengthened by its reproduction and new references (in the caption for Figure 2) to previous experimentally found flexural rigidity E*I (elastic modulus x beam cross section second moment of area) values.


    
_____________________________

To generate the structure files and inital data used by LAMMPS, run:

moltemplate -nocheck system.lt

_____________________________

To run a single MT bending experiment, on one core, run:

lmp_daily -var simID 5_5_out -var angle1Str 60.0 -var angle2Str 60.0 -var angle3Str 60.0 -var angle4Str 60.0 -var latBondStr 60.0 -var latSeamStr 60.0 -var longBondStr 60.0 -i run_bend_30x.in.nvt

lmp_daily is the LAMMPS executable. Each -var is followed by the name of an input command to run_bend.in.nvt, which are described below:
    simID: the name of this simulation, prepended to the output trajectory file and the 'status' file.
        Status files are initially written to with the string "FAILED". Once the simulation finishes successfully, that file is         
        overwritten with the string "SUCCESS"
    angle1Str: Strength of lattice cell acute angle constraint.
    angle2Str: Strength of lattice interior pitch angle constraint.
    angle3Str: Strength of lattice cell obtuse angle constraint.
    angle4Str: Strength of longitudinal angle constraint.
    latBondStr: Strength of lateral bond constraint.
    latSeamStr: Strength of lateral bond constraint (accross seam).
    longBondStr: Strength of longitudinal bond constraint.

See the paper for more details on these parameters.         

LAMMPS is capable of immense speedup when run on multiple cores using MPI. To run the same single experiment on multiple cores, run the same command, with:

mpirun -np X

prepended, where X is the number of processors. For this experiment, you are unlikely to see much speedup past four or eight
processors, since the runtime will then be dominated by interprocess communication. 


_____________________________

To run the exact data generation used to generate the data for the paper, run:

./all_expt_run.sh

WARNING: this will create 2 * 8^5 files, one for each combination of parameters: 
    - one status file (<1B)
    - one trajectory file (~1.3MB)
    
