# Supplementary material for: Graph prolongation convolutional networks: explicitly multiscale machine learning on graphs with applications to modeling of cytoskeleton
Source: Mach Learn Sci Technol. Author manuscript; Available in PMC 2025 Aug 11. (PMC12338120; doi:10.1088/2632-2153/abb6d2)
Supplement: Scott_Mjolsness_Code_Repo_REV [file NIHMS2040663-supplement-Scott_Mjolsness_Code_Repo_REV.zip › code_repo_REV/datagen_30x/run_bend_30x.in.nvt]

print "FAILED" file statuses/${simID}

# -- Init Section --


processors 1 1 *
comm_modify mode single cutoff 11.0 vel yes

include system.in.init

# -- Atom Definition Section --

read_data system.data

# -- Settings Section --

#variable bond1str vector [.1,.3,1.0,3.0,10.0]

include system.in.settings
bond_coeff 1 ${latSeamStr} 5.15639
bond_coeff 2 ${latBondStr} 5.15639
bond_coeff 3 ${latBondStr} 5.15639
bond_coeff 4 ${longBondStr} 5.0
bond_coeff 5 ${longBondStr} 5.0
angle_coeff 1 ${angle1Str} 77.0694
angle_coeff 2 ${angle2Str} 153.023
angle_coeff 3 ${angle1Str} 102.931
angle_coeff 4 ${angle4Str} 180
angle_coeff 5 0.0 0.


# -- Run Section --


group clamp id 1:26
group pull id 599:624

################# compute ####################################
compute dis all displace/atom
compute peratom all pe/atom

#compute st all stress/atom


timestep        0.01825741858350554
dump            d1 all custom 32000 out_traj/${simID}.lammpstrj id mol type x y z ix iy iz fx fy fz vx vy vz c_dis[1] c_dis[2] c_dis[3] c_dis[4] c_peratom
dump_modify d1 time yes

fix fxlan all langevin 0.0000001 0.0000001 912.870929175276855761616304668 48279
fix fxnve all nve

variable maxf equal -.09
variable ff equal ramp(0,v_maxf)

fix fclamp clamp setforce 0.0 0.0 0.0  
fix fpull pull addforce 0.0 v_ff 0.0


thermo_style    custom step temp pe etotal press vol epair ebond eangle edihed eimp
thermo          2500  # time interval for printing out "thermo" data

run 128000

fix fpull pull addforce 0.0 v_maxf 0.0

run 256000

print "SUCCEED" file statuses/${simID}
