# Supplementary material for: Graph prolongation convolutional networks: explicitly multiscale machine learning on graphs with applications to modeling of cytoskeleton
Source: Mach Learn Sci Technol. Author manuscript; Available in PMC 2025 Aug 11. (PMC12338120; doi:10.1088/2632-2153/abb6d2)
Supplement: Scott_Mjolsness_Code_Repo_REV [file NIHMS2040663-supplement-Scott_Mjolsness_Code_Repo_REV.zip › code_repo_REV/ensembles/README]

The scripts in this directory reproduce figure 6 of "Graph Prolongation Convolutional Networks".

train_model.py assumes the following:
-> there is a directory of LAMMPS trajectories processed by process_lammps.py
-> Python 3.7.5
-> TensorFlow 2.0.0
-> Numpy 1.17.3
-> Scipy 1.3.1
-> H5py 2.9.0
-> networkX 2.3

Make sure line 37 of train_model.py points to the correct place (the directory of h5 files output by process_lammps.py).

Run train_model.py as:

python -u train_model.py $MODEL_NAME $RSEED

where $MODEL_NAME is one of the model names from model_names.dat and RSEED is the random seed. 
rseed.dat contains the ten random seeds used for repeated trials in the paper.

train_model.py will output periodic validation scores, FLOP estimates, and wall-clock times to STDOUT; redirect these somewhere if you don't want them in the terminal.
