# Supplementary material for: Graph prolongation convolutional networks: explicitly multiscale machine learning on graphs with applications to modeling of cytoskeleton
Source: Mach Learn Sci Technol. Author manuscript; Available in PMC 2025 Aug 11. (PMC12338120; doi:10.1088/2632-2153/abb6d2)
Supplement: Scott_Mjolsness_Code_Repo_REV [file NIHMS2040663-supplement-Scott_Mjolsness_Code_Repo_REV.zip › code_repo_REV/ensembles/networkx_builder_v2.py]

import networkx as nx
import numpy as np
import tensorflow as tf
import scipy as sp
import matplotlib.pyplot as plt
import h5py

import time

import os, random

from tensorflow.keras import Sequential, Model, layers
from tensorflow.keras.layers import Conv1D, Dense
from tensorflow.keras.initializers import Constant as ConstantInit

tf.keras.backend.set_floatx('float64')

class GraphConvLayer(layers.Layer):
    def __init__(self,z,ft_out=1,act=tf.nn.relu,**kwargs):
        super(GraphConvLayer, self).__init__(**kwargs)
        self.z = tf.Variable(initial_value=z,
                         trainable=False)
        self.weights.append(self.z)
        self.act = act
        self.dlayer = Dense(ft_out, activation=self.act)
        #print(self.name, self.b.name, self.w.name, self.w.shape, self.z.shape)
        #self.name="_".join([self.z.name, self.w.name, self.b.name])

    def build(self, input_shape):
        super(GraphConvLayer, self).build(input_shape)
        self.dlayer.build(input_shape)
        zpy = self.z.numpy()
        #self.flopcost = np.count_nonzero(zpy) * np.prod(self.dlayer.kernel.shape.as_list())
        self.flopcost = (zpy.shape[0]*self.dlayer.kernel.shape.as_list()[0]) *(np.count_nonzero(zpy)+self.dlayer.kernel.shape.as_list()[1])

    def call(self,x):
        """return self.act(
            tf.matmul(
                tf.tensordot(
                    self.z,
                    inputs,
                    axes=[[1],[0]]
                ),
                self.w
            ) + self.b
        )"""
        x = self.dlayer(
            tf.tensordot(
                    self.z,
                    x,
                    axes=[[1],[0]]
                )
        )
        return x
        
class GCNModel(Model):
    def __init__(self,z, ft, act=tf.nn.relu):
        super(GCNModel, self).__init__()
        if type(ft) != list:
            ft = [ft]
        if type(z) != list:
            self.zlist = [z for i in range(len(ft))]
        else:
            self.zlist = z          
        if type(act) != list:
            self.actlist = [act for i in range(len(ft))]
        else:
            self.actlist = act
        self.convlayers = [GraphConvLayer(zz,ft_out=ff,act=aa) for (zz,ff,aa) in zip(self.zlist, ft, self.actlist)]

    def build(self,input_shape):
        super(GCNModel, self).build(input_shape)
        self.flopcost = sum([layer.flopcost for layer in self.convlayers])

    def call(self,x):
        xlist =  [x]
        for c_layer in self.convlayers:
            x = c_layer(x)
            xlist.append(x)
        
        x = tf.concat(xlist, axis=-1)
        
        return x          
        
class DenseModel(Sequential):
    def __init__(self, ft, act=tf.nn.sigmoid):
        super(DenseModel, self).__init__()
        if type(ft) != list:
            ft = [ft]         
        if type(act) != list:
            self.actlist = [act for i in range(len(ft))]
        else:
            self.actlist = act
        layers = [Dense(ff,activation=aa) for (ff,aa) in zip(ft, self.actlist)]
        for layer in layers:
            self.add(layer)
        #self._is_graph_network = True

    def build(self,input_shape):
        super(DenseModel, self).build(input_shape)
        self.flopcost = input_shape[0]*sum([np.prod(layer.kernel.shape.as_list()) for layer in self.layers])
         
        
class GCNTransposeLayer(layers.Layer):
    def call(self,x):
        return tf.transpose(x, perm=[1,0,2])
        
class ProlongLayer(layers.Layer):
    def __init__(self,P,transpose=False):
        super(ProlongLayer, self).__init__()
        if transpose:
            self.P = tf.transpose(P)
        else:
            self.P = P
        shp = self.P.shape.as_list()    
        self.flopcost = np.prod(shp)*shp[1]
        self.weights.append(P)
    
    def call(self,x):
        return tf.tensordot(
            self.P,x,[[1],[0]]
        )

def build_concat_op(ndat):
    return tf.keras.layers.Concatenate(axis=ndat['axis'])    
    
def build_gcn_op(ndat):
    return GCNModel(
        ndat['z'],
        ndat['ft'],
        act=ndat['act']
    )
    
def build_model_op(ndat):
    return ndat['model']         
    
def build_prolong_op(ndat):
    if 'transpose' in ndat.keys():
        return ProlongLayer(ndat['P'],transpose=ndat['transpose'])
    else:
        return ProlongLayer(ndat['P'])
    
def build_add_op(ndat):
    return tf.keras.layers.Add()    
    
def build_dense_op(ndat):
    print(ndat['ft'],ndat['act'])
    return Dense(ndat['ft'], activation=ndat['act'])    

def build_transpose_op(ndat):
    return GCNTransposeLayer()
        
def build_op_from_node(nodedata):
    return {
        'concat':build_concat_op,
        'gcnlayer':build_gcn_op,
        'prolonglayer':build_prolong_op,
        'add':build_add_op,
        'denselayer':build_dense_op,
        'transpose':build_transpose_op,
        'model':build_model_op
    }[nodedata['ltype']](nodedata)      
        
def build_from_nx(nxgraph):
    order = nx.topological_sort(nxgraph)
    ndata = nxgraph.nodes(data=True)
    for nodeID in order:
        node = ndata[nodeID]
        if node['ltype'] == 'input':
            node['value'] = tf.keras.Input(shape=node['shape'])
        else:
            node['op'] = build_op_from_node(node)
            pred = [ndata[nn]['value'] for nn in nxgraph.predecessors(nodeID)]
            if len(pred) == 1:
                node['value'] = node['op'](pred[0])
            else:
                node['value'] = node['op'](pred)
    all_inp = [ndata[item]['value'] for item in nxgraph.nodes if ndata[item]['ltype']=='input']
    all_out = [ndata[item]['value'] for item in nxgraph.nodes if len(list(nxgraph.successors(item)))==0]
    return Model(all_inp, all_out, name=nxgraph.graph['name'])

def get_nx_flopcost(nxgraph):
    total=0
    for node in nxgraph.nodes(data=True):
        if 'overridefcost' in node[1].keys():
            total+=node[1]['overridefcost']
        elif 'op' in node[1].keys() and hasattr(node[1]['op'],'flopcost'):
            total+=node[1]['op'].flopcost
    return total
    
def build(name,schematic=False):
    l1 = np.loadtxt('../l1.csv',delimiter=",")
    l2 = np.loadtxt('../l2.csv',delimiter=",")
    l3 = np.loadtxt('../l3.csv',delimiter=",")

    z1 = l3
    z2 = np.dot(z1, z1) 
    z4 = np.dot(z2, z2) 
    z8 = np.dot(z4, z4) 
    z16 = np.dot(z8, z8)

    p32 = np.loadtxt('../p32.csv',delimiter=",")
    p31 = np.dot(
            np.loadtxt('../p32.csv',delimiter=","),
            np.loadtxt('../p21.csv',delimiter=",")
          )
    p21 = np.loadtxt('../p21.csv',delimiter=",")

    testNX = nx.DiGraph()
    testNX.graph['name'] = name
    
    testNX.add_node('Input_1', ltype='input', shape=(624,10))
    testNX.add_node('Transpose_1', ltype='transpose')
        
    if "GPCN_3LV" in name:
    
        p32V = tf.Variable(initial_value=p32,
                             trainable=("adaptive" in name))
                             
        p21V = tf.Variable(initial_value=p21,
                             trainable=("adaptive" in name))
                             
        testNX.add_node(
            'Pmat_32_T',
            ltype='prolonglayer',
            P=p32V,transpose=True
        )
        
        testNX.add_node(
            'Pmat_21_T',
            ltype='prolonglayer',
            P=p21V,
            transpose=True
        )
        
        if "adaptive" not in name:
            testNX.nodes['Pmat_21_T']['overridefcost'] = 0   
            testNX.nodes['Pmat_32_T']['overridefcost'] = 0                        
                             
                             
        gcn3 = GCNModel(l3, [16,16,16],act=tf.nn.relu)
        testNX.add_node('gcn_3', ltype='model',model=gcn3)
        
        gcn2 = GCNModel(l2, [32,32,32],act=tf.nn.relu)
        testNX.add_node('gcn_2', ltype='model',model=gcn2)
        
        gcn1 = GCNModel(l1, [64,64,64],act=tf.nn.relu)
        testNX.add_node('gcn_1', ltype='model',model=gcn1)
        
        dense3 = DenseModel([256, 32, 8, 1],act=3*[tf.nn.sigmoid]+[None])
        testNX.add_node('dense_3', ltype='model',model=dense3)
        
        dense2 = DenseModel([256, 32, 8, 1],act=3*[tf.nn.sigmoid]+[None])
        testNX.add_node('dense_2', ltype='model',model=dense2)
        
        dense1 = DenseModel([256, 32, 8, 1],act=3*[tf.nn.sigmoid]+[None])
        testNX.add_node('dense_1', ltype='model',model=dense1)
        
        testNX.add_node('Pmat_32', ltype='prolonglayer', P=p32V)
        testNX.add_node('Pmat_21', ltype='prolonglayer', P=p21V)
        
        testNX.add_node('Add_1', ltype='add')
        testNX.add_node('Add_2', ltype='add')
        
        testNX.add_node('Transpose_NN', ltype='transpose')
        
        testNX.add_edges_from([
            ('Input_1','Transpose_1'),
            ('Transpose_1','gcn_3'),
            ('Transpose_1','Pmat_32_T'),
            ('Pmat_32_T','Pmat_21_T'),
            ('Pmat_32_T', 'gcn_2'),
            ('Pmat_21_T', 'gcn_1'),
            ('gcn_3', 'dense_3'),
            ('gcn_2', 'dense_2'),
            ('gcn_1', 'dense_1'),
            ('dense_3', 'Add_1'),
            ('dense_2', 'Add_2'),
            ('dense_1', 'Pmat_21'),
            ('Pmat_21', 'Add_2'),
            ('Add_2', 'Pmat_32'),
            ('Pmat_32', 'Add_1'),
            ('Add_1', 'Transpose_NN')
        ])
        
    elif "GPCN_MEDCOARSE_3LV" in name:
    
        p32V = tf.Variable(initial_value=p32,
                             trainable=("adaptive" in name))
                             
        p21V = tf.Variable(initial_value=p21,
                             trainable=("adaptive" in name))
                             
        testNX.add_node(
            'Pmat_32_T',
            ltype='prolonglayer',
            P=p32V,transpose=True
        )
        
        testNX.add_node(
            'Pmat_21_T',
            ltype='prolonglayer',
            P=p21V,
            transpose=True
        )
        
        if "adaptive" not in name:
            testNX.nodes['Pmat_21_T']['overridefcost'] = 0   
            testNX.nodes['Pmat_32_T']['overridefcost'] = 0                        
                             
                             
         
        gcn2 = GCNModel(l2, [32,32,32],act=tf.nn.relu)
        testNX.add_node('gcn_2', ltype='model',model=gcn2)
        
        gcn1 = GCNModel(l1, [64,64,64],act=tf.nn.relu)
        testNX.add_node('gcn_1', ltype='model',model=gcn1)
        
        dense2 = DenseModel([256, 32, 8, 1],act=3*[tf.nn.sigmoid]+[None])
        testNX.add_node('dense_2', ltype='model',model=dense2)
        
        dense1 = DenseModel([256, 32, 8, 1],act=3*[tf.nn.sigmoid]+[None])
        testNX.add_node('dense_1', ltype='model',model=dense1)
        
        testNX.add_node('Pmat_32', ltype='prolonglayer', P=p32V)
        testNX.add_node('Pmat_21', ltype='prolonglayer', P=p21V)
        
        testNX.add_node('Add_2', ltype='add')
        
        testNX.add_node('Transpose_NN', ltype='transpose')
        
        testNX.add_edges_from([
            ('Input_1','Transpose_1'),
            ('Transpose_1','Pmat_32_T'),
            ('Pmat_32_T','Pmat_21_T'),
            ('Pmat_32_T', 'gcn_2'),
            ('Pmat_21_T', 'gcn_1'),
            ('gcn_2', 'dense_2'),
            ('gcn_1', 'dense_1'),
            ('dense_2', 'Add_2'),
            ('dense_1', 'Pmat_21'),
            ('Pmat_21', 'Add_2'),
            ('Add_2', 'Pmat_32'),
            ('Pmat_32', 'Transpose_NN')
        ])
        
    elif "GPCN_COARSEONLY_3LV" in name:
    
        p32V = tf.Variable(initial_value=p32,
                             trainable=("adaptive" in name))
                             
        p21V = tf.Variable(initial_value=p21,
                             trainable=("adaptive" in name))
                             
        testNX.add_node(
            'Pmat_32_T',
            ltype='prolonglayer',
            P=p32V,transpose=True
        )
        
        testNX.add_node(
            'Pmat_21_T',
            ltype='prolonglayer',
            P=p21V,
            transpose=True
        )
        
        if "adaptive" not in name:
            testNX.nodes['Pmat_21_T']['overridefcost'] = 0   
            testNX.nodes['Pmat_32_T']['overridefcost'] = 0                        
                             
                             
        
        gcn1 = GCNModel(l1, [64,64,64],act=tf.nn.relu)
        testNX.add_node('gcn_1', ltype='model',model=gcn1)
        
        dense1 = DenseModel([256, 32, 8, 1],act=3*[tf.nn.sigmoid]+[None])
        testNX.add_node('dense_1', ltype='model',model=dense1)
        
        testNX.add_node('Pmat_32', ltype='prolonglayer', P=p32V)
        testNX.add_node('Pmat_21', ltype='prolonglayer', P=p21V)
        
        
        testNX.add_node('Transpose_NN', ltype='transpose')
        
        testNX.add_edges_from([
            ('Input_1','Transpose_1'),
            ('Transpose_1','Pmat_32_T'),
            ('Pmat_32_T','Pmat_21_T'),
            ('Pmat_21_T', 'gcn_1'),
            ('gcn_1', 'dense_1'),
            ('dense_1', 'Pmat_21'),
            ('Pmat_21', 'Pmat_32'),
            ('Pmat_32', 'Transpose_NN')
        ])
        
    elif "GPCN_2LV" in name:
    
        p32V = tf.Variable(initial_value=p32,
                             trainable=("adaptive" in name))
                             
        testNX.add_node(
            'Pmat_32_T',
            ltype='prolonglayer',
            P=p32V,transpose=True
        )
        
        if "adaptive" not in name:  
            testNX.nodes['Pmat_32_T']['overridefcost'] = 0                        
                             
                             
        gcn3 = GCNModel(l3, [32,32,32],act=tf.nn.relu)
        testNX.add_node('gcn_3', ltype='model',model=gcn3)
        
        gcn2 = GCNModel(l2, [64,64,64],act=tf.nn.relu)
        testNX.add_node('gcn_2', ltype='model',model=gcn2)
        
        dense3 = DenseModel([256, 32, 8, 1],act=3*[tf.nn.sigmoid]+[None])
        testNX.add_node('dense_3', ltype='model',model=dense3)
        
        dense2 = DenseModel([256, 32, 8, 1],act=3*[tf.nn.sigmoid]+[None])
        testNX.add_node('dense_2', ltype='model',model=dense2)
        
        testNX.add_node('Pmat_32', ltype='prolonglayer', P=p32V)
        
        testNX.add_node('Add_1', ltype='add')
        
        testNX.add_node('Transpose_NN', ltype='transpose')
        
        testNX.add_edges_from([
            ('Input_1','Transpose_1'),
            ('Transpose_1','gcn_3'),
            ('Transpose_1','Pmat_32_T'),
            ('Pmat_32_T', 'gcn_2'),
            ('gcn_3', 'dense_3'),
            ('gcn_2', 'dense_2'),
            ('dense_3', 'Add_1'),
            ('dense_2', 'Pmat_32'),
            ('Pmat_32', 'Add_1'),
            ('Add_1', 'Transpose_NN')
        ])
        
    elif "GPCN_COARSEONLY_2LV" in name:
    
        p32V = tf.Variable(initial_value=p32,
                             trainable=("adaptive" in name))
                             
        testNX.add_node(
            'Pmat_32_T',
            ltype='prolonglayer',
            P=p32V,transpose=True
        )
        
        if "adaptive" not in name:  
            testNX.nodes['Pmat_32_T']['overridefcost'] = 0     
        
        gcn2 = GCNModel(l2, [64,64,64],act=tf.nn.relu)
        testNX.add_node('gcn_2', ltype='model',model=gcn2)
        
        dense2 = DenseModel([256, 32, 8, 1],act=3*[tf.nn.sigmoid]+[None])
        testNX.add_node('dense_2', ltype='model',model=dense2)
        
        testNX.add_node('Pmat_32', ltype='prolonglayer', P=p32V)
        
        testNX.add_node('Transpose_NN', ltype='transpose')
        
        testNX.add_edges_from([
            ('Input_1','Transpose_1'),
            ('Transpose_1','Pmat_32_T'),
            ('Pmat_32_T', 'gcn_2'),
            ('gcn_2', 'dense_2'),
            ('dense_2', 'Pmat_32'),
            ('Pmat_32', 'Transpose_NN')
        ])
        
            
    elif "GPN2_3LV" in name:
    
        p32V = tf.Variable(initial_value=p32,
                             trainable=("adaptive" in name))
                             
        p21V = tf.Variable(initial_value=p21,
                             trainable=("adaptive" in name))
                             
        testNX.add_node(
            'Pmat_32_T',
            ltype='prolonglayer',
            P=p32V,transpose=True
        )
        
        testNX.add_node(
            'Pmat_21_T',
            ltype='prolonglayer',
            P=p21V,
            transpose=True
        )
        
        if "adaptive" not in name:
            testNX.nodes['Pmat_21_T']['overridefcost'] = 0   
            testNX.nodes['Pmat_32_T']['overridefcost'] = 0                        
                             
                             
        gcn3 = GCNModel(l3, [16,32,64],act=tf.nn.relu)
        testNX.add_node('gcn_3', ltype='model',model=gcn3)
        
        gcn2 = GCNModel(l2, [16,32,64],act=tf.nn.relu)
        testNX.add_node('gcn_2', ltype='model',model=gcn2)
        
        gcn1 = GCNModel(l1, [16,32,64],act=tf.nn.relu)
        testNX.add_node('gcn_1', ltype='model',model=gcn1)
        
        dense3 = DenseModel([256, 32, 8, 1],act=3*[tf.nn.sigmoid]+[None])
        testNX.add_node('dense_3', ltype='model',model=dense3)
        
        testNX.add_node('Pmat_32', ltype='prolonglayer', P=p32V)
        testNX.add_node('Pmat_21', ltype='prolonglayer', P=p21V)
        
        testNX.add_node('Add_1', ltype='add')
        testNX.add_node('Add_2', ltype='add')
        
        testNX.add_node('Transpose_NN', ltype='transpose')
        
        testNX.add_edges_from([
            ('Input_1','Transpose_1'),
            ('Transpose_1','gcn_3'),
            ('Transpose_1','Pmat_32_T'),
            ('Pmat_32_T','Pmat_21_T'),
            ('Pmat_32_T', 'gcn_2'),
            ('Pmat_21_T', 'gcn_1'),
            ('gcn_3', 'Add_1'),
            ('gcn_2', 'Add_2'),
            ('Add_2', 'Pmat_32'),
            ('gcn_1', 'Pmat_21'),
            ('Pmat_21', 'Add_2'),
            ('Pmat_32', 'Add_1'),
            ('Add_1','dense_3'),
            ('dense_3', 'Transpose_NN')
        ])           
        
            
    elif "GPN2_2LV" in name:
    
        p32V = tf.Variable(initial_value=p32,
                             trainable=("adaptive" in name))
                             
        testNX.add_node(
            'Pmat_32_T',
            ltype='prolonglayer',
            P=p32V,transpose=True
        )
        
        if "adaptive" not in name:
            testNX.nodes['Pmat_32_T']['overridefcost'] = 0                        
                             
                             
        gcn3 = GCNModel(l3, [16,32,64],act=tf.nn.relu)
        testNX.add_node('gcn_3', ltype='model',model=gcn3)
        
        gcn2 = GCNModel(l2, [16,32,64],act=tf.nn.relu)
        testNX.add_node('gcn_2', ltype='model',model=gcn2)
        
        dense3 = DenseModel([256, 32, 8, 1],act=3*[tf.nn.sigmoid]+[None])
        testNX.add_node('dense_3', ltype='model',model=dense3)
        
        testNX.add_node('Pmat_32', ltype='prolonglayer', P=p32V)
        
        testNX.add_node('Add_1', ltype='add')
        
        testNX.add_node('Transpose_NN', ltype='transpose')
        
        testNX.add_edges_from([
            ('Input_1','Transpose_1'),
            ('Transpose_1','gcn_3'),
            ('Transpose_1','Pmat_32_T'),
            ('Pmat_32_T', 'gcn_2'),
            ('gcn_3', 'Add_1'),
            ('gcn_2', 'Pmat_32'),
            ('Pmat_32', 'Add_1'),
            ('Add_1','dense_3'),
            ('dense_3', 'Transpose_NN')
        ])                
    
    elif "WCycle" in name:
    
        if "Big" in name:
            numft = 32
            
        elif "Med" in name:
            numft = 16
            
        else:
            numft = 8   
    
        p32V = tf.Variable(initial_value=p32,
                             trainable=("adaptive" in name))
                             
        p21V = tf.Variable(initial_value=p21,
                             trainable=("adaptive" in name))                     
        
        testNX.add_node('concat_3', ltype='concat')
        testNX.add_node('concat_2', ltype='concat')
        testNX.add_node('concat_1', ltype='concat')
                             
        for i in range(1):
            testNX.add_node(
                'Pmat_32_T_{}'.format(i),
                ltype='prolonglayer',
                P=p32V,transpose=True
            )
            
            testNX.add_node(
                'Pmat_21_T_1_{}'.format(i),
                ltype='prolonglayer',
                P=p21V,
                transpose=True
            )
            
            testNX.add_node(
                'Pmat_21_T_2_{}'.format(i),
                ltype='prolonglayer',
                P=p21V,
                transpose=True
            )
        
            gcn3 = GCNModel(l3, [numft],act=tf.nn.relu)
            testNX.add_node('gcn_3_{}'.format(i), ltype='model',model=gcn3)
            
            for j in range(2):
                gcn2 = GCNModel(l2, [numft],act=tf.nn.relu)
                testNX.add_node('gcn_2_{}_{}'.format(i,j), ltype='model',model=gcn2)
            
            for j in range(4):
                gcn1 = GCNModel(l1, [numft],act=tf.nn.relu)
                testNX.add_node('gcn_1_{}_{}'.format(i,j), ltype='model',model=gcn1)
            
            testNX.add_node('Pmat_32_{}'.format(i), ltype='prolonglayer', P=p32V)
            testNX.add_node('Pmat_21_1_{}'.format(i), ltype='prolonglayer', P=p21V)
            testNX.add_node('Pmat_21_2_{}'.format(i), ltype='prolonglayer', P=p21V)
        
            testNX.add_node('Add_1_{}'.format(i), ltype='add')
            testNX.add_node('Add_2_{}'.format(i), ltype='add')
            
            testNX.add_edges_from([
                ('gcn_3_{}'.format(i),'Add_1_{}'.format(i)),
                ('Pmat_32_T_{}'.format(i),'gcn_2_{}_0'.format(i)),
                ('gcn_2_{}_0'.format(i), 'gcn_2_{}_1'.format(i))
            ])
            
            
        
        dense3 = DenseModel([256, 32, 8, 1],act=3*[tf.nn.sigmoid]+[None])
        testNX.add_node('dense_3', ltype='model',model=dense3)
        
        dense2 = DenseModel([256, 32, 8, 1],act=3*[tf.nn.sigmoid]+[None])
        testNX.add_node('dense_2', ltype='model',model=dense2)
        
        dense1 = DenseModel([256, 32, 8, 1],act=3*[tf.nn.sigmoid]+[None])
        testNX.add_node('dense_1', ltype='model',model=dense1)
        
        testNX.add_node('Add_1', ltype='add')
        testNX.add_node('Add_2', ltype='add')
        
        testNX.add_node('Transpose_NN', ltype='transpose')
        
        testNX.add_node('Add_1', ltype='add')
        testNX.add_node('Add_2', ltype='add')
        
        testNX.add_node('Transpose_NN', ltype='transpose')
        
        testNX.add_edges_from([
            ('Input_1','Transpose_1'),
            ('Transpose_1','gcn_3'),
            ('Transpose_1','Pmat_32_T'),
            ('Pmat_32_T','Pmat_21_T'),
            ('Pmat_32_T', 'gcn_2'),
            ('Pmat_21_T', 'gcn_1'),
            ('gcn_3', 'dense_3'),
            ('gcn_2', 'dense_2'),
            ('gcn_1', 'dense_1'),
            ('dense_3', 'Add_1'),
            ('dense_2', 'Add_2'),
            ('dense_1', 'Pmat_21'),
            ('Pmat_21', 'Add_2'),
            ('Add_2', 'Pmat_32'),
            ('Pmat_32', 'Add_1'),
            ('Add_1', 'Transpose_NN')
        ])
        
        
    elif "NGCN" in name:
        if "3x" in name:
            Kl = 3
        else:
            Kl = 5
            
        testNX.add_node('Add_1', ltype='add')
        
        for (i, zz) in enumerate([z1,z2,z4,z8,z16][:Kl]):
            ngcn = GCNModel(zz, [64,64,64],act=tf.nn.relu)
            testNX.add_node('gcn_{}'.format(i), ltype='model',model=ngcn)
                
            ndense = DenseModel([256, 32, 8, 1],act=3*[tf.nn.sigmoid]+[None])
            testNX.add_node('ndense_{}'.format(i),ltype='model', model=ndense)
            
            testNX.add_edges_from([
                ('Transpose_1','gcn_{}'.format(i)),
                ('gcn_{}'.format(i),'ndense_{}'.format(i)),
                ('ndense_{}'.format(i),'Add_1')
                ])
    
        
        testNX.add_node('Transpose_NN', ltype='transpose')
        
        testNX.add_edges_from([
            ('Input_1','Transpose_1'),
            ('Add_1', 'Transpose_NN')
        ])
        
    elif name == "GCN_1X":
        gcn3 = GCNModel(l3, [64,64,64],act=tf.nn.relu)
        testNX.add_node('gcn_3', ltype='model',model=gcn3)
                
        dense3 = DenseModel([256, 32, 8, 1],act=3*[tf.nn.sigmoid]+[None])
        testNX.add_node('dense_3',ltype='model', model=dense3)
        
        testNX.add_node('Transpose_NN', ltype='transpose')
        
        testNX.add_edges_from([
            ('Input_1','Transpose_1'),
            ('Transpose_1', 'gcn_3'),
            ('gcn_3', 'dense_3'),
            ('dense_3', 'Transpose_NN')
            ]
        )

    elif "GCN_2X" in name:                      
                             
                             
        gcn3 = GCNModel(l3, [32,32,32],act=tf.nn.relu)
        testNX.add_node('gcn_3', ltype='model',model=gcn3)
        
        gcn2 = GCNModel(l3, [64,64,64],act=tf.nn.relu)
        testNX.add_node('gcn_2', ltype='model',model=gcn2)
        
        dense3 = DenseModel([256, 32, 8, 1],act=3*[tf.nn.sigmoid]+[None])
        testNX.add_node('dense_3', ltype='model',model=dense3)
        
        dense2 = DenseModel([256, 32, 8, 1],act=3*[tf.nn.sigmoid]+[None])
        testNX.add_node('dense_2', ltype='model',model=dense2)
        testNX.add_node('Add_1', ltype='add')
        
        testNX.add_node('Transpose_NN', ltype='transpose')
        
        testNX.add_edges_from([
            ('Input_1','Transpose_1'),
            ('Transpose_1','gcn_3'),
            ('Transpose_1','gcn_2'),
            ('gcn_3', 'dense_3'),
            ('gcn_2', 'dense_2'),
            ('dense_3', 'Add_1'),
            ('dense_2', 'Add_1'),
            ('Add_1', 'Transpose_NN')
        ])

    elif "GCN_3X" in name:                      
                             
                             
        gcn3 = GCNModel(l3, [16,16,16],act=tf.nn.relu)
        testNX.add_node('gcn_3', ltype='model',model=gcn3)
        
        gcn2 = GCNModel(l3, [32,32,32],act=tf.nn.relu)
        testNX.add_node('gcn_2', ltype='model',model=gcn2)
        
        gcn1 = GCNModel(l3, [64,64,64],act=tf.nn.relu)
        testNX.add_node('gcn_1', ltype='model',model=gcn1)
        
        dense3 = DenseModel([256, 32, 8, 1],act=3*[tf.nn.sigmoid]+[None])
        testNX.add_node('dense_3', ltype='model',model=dense3)
        
        dense2 = DenseModel([256, 32, 8, 1],act=3*[tf.nn.sigmoid]+[None])
        testNX.add_node('dense_2', ltype='model',model=dense2)
        
        dense1 = DenseModel([256, 32, 8, 1],act=3*[tf.nn.sigmoid]+[None])
        testNX.add_node('dense_1', ltype='model',model=dense1)
        
        testNX.add_node('Add_1', ltype='add')
        
        testNX.add_node('Transpose_NN', ltype='transpose')
        
        testNX.add_edges_from([
            ('Input_1','Transpose_1'),
            ('Transpose_1','gcn_3'),
            ('Transpose_1','gcn_2'),
            ('Transpose_1','gcn_1'),
            ('gcn_3', 'dense_3'),
            ('gcn_2', 'dense_2'),
            ('gcn_1', 'dense_1'),
            ('dense_3', 'Add_1'),
            ('dense_2', 'Add_1'),
            ('dense_1', 'Add_1'),
            ('Add_1', 'Transpose_NN')
        ])
                   
    else:
        raise Error("wrong model name!")
    """    

        
    elif name == "GPCN_2LV":


    elif name == "GPCN_2LV_adaptive":
        
    elif name == "GCN_1X":
   
    elif name == "GCN_2X":
        
                
    elif name == "GCN_3X":

        
    elif name == "NGCN_5x":
        
    elif name == "NGCN_3x":
    """  
    model = build_from_nx(testNX)
    model.build((8,624,10))
    model.flopcost = get_nx_flopcost(testNX)
    if schematic:
        return (model,testNX)
    else:
        return model
        
def mynxplot(model,testNX, mname):

    H = nx.convert_node_labels_to_integers(testNX, label_attribute='node_label')
    #print(H.nodes(data=True))
    H_layout = nx.nx_pydot.pydot_layout(H, prog='dot')
    #print(H_layout.items())
    G_layout = {H.nodes[n]['node_label']: p for n, p in H_layout.items()}

    nodeshapes = {
        'input':'oval',
        'denselayer':'rect',
        'concat':'box3d',
        'add':'rect',
        'transpose':'rect',
        'prolonglayer':'invtrapezium',
        'gcnlayer':'invhouse',
        'model':'box3d'
    }
    
    for node in testNX.nodes(data=True):
        node[1].update({
            'label':node[0] + "\nShape:" +str(node[1]['value'].shape.as_list()),
            'shape':nodeshapes[node[1]['ltype']]
            })
    
    #nx.nx_pydot.write_dot(testNX, mname + ".dot")

if __name__ == '__main__':
    for nickname in [
        "GCN_1X",
        "GCN_2X",
        "GCN_3X",
        "GPCN_2LV",
        "GPCN_3LV",
        "GPCN_MEDCOARSE_3LV",
        "GPCN_COARSEONLY_3LV",
        "GPCN_COARSEONLY_2LV",
        "NGCN_3x",
        "NGCN_5x",
        "GPCN_2LV_adaptive",
        "GPCN_3LV_adaptive",
        "GPCN_MEDCOARSE_3LV_adaptive",
        "GPCN_COARSEONLY_3LV_adaptive",
        "GPCN_COARSEONLY_2LV_adaptive",
        #"GPN2_2LV",
        #"GPN2_3LV",
        #"GPN2_2LV_adaptive",
        #"GPN2_3LV_adaptive",
    ]:
        print(nickname,"...",end=" ")
        try:
            model,testNX = build(nickname,schematic=True)
            mynxplot(model,testNX,nickname)
            print("Success!")
        except:
            print("Error")
            raise
