# Supplementary material for: Graph prolongation convolutional networks: explicitly multiscale machine learning on graphs with applications to modeling of cytoskeleton
Source: Mach Learn Sci Technol. Author manuscript; Available in PMC 2025 Aug 11. (PMC12338120; doi:10.1088/2632-2153/abb6d2)
Supplement: Scott_Mjolsness_Code_Repo_REV [file NIHMS2040663-supplement-Scott_Mjolsness_Code_Repo_REV.zip › code_repo_REV/p21.csv]

-0.11978555729863241	-0.06495693196744044	-0.027184124467830542	-0.019015894720583137	0.002169495992506919	0.06885603079439387	0.012286770587043513	0.041213740163203824	0.07398586324345721	0.005197714403339205	0.06345735474024373	0.1109981402990029	-0.04596544832616663	-0.04479432375076544	0.06550236921262134	-0.03593319403379881	-0.09452068702407325	-0.024566941306689783	-0.004849943789871915	-0.02272357219024191	-0.006214241776682763	0.049387632783187405	0.021272905881141925	0.011731455386829421	0.09365987749972088	0.029422903431812246	-0.0183735976122219	0.04350498649668606	-0.020973571890690393	-0.09954971240038465	-0.03601934055527456	0.018723834349301693	-0.0474064693718185	-0.0406114133189881	-0.008378008298949132	-0.027093606272404577	-0.005859406716195836	-0.00902559681436983	0.002112662407080707	-0.08924074213598862	0.024826316546716506	-0.0227420972654287	-0.032268019038619186	0.06067310290771536	0.09171405629779517	0.026409700677413925	0.059898103906517744	0.06333564445342904	0.017060732375028472	0.09861172209499434
0.0389546043139873	-0.0904294003843734	0.023261929664506763	-0.026181840345584684	-0.019346047537059652	-0.04354229044882155	0.003093109943653631	0.03795721941737734	0.03199471530111466	0.05906449485853292	0.010153125680573659	0.016617566238687362	0.045810269624796285	0.05095768186749671	-0.05275762183734703	-0.020707470789516506	0.010688780029500968	-0.05337807573450186	-0.014495325987885646	-0.0345322005820734	-0.029390625494296548	0.04407056986637592	0.047719603545411805	0.058549123175228354	-0.07950879669764416	-0.006012804637780431	-0.012198473167583834	-0.04731891434070594	0.09298438318937152	0.08008076584444349	-0.061609015573070545	-0.10599692029263588	-0.06292608252926316	0.03728694013398605	-0.010130125970399195	0.05758595918191731	-0.05799386733182501	-0.07354187831515714	-0.027637637068621608	0.11783995310315572	-0.04367718866756449	-0.01681378079885948	0.11943276481394519	0.005468377443361344	-0.06488601182894908	0.0769077587506937	0.03787620662121785	0.011781410104613282	0.1188097531456851	-0.035927135453034234
0.04591993693771376	0.0751784176490873	0.01027997425984127	-0.01570194201606198	-0.08900490365555067	0.015344559736586043	-0.04448408077424949	-0.07907983698407245	-0.0004890099045188508	-0.07084876226328883	0.04139448197311886	0.016549894579526426	0.011312483591223086	0.0494227561011471	0.04785512411361272	0.016871164762141063	-0.033828614872124976	-0.011316209408229106	0.07505926792863835	0.01411705692642548	0.051624944508227494	-0.02870706977683972	-0.03426357333213059	0.0014812975975415947	-0.02946587341017655	-0.01868129654062344	0.02285980386089894	0.014403191461356508	-0.06537409828117263	-0.0034676969395681413	-0.026692286868658658	0.020640330014671276	0.026814611979302943	-0.06235116469202168	-0.013976260892287241	-0.06988455265738146	0.04430120501198914	-0.011720776452488584	-0.05515858701129142	0.01620882836973518	-0.012090044477519326	0.09172159701248894	0.0433553032379376	-0.025885599922277062	0.07836944798863602	0.038475794622110045	-0.09019656528106901	-0.0045444707050147845	0.040664931998266624	0.028702993272819975
0.05839449419366462	0.08653776321928007	0.04587677634702042	-0.06709073414810468	0.03388705103316078	-0.03601249146352236	-0.08477313835511693	0.005417663891866979	-0.043267444007709925	-0.04348441360000621	-0.0710967350314865	-0.07154994319613237	-0.009639894075163647	-0.03472391577942515	0.06018825746850247	0.048680888831130864	0.048825946061616964	0.11548724067243879	0.041275510640148165	0.03305476978848325	0.04981618557141565	0.060226933951400205	-0.06255532726502827	0.009158073508181843	-0.004353543363798607	-0.12350998669840392	-0.0431441376265759	-0.015559216392872378	-0.008113810689437763	-0.008440826467786235	0.040809279318442866	0.0231722339705141	-0.04002349411393915	-0.01371958391783714	-0.0912404546706313	-0.07767736943862603	-0.03626715000582821	-0.023887914164068984	0.09853102316477493	0.05225062174742969	0.04846289678668573	0.04930746580612912	0.007348104857659873	-0.01291937070710834	0.028383345525687685	-0.03058017797392608	0.047160048980606314	-0.011793282596972928	0.017308369661312502	0.0789031060631405
-0.02982672727515754	0.040563409692211796	0.06029963898211487	0.06027375411691642	0.07819427580609904	0.0005155756369248921	-0.03421260976481075	-0.03713774508846626	-0.12747644690033572	-0.09519966013732614	-0.03923236420696133	-0.07433510163433445	-0.010564679469166175	0.0811038117342042	-0.10024617680476527	0.08347528776525029	0.12984995331953264	0.03470931444896147	0.07085389930551925	0.009206244714498005	0.09379986350638009	-0.03815384098197752	-0.031667037881872216	0.013053907106828503	-0.006589052274170358	-0.014976950188561038	-0.008543583209364668	-0.03654015910192636	-0.06114189527101993	-0.04876577542844872	0.007075461047813085	-0.057444133859332315	0.017723405055519455	-0.048580857109880235	-0.023629646638414964	-0.010543748561409647	0.08730332256098478	-0.003743020893663261	-0.04700677885959964	0.06588229151092333	-0.02795436232134233	0.0022592211570134912	0.08057023620747368	0.053692565787085006	0.015964144796510857	0.05268019213174928	-0.048447816952311505	0.0011337143149788222	0.03065609918532883	-0.011807342048927026
0.013715632298918957	0.008879219688152265	0.003264801555143325	-0.004813621597842243	0.05078916255952702	0.06391643848780906	-0.10716058735515416	-0.03221807844399514	-0.03814185356035096	-0.04594061431661069	0.00916863992324806	-0.07953783441748238	-0.016864250237746865	-0.004900388543624887	0.06762095946180152	0.004140122346162086	0.031108670770157103	0.07980954986454677	-0.036565901129619646	0.12544603397345946	0.007295629607547642	-0.021104475098446953	0.04247251313807389	-0.0019072895118198915	-0.024841170387680626	0.033468533798274545	-0.015425555660248405	0.015658146584027303	0.0059702506020463154	-0.06661510675889341	-0.07708635432627875	0.003834010604588288	-0.08158825855680915	0.036569605940550226	-0.07528796907384949	0.00730560650488965	0.022576651068809156	-0.055165711641536344	0.004563483221544096	0.026873525863443035	-0.008762496915497874	0.04283836617894263	0.02191052276457591	-0.010727898568748208	0.10679012239898591	-0.07587028842553109	0.06589558849716905	0.08827728319262396	-0.09323252695529123	0.0015367036227882731
0.0529097158579935	0.028136181880525038	-0.001198258935054694	-0.03515434469340501	-0.09055696165986782	-0.02961353467413163	-0.017629044268107436	-0.027499741984338355	0.025604684170312288	-0.03740887317757085	-0.01846957087503309	0.06471659951939318	0.004662141577071368	0.06832121290404554	0.03629916497066031	-0.05551681531700871	0.0662035425576746	-0.036127425559219925	0.019947748265153782	0.013375423770504845	0.02888211393887381	-0.03875643714891395	0.05561612937410801	-0.05983030350538287	0.00729231940509659	0.05956717960737904	-0.009079790597868741	-0.030003161286739452	0.027915819157406103	0.09305973022508911	-0.012899483090978277	-0.14325615429727268	0.007557605023917238	-0.0676484387863961	-0.029547877657029292	-0.08285612660848897	-0.027518796126246983	-0.002655513631690627	0.05012739709169241	0.033337080379132446	-0.0012438808590402861	0.02196697951458802	-0.01600902798759729	0.05817677358871823	-0.001754844641681786	0.03470509676590129	0.04402878066408215	0.06087197659462862	0.030563813968095852	0.0618685019760506
-0.029704288847586666	-0.07339286528460073	0.03279734083447463	0.012413398274334464	-0.015307881941780383	-0.0036717010700957134	-0.01015848932445004	-0.045272028155593946	-0.0427505173342521	0.0676981114711348	0.09446861444975461	0.01880710169836062	0.004013673436962802	0.03622703411759147	-0.03708097117804974	0.06296540622514843	-0.01925308649593392	0.01584172860024321	0.01592772965553077	0.048797051438767766	-0.07948602148109174	-0.012223275636602738	-0.059319886773964534	-0.058705472286504135	0.05035724043500821	0.0371912242461699	0.08637903813829037	0.014458350512783488	-0.008310693603065276	0.04068145004991523	-0.0902928458165997	0.022723806690400288	-0.025712600242064964	-0.049281731941862666	-0.05571281026200087	0.0026365878104721782	0.01516870460823153	-0.021838186084341543	-0.11050432112869871	0.015680405315928278	0.03244609865480643	-0.0298930769619521	0.12316522069397984	-0.01006690944584063	-0.019747619275557855	0.1664444822655097	0.02716883155348444	-0.09119827839482916	0.13911226972827903	0.009078940084374636
-0.09686432959904097	-0.0611208360260887	-0.03246127604490022	-0.0342489626304731	0.06765221177157811	0.040872630966219	-0.02116727326628295	0.09132505136643929	0.027882653737656866	-0.047844173176795325	-0.06682661642115525	0.014704456670616217	0.050097802005416865	-0.022664620862838263	0.12870684185123646	-0.0022162408162626074	0.048963719862392174	-0.013804994825559427	-0.007031228581991862	-0.03949354759271902	-0.02465727142551649	0.05109632708257538	0.03602216305002226	-0.021519805159396197	0.02786013100023218	0.017445935111906345	-0.038905212263924085	-0.0017707994114576804	0.061147212427347025	-0.0872325526103335	-0.0053685331949959655	0.005189422615442101	-0.024417368097651344	0.016015801192172656	0.0011466945030646492	0.013251917137288724	-0.09380702750870888	-0.06638113045061898	0.0009050154024201548	-0.015857772455498024	-0.044080464126826445	-0.04406096410526226	0.06197235639535657	0.05198138475325054	0.015977063706582993	0.030759762454273712	0.0073913862100466535	0.1280260441428072	-0.008685900189521222	0.05424151881735269
-0.05651831807221086	-0.02694723006818761	-0.037620669798917795	0.002057182218609045	-0.006018286778413845	-0.00008111453312659774	-0.00048132960387789486	0.021477238263405994	0.0761012523290209	-0.08988494512459293	0.0611184189702599	-0.012401347920962966	-0.025081950448864517	0.14149759903581752	-0.051616205000799005	-0.02896178495654998	-0.01512910267186333	0.010331529541410287	0.02128269730399523	-0.0014373278477777807	0.06552794083904956	0.002504919504440782	0.04959163220494005	0.10608318351838208	-0.07864961859139151	-0.006455555741290725	-0.06961013091326372	-0.02612440783272041	-0.07045285106544627	0.04546012968789917	-0.01837918143317141	-0.07875559209007871	0.02987544041752496	-0.044626659409238906	0.03436759149814855	0.07057695338177436	-0.0052932823156844125	0.027439697620190363	0.02741999292806868	-0.08637603062787216	-0.059903136247742586	-0.08572402006773079	-0.040447258337543215	0.040010485720394666	0.06849223937080692	0.03646435728780767	0.14897060066266993	0.014968488162670483	-0.013589082540559374	-0.005270078121481669
0.032101782918390276	0.024913610145261986	-0.040787313459775466	-0.05426486200346668	-0.054851263974861605	0.03222836205099458	-0.044043745156264975	-0.028026251230817943	-0.046077108651240095	0.11631578825866196	0.08849192433614411	0.040440934155295045	-0.029053636281452296	-0.10033267193348652	-0.01511027318801273	0.035757728589570645	-0.022955442934461626	-0.017108587356307704	0.025369103529487673	0.11334512990731213	0.03269009377562436	0.029734119936985298	0.05351076659383949	0.04354581980260363	-0.07798393583937008	-0.1322456254404499	0.08081994229017435	-0.06187462015835685	-0.0484480365801388	0.037666975593348036	-0.09997203771036056	-0.04671786430209224	-0.03181446535526048	0.08657134608230632	0.020391897966130855	-0.022361375170510178	0.08457950400388235	0.042175947464158266	0.018833109055712744	-0.07675434093265009	-0.06900179464714029	0.01753228110692931	0.012175044762754366	-0.004962968103758439	-0.03998984253116648	0.04835269836119902	0.01803919946084001	0.07276164068507651	0.04824254051109059	0.036014575147596206
-0.032864453466183816	0.002715218299444804	0.0747411702020312	-0.025701042901223995	0.0007333379578356655	-0.07361285641604165	-0.00984336134832572	-0.07879692003641517	0.051611163081319335	0.021329500271190988	-0.11989668809952962	0.13416282847796462	0.05069182802751478	-0.041864254979273416	0.05682950692141765	-0.06665203695736763	-0.00503893351693574	-0.0041425954783240945	0.10531526982215948	-0.004801362341105481	0.03940892209078137	0.08264659298178448	-0.014263209171379729	-0.0012644405832702675	0.030411204928669444	0.04066360398810036	-0.07695897465046868	-0.0490240745149004	-0.04044754520468746	-0.0869965481031596	0.03295873059361229	-0.034372360346751424	-0.048572419337324535	-0.02693474421883837	-0.06459078974708735	0.05133416090113972	-0.017918138036822077	0.004923793482523739	0.10540942172084311	0.019598428718079684	0.000767186697253246	0.016464265352489696	0.037426717913577184	-0.016103668550457476	0.054262059010631906	0.028111915119073773	-0.05719179444752922	-0.07140701768333405	0.01613702764814302	-0.006919488796138833
0.011894596212474772	-0.06367736990296895	-0.025356760468308964	0.02644157795190063	-0.056280868485969374	0.06768122906857575	0.021928694737807952	0.005002703353241092	-0.005339786549899493	-0.03268662152772936	0.055328405399842205	-0.04051581416506313	-0.033314103180973526	0.06503083843506188	-0.0018088476966158697	0.06980744373170587	-0.001904368621966926	-0.03628201955384239	-0.02237729360863327	0.013134075227092621	0.018385981881252508	-0.0089187615229581	-0.015170597639933503	0.07302911230292593	0.009386060207261255	-0.09437824195349723	0.03680242130395511	0.03035252673813125	-0.06109901675010854	0.008574182242519754	-0.09764690280473767	-0.030708710184213707	0.06480312138185312	-0.052955652623531496	0.011864126009767488	0.049717852885959944	-0.038264877344856306	-0.10243277332987542	-0.05091449103267771	0.11001542149596286	0.13218987663053008	0.06244508385955215	-0.018692750025272424	0.020736772270937797	0.01206070981181459	-0.08231078632967528	-0.044996178328601644	-0.009057851869070009	0.028166438896383816	0.04447639700767647
-0.027274303482129496	0.009830865911878485	-0.11290407390506818	0.03015955718763426	0.04035439871978562	-0.06437094456233024	0.0737433898056849	0.03138854683275315	0.05258960302359347	0.07028268131365413	-0.02415814242604706	-0.0313003393990969	0.03376458336734913	0.026710610703419662	-0.08346487991973622	-0.07940340737120642	0.05215029236423198	0.03204351251577962	0.008040884248262437	-0.0031320751431678177	0.0022369994459007555	-0.02005063940765721	-0.021460932518201612	-0.03481986134549315	-0.0025002115570985127	0.022903886870849533	0.0851488166163251	-0.10270224356219207	-0.06077634467255296	0.075529006615056	0.10801890776247493	-0.04589509110909758	0.012130086409331796	-0.03387298098051992	-0.03252886532763198	-0.09820310549957273	-0.06746237010375887	0.10503291449330077	-0.04026822745846476	0.023943263929132087	-0.06379348616235184	0.09194924954461536	0.03513750414339113	0.01905180129512983	-0.04828141915077184	-0.022791568179737046	0.09188775139950567	0.07600237685748659	-0.014793997552044436	-0.03292396233226283
-0.021400445559406275	0.03454103111235529	-0.07539977864775459	0.03682902246778524	-0.0148268509314524	-0.030707790290010084	0.13280339607815864	0.025468494413260833	-0.09019880716237212	0.08183862390850025	0.046805403840802846	-0.09585763796809471	0.026919904117029526	-0.04339167841034998	-0.001115654572089772	0.031642640686789465	0.05743288248055885	-0.004909602615024695	-0.09395155839577833	0.05829830207557314	-0.06049965632287297	-0.051834915992716994	0.029084425735426585	-0.022188550807651336	-0.006728063736055433	0.04676687220970575	0.05994709227520267	0.018978183997124864	-0.08314630088999189	-0.007487551886311615	-0.05770006263590442	0.02543668589347333	0.053207050457595786	-0.007680672558783263	-0.05128237081089139	-0.02349941663738549	0.0732962349165117	-0.04648228860488623	-0.010923006640505719	-0.03984116188863167	0.062102866880539634	-0.06845710659503959	0.0060512676923083104	0.007160416490610149	0.015496539940913125	0.14803390665158012	0.048351237939631475	-0.00035951934619494336	-0.0319788236991046	0.07254442315135999
-0.027389507538679313	-0.028693646960017454	0.06878365448098028	0.03736434320974059	0.06864306784309146	-0.030751600896223676	-0.04111431307325648	-0.05675749893677544	-0.07991616462745134	0.0808278241190479	-0.06379286176352134	0.05541577765880408	-0.0038514202571711354	0.0014507318355149214	0.009030331134769472	-0.004461253341009282	0.04437336833052853	0.0315645912581897	-0.04721957499862718	0.045795518260262444	0.00672945872791663	-0.062115784623203	0.017424694497735312	-0.057496787616325845	0.10245232168125154	0.04171202686545067	-0.016714729080166416	-0.07625489447495404	-0.007769380430357874	-0.06887626182049368	0.04660439109507887	-0.016795542810031698	-0.0019588504436707233	-0.027804093269733883	-0.007990392076322076	-0.015742876159490875	-0.06335679578052507	0.0723735531230176	0.03814275210632186	-0.019774108046665365	0.07863780339571229	-0.09655256310525091	-0.06099809057287617	0.05252301110746755	0.061060837478410984	-0.09568828571360234	0.042154230804838565	0.12232980259474054	0.040594616929227695	0.050912145725066804
0.051196129598575016	0.022929836783609766	0.03623656592789576	-0.005837572169269143	-0.034677775561151494	-0.010711234130493002	0.015792374641708164	-0.054150712638984425	-0.01719176627558996	-0.028116880550662287	-0.07358299860633394	0.031073688081252493	0.03900735073758667	-0.06685653943838106	-0.006602121035405636	0.046213728325709275	0.01750939514199125	0.06863777042761984	0.0029978737094910335	0.02060596913595878	0.004183682295035643	-0.010398808605086853	0.10606865673516712	-0.017757386768234285	-0.08031633936193333	0.03601786623212445	-0.09736477146746847	0.058387446528187836	0.008612133891191824	-0.044024445009949814	-0.06536618432549934	-0.08553413481778963	-0.025801465975640106	-0.04008751798266792	0.035621981842976005	0.11294482039085707	0.01743115743303124	0.058809171244600056	-0.08520527159547102	-0.06602043703761526	0.05828493229404721	0.08130804768376693	-0.09724348706645236	0.11798986416293117	-0.09146879397185897	0.00011477083087539468	0.1172310606884066	0.039484878836030815	-0.02370028435495873	0.01344228894215821
0.08759195914175524	0.012995658173119002	-0.037054825958603946	0.02545282370033472	-0.09679965757397399	0.04115428670486579	0.026804647847451665	-0.05872372126346938	0.06466781132366274	0.027666788079236664	-0.0259933329312676	-0.13516922369775503	0.0070165838164136865	-0.06129959913973357	0.0024701350831205157	0.0897071139816075	-0.0018612501776208365	-0.022664929831243404	0.07207396798648542	0.09269141680978013	-0.023179228741653315	0.04489591536741576	0.019928102321025664	-0.00535090185698005	-0.06337648196275267	-0.0018727138458392613	0.01001304214665858	-0.07310383180212669	-0.0938964086787509	0.03533587084670996	-0.09479789881215754	-0.0285922396818256	-0.004038966453065536	0.08641211126089296	0.07034156722664732	-0.021460252982105216	-0.10754889079115643	0.07197904612996917	0.018382134711401387	-0.003453328771227995	0.10407132897968327	-0.08687703327226763	0.07841344350648913	-0.01137478910461056	-0.014897205415776313	0.11811397787183642	0.031489656318801795	-0.06041507769460941	0.0756426845850603	-0.04559311349069028
-0.014563538790498308	-0.0028196492249836953	0.027126043886279688	0.002141065423255843	-0.006235270192549358	-0.02250234680569636	0.0393820644040374	0.011760275729881425	-0.014004952659476343	-0.015890563701331444	-0.11256344654402237	0.08150700680077269	0.04331620936897262	-0.05478162079535143	-0.024881263352620735	0.02463082179271388	-0.021034305173625194	0.0324357995234165	0.06057615915680377	-0.10285013661021829	0.034548260570669204	0.07592474057356272	0.07004694481726118	0.06124636431021553	0.03756831349229282	-0.07019328743856793	-0.026563154479279392	-0.11083972261749017	0.013728426156235082	-0.05433375978348243	0.05928965073840707	-0.030145778780734156	-0.07617678898792582	-0.041895565828425366	0.12044572621419097	-0.029655510827757893	-0.06950942377159612	0.003547947585632434	0.009798641669030696	-0.04878146708570481	0.042471452093013576	0.061967346243437055	-0.04111008663192623	0.08400479515499742	0.021676430283933797	0.07015427521671419	-0.0583770747617123	0.04000404906475246	0.08492821436418835	-0.04039710808404519
0.00863864390713007	0.02560239991577	0.013859670982701203	-0.056418519249023406	-0.008593227532332139	-0.1333995511798956	0.06202885771998555	0.004075862736326857	0.04572398519035374	0.049634297980020226	-0.019376624736484098	0.002964598335640679	0.019197963408164168	-0.011350414855169369	0.03526003439372436	0.044262274895111905	-0.08929353907836582	0.01646132416200964	-0.05157798214256973	-0.018049152046459488	-0.018631178846297412	0.0958022047089378	-0.06434984517850095	0.15681041658583103	-0.05081159979808517	-0.0471845104341243	0.036371139680351716	0.11552843914153157	-0.04683510452659037	-0.07070865875045368	-0.052206819063018314	0.11019192240422812	-0.04628841762274648	-0.07277395426652465	-0.13569639543962514	0.03336495985042694	0.002949268188810493	0.07095749461428391	-0.034968884436902894	-0.09846414252776635	0.08800318370221037	0.046498423302242756	-0.006106526353960466	-0.012719065577838924	0.039264083310053134	-0.005575404245989752	0.07977555110965732	0.005445091471564127	-0.04325310243504091	0.009663941910375394
0.014684331755103528	0.021721079746438703	-0.07312789943785607	-0.0025505918685515983	-0.07044287720931033	-0.01970327661588111	0.041578273413726476	0.007476177568895244	-0.05104109989518649	0.1249626174671315	0.06837887742438227	-0.018094013216482577	0.07350502821934578	-0.04104668109225849	-0.0544174663382238	0.01236443260180219	0.06720725287195006	-0.03927450903884556	-0.007392770328396081	-0.1658237779997394	0.09673420398472786	-0.05027047427379672	-0.017045947666497134	0.07555342602960818	0.040222838906613746	-0.04629929713374907	0.03190365386491473	0.008491232377792157	0.03515252842076637	0.019607927849485327	0.07006299058210103	-0.06413623169447187	0.01873421546680845	-0.027806345178660687	0.03838361321349009	-0.17483436038728203	-0.059941586229987624	-0.026594624020440036	0.0258543738507971	0.10877358600771204	-0.0332952033788871	-0.029939987965198422	-0.016617205105089763	0.0618824893021746	-0.0038604589164159334	-0.03296218910499424	-0.0051595672524939904	0.08233490506766558	-0.0215170133075216	0.024235569521902495
-0.04032188343751128	0.03771270869496746	-0.11153433062980692	0.011543114305806684	-0.010852655219752455	-0.008381417190164494	0.06923761457468708	-0.05901161463784989	0.06425765616278008	0.04600893851344203	-0.05406534427225412	0.019667048867080244	0.026097739539055233	0.007334521735630949	-0.012928013425693621	0.046369104645644456	-0.09128170078409756	0.1379998617043563	-0.04548289799622994	0.047438157853542724	-0.04505778341402944	-0.005933174530754568	-0.018214886550680952	-0.0018413278857659487	0.028771644186839532	0.038247847687570224	-0.04156723934508817	0.010406494816938311	-0.04992476628907935	-0.0036984309702664253	0.10887079305678073	0.08296368771687751	-0.05396509623085963	-0.007037380084331763	-0.012495170469720492	-0.09176360676512438	0.018893777883321514	-0.07539614655406365	-0.10888205731651085	-0.03385496892906776	-0.0009843029641699377	0.11670771393721067	-0.06260132468309242	-0.041334672768572854	0.13380983429462373	-0.04476080156602041	0.08255607310176132	-0.016954003046594335	0.01968142224405402	-0.08108552146094354
0.00302925589128265	-0.06289716034358298	-0.010559108280752467	0.02317008155979823	-0.009434721168263273	-0.04063777654438774	0.07649614082188134	0.04623661951453878	-0.04949882532859993	0.044444677055649154	-0.023012048178486663	-0.0471228325791959	-0.026068135004766384	-0.05071685295539501	0.05256942608880775	-0.011453627545129009	0.11161254414431801	-0.009237843997258743	-0.0023572796182890904	0.046382094513965855	0.06442869902272914	0.015090224878245365	-0.03840597964602747	-0.08053418981878815	0.029456081816962177	-0.04642332900252687	0.09419152025322132	-0.03355049673918489	-0.008854696167984198	-0.1321282571046994	0.004678835574672795	0.09594645927079934	0.045145047610353733	0.023243024557462372	-0.07997367383507614	-0.015622072915541622	-0.0624429530091203	-0.0071321498493280636	-0.040301736957573324	-0.011559880107217702	0.06706711590478315	0.0630558296844792	0.026006877818234214	0.030601853819471586	-0.11566876592272633	-0.005059294845496819	-0.0888077633184605	0.08635937365175049	-0.0027351380988182503	0.15084427559449082
0.01943017948313249	-0.037708535512066356	0.05193872394886615	0.04175493756484959	0.0338903835177061	-0.1542295980501318	0.04294027197533838	0.029744931848575414	-0.08131070914654537	0.008104836391229154	0.0005575892954450302	-0.020355302896480534	0.04117036755617845	0.021425330738173556	-0.09809266683083415	0.016832390398705925	0.07396956542127063	0.04358636784558983	0.05945458460391175	-0.018191807559174586	0.025744422472242734	-0.07059655144603993	-0.03626369855616178	0.04931601491894752	0.043771062510912236	0.10418244986652145	-0.060755755578770415	-0.051922652458369245	-0.04432432998616853	-0.05770741462125905	0.03195707407671291	0.0003711920778328992	-0.08041037243050565	-0.031900791937400905	0.06889454743387136	-0.005238176994856215	0.008730845114096457	-0.020050623191975862	-0.031454850240749586	0.18945708464232391	0.10737973253732457	-0.11595271571175969	-0.08258191932563633	-0.09622790819755866	0.015219027971714413	0.03708232147185232	0.042821928005861105	-0.02360031773420293	0.01943046827226059	-0.013685443463525616
0.008931248654657031	0.08096279863528277	-0.03709917822045451	-0.06138985788067951	-0.06547433259479228	0.07303399913817188	-0.0000507485818905945	0.024655751065295186	-0.02805326367523653	-0.048902543962142546	0.009940865551831032	-0.1230985850313594	-0.0201850007921923	0.06102441924015421	0.09927068371554215	0.10764452099136304	-0.08542838275004991	0.08038473621069547	-0.05863923929081813	0.003311901140708331	0.004224143412429694	0.01692725673211603	0.09462373885523684	-0.08582470564672026	0.035897598015007866	0.08643715972645881	-0.05951470380164266	0.018008403516540917	0.019685412302434733	-0.1752749438467841	0.006349130541314326	-0.008944319490000428	-0.020251858976935724	-0.00545334430780655	0.02633832675895388	-0.11330462760482829	0.07436518855190097	0.07785163580474797	-0.018344079919181893	-0.017215513504717606	-0.037994039638647094	0.08500181785047141	0.054442228193954646	0.03572203278915835	-0.05965320278727555	-0.06981794051414233	0.018228231588626194	0.04091701983367607	0.030587068231748858	-0.012804494491615302
-0.0024691496875993355	-0.0813139725488905	0.05372035269976021	0.013574096931878808	0.0511808287005104	0.009969821476845053	-0.09200854048541185	0.05776028137846014	-0.04555939415714352	-0.056212132753343455	0.08580812327273729	-0.046998267749874104	0.05108444193832197	-0.03235257173258861	-0.015499208605995197	-0.018381862122649025	0.06468735718262238	0.09281500092167533	0.0017056404295128155	-0.02641625259071579	-0.03253715415315368	-0.008135727475878311	0.03434000440981968	-0.0054396473058631045	-0.07385211126471683	0.0010447888525328963	-0.049435547391677215	-0.02111613212418469	0.07836644290177426	0.0742430100051161	-0.031202352940075798	0.030700124862875655	-0.10077530788505684	0.038618304803473114	-0.05095885792811458	-0.03129147954895692	0.026874606556762642	0.04756205575084256	-0.04196767334412797	-0.013771625176391456	0.020879948156589216	0.032959412058825306	0.0069915363251392484	0.05373106991456632	0.038040726422577664	0.034265163524604104	-0.01739366385981951	-0.06573776756244776	-0.004167841817449242	0.005856000176736143
0.028715080020047433	0.004332229735655564	-0.06650832496846748	-0.02119883571241761	0.07762658736084901	-0.09561512695663164	0.016920655034493744	0.07024435850093781	0.030377506516948028	-0.0026782941764493654	-0.06867090692518783	0.04007816175696119	-0.014851994822116112	0.0028095279142817987	-0.0018130486098956189	0.0608190575250732	0.013566949084128779	-0.04237756285066594	0.020744519742975392	-0.007860292709451093	0.05179154594551606	-0.039158601366387075	-0.07055258688817678	-0.014596456444957924	-0.1111598822181834	0.01725085167517878	-0.01591932361854711	0.029636619051509765	0.11409055998035181	0.030938363329913423	0.019917809461067484	0.011519266595007044	-0.029777920614708034	0.011043373258815877	-0.025155134624786576	-0.09565376791930254	0.027336978131524234	-0.04452896886081957	0.0898893775831691	0.01491365213374007	0.019656438203699708	-0.0980041687298988	0.015750651110025313	-0.07092239622607911	0.10183089887080758	0.09584775492835963	-0.02244014587174973	0.06929256564507727	0.060224244155287696	0.05769435415265529
-0.011694109968700668	0.03464215502512655	-0.07231219166013345	0.02499953912024902	-0.023832573275872772	-0.0030390458442294266	0.015719985737101635	0.06271744633299715	0.02729949170348222	-0.09930643433194991	0.04511732640348673	-0.004165841596205309	-0.005533871494634105	0.04833989746047186	0.010567541278999174	0.08910874351648534	-0.0656370966003929	0.018063905705080985	0.032845807509146195	-0.07681025413816463	-0.04170307970517508	-0.05516065116148075	-0.012293086067628287	0.010667085741099598	0.053173992504349246	-0.0587948728594557	-0.04651024108018597	0.07141304093977732	0.05927365375520518	-0.03788438501208024	-0.0033357196224554158	0.030867825194715027	-0.012700984019685948	-0.03469582637234569	-0.002548588917681256	0.03925633750152456	0.08543739475158162	-0.03216036537204201	-0.034029082273864086	-0.050153529957421616	-0.1171814066279829	0.0477421911876312	0.03914009223441023	0.052805837984665135	-0.0021962264132496766	0.06272241910265895	0.05549874083978945	-0.008411351920607973	0.11137609581954644	-0.008902872716564168
-0.02342807128604109	-0.0535582840698869	0.010613206115435037	-0.04596808000817286	0.06139526247453213	0.12156403207125244	-0.12158885130716715	-0.010610599166167686	0.03306751321563466	-0.03704656711081668	0.0670690490250019	-0.004260140427761971	0.007004976601610438	0.04746673906949815	0.0446515493202683	-0.06974512646697824	0.03418295764801947	0.003350030250993853	-0.000420948520652659	-0.07061641644185686	-0.021381565603531934	0.1055637965256356	-0.1330541029998768	-0.016185713713698917	0.004788731965939111	0.03117755227554156	0.031105050581098706	-0.019720649380021632	0.02067851711363789	-0.04816247010415407	0.029866279658186817	0.06799680875893357	-0.11140209226072528	0.06978218937070682	0.04092632402937085	-0.019535584417566632	-0.07264413605490708	0.04618082021303152	0.04882120094434505	-0.052360465958716046	-0.10145436689516027	0.052136809230811994	0.04302863821992257	0.023105927039710237	0.018492081983688173	-0.04280557974381625	0.05393709400471708	0.010463875732128834	-0.0884365229312315	0.03234331372302199
-0.014228076419798015	0.004394098352761434	0.021824362499317983	0.027935230863217586	-0.05260721054046728	0.0022285596427490994	-0.007652278129052127	0.0005571852333917902	0.04119363320985686	-0.05293696850426029	0.041764980622255664	0.027094316690260745	-0.04856524053333796	0.07220293946479793	0.0007090621013072888	-0.00764324876265509	-0.023453788855715568	-0.06209944314754044	-0.00519915019920222	-0.04045750577690271	0.04106513683633002	-0.03236877537853175	0.053456201828951416	0.05439724310969933	-0.049389426285068636	0.021986449987540777	-0.056290026848984195	-0.013416111904075226	0.07624625612757775	-0.016008597653297905	-0.08730613694706776	-0.025311569381079535	-0.03517007928531703	0.05771911931203264	0.07594514407810189	-0.000881458115673639	0.07456868021018687	-0.09481085564575459	0.11496872899896568	0.02807544901020157	-0.0417924695040128	-0.047852367451196885	-0.06212633402726917	-0.040910204721191896	0.0655732520172192	0.042535207317124436	0.05192634987397577	0.035559242495138844	-0.02086100610814015	0.019554686351725168
0.07874579390283663	-0.09135149359648935	-0.019912709753326523	0.0006019139114685282	-0.016916695700903202	-0.007486383694493564	0.03719284376251238	0.04896501163087928	0.03239158631608865	0.012113396103632244	-0.0005015209401519477	0.029806286087974504	-0.011048882655549201	0.02024633767766874	-0.07829443447761243	-0.09942770027355162	-0.029231836754621227	-0.07020339498885969	0.07183633422881724	0.13966342635067053	0.002982023115911725	-0.0056107264688969325	-0.014011635370527298	-0.005932039588845951	0.02940995666634704	-0.07713421176474375	0.09546367726836445	-0.12881578971381435	-0.026532830581522983	-0.012407101544980679	-0.022036633102331	0.05295653617202199	-0.026960448957069637	-0.024000548550380647	-0.021886019762620577	0.09985338897031248	0.138533121722623	0.02426836232377213	-0.0206042550429493	0.037303016666168795	-0.10391775981814119	-0.043731385496470966	0.14793831438578378	-0.059164825721899156	-0.02443124059910648	0.004684867929383843	-0.012117484862795635	0.025236092105607837	-0.045112525917627086	0.01555069320343009
-0.0984585580808259	-0.04630331139688306	0.008337374065407847	0.030995220541799887	0.04516028220564884	0.03769406133434111	0.001392339881298433	-0.006631506706338504	0.03810026267492711	0.020471561612009487	0.05978603056938555	0.04500455760668644	-0.08189505916649795	-0.03325677607984838	-0.004086491505162583	-0.02349319779243421	-0.040819557137246165	-0.06264953712973535	0.04683084979025638	-0.05422754267190455	0.08746484973772328	0.10996321320827737	-0.034927488341536465	0.0031545645049191468	0.00677575499125244	0.11017284579185943	-0.05678270725610041	-0.0011449293883880746	-0.13050828097506886	-0.09538340093834008	-0.035734910124323505	0.031047608300418344	0.07681203466804824	0.030639347384013096	0.04316114065647202	-0.005751413995224212	0.00367028232618739	0.016652736580353596	-0.022509452652214802	0.06900101984122688	-0.0840835572613496	0.021332943822899415	0.03328033708858762	0.0011952253053816135	0.013853223730009977	-0.011101850786504795	-0.023871505791112805	-0.047086899178804736	-0.06713728185620886	-0.00009383931580952531
-0.06210938541162489	-0.006773209098433421	-0.038452297478354214	-0.03579185118063178	0.00851379640033658	0.06625016542189704	-0.021685432586466526	0.08799515620532997	-0.02520948544226259	-0.008390677942066294	0.11009730232745585	-0.01585550391940862	-0.0031207338293389106	-0.027463910439943846	0.0708211156489496	-0.09031165609714319	-0.0808476988972058	0.015359101642802818	0.0315438618951764	0.03188420019781171	-0.0560131299878523	0.0019076086039655701	0.07854607869840359	-0.027361400356164727	0.11484371435212617	-0.07062836586138393	-0.00609050029860098	-0.08753712210561106	0.03273252905082531	0.0001625509728769008	-0.011527758362646284	-0.045231397910135404	0.07143362354070228	-0.013326926467477435	0.0124326813407779	-0.0016772822270934226	0.02151623591088543	-0.053434383317190554	0.06789676531351577	0.037066348698940633	-0.001626432902881312	-0.06121574092342036	-0.0010971227570288873	-0.0020412347219891536	0.016509187927615805	-0.03661032421065076	0.015248661506516551	-0.04706924219208156	-0.03976022410334908	0.016477724229016978
0.02012534419430228	-0.09590618414141504	0.009860488748531161	-0.0014939989896549542	0.042088894869323115	-0.050308424350057945	-0.04532344165401096	0.08966452084800461	-0.05733790315156375	0.0028189869357117935	0.05190767655387822	0.04779696614719857	-0.009688788136701041	0.12321356098962759	-0.009664946532467845	-0.05902228977920343	-0.03525905386637477	-0.04901519032609849	-0.02571211276634978	0.06196530594484007	0.007743328101193592	0.012943078822341768	-0.04630602215721641	-0.03304157324235042	-0.0853296409812121	0.06332959615915885	0.00750755763774422	0.024412890124094786	0.02110687616540055	0.13037157601019073	-0.0319888142070513	-0.05357921384652803	-0.024990243599977674	0.002333708378922031	-0.08830185476439913	0.11078161324835605	0.04506690846074664	-0.0028649128051892667	-0.036945156130117826	-0.023775186248785357	-0.005404529918988654	-0.03723809393809481	0.08086142746915662	0.005218173748999706	-0.05337620529344266	-0.07749687082185376	-0.053925220837850174	0.07033984115963739	-0.035633530418291544	-0.043714022915025325
-0.02207856363478531	-0.024016584722401365	-0.005876531840156525	0.023115282557233153	-0.005453410890785677	-0.025184593005572374	-0.0348714393996747	-0.07964266294487567	0.09462533936551404	-0.06247103389293419	0.037552038258753355	0.09412762792355119	-0.011916303181084893	-0.01788770993896649	0.06578775793779042	0.02601687859389617	0.012484236074210025	-0.04165545151010875	0.058846050702122094	-0.03945568203529943	0.004124586548105082	-0.05306691991357807	0.09947373280452253	-0.08592008622105621	-0.09642042119237257	-0.006572330889614563	-0.025950104290076298	0.11116260058486288	0.04124945133750778	0.0651822838564952	-0.03677035839191485	-0.0470847291708595	0.056234802448857014	0.013204705571435844	-0.05116307728432221	-0.005491637540883745	-0.009285367209564185	-0.0024407806303520588	-0.017009439273923583	-0.00943038992358519	-0.02545043124299654	0.0015213512516231596	-0.0583216255872097	0.012190117106631669	0.09905489833919871	0.02894977041081677	-0.09802511827406568	-0.02107386282658092	-0.03132270798937285	0.03698834391024087
0.02925948039480273	-0.052245627296671135	-0.014714069791824923	-0.02486436012314261	-0.050470617429533085	0.11864828437984627	-0.04948159400251798	0.0010653896276861807	-0.02439667320042347	0.01588020612464948	-0.01632770850537139	0.03969852440945052	-0.006147177383392967	-0.05516636231043509	0.030054977146946407	0.03722181603296469	0.003780426892643036	0.027682009383862224	0.08080856434883767	0.110079007002604	-0.09297731486013733	-0.018314668212766515	-0.06076588688488235	-0.017230236796900444	0.03377216201154511	-0.05989451890137031	-0.058579122936709	-0.037939314238637514	0.051375791205984844	0.11191872139259856	0.006301035519925308	-0.042831121426539866	0.05684302502405458	-0.07018560646542935	0.004259451932615274	-0.024682743270531195	-0.05667441523066548	-0.04739968892002368	0.09137871969836049	0.023613333535914088	0.028710225380340876	-0.016641926856544507	0.08560603273364707	-0.01587098547155326	-0.009919746776065257	-0.00705775361994525	-0.011785818730283885	-0.15548668760049736	0.13402128251476464	-0.009099561933244321
0.029192754601557132	0.02287328981687061	-0.03035892146518978	0.03564158559325533	0.011268296019312715	-0.017569329794359337	-0.036320682923234884	-0.04709367419668978	0.021885005781203767	-0.0465524914530125	-0.03794209589597847	-0.04057306092513763	0.023307241884330594	0.10871134242834432	-0.048494196903192135	0.08649954203552393	0.060613464400428335	-0.040323392637751046	-0.010089840530260005	-0.04199284344635858	0.03670632377474729	0.054509153031432174	-0.04539264506732383	-0.019386273310113715	-0.06798326675009876	-0.005536357792589305	0.02327069485127007	0.05183307687903367	0.032547275595789966	0.03580930625962425	-0.07543003943072543	-0.06495299648740012	-0.02444615049033504	-0.0004697514083705067	-0.022483414957119544	0.0758157322375102	0.010441656559841197	0.04084203055761927	-0.09249323090348222	0.02241631240126215	-0.0028687123440089765	0.11381973806065694	0.05381710268876589	0.021496275735837712	-0.10353161333355208	-0.01696155430405361	-0.04384761961302515	0.005340076786927876	0.05002788239915698	-0.0403436176154053
0.007934203270356986	0.10225523913760542	-0.05535427534272237	-0.013292119229898803	0.030948802707103373	0.02835607541009639	-0.053309101791732455	-0.09486158683937507	0.04948570447995537	-0.10870816313281903	-0.0504526841425283	-0.03309089878017605	0.07688217628610766	0.056509887854065584	0.05457981247543195	-0.0174714374641414	0.11812110171588969	-0.005264692092379137	-0.034469156915840134	0.0067197411958564	-0.09557764967350901	-0.019030634045782317	0.03700168286831113	0.01322111658133903	0.06226227931816172	-0.05582526695136837	0.048215709422487055	0.008518281542296276	-0.07231874295735227	0.02967767658625154	-0.04985614430706528	0.033656165315218034	-0.0612767210308182	0.014373885712776344	-0.003534808726246723	-0.03177169952746246	0.017974241293779024	0.0132401134664114	0.09281638269544074	-0.019439733012797385	0.04997933932394646	-0.06727407341585029	-0.07387784891500909	0.03637774709757318	0.108328164106994	0.044876658454651136	0.02654169236993888	-0.012763323989466249	-0.18028297487485095	0.02491676669679846
-0.06693670852602164	-0.00019120819492508823	0.10931447394842808	0.02338515188477145	0.042455241039942006	0.028383530550742914	-0.07122717105341239	-0.0994202250078026	-0.0668861534328927	0.08471517167647497	-0.07538694134180729	0.09146430520864918	-0.054267755934460184	0.05688336900251035	-0.03124887592701555	-0.026913365276487286	0.08903997310717113	-0.003578631804363447	-0.024709965751619385	0.059415062568762965	-0.012178222564836914	-0.012313846812390533	-0.04840808400338818	-0.02936416071751809	-0.013371281690592852	-0.019311190724071815	0.036875587051796506	-0.029568879471817345	0.012392702285355078	0.04182711483854962	0.015589755441357912	-0.07565998743341287	0.02911239635309386	-0.038731298358143984	0.07331591215852046	0.005155116354337495	-0.03166830634814921	0.023042174059714798	0.05457314750031169	-0.02138610059674207	0.007174560040282919	-0.04703471038139934	0.0634927270741076	0.062100126277552736	-0.027187880870966234	-0.02494944416802166	0.07636977856688593	0.013026181123069252	-0.017977029928595623	-0.09957587402392423
-0.013545875333016658	0.08013309632140186	0.0040093942650749476	-0.042409542129465815	-0.10908858672856189	0.07760255297168754	0.08038167772215693	-0.09553558651286362	-0.0029496279602205175	0.05772279009634497	0.003742992832820216	0.0398016041626069	-0.02008657080182983	-0.11429102153285747	0.07296942511364488	-0.01320849324717701	-0.03586219935482478	-0.02038399206227206	0.02357804548675732	0.12090775286938414	0.02870487325162864	-0.09281348231679992	-0.046059010950359726	-0.04330835420677646	0.01674037101416421	-0.04988872742697814	-0.06669211246491463	0.10426717225882806	0.009770477467560086	-0.010032121282457708	-0.049858823848071235	0.06136991241577857	0.0680543592931391	-0.04384736347492002	-0.03164069677850882	0.13857036516990826	0.0261989756434767	-0.008812016798671402	-0.09491357403754502	0.0054263550129941465	-0.03598207054242471	0.05014877526676609	0.05908583887799307	-0.008932653030204546	-0.07173984668046349	0.04927771434458572	0.022990399325226687	0.07477622728764674	-0.11114073794209958	-0.03785453756615658
-0.0074491924286116205	-0.05841065435919006	0.07826466781507399	0.007359452009095775	-0.004073507615295756	-0.039690115914850846	-0.012179147332942898	-0.02087202534239131	0.09840294970439808	0.007929347752732994	-0.03783359318044509	0.04333442032725837	0.029356151342780967	-0.021922423091064083	0.014440644033447823	-0.043160675580990085	-0.026571686891507414	0.038042164363758194	-0.011433237714557714	-0.06579100156088966	0.014674816990595578	0.07133000695356531	-0.006332259278808719	-0.10332496396068008	0.02381219026595291	-0.0430721540949149	-0.10666553540199758	0.04230921439755714	-0.04708449796628572	0.09633615391805858	0.06318328497723315	-0.06586286981750233	0.11854312721107457	0.046677710744258256	0.03786149565530563	0.054856113627869435	-0.18109347796426112	-0.021619581072900882	0.012798727315053264	0.1325947679142204	0.03748997080099131	-0.088550457289082	-0.0017292595414830116	0.017773767784900016	-0.00731849858183835	-0.004205485281673911	0.020557480553379165	-0.033373366668993196	-0.0025781156620656165	-0.053227423116785126
-0.05730639457170432	-0.01611285552200066	0.036175498132558784	-0.04998531889285768	0.016328618713776374	0.09056383017501286	-0.027033520573778357	0.03425445327461325	-0.0036328790713708974	0.019299821412321096	-0.027122015855731204	0.028352481683174252	0.041644727465164726	0.031173976454246653	0.033530518006455845	-0.03299579974550382	-0.0428092466674178	0.001099698269767177	-0.03742310794174861	-0.048670470652164274	-0.0909791134207863	0.0033674816696237795	-0.008428776517168127	-0.024537298479452636	0.04204355660457948	-0.081787665076017	0.09194256521357042	0.027294330057991895	-0.0981888990760562	0.04174802311066231	0.050278816536246766	-0.00869952077180655	0.08179668672674356	-0.017098432464396535	0.09987152783115671	0.02507147918324697	0.017126228601487374	-0.030110207400792448	-0.11416262763852907	-0.039053833770010454	0.15124777021533853	0.010843036121096127	0.029463828372685155	-0.05030514247234516	0.004248997056515876	0.009468740255866269	-0.1266139634674617	0.006173320130979147	0.016246879995739136	-0.024648236975961073
-0.06607715008973863	0.08056886570087714	-0.012163111745683058	-0.022134957694366228	0.024406851322418086	-0.06562095427898845	0.08715819280150683	0.03868632252863469	-0.024387365742737564	0.06593131101830828	0.05218733042884565	-0.025964775795612197	-0.02189894562347486	-0.030956858301179474	0.02882009702592026	-0.015264247445525347	-0.059133085832666604	0.00836643970544203	-0.11400249030367557	-0.024850369334496098	-0.0398815097242697	-0.03668834193485021	0.04544032698245798	0.044523143280874374	-0.03332657602174173	0.03605496839529289	-0.019788065568349413	0.01123843390305438	-0.03607826876628478	0.0777546697704489	0.043124880697303296	-0.005346562763271184	0.03361526107567657	0.05683830480670725	-0.1177125562493628	0.020965317658988618	0.021516988156146694	0.09312785975791706	-0.011869923254454677	0.005414134752657777	-0.007460477889265637	0.0766906903084954	0.000807140377541881	-0.06920496232175924	-0.017889770950468526	0.043190257831117074	-0.10271397936956303	0.004928063642894534	-0.0009267789542222078	-0.1320659041734277
-0.008219271449533869	-0.019757599517213217	-0.03304660345016768	0.005455596231220533	0.05540988507161648	-0.08488861067144159	0.07484093736212832	0.11675369268938109	-0.034686141155071556	0.06108548498491161	0.03552957499329695	0.028847471923402552	-0.020618080575718997	-0.09823165183636491	-0.030871888974690426	-0.09426277918146961	0.054580555160903786	-0.05596002703168939	-0.07701618283227085	0.03360499244819436	0.027772710567204296	-0.03980556475406481	0.012873818508558517	0.02571793452335386	-0.010635528979019685	-0.046703844599793945	0.03868543205780653	0.0554651613513534	-0.016061187416985874	-0.012972613639937104	0.09087300382788363	-0.0723090872315855	0.08202963113234073	0.01937050116112294	-0.03823703636636477	-0.06513397584917276	0.04563181481833825	-0.0008000020546034929	0.10753393342031808	0.04700640236047118	-0.019792363287676275	0.0017453063963122073	-0.09130004643913198	0.05761237815403182	0.00535719505928899	-0.03337553000630592	-0.07386969646438167	-0.04543531085367471	-0.008612921306728222	-0.11287935552960361
-0.10686026061006072	0.008633255739533375	-0.0671297689716564	0.02015662243262824	0.030150571314814738	0.08411160555485651	0.028406566276700726	-0.0030342454649276845	0.08392269135580224	0.03678497190232535	0.028298284894365908	0.0190841251352486	-0.06919796946199945	-0.00323366008044728	-0.10236044555494997	0.024983827998788358	-0.03992332835630787	0.040968572192178004	-0.04403550007385033	-0.012445144670580669	-0.048759064263211666	-0.05065597631373569	0.03450734779742753	0.07961950035955055	-0.019434331866740977	0.0022569648133197967	-0.03827066137484319	0.07316462433237007	0.022238513584517172	-0.04451465202453076	0.11315659884950258	-0.025415655481853747	-0.07120766160851927	0.08392718128094831	-0.038015741790248705	0.057136973537126656	0.0037151267490695894	-0.03400306071107284	-0.021808281385913193	-0.05286649334551437	0.173581383887513	0.021012865559372023	-0.033504177435259914	-0.08288704072287406	-0.00703199841142353	-0.143162891010686	0.00020752165050476334	-0.016101436877839125	0.025235354277105958	0.02814799430625011
-0.07227489199978784	0.020108784535367272	-0.07472575338865645	0.017094525468761185	0.030683520742604106	0.05539383223614369	0.001033244929402162	-0.01452913003320342	0.0904419193202843	-0.002798086722560855	-0.055669496394870066	0.04941148280732438	0.01621318683709265	0.017053144021773086	-0.05080405336409743	0.003062931627579665	0.09455203593725495	-0.060620511010533756	-0.0844281217566046	-0.01598924660307785	-0.026046923815004848	-0.020233047315326744	0.08128817279440147	-0.10777465677010026	-0.032286451165030726	0.09419864824737555	0.029945698487341212	-0.004166855239312039	-0.04833827435981962	0.04664616398511749	0.04683716797924095	0.018676980205371875	-0.0647857201075522	0.05974144990657938	0.06554746458462975	0.0006313124953585894	-0.013877629322457457	0.014635667916109492	0.00017404709941962887	0.012475499892702753	-0.07643916438430208	0.0896025713535984	-0.09453261578181923	0.034984263724782284	-0.11121930632666022	0.02208619322337042	-0.07080962936084077	-0.05017060757634638	0.09234657398790666	0.05331159604760852
0.0031365705030217024	-0.014165669356404877	0.003095254946381192	-0.020541573436570874	0.00963431653926657	-0.030437341661463835	0.05065699136537906	-0.025382005761086568	0.02396579808842894	-0.010598617785561426	0.04705628172591948	-0.07211321842520918	-0.0003602568381530207	0.08243104227721189	0.02861803808367302	-0.06652297203187472	0.079136584967511	-0.028680386118093263	-0.059375620917135996	0.07163514250622365	-0.09117241183532182	-0.08902589042265871	-0.05472810734979294	0.01973730343689859	0.05024095289642122	0.020301613537966175	0.07765990630052448	0.0012626467605586847	0.055419500631947755	-0.060298974990384266	-0.07370652212766368	0.03307832819837775	0.009880490853275905	0.0638943246763389	0.0566159744065945	0.03333448942103485	-0.01407850767989816	-0.002782642364457924	0.03794757012617519	-0.05119443705772639	0.0015550014493291749	-0.027904615577899812	-0.07423279474839564	-0.10402159962207605	0.007660220064670417	0.10237810317370913	0.041076278235729125	-0.16850085092128758	0.057115367322755975	-0.021365515372281416
-0.0358646607586556	0.05313237421045283	0.04035282824175783	-0.07203418750052096	-0.08901606359127527	0.04400902239652354	0.001406692930090344	0.06171311960868787	-0.027806278310989998	0.020893064718939484	-0.04951717668119174	0.02831015609524118	-0.000056713488686880795	0.02995710834247512	0.01337175836119673	-0.0065878382178838485	0.05100651750456836	-0.006986400559108465	-0.0726721305545932	-0.04475764969814621	0.021529891386133693	-0.011828829187475938	-0.06005070659285693	0.07730855255133869	0.049219828500944404	-0.02198874162106261	-0.03176321832017655	-0.023764370481120026	0.0974134204859167	-0.0564134735907089	0.05182271657266401	0.022669123111804072	-0.002005133641975949	-0.027620487304328263	0.05491952862149652	0.006315850153802273	-0.023552791866790813	0.02139485799506388	0.038996698732743626	-0.05813442703842445	-0.017271579222275867	-0.014362088737690685	0.026842489287267624	-0.031619855728181816	-0.13677500015723107	-0.08137058328573793	0.042128185689367006	0.11904630996519769	0.0013720199152700181	0.055521590515675276
-0.07273137297111712	-0.022579790559698852	0.12698574972279375	-0.03478781483782824	0.04560947492928867	-0.031191253088120617	-0.03640910348586718	-0.06029103940962949	0.04348522472251351	0.032920588919128066	0.02583962230754455	-0.003466262867196753	0.043132614199273715	-0.03165893375282269	-0.062276745452195796	0.007355430293797413	-0.06461407026569146	0.06819146595844376	-0.011161734523858142	-0.034626186647889134	0.09553791298438981	0.021181550907023238	0.00004613797499482958	-0.04498626740205336	-0.03898963537737548	0.024103273599309517	-0.02374580640659224	0.07236137537594622	-0.09301726240650676	0.04139092449197433	0.014201384656160946	0.1368550162601196	-0.026061474563144418	-0.10864383026108232	-0.03215601240990523	0.028002329011128674	0.05850676670443376	0.03661178662781246	0.004565089977425902	0.041693094502435094	-0.09557829001807834	-0.0434598179093718	-0.032308078461760925	0.027211379785839235	0.016957444305087662	0.04707397569049445	0.04213652563975433	-0.09106926750289482	-0.032549469937484185	-0.02843299320899981
-0.00013377646809808325	0.019653297755939835	0.0228184644707643	-0.018085461391745678	-0.01973552755776729	0.04553721077716869	0.025839027992171637	0.024410776760562747	-0.08581731245259289	-0.008104436804666233	0.0401337142849131	-0.0970125557190063	-0.010032738503169443	-0.02386891993125967	0.06261039025263714	-0.0037752538713843667	-0.08304640425815313	0.07005858352303745	0.030809987379529388	-0.05812920976796987	0.04955752951736147	-0.034841455002495615	0.04722766086027871	0.025017836936741054	-0.016194993837603977	-0.04591249850237048	0.013972121470474178	0.006806950221964057	0.08215571012157341	-0.0015280970395459698	-0.02656899573572439	-0.0804568003741205	0.057613839399834894	0.07643207200312814	-0.017655286253214903	-0.07997004025332663	-0.000017716985984479044	-0.05232119055514714	0.08767012235654227	-0.017558884075125722	0.011771460818674369	0.024889852393256563	-0.0069781408799227135	-0.022582831220927805	0.07929604297876765	-0.008377926203677482	-0.08727550097561443	0.032489202398673464	-0.039930155089389296	-0.016950886835672942
0.07067140029472554	-0.01806993342749992	0.0395452076946577	0.017977685496440052	0.03290950700777454	-0.07310607059879551	-0.06010418698557133	0.10049154305709423	-0.0786354181691693	-0.047667072022599975	-0.07639951794036788	0.01579470230394043	0.03382303527843503	-0.027339966056428758	0.07664163350702115	-0.011558663694872195	-0.023593433028174814	0.024838283897078317	-0.034729657664075604	0.003923275189694195	-0.0483319488281979	0.019193135627769583	-0.055928296126587985	0.10421577205933469	0.027927288646505996	0.013050726233527172	0.049881797313877825	-0.07009672659372877	-0.04945284162736316	0.019957200093471905	0.050559009161922464	-0.03597706205336586	-0.0038643832624045624	-0.022314623006467915	-0.04788793493431599	0.07530334962614674	0.04849119657035536	0.014370218202462186	-0.010765488891062325	-0.05902023222451125	-0.0015712806969490536	0.07891453187967312	-0.0020804481471087023	-0.010525530952579739	0.07318280535516443	-0.1299784176515528	0.042722162841134295	0.0400883969954424	-0.056108325559747194	-0.07638483575312695
0.07371290640349348	-0.01695997855535297	0.06819499865084959	-0.026994309104444208	-0.019289858312402666	-0.009502204404944915	0.009300604348055564	-0.03893261253847491	-0.051380879189170725	-0.0021780313968114765	0.09458645467618032	-0.047205165339038735	-0.02393438795563612	0.017017284493779445	-0.022612494923561495	0.056820866404339886	-0.06020710326672141	-0.04776394870383844	0.016775300438138886	-0.09980007844204491	0.10166946491424507	0.0025032183047769717	-0.027058625523720927	-0.0003390591567831308	-0.028091297510340604	0.09393278492838503	0.04586887319778343	-0.03703593245905733	-0.09781943775935541	-0.045911324522264804	0.017231858959516306	0.005950000032661478	0.0807577993929566	0.053764145299434206	0.0014902056659805013	0.04270714049540751	-0.054279350377333294	0.051741979512134176	-0.007155028141594951	0.020753727982104588	-0.021454553586946645	-0.0016573145939815202	-0.005598056021733537	0.03857385556092014	0.018108179450088625	0.007488850475184723	-0.08344987397966273	-0.010406426507379643	-0.05188422885672861	0.005788809511017977
0.07340241002932585	0.016469460116544557	0.027220400577676152	0.02622011294857368	-0.09921649037847342	-0.042648082010754366	-0.01692371118526772	0.023537088444553402	0.04028519027575477	0.014175600250774804	0.07025263311789975	-0.044079598581122745	0.04388805777045894	-0.01751814870018391	-0.09655952359471327	-0.0438358296465861	-0.10257206478837363	0.06117382617777905	0.05925087441914131	-0.01376199167796444	0.02460651315060921	-0.06820685026102666	0.05988994185771962	-0.030896857096146035	-0.00612835611197254	-0.040734556597529815	-0.00039477600542172503	-0.07478371485552134	0.02683876818487977	-0.056073015034449364	0.09087121079248697	0.1275161541573268	0.02297768308542334	0.06599584642284637	0.061375938417294225	-0.06651073141221159	0.04236894243525955	-0.09402243280975996	0.04911167350389959	-0.028022130525277175	-0.02642965034218542	0.03731219719012796	-0.10212663755274672	-0.03645387030138217	0.10717208154924687	-0.022489184264033492	0.0036458859695597465	-0.029988115218896286	0.0218798892084894	-0.09271862142309044
0.10304228397473351	-0.08999518355711446	0.003788392402130867	0.003728448906101134	0.006706588193674066	0.013581352475531832	0.023797376985639756	0.04246064466549504	-0.05078679037786808	0.045445577740199604	-0.01408501074382365	0.019207944409122747	-0.05979541429965021	0.015191413879145837	-0.02646884764084459	-0.012584127789853941	0.0503382744619094	-0.040251926884228253	-0.04130325542574299	-0.025388497267354846	-0.03746751248805863	0.04666609201517483	-0.0733868999298104	0.030134788920775736	-0.14842887849366715	0.05433891892395251	-0.0074580237695645105	-0.06761903387589485	0.060362769208405144	0.01309971214589058	0.14513230823376339	0.08991614394530396	0.01087215657351729	0.06860917947174494	-0.04999906214018279	0.013588532067742114	0.042429441932052586	-0.023001259162221642	0.0074995526319089345	-0.14960787775480097	0.04069028567599258	0.06746676309394303	0.010048701855502155	0.05458865980061818	-0.03538678132520472	-0.13640583188029456	-0.026216717314767823	-0.048756607198071955	-0.056970060203634376	0.06463860527096764
0.008775774332075426	0.010732395222702154	-0.02302137467751803	0.0838469702201142	-0.02233332551546691	-0.0181660684236456	0.046102800032589104	-0.048744529383332826	0.01874549128421091	-0.021103128585846953	0.032606006424592326	0.008291410700996739	0.03877291487169428	0.010966391005191617	0.01329175697588559	0.09002015977377045	0.0015718329594985175	-0.18312919510071748	-0.042426170593259094	-0.018830787526702752	-0.061862167551860636	-0.16876523366323073	-0.05825366854070528	0.07130626761566433	0.04438237357428142	0.0021955750931947834	0.07313128303463975	0.001329568358259637	0.04146098376054419	-0.021870813967612437	-0.054784225377215286	0.13908269638943466	0.06678718217487464	0.01910459109330153	0.0082341494182579	-0.005513696776005354	0.031479872977221046	0.037336924553512355	-0.02678289933303047	0.12388158094625662	-0.03754043167938963	-0.038247526152815146	-0.11585435540204791	0.08485120561632459	0.0025272325988984906	-0.0702944025252613	-0.03248788187675853	-0.12643361463057715	0.004547092072977238	-0.03524528036065642
0.05893028795057935	0.05803958013508988	-0.08768530299273533	-0.005473355005009645	0.01166995423613469	-0.03987484342253194	0.018564108336907324	-0.012184341675153452	0.0313442221000231	0.0644805336178014	-0.002012626087341091	0.03806406911876235	0.07680435783438526	-0.004936341874740922	-0.07443933481713012	-0.051382954955651164	-0.05156620148399812	0.030502731900803364	0.003256260252705319	-0.11162092603150334	-0.06343286521044442	0.011951980944557773	-0.03977278045835086	-0.10647693499763763	0.008098888040215305	0.06203500707981267	0.0514774815718737	-0.018219360879873095	0.1584545551368996	-0.02366459190332731	0.04172314625336068	0.028018634816923536	0.008595251711932275	-0.0916043071312372	0.028149019731107824	0.0018371320360781812	0.0061592370594154115	0.010288705347306186	0.10417993771910557	0.057063409916047865	0.016434640854742874	0.0029059714548710786	0.08595364412246223	-0.0935322266120778	-0.06194599938876459	-0.11717763488999948	-0.004903819332371828	-0.07855005363480021	-0.12000193682926427	0.0005452348117176431
0.03857790597494911	-0.004378939117804442	-0.047181306061156586	0.040206803088992875	-0.019475548893451773	-0.01892622277210618	-0.005689910517253753	0.0467064557618611	0.04386109651163708	0.00562378633930307	0.02808062536010205	0.009670823154264083	-0.06158084443088665	0.05211780814984033	0.006140536948757188	-0.009976097783532714	-0.08712904250265979	-0.021052705855558893	0.013509305040515764	-0.08500514933908365	0.013111513803802568	0.04402987888945403	-0.0943326940733878	-0.0770968239465194	0.03167848213572004	0.06341865925312715	-0.08277995740829046	0.09653909304195289	-0.03714536286007175	0.13903143113979688	-0.04876933072590186	0.09576281433831209	0.00498964424560842	-0.08456380758804329	0.058962114400073456	-0.008484003339605115	0.011418349969231634	0.01198461691204019	0.03579937708199172	-0.05494194938067627	0.043152519156285825	0.08759608928673916	-0.03814368479935214	0.03298076370021987	-0.027984092937480973	-0.12557374010158112	-0.019444680495746613	-0.0770342316329963	-0.06819270831239936	0.03713508984699181
0.03564124385304528	-0.09027970462417105	0.01624420813973705	-0.01576886408809604	-0.022087727394463574	0.059239894203988196	0.06210892662844128	0.07412642569539268	0.03314389475675195	-0.07317679395561316	0.012237531751467245	-0.07727486467084181	0.042191167289740435	-0.06959337641171538	0.0752974801192104	0.0008706113199850865	-0.058247096489149705	0.013098976139568112	0.028055467461206282	-0.06140095221066198	-0.024121574450810555	0.0005789274107291364	-0.04071718265773646	-0.023666630463304576	0.023156719307013563	-0.16060361731696493	0.006729238476283872	0.022657122434916237	0.19981893289109703	0.04795577684126109	-0.0407193171863229	0.04832923571482202	0.004293583436084813	0.027091862740645876	0.009530055480214628	0.023052000450504418	-0.060684929599806856	0.0882879992692589	-0.03653991652397118	0.03645952147417462	0.03276578987951416	-0.021492874610197263	-0.1350917073472946	0.04071873959649667	-0.01790046626900613	-0.0035168487048014077	-0.044975248897799684	-0.029517816042358987	-0.10814366134264483	-0.008840532936249004
0.05619728508553935	-0.08463720264800406	0.03125023322270734	0.051737529582218986	0.03101971581492231	-0.05624361360200674	0.03279821626775649	0.005347679114414711	0.008289352934548615	-0.006497238498253538	-0.1395683018364985	0.05149066439428739	0.04063194990243826	-0.046197417266329616	0.024181678105374457	0.0985756441745217	-0.016963829248536837	-0.00670421248522806	0.01354000661734529	-0.02521108178554051	-0.07299921059736257	-0.004800175706436522	-0.10633616612286267	-0.0095322660185738	-0.04633811228702174	0.08026320655118727	-0.03423051943784032	0.026574648782455842	0.04636777647454518	0.0166458669191352	-0.020234758771111604	0.036924149088343114	0.10188857475951227	-0.03586568656116812	0.06291357639786313	-0.02840270221440277	0.07671378033903409	0.06481687390803142	0.00850895368639229	-0.027526156267831062	-0.02320588486006367	-0.10584159344528646	0.06789219377005451	-0.16503176110551943	-0.036220710923996084	-0.04597633891616683	0.004186808793638683	0.02317484101454436	0.02347907154715099	-0.11282334847390596
0.05942800634980509	0.024475168166735208	-0.013462785416220861	0.09078467497895404	-0.07456175274372659	-0.03186171900017333	0.008659166541412888	-0.006595460274070878	-0.08245905757572922	0.00489969912760938	0.026776234394422827	-0.03824075344407458	0.029055631606407076	-0.016855258474859816	0.029685406368016747	0.05414966109945332	-0.05147487425290892	0.06547105547751948	0.009026935575752676	-0.1268115395011696	-0.00008802214489098126	-0.02419559011425966	0.04709138687638228	-0.09442496161974223	0.07898795621213228	-0.006221163792817136	0.0225967921422423	-0.025630825165958784	-0.07362475288151131	0.02358577212663245	0.040379688117620494	0.059656164188913084	0.02331114521067764	-0.03308192985551102	0.09641214417845012	0.05044901169805653	0.041015714495581494	0.04912115283206363	-0.013498426403803061	-0.04528394362306184	-0.08763284018699441	-0.04143247747933532	-0.05621212444811996	-0.033285068152348364	-0.07322249737285492	-0.006847195293884684	-0.11084888068917888	0.06973526028161968	0.019862348614765556	0.0994212901645262
0.07887389052635577	0.029305946034798303	-0.02338498877270931	-0.04651496860847	0.03694957132569787	-0.0616667979412004	0.004146364577592793	0.0003767258705016721	-0.02885048738349371	0.019525382502443088	0.0314944211424504	-0.06293420998010893	0.027252551086234058	-0.0177609363542413	0.019065837309171888	0.003971328273815501	-0.05490521951124622	0.080712644354556	-0.028023423826260607	-0.05699814119743825	-0.055963687041807014	0.11445747096291758	-0.0476513658485138	0.030054742046249333	-0.004210916270734381	0.01546145820976411	0.021226838229422354	-0.04147118351856622	-0.08420447948665523	-0.005511225611919399	0.064398502574193	0.07810235955977066	-0.0158760196317236	0.12187609074663533	0.048816728793494774	0.009798676689767532	-0.060981597905429265	0.02330616548182302	-0.03705073616133357	-0.00960290569984069	0.03773364629572587	-0.10467547386937462	-0.14380765407400573	-0.018571613314809013	-0.02269698620864033	0.011269522643168564	0.07724629587418566	-0.014001066206867724	-0.07703984205478483	-0.03810079519937566
0.003237019457433779	0.05712599983318831	-0.04814680103349968	0.01994824079764394	0.011912766221840069	-0.028091087517725582	0.003594680856693604	-0.008344056632425711	0.005818428980464166	0.0016099347168593778	-0.0371634757013162	0.07021566667468866	-0.03757218071026291	-0.008430544711013675	-0.03239869451041053	0.010537444000284567	0.03767045576880172	-0.11570295014083568	0.05103766047891215	0.011726547821249787	-0.00024055005173286926	-0.029676191154622285	0.040269000935837324	0.005914056529326684	0.026856013339196943	-0.027316918609981256	0.05841619094417456	-0.02241063092174142	0.04271200521476311	-0.12352769410982292	0.04230734660842451	-0.03648136416317055	0.10866242859953808	0.09007808113936275	0.05253578858172227	-0.06452028645263386	0.05454677204969913	0.012661994249207775	-0.13709900098784508	-0.06126644320684364	0.03848371169072295	-0.027084202015756398	0.029045710231531147	0.00215370483632564	-0.07242726384423666	-0.018413990672816752	0.011513068986345801	0.07149398772499138	-0.04395531764047393	-0.09938724902535326
-0.0034243244184125575	0.040150958733530445	-0.04891411205874026	0.032621054589446204	-0.018981632670008866	0.02121880877112123	0.04514302932484992	-0.03245371196195908	0.013919244491575933	0.020686970494230666	-0.014026556839306141	0.03588388905928935	-0.07391311083779724	-0.0392424789099992	-0.02759247918431636	-0.07420990369983488	0.011343549464105459	-0.02744144558950639	0.008458199000716033	0.11904298669205193	-0.018160695033919316	-0.008200269270752278	-0.013086384842815782	0.03570001876259815	0.019822631219036078	0.09530124645668783	-0.08753387906948827	-0.01748839939258108	-0.010601158436820475	0.06391749217209836	0.07188420948962093	0.058743575046816945	-0.13459304921102674	0.007878593087480512	-0.033898740984438964	0.02667869363470189	-0.02293396203055928	-0.010077540457788177	-0.009638570170841299	0.02434917368175072	0.032449026107260116	0.011029938707448578	0.011203784528623585	-0.040782210848882096	0.04076517468033977	-0.0021669751820142663	-0.05747599709604961	-0.019903765120007445	-0.12452041139776263	-0.06794536044017188
0.02881926510266986	0.02006266035736252	-0.019173809325212322	0.029408369126879785	0.03587551901327877	-0.05326624230083063	0.010568719068895043	-0.07133644334606755	0.07040574723216358	0.031868160849503384	-0.042387990688927596	0.05243301505735774	-0.052598457607059265	-0.040080923267255	-0.04581706259110993	-0.03736989572148748	0.016590825258583894	-0.024653364757457868	-0.049697859596302046	-0.012852003627485075	0.04324245205261924	0.09218348895504279	0.08224320858754486	-0.07253755014344442	-0.00616818073843119	-0.020349027348466157	0.05738890455079391	0.07299122290487894	0.013881089394583303	-0.05577927070779902	-0.07365002791893135	-0.010272885033570739	0.03414728219448369	-0.016556747971536806	0.05021969391244284	-0.015053865909990968	-0.041341538173720965	-0.02384436866628372	0.04326503985587954	0.13905684985139413	-0.01639140918011628	0.04487512625759495	-0.04079338979244001	0.06091374438195982	-0.10053233405782896	-0.01967144576940197	-0.031442486080861635	-0.09099622899089517	-0.0268234360956525	-0.07922457513246717
0.019599560276417204	0.10770799002722653	-0.06162250936339153	-0.013647117523586095	-0.06720516981985745	0.05774419520869892	0.02941174610577924	0.008728083397001561	0.017858999063886792	-0.018452986887617526	0.009751424153594632	-0.0427248579523898	0.026030334084744044	-0.022963958241280086	-0.05022940301444086	-0.032180151017352665	-0.038406154135283824	-0.007419464217446443	0.061199368469444626	-0.01853995985901427	-0.09493241987651774	0.022792401694797883	0.03974540834066033	0.07915066964360631	0.09605744899205375	-0.060494114494467434	-0.06811049584989132	0.02001976876903013	0.02769296901889498	-0.012787089237170427	-0.052039438497382795	-0.014466038759113077	-0.0277555289929883	0.0016848496911655228	0.06876751502698546	0.11429071113085386	0.060018859645561376	-0.025114602717503924	-0.05401108766475732	0.02518223776300145	0.13001270998146344	-0.06000079482326785	0.12507786996472287	-0.10855534092861287	-0.1321583380667202	0.02621332116617448	-0.08029816090075448	-0.1366954516607402	0.029053308000171932	-0.0054241427834093164
-0.019639233107053188	0.04311830876497004	-0.0008888515613455703	-0.019101168114838758	0.1443968182653349	-0.086461656848195	-0.010965920279224127	0.08460025486472893	0.02688979540190872	-0.046717746101072745	-0.10689586539186775	0.015308298085376884	-0.04018918896744614	-0.0010969519071606978	0.020373884378019427	0.02969248600096794	0.03151169409134254	-0.10997324512555343	-0.10087465870998422	0.04762162711545085	-0.018312654030664247	0.12550053281825005	-0.005023873551786455	0.02723661949158613	-0.024688007875007852	-0.02001406327343204	-0.10639668135727937	0.05669875634705914	-0.015684085886898052	0.017298651643252644	0.03092671310487269	0.04584362898807683	-0.0645091923738729	0.050269843042052224	0.11227896669704471	0.004649301183716241	-0.021152479179361125	0.1069347135211211	0.01336508699840793	0.07374794223596537	-0.10526003683099341	-0.01384292013330887	-0.044183125545400534	-0.10121332533778475	-0.04296883729643666	-0.02785897733652369	-0.09575495601978876	0.048975057858547805	0.010209717214250277	-0.07334097925399781
-0.0538105741727677	0.05541531343268734	-0.05306550693674411	0.030073223354439425	0.0953206448258957	0.06420961962248155	0.023444584427967936	0.010745566212945649	-0.05978127274397518	-0.03255715056024776	0.0572179848147523	-0.050865854437341214	-0.08909222526896257	-0.022972287136189005	0.004331207350786303	-0.09521693836196013	0.065570496608281	0.05802547314577785	-0.03393402338310589	-0.0041752488133683496	-0.05377434503248939	-0.068396754931628	0.111171453315419	-0.00859879600006121	-0.0368831079830103	-0.08577815470434358	-0.01940833990075218	0.10255709576922016	0.06861815950500029	-0.023494908260890235	0.002069040672978745	-0.032910307302417494	0.05377205126463851	0.020126257472158383	0.04088200656786046	0.05356826411718586	0.012289301349055815	0.11865077317577524	0.06559773735913181	-0.0685878327993595	-0.024194296315631997	-0.04805657600194643	-0.047653163760758795	-0.07819739451739888	-0.016892969326725127	-0.024565261486016607	-0.05793117471465618	-0.043464199095055424	-0.16300818036695447	0.014111013109849115
-0.025592443096929235	0.02320387172413476	0.02618645320585672	0.06441018520315864	-0.0052982587700374315	-0.006697120546762376	0.016282755896543544	0.01108430075959236	0.009451972379491441	-0.0019313434476788023	-0.008013141256345151	-0.041728238007286325	0.034959045782472116	0.04486126605928248	-0.057476833515275494	-0.0868641192526963	-0.058171632371226675	0.051384293767335554	-0.08430477259218727	0.024957830344105057	0.019166780268162403	-0.045742193254078446	0.006219128665688627	-0.11500931745287762	0.005416395108583677	0.06609093925039945	-0.039547117438328144	0.06567685314860303	0.0011222684750031853	0.1524353647054917	-0.00965453083710927	-0.0493965242581338	-0.04456187082995151	0.019630421358263185	0.11284739812893682	0.026037125454008336	0.08766354205703299	0.0191301802398135	0.028427787054236757	-0.027624548275454266	-0.0012526437087544175	-0.01974706751189028	0.016413861260038833	-0.09372794809796019	-0.10336205142391919	-0.027264331691471758	0.010928293009458315	-0.06318883897043144	-0.035499245400576085	-0.06574257551562025
0.04043362766534351	-0.04580182980673762	0.07299464465382288	-0.05262314079949493	0.017764649034520266	0.05291114456102449	-0.05067190568501853	0.022923513511871024	-0.03248353442935465	0.0806497983504422	-0.02576400342639007	0.026822851077194957	-0.02259649336304997	-0.08264246292984888	0.09280739042324034	-0.005981377866095854	0.007073767122039165	-0.045638554615127294	-0.07068344670190546	-0.02122289478092354	-0.09741561599323731	0.02571131943326297	-0.0358031169306987	-0.07849217364362072	0.06458078523859499	0.07574252933601568	-0.029825377760326392	0.07704745980947345	0.07892336898653973	0.004628727145587654	-0.013904591727569117	0.006493904635905065	-0.05745794197538316	0.08649397202434808	-0.002188392296971129	0.044070721302847955	0.01721514327816238	0.013006108996253613	0.02333663068357983	0.03614592368049992	-0.02066232690136546	-0.00925075626624487	-0.06302151830007471	-0.011523134494359002	-0.04064275393314308	0.03471618048661183	-0.13430713128249458	-0.014485242933194996	0.014659571546436769	-0.057272772072525145
-0.058324149727915525	0.019135143253473735	0.07138227865136176	0.009920593700785896	0.019549877591289105	0.08223924316458872	-0.01860453381806433	-0.13172647479996286	0.001953825675850604	-0.08403471795994119	0.06886785218561364	0.09683729824157114	-0.04526770009080679	0.05826397160917393	0.008943355426654098	-0.01440526629126411	-0.007136587145863073	-0.06483999385485294	0.007878602769288458	-0.016809039595400154	-0.10738533248078419	-0.09965277637249108	0.014391737502514025	-0.015974035856159592	0.10133541938639129	-0.03617850359936863	0.05875194075447701	0.02492854046326288	0.05086403637320388	-0.028888853110519093	0.020330355332099946	-0.026471641530739137	0.08147038499270334	0.05925625483554102	0.016040559048954545	0.05456853510811989	-0.08364255047724209	0.05144254124460218	-0.07057366271170334	-0.03620488666225884	0.04890767078683303	0.012682998427325943	-0.035437920954210715	-0.047264188650640804	0.08105686846185213	-0.0491556204000641	-0.009124431256181786	-0.08041718982352086	-0.05049509660827763	-0.08469971414296075
-0.04190678309969653	0.02085634701869723	0.1029314044880451	0.022136303251138682	-0.01581253561500668	0.003410900489036254	-0.037640130194963824	0.03810274849071111	-0.01722120860759032	0.003684612406517164	-0.0623702326858003	-0.03433588581914344	0.021544343868622577	0.06992821563602193	-0.018882861842707137	-0.08750650177130939	0.02472116478551731	-0.01882897103999192	-0.0689160024443035	0.03110238720629439	0.06519319131342757	-0.0010115819376752405	-0.08088510859216008	-0.050269718043580165	-0.09702568021158303	0.04228971154124431	0.04426814775092122	0.032672406062684116	-0.07177842717179089	0.12208694916224211	0.05743763391772337	0.06432561371358089	0.04137296337694806	-0.031671650588849715	0.10362997084199858	-0.01393270353283537	0.023118900320318637	-0.09748086471648998	0.005688854737535283	-0.04878391383204682	-0.0481680209672333	0.011434406063014893	0.06012880590967657	0.05018161786908543	-0.07413845173883547	-0.003926273086387572	0.012536351480867909	-0.008501423774447955	-0.06304582209930978	-0.11300284652747491
0.029201571442270084	0.0790100885051713	0.021595838911864243	-0.02936824879483494	-0.01589679083136709	0.03967267559623626	-0.01416642109545345	-0.12160090279858629	-0.006393741235201755	0.05575038702888594	0.020405872251216737	-0.04699420965684249	-0.016109163323515426	-0.023813634992690458	-0.015707948108697967	-0.028298783194945852	0.0391664396965722	0.01355321911561905	0.04563022471912641	0.02064659019002264	0.021481620851217204	-0.10667348599960227	-0.045661501502072786	0.007267748440748588	-0.0025557355022672035	-0.06604553481076805	-0.019217983598632846	0.0030739481795221332	0.08390021752892712	0.021229921978404273	0.08113271549166069	0.06331557571349233	0.04338573399545087	0.037010833700877536	-0.13330140737397095	0.06351877473696331	0.0445562704183445	-0.02658933500552671	0.056416843623837754	0.011446109319396054	-0.10437827414478903	-0.10342795690818112	0.012631033029315779	-0.029021895892687284	0.022060692797679304	0.10851443517177034	-0.07586316140329193	-0.02089713648957862	-0.11898086170288129	-0.049569467883670934
0.021905723529386443	0.06566654213007951	0.027846153198269514	-0.023163135605008017	-0.000843143562961321	0.07226513285404852	-0.08271582434737612	-0.10210942581730988	-0.07276732837079392	0.022797900708204276	0.003498624283822387	0.0631366878440949	0.0033838767621061517	0.01731236491887533	-0.03261834286323096	0.01597263672884696	-0.03134473213743334	-0.012458495333495577	-0.023833287739101785	0.0165992393424525	0.0742795997635715	0.0201199679753781	-0.04276879217046864	0.004849790382072672	-0.03436630319731369	-0.040520493400187325	-0.06381672772862881	0.08333343732374349	0.032536016927357456	-0.0021894630846174337	0.05353982090427242	-0.05995193710825589	0.07651937070140283	0.0782435125943675	-0.04289650599412379	0.05766681317494984	-0.04467799793571321	-0.04903485989670091	0.09204333546630161	-0.05567926298841791	-0.08635136339553708	0.01639251573455817	-0.007421583457402799	-0.041698348547409815	-0.00837242130674705	-0.14455207182318358	0.007861303293682231	-0.006214851533340756	0.04745859068472532	-0.03941846548383125
0.011389347860409923	-0.012873200615867303	0.043776707862115447	0.020095628878453647	0.07510867342488906	-0.04570307506784395	-0.06995170552336667	-0.004274665425220547	-0.0157164411831452	-0.028965335701407732	0.0006684467945444073	-0.02044105303027604	0.03218747068414598	0.019439716232723805	0.018478985969033766	-0.033864196470785486	-0.02879050068646183	-0.0300612031049531	0.016487283919530547	-0.025769554648381987	0.007812629503857794	0.015063270919121942	0.07553182072792514	0.044206424628475426	-0.04583295246757893	-0.0636178787807699	-0.011270272102988107	0.042707126532857936	-0.018930767250570992	0.03671007265391642	0.009082070712479696	-0.03457187615212351	0.016880313462905566	0.03217004568405522	0.029318676495419478	0.12546382222949787	0.02711714086129397	-0.09404034927096666	-0.021502672270319316	-0.10745598014343224	-0.0431321152483982	0.05073363062028708	-0.0399182483311831	0.014060649299243094	0.00005951964654994993	-0.050823641026102824	-0.0019136496205876784	-0.10087256322010166	0.02133242047686344	0.09245244433180205
0.02786798140537959	-0.022653371645201353	-0.06970322604889743	0.039431798459746516	-0.022298169205912852	0.06132255828150013	0.00462119986654012	0.07675413284492007	0.009001191121842115	-0.07359526502381994	0.010787846101821243	-0.029433815446418803	-0.024666144714290614	0.01804095088901325	-0.02079335957796212	-0.004205845632187323	0.00650717449466875	-0.10405573260750364	0.024102671151763292	0.1013908922655658	-0.06882898226996395	-0.004789588772280803	0.020504254502604926	0.050014974343386094	0.0015053453536747492	0.03564071137583204	-0.029532820134797	-0.024599960257213258	-0.021578788337530644	0.08691593191293429	-0.011239465307021327	-0.027142800149150402	-0.005531346305948696	0.06418401916366188	0.018912154653029072	0.049516616486208795	-0.0698730170778903	-0.040923541280514265	0.01749821616929519	0.03735628041236083	-0.05008715286435789	-0.09393665491574126	0.016183433555156758	0.03819108645303904	0.04188115810909834	0.011828939628855594	-0.10612895119339413	-0.041406050970381525	-0.036144079368819526	-0.0016163449091939966
-0.011891937547484712	-0.1294135833067389	0.05449240214253156	0.01220475956819508	0.03078021100501954	0.016966901865554454	-0.005072196615747072	0.08110415895531456	0.08024131878335407	-0.03168977764913705	0.02497872470540031	-0.03193240845888159	-0.021247275074628993	-0.03263358025726713	-0.08716322646432229	-0.05140517485536322	0.008020378878859348	-0.04039837935129177	-0.015386112450498066	0.04820216252456722	0.044550247956000266	0.02297033211361569	0.07348054538377638	-0.08732506766138547	-0.0226815666246598	0.0033643492093567567	0.08486605706386985	0.08836673028594699	0.062290898565184154	-0.07013555057582416	-0.028092456937509634	0.020846160954894992	0.019409478079378793	-0.1075721412486259	-0.0014837567099310876	-0.009959044950085807	-0.0010400148499827289	0.028325324098971667	0.011724645971144032	-0.028587104216237766	-0.048967665275158556	0.044017210864235205	0.041033015989166526	-0.015222547539412552	0.05764682186074501	-0.14496233037492412	-0.025072816469537407	-0.015758650954925787	-0.019981593969489488	-0.10089004229994668
-0.027981567843718316	-0.06585230364152583	0.04771656308793366	-0.015993957820881345	-0.01972808843532072	0.10987322522978649	0.0471901403705907	-0.0035883116467895406	-0.01456983745680596	0.013639647403407885	0.0531544081362566	0.007216696866813411	-0.07668787411600507	-0.032781688304704244	-0.06468635731768663	0.007465129662532148	-0.06737095901999236	-0.012455032359690697	0.04997207339435926	-0.011874168813427163	0.001705832027186549	-0.08068039270903518	0.015183284777613548	0.05655665241883842	0.05921349573792881	0.0986890154003863	-0.049659630510583974	-0.055279937335241544	0.019856852878252854	0.10938304556321002	0.010518816284626932	0.014863726743437767	0.012220280363592495	-0.06807630823533996	-0.051454507160144214	-0.10530522051952815	0.055996022873226595	0.05693144279927221	0.03913106975170748	-0.04338932923222213	0.0582144423015505	0.03596108970803645	-0.054680936076085776	-0.02742123681381735	-0.009734108293920359	-0.08346727888729696	-0.033210591369737745	-0.04940453623405288	-0.07979742993765804	0.07934243873517621
-0.03358031776377606	-0.04621618724765762	0.07512232730904139	0.057309983887306085	-0.0017466995098520677	0.02541998677252425	-0.016652041994344818	0.016755085523411817	0.007973250665704456	0.041150256828560286	-0.019161759603910623	-0.06409479119253009	-0.00522008796204964	-0.02973192617852556	0.0026113319327428428	-0.008037600481758642	-0.07012577302157375	-0.03368478309438374	0.012734376256945467	0.03155596959138944	-0.012981017682033708	0.056683234795265665	-0.02840794100811877	-0.05524408800314893	-0.02902110611576358	0.03987129576449523	0.10756428439382373	-0.03262445126319653	0.03213891581239164	0.03716154745342372	0.0025845490458106827	-0.022717722539145876	-0.014178668975981645	0.10324191150296698	-0.08912508420846893	-0.042564511494314373	0.06431921899500137	0.07033376140744411	0.039341340088582206	0.020603548868117744	-0.0241014083268565	-0.06064720143352535	-0.09609270565601277	0.043027901838155184	-0.05688694148232418	-0.022197055315695848	-0.013800956003274158	-0.1717383346365829	0.09877184067683764	0.00011987847471330026
-0.034387977756423355	-0.015763859204140633	0.025581075096967828	-0.017391219717716344	0.0928771255197573	0.07329562104193868	0.011571052319275264	0.01038306128962798	0.0028398739399729776	-0.10736004091441713	-0.0851324920020584	0.032450383190705916	0.0214203044700915	-0.029528784180130725	0.00555331214827828	-0.048632359906876255	0.044914277133422	-0.05037066953342486	0.09738553934120996	-0.0569107239866172	-0.011455799866902438	0.009552068990967826	-0.031943675553836315	-0.043065513024645424	0.0038808336116381015	0.03530861826117972	0.08662612901941513	-0.0403950582376793	-0.024630746461433314	-0.03515285225531851	0.04848118142298803	-0.018534158321080747	0.05064733627711499	0.03804208613939475	0.03812330200045842	0.009898191761640404	0.12884650616426552	-0.0008088058496193186	0.015907675641691738	-0.11190597385424547	-0.01283390343025492	0.007863615625819435	-0.07556101243663987	-0.06409708404890876	-0.06701903280899789	-0.058444791287731626	-0.019075551118989766	0.009718119250016238	-0.0707664348745449	-0.05524417562521827
-0.0785338715944829	0.06768618056673785	-0.01579307770817343	0.08166620461976594	0.012290420206866964	0.09020862004881504	-0.08054378053328834	-0.022097086550220645	0.06333675740891379	-0.05576518668624034	0.03305506198618318	-0.02412952950041367	-0.08269890732176743	-0.020336457039374638	-0.0413886559485502	0.07192659387164972	-0.08831844476472565	0.022324957185751546	0.0026943782969974725	0.04213878235460564	0.04760652545585049	-0.09461787445433797	-0.09638532374680182	0.027207523206678793	0.09739230905526168	0.022444726552612912	0.0011943444280237137	-0.0446126143328094	-0.08577488808676301	0.021353612976221292	-0.022476720812090005	0.07812568339589082	0.09794562504811564	-0.028887381094111077	-0.016003416408214198	0.13683127295461328	0.026091392726463193	-0.007812360524533005	0.08577382549556856	-0.004693273522639527	-0.010289617304979386	-0.07676050099062569	-0.16892090061817147	-0.00544242625169121	-0.03734124416196927	-0.12212442142847432	-0.02018997509588618	0.028447317030476385	0.027063266538666995	-0.02142303400831088
0.09367521092981573	-0.00132262696021156	0.019822657323523046	-0.08392500347034247	0.0009401891692128114	-0.004935307198349458	0.06555483444336456	0.027371304376016238	0.05301874482606449	-0.025341035797467104	-0.05189752133987254	-0.04357486980694112	-0.027813810296767404	0.00516059498268167	-0.02113719900261242	-0.04425035378743601	-0.0387953333081591	-0.011411832371774677	0.05966204350729727	-0.07577966650223142	0.08973186105515063	0.023315366020245188	-0.08685542967699292	-0.043897161600720526	-0.024226399767133342	-0.019263970526620607	0.08646078340962624	-0.0314344355418902	0.043248376662709136	0.023439169089599737	0.05744960910962962	-0.05273366180918748	0.05628089910172041	0.09138068838391142	-0.03130161183110689	0.024397045483916708	-0.021482348671745796	0.05839857945410726	0.05065634007202982	-0.00795347066116437	-0.0382876348549942	-0.008003949398282565	-0.026814380450040292	-0.0711699066306554	-0.10582724389592871	-0.011032257364877056	-0.02455527023336039	-0.05891904650793783	-0.04055284947842224	-0.048666796951306615
0.04076235917932269	-0.01622599657244878	0.11073364328491526	-0.007550052435288612	-0.04998154267223607	-0.02979190427282498	0.0030861736137822553	0.04240184659880307	0.008969760514082988	-0.0516926326730973	-0.011618009342656315	0.02227426315191259	0.018821093945549983	-0.045885219382555326	-0.0019975374508146813	0.02098825353230029	-0.0369544546148603	-0.021298639973332315	-0.026819803000286288	-0.09250528781809547	-0.06580516881904525	0.014116890972108082	0.021640436391559062	0.10003796156841371	0.0351405178266665	-0.01343741169713596	-0.005568352373658421	0.06139039128775778	-0.04754862629120575	-0.03183681595504061	0.060913466184680146	0.05348697076668024	-0.004681247235945528	0.05738456432151687	-0.007440187317697317	-0.03256589640791297	0.14867005628087882	-0.063568927684975	0.004845174930235002	-0.0688357758197171	-0.033597361147445944	0.0020971549620369782	-0.04983894530412376	-0.025488553432857455	-0.013555308008634555	-0.0038701735203089116	-0.044950896822344925	-0.07029635095458693	0.058759797288069335	-0.14841878172997577
0.005892642675085918	0.08096949351445501	-0.015616747768864556	0.01570813108729898	-0.0032275047421747513	0.06465404055862078	-0.10891931312006514	-0.03591871873258338	0.03529298045980885	0.013000534811908968	-0.0014723316101864009	-0.007639715322597305	0.030511641634753377	-0.014316658170274842	-0.03396250387233398	-0.004583576352543656	0.016942160992198096	-0.0344500121035259	-0.11376819928707214	-0.015957509134388436	-0.07157559856463466	0.040678605831104525	0.043020828378241	0.07191502221810787	-0.05252841269442919	0.04490026785842157	0.0887294786900565	-0.06435951515514074	-0.03454588219954269	-0.05262027702824587	0.14486618284528485	0.0024808045606593936	0.031151713837771898	0.0358862749162148	-0.021781353875984413	0.06479041505270575	-0.04801209096263796	-0.015070863534756972	-0.030117629291901267	0.011313065588974328	0.004433568660392143	-0.06425575917503584	-0.01007779881000219	0.011528300332068142	-0.009239826059684458	-0.07922920146300527	-0.12126116449287566	0.1012426973256235	-0.09382452507196712	0.09044733289616114
0.09687707607379531	0.05885921826356556	-0.02293718817279481	-0.058267225048152606	0.10361182274026767	-0.09131012936728758	0.018685286941702673	0.04724936294574545	-0.05843649422022945	-0.011271050678677095	-0.024840882751940623	-0.06802908324387485	-0.010635874531030015	-0.0007761977102271234	-0.033017654770080326	0.00011638470233849875	0.02216339705159272	0.02227485056433582	-0.07118060023671462	-0.005933410118067338	0.0029602907266964434	-0.09266535995705547	0.0953421652290074	0.06140022154616437	-0.0035598533124928874	0.05730660383495764	-0.028655605488619253	-0.0410503919152559	-0.07583435354428761	0.006922426818944593	0.044143722090517694	0.04704802540214586	0.10223885602594174	0.04681570897878058	0.03059595593684749	-0.022519111817611875	-0.07196294369357183	-0.029737546845972566	-0.02705002807464766	0.03599568698495152	-0.0612353086908321	-0.053190280289578694	0.08154473464781234	-0.01533789295238695	0.02601790484913018	-0.05278648814445744	0.05466644035432414	-0.08653716040719048	-0.033456741646324846	-0.050952937207518006
0.06396368488333574	0.1134210217223643	0.008182469360928476	-0.013474783056203362	-0.04898499555282565	-0.04883932539981892	-0.013354953447179876	0.0442819531293516	-0.06207197131036535	-0.07620942304967922	0.06247792858037101	-0.027236300692762096	-0.07967151713418198	-0.01370754135048807	-0.04679769329256698	0.05962446068488723	0.005774226935102357	0.054440498932801985	-0.0161661628210774	0.03936329289898011	0.019720318137892025	-0.007780752277413813	0.08415572492722041	-0.09500939389255629	-0.010582348175192918	-0.06557363911081097	0.014243917426169803	0.03917895006780634	0.012212091039435609	-0.025400742623446656	0.05834626411496614	0.03488036433987632	0.009740192876984102	0.045266779754539126	0.012876095108044694	-0.011751316811276799	0.022050621986461374	-0.055516109245147854	-0.1275831383797715	-0.017785909753143363	0.011985586341104446	0.061758390964059724	-0.008585927831244972	0.009950823110649498	-0.021259905608811615	-0.010268223765041124	-0.014323671262466739	-0.052885244547009456	0.016317194263977375	-0.044566568937574665
-0.005710126937140799	0.023620063849446007	0.13590533949146674	-0.07101177928122679	0.027915676953036015	-0.033693502899770605	-0.09865103430557659	-0.02073759250033173	0.05612332819606155	-0.04550849196121341	-0.0458027641358411	0.025965873564447007	-0.022889256985909052	-0.03646466174917242	0.03854116565311934	-0.05669371849723824	0.08036834337418172	-0.020191044174167932	0.05573010261869403	0.10775309193023075	-0.045229778958669406	0.01943620620647788	-0.07467888385527238	0.03068574736126141	-0.031066510241252454	0.025775826266769955	-0.06291721255469149	0.029446049619751974	-0.010765054607393219	0.0439514339644475	0.04987720134191622	0.031092628375961398	-0.03234623783771618	-0.012955063674204199	0.03346545288318133	-0.03565010655557276	-0.04713628099114986	-0.009873905364769429	-0.04334237597188271	0.019186294495674452	0.10457150694297086	0.03869556884130872	-0.1688900990997559	-0.04430424097739327	0.01059274539553607	-0.009008693483383096	-0.04334511818130339	-0.01559140527334159	-0.025122378994433914	0.027137669225798456
-0.06518746637219935	0.04615349763998086	0.06104547069883853	0.0015442785053367582	-0.05754019966398862	0.049198053755251506	0.04533799746173621	0.017660945618008662	-0.047714233866178846	-0.026818578481493847	-0.08233253322843023	0.003961858686191824	-0.030153087729650533	0.00479658533129532	0.03493624290085575	-0.026542687435356115	0.010652707541992141	0.0007106256781726356	-0.008665098367993885	0.007805949119693366	0.05603161405298342	-0.03896928763035097	0.03871127708635877	0.004060583317599429	0.019687394566446244	-0.009735275554184325	0.0420290455472592	-0.03614484750836534	0.051354184168200194	-0.048400151511813705	-0.04925098435782149	0.04660713382290231	0.08299531849432287	-0.07283163094936398	0.0038074745680264886	-0.061408023198952985	-0.01577625717925165	0.056545247146645695	0.03666749803024641	0.023286069216495616	-0.03509941623546309	0.010380924095888358	-0.0094974533244684	-0.06433720149556993	-0.08807123737615755	0.000317517752196364	-0.021656182693589744	-0.005073897303218271	0.02111233169310323	-0.01735173667972674
-0.027418898977049723	-0.0007411020713108882	-0.05390867745396299	0.017320913723929552	0.0368082854038315	0.013489259787495426	0.12460629670651092	-0.06688793340847718	0.04406162222645035	0.020337272870930324	0.0031233910790130007	-0.09348422053219764	-0.05482140904157607	-0.007699232194477497	-0.036961836013051697	-0.02040145948437008	-0.007136396478306302	0.0984606168605608	-0.03006883715776408	-0.05233075860608569	0.01917320183331507	0.08974711276857981	-0.006336150811731157	-0.04658978530608504	0.019088298022662917	0.05810015551116546	0.04219719036392239	-0.05508777682815941	-0.013414335375922501	0.07422430710774335	-0.014796543500214818	0.031660774496972716	-0.04723593078023558	-0.028159525634676757	-0.03545329718225772	0.0441943877789912	-0.003342731085125144	-0.03084690541193517	-0.008094708189695241	0.0014498905363260553	-0.005717679379951157	-0.02043676125024692	0.09748165619483373	-0.10065739871638263	-0.06593456732382887	0.04751616545557772	0.022231651746943977	-0.07212306737752591	0.011984853832336145	-0.07467740660409816
-0.06998421042016711	-0.009455688372156767	0.0021707510807993727	-0.024726560120556768	0.040110040014814365	-0.015519497479485977	0.04604058143586117	0.09006770604490746	0.05359002443493596	0.005319218481384953	-0.0655217878206614	-0.026290592911683317	-0.026983168204887033	-0.020355477498145796	-0.014483619963844075	0.0004892000414751484	-0.02620936076541449	0.059195890276749576	-0.01757857388075455	-0.09781609466285485	-0.012631039080659889	0.04155976554064099	-0.03407447362084232	0.08372071537546263	0.11995597918161885	-0.03123918976489402	-0.010349021727122973	0.03963951728518497	0.05494680122308329	-0.007386379031639538	-0.05004774608183538	0.006739899716131471	0.040256110465677036	-0.0444381933813562	-0.001949895101871709	-0.04973817089916093	-0.05933124550535241	-0.045248965584006325	0.013472355144007653	0.016335689976937576	-0.012307635267865234	0.041419130016565685	-0.10480078880725137	0.05411695915964977	-0.019817941189053404	0.05397509655779616	-0.08083725536845349	0.0009662144387245193	0.010500587045453976	-0.04546543822247733
-0.04518809650201383	0.09017270055711615	-0.04730064299853024	0.011486487277786787	-0.04160941628970438	0.007110467214340114	-0.009419410114031909	0.04010298997218949	0.002245777738065954	-0.008822708402455304	0.021092996765407525	0.030690312441725556	0.0026334658012437274	-0.05416970525445772	0.015926337088013776	-0.00858621277847979	-0.0029393493148050717	-0.025100916057709095	-0.03202319163896359	-0.06911998645165982	0.007492752918166007	0.009888574129260346	-0.06467347457835415	0.10159471334303667	-0.029654745833124507	0.023642997613501027	0.07400167761124365	0.07043995274882925	0.058306232629905926	0.015642802245174676	0.0036118365244700353	0.004245517086633295	-0.009938431085955653	-0.06985842835799845	-0.061348120472561246	-0.002069650369056819	-0.03665297951111276	0.026414232189858187	-0.05036646676992919	-0.035486875853746554	0.1131523089677065	0.015583149355055382	-0.06870333392710518	-0.12943291618637137	0.004909227400811915	-0.03092412231981704	-0.010586038526141628	0.06537338241500779	-0.09361129534519756	-0.07596112437801347
0.09518313646067392	-0.030525323000719022	0.007215839839266117	0.01844529712630383	0.04884327041088587	-0.10228416383506028	0.03593175953207593	-0.04508729130175357	-0.04520475373637423	0.007056039241475465	-0.013407424349439598	0.03585220356895446	0.03622051761362395	-0.00808762020075952	-0.023977434079621128	-0.020910604215470283	0.01982256072590061	-0.01715940551391243	-0.14155423358623226	-0.012093871500297532	0.059220245842587206	-0.05210761344083869	0.05021195062815696	0.03005502007998541	0.013504073607772359	0.00925906754149259	0.023485868402442878	0.11650321078494993	0.0008255518602227965	0.03094772645979902	0.027523911989345593	-0.049744887089483866	-0.0610529186439108	-0.037128272276932564	0.05196743579740018	0.020322774282796607	-0.011532618148191592	-0.04093932860388686	0.030831126174870743	0.015427153631837574	-0.10299196481653894	-0.0047511286144100925	-0.01111233580055928	0.009265212961084499	-0.07564159397144878	-0.06760012582581662	-0.01941306895430361	-0.0006750697274421243	-0.012866439746820689	0.0010929709979879583
0.08968586485310093	0.003377013508342047	-0.009329964016450573	0.024295555053298862	-0.10381924505911767	0.07339141675377332	-0.0043077505330618125	-0.05625057765646079	0.02971605024016059	0.0414797703587953	-0.0017571225972635232	-0.11073429971627428	-0.05273812036370255	0.03884400793334268	-0.008445852167041579	0.02037523514824248	-0.057489444466407635	0.11178220954935335	-0.02252142892697785	-0.02220034265709806	-0.06921266102844068	-0.061880843372350974	0.07473434134230883	0.05302169463074077	0.04683202775586991	-0.006637536678116354	-0.04126905506712651	0.014626230916757695	0.010602621614983977	-0.004907500049063724	0.017259927056364237	0.011245325935312491	-0.013871708183942975	0.10109314114522577	0.02125136724874674	0.043485638388584553	-0.1274782647817759	0.0006934382628107985	0.006229699279095252	-0.04258733720432916	-0.03022019205411043	-0.022352025718502103	0.009090954327203544	-0.11113441298532509	0.015522284295863092	0.015490608635172126	-0.03795757462547296	-0.024121049982850952	-0.13060773770800296	0.027805735305223442
0.0498999482420104	-0.05168679759171677	0.07002433600666233	0.014209680698353277	0.028800510208562672	0.009176979707872849	-0.03323683034440453	-0.020470891764598216	-0.033057623508210635	0.010831188584293692	-0.04205695389008987	0.06021538901412355	0.050398432072305384	-0.13394709064061683	-0.09227715376354115	0.04155085560068767	0.04399715517760053	-0.005058828874133987	-0.05510084036178917	0.002365329445243086	0.06990345927573233	0.06567489342532856	0.005283248512874587	-0.04714149952194445	-0.05832398253318757	-0.013936688634402547	0.015601404272149875	-0.021738553475563534	-0.009097123008131817	0.005321990750149235	-0.005235984901045453	0.07782898302693643	0.050826293233441316	-0.025164381857426543	0.13098687280628274	0.05114878792726011	-0.07640506684243584	-0.09188038698346654	-0.05195279012623263	-0.040105684667453394	-0.019362750971404323	0.08037368796025254	-0.018699194088980284	-0.023285953843207946	-0.03223296589813923	-0.03838174041477412	-0.02002571873500509	-0.12419415597069251	0.025060637343573004	-0.024576886802949865
0.09107420381934768	0.039296411301617123	-0.014405796918206048	0.01730144252639836	-0.019352268829967528	-0.06394845169647359	0.03166142560881009	0.03672207521758343	-0.03816041914947717	0.05141317715288465	-0.05047930668587959	-0.0013913531516991859	-0.05636502204989095	-0.1182118775509891	0.02370377262693478	-0.023559377855688287	0.055180868470723156	-0.06717202875334646	0.10206430826386778	0.04955325056405127	-0.07134465786213076	0.031222482593628125	-0.04843483878798129	0.10125383169941865	-0.07936747068142588	-0.05622200410701149	-0.02033263533487389	0.01848153554861404	0.05260363139209838	0.012780263296262378	0.032896128312660776	0.04301281327808387	0.003850455846644854	-0.019634597352028986	0.03225068821912565	0.03721571267210076	-0.06881103441708669	0.011818129762773164	-0.06696901688556627	0.006131362771939512	0.01652421978726925	-0.006556987237489902	0.006749613556697131	-0.07073158283828529	-0.009631873010933923	0.0026296151947718185	-0.13538472310713062	-0.03063769365910999	-0.021629973465305943	0.052008473143085765
-0.011435979546172051	0.04897383725272153	0.028537664894760464	0.08605339808931586	-0.025291701239819917	-0.050024137406218874	0.08539473708114076	-0.06528122533788476	-0.018243390209715733	-0.03564669293159302	0.04631825495666831	-0.031456495032365445	-0.05841763161102562	0.06112142981036902	-0.06447698808368263	-0.012983425894311739	-0.1231321717078441	0.0066250362710458185	0.001891059731890278	0.005079344879130358	0.040664345983329006	0.040648558492465715	0.08860765205712821	0.013646311580165882	0.0682905369005666	-0.09781972327115251	-0.056574419459983066	0.035860937595626155	-0.016660276226087685	0.02848986860797322	-0.020822564379204593	0.0441966627235449	0.019458908179244356	-0.04340395913560219	0.07024629205142657	-0.08488558216771311	-0.018330788523869983	0.05752401344152437	0.011037722440731193	0.027249951751535474	-0.10337336045284587	-0.02876166551508075	-0.011402168573369405	-0.0698670555425473	0.013054567077497864	-0.05259421715362161	0.031537669145687626	-0.0038356774631880496	-0.08145396305540921	0.05203167729066382
0.006698417784304075	0.006332650705119009	-0.024368881134675054	0.016056159246806645	0.05189437506355884	0.07340245831881152	0.024668590757136427	-0.03787053389258055	-0.04172604359359897	0.060460044455724025	-0.07684231548638937	-0.0384542284391447	-0.002157860264056056	-0.0006303076059898868	0.001659428843284511	-0.10758244394808081	-0.04969447562297871	-0.02892847901796626	0.04050090969366182	-0.008421550978307036	0.0765372753930488	0.12554802839907456	0.010623239994731463	-0.044023554815003516	-0.024001182113794366	0.036903512462858716	-0.013724771664261023	-0.04010546821179713	0.005080118294287225	0.07486062148619195	-0.12066337929892668	0.04701750904995996	-0.0211909552179588	-0.023612441136708556	0.04813931413414678	0.016114154976462187	0.010787602844830064	-0.05476366352669553	0.031284882816128685	-0.04975128311845639	-0.011139182950699805	0.012633680348378975	-0.0613539179279972	-0.049213905433590804	-0.052647566180811206	-0.017133320576553326	0.12232092864491383	0.06070157073972321	0.028489431059755002	-0.05854069505833618
0.04517764631521764	0.020630954797444773	-0.05356547715434128	0.10440911276223279	0.02670641629771829	-0.0551103950004176	0.07819726245136235	-0.008839818243821072	-0.0505467865748004	-0.024382947545195648	-0.03214570928719378	-0.05728179751150218	-0.01623094562839978	-0.08788118046091022	0.04335104936509866	-0.004258910542786581	-0.03323888556548766	-0.011364266268855058	0.10405363587389199	-0.006183041927870725	-0.004294574717640911	0.051211425103028854	-0.02743157850130341	0.05034447894647642	0.05399831081518977	-0.03523435913346245	-0.025726129920486278	-0.03440117312386847	0.16415454391884485	-0.08584850260326501	-0.10589791566879098	-0.001962290964810553	-0.0058598714613464255	-0.06884536459444134	-0.05268310715012055	0.11336047026795906	0.029882608774123003	0.038906485796689066	-0.025480700804610568	-0.05058807251832397	-0.032825120375471244	-0.03622772355950116	-0.04761092952072557	0.03112064296080177	0.03030609342562513	0.10923458075987	-0.08019368490784763	-0.022201333839498273	-0.023124860929750912	-0.0009615373774850867
0.053113267443987054	-0.02517664192319045	0.0003861009702838744	0.1128290520005476	-0.020550096359698955	-0.03005052283225873	-0.01447561639655849	0.03186985668957108	-0.03757034433703509	-0.05668088107412948	-0.021482151129855968	-0.03281930519531702	-0.02653137256661544	0.003814616155514877	-0.05565226960029723	0.04596487494167984	-0.0035901819113877314	0.02374302486639382	0.08214930017901095	-0.028409525777541446	0.0043166142855119065	0.14276696026727556	-0.10455128282033455	0.010300053267928209	0.017637744355118987	0.08072269652537019	-0.08612138191580096	0.045204473302666096	-0.013629998772700685	0.003672091473229923	-0.045176340122066075	-0.04901803924799507	-0.05878323609972814	0.011974945713393687	0.08148905949885754	-0.06443255485197746	-0.08163175476844725	-0.013970585475415083	0.03114756480923099	0.017935148922723496	0.0588121726892486	-0.03742615691217403	0.034467043395395865	0.0581122476833181	-0.04760125305071146	-0.1074738174115368	-0.032536545953429356	-0.03870847288395857	-0.03371123288103947	-0.04122023683951342
0.06418612795845732	-0.04454505046813323	0.02201696849146255	-0.07326573458079419	0.005492018515987882	0.07506788394771603	-0.030337441490486238	-0.021467581381314122	0.054866713381748485	-0.06001002512299539	-0.06077390598616912	-0.036003624546424	0.005980002536612146	0.04188524400513122	-0.0075632878080258365	0.04317751874217682	0.00885963520381575	-0.02748130785843841	0.07446968009924845	-0.04611456866495323	0.025118141868518816	0.006442013914676192	0.10289625454892294	-0.07773862690436555	0.037491058582152716	-0.06246293654575631	0.07448054009289329	-0.033198825819309954	0.03595596923906619	-0.0005015970576983889	-0.04815727266084317	0.01798331137666459	-0.08119796829632661	-0.049367396697866675	0.000320079167594918	-0.039353649695130936	-0.009052423634599524	0.09415113334424151	-0.05458000178344645	-0.02409179297452374	0.11282084687112942	0.00208111849717813	0.0025519516417707167	-0.0012148037970718083	-0.07016317151482404	-0.09926897048964646	-0.015221730574657883	-0.01833903739746853	-0.10759646369524113	-0.050609338372580026
0.06473252601845117	-0.025780957152289376	-0.03429513818890249	0.0052430634298484755	-0.024876760842682175	0.02423962933215355	-0.010813481701763352	-0.051181372699819004	0.03055395910416317	-0.007423072070051547	0.041433201666326365	-0.03425263667222228	0.03334105563458044	-0.04256589952218093	-0.0421211685920383	0.08518285023524218	-0.05832207713390923	0.024797525554258217	-0.042335429281822594	0.06811952267475901	0.021566291337565328	-0.07058734426054131	-0.03179377889129456	0.06821402415358319	0.01458020024264918	0.13183716576290397	-0.0017854424312955114	-0.04372115045327005	-0.003221329899093052	-0.013845463413556221	-0.025238898435263543	0.06004327649217053	-0.05000629831741016	-0.11374977337835622	-0.05819603924864876	-0.08185448632817578	0.06634708210792739	0.12549007799249517	0.06177852556160188	0.03754284166534304	-0.031907004794426014	-0.13316241201925633	-0.015042748662321529	-0.022680804586759435	-0.013132235628282456	-0.002997150441518685	-0.06386571545995828	0.03251469863905253	-0.10011972048951978	-0.11123718945195177
0.04066846265777824	-0.058341508140682646	-0.06241979888917232	0.13204118237867513	0.0036826226838138736	-0.04944288382474822	-0.08231803218548867	0.023734181809839473	-0.03807304414942244	0.0747339703275689	-0.009621774652791584	0.08192389732314967	0.03910971293685887	-0.09839234890542176	-0.05872406569432708	0.03711489916116059	0.02613761969944354	-0.0021192167362409225	0.04066076568236226	-0.035908494557041794	-0.005821139293871152	-0.06177283554943637	0.024369897587592216	0.005633220910614356	-0.0062378893697020155	0.04618252666403372	0.10372872683752367	0.08736205258646408	0.02384474657028586	-0.10358470506208821	0.009729522853611458	-0.1374831421491368	0.017318861146614635	0.04279387384764256	-0.003566341661560349	-0.05645040783976575	0.08042253728074569	-0.02327746073852062	-0.07729412858858292	-0.00979766587313547	-0.05315317253240846	-0.03801806939598202	-0.017921909915749785	0.021214731890010705	-0.029897408791144126	-0.005637790583426828	0.0077775591612251815	-0.009007182500780211	-0.051123338579744666	0.0162973907293877
-0.01676985171760899	0.0014701495461034025	-0.04613905272005284	-0.039285203067713215	0.016285924719364287	0.03281720310977446	0.0129649325819735	0.01979553483828149	-0.03317180630566859	-0.052448967730743284	0.00026177918822712504	0.07278921654872136	0.0440209587533571	-0.03627780983004409	0.09345538641391635	0.06809502202325295	-0.05637375811590066	-0.08768021100875417	0.008721746266820117	-0.015938126339638974	-0.04291843313567624	0.0299044555476751	-0.007786276481853772	0.01773367064452967	0.07381014207270088	0.04474840954082905	-0.036629555188276895	0.01403191379394423	-0.1004207232145327	0.10760752154241529	0.0814227609499703	-0.016367526890755095	-0.06282398486555348	0.04428587478513211	-0.033169688808608905	-0.025340282654340438	-0.019012936115597946	-0.08302134240084266	-0.06552872605632494	-0.07294265103466037	0.008300353305612356	-0.0428541672717247	0.03492702712140022	0.029052914085515066	-0.005294001835316232	-0.045858934815642426	0.07770773569843728	-0.10452562982147054	-0.019673881141866988	0.051087648266466085
0.012473765651976887	0.06230102886711955	-0.05293743959370815	-0.06642123070233572	0.07864317153576378	-0.06605371860400436	-0.0840934928294805	-0.0686427795348302	0.07295129217317825	0.01889989670839625	0.03490686597469677	0.012486671583865225	0.01152849758879295	0.09786134597308625	0.0576348686362277	-0.04582488121838496	-0.082003595508866	-0.018270106096751296	0.04910547053125222	0.030266046929114252	-0.07278740436518116	0.06617750154995883	0.03453882130788317	-0.14328116272458108	-0.014673279011866498	-0.04054153473321204	0.15004572874742592	-0.05183931253620552	0.03799784669546714	0.05961789220775658	0.00607024470688699	0.017942884658575624	0.029872432950170242	0.05456292171087318	-0.04183672479352246	-0.05598176594422269	-0.11451532866789536	-0.003874023647973346	-0.0815716022013642	0.034113664713288396	-0.06497277377412107	-0.041003714572631196	-0.019469388473749107	0.0031808566266992525	-0.011946531383963555	-0.011415455983783553	-0.03703810975949878	0.06279114555809634	0.014775128257750136	-0.023094203592353566
0.07983176758391017	0.07313749760042676	-0.04859664609772447	-0.016206045574382946	-0.010460604567353246	-0.07768842948675114	-0.03365341781440566	0.025023126166629696	-0.11553168637399072	0.020106392278439522	-0.012496711071631951	0.07023726136410881	0.008423621686734393	0.06441815315215058	0.0365196161408036	-0.10705665643999507	0.07222933458740667	-0.018220040029360077	0.015655120360555656	0.048250140410800446	-0.06531924295146066	-0.05228593118736082	-0.0062051546489981235	-0.018983282789157313	0.10984126356239597	0.03248492426635133	-0.05807668962219768	0.02096015243451332	0.005331319417419714	0.03180851966590917	-0.05415239380765747	0.02497568527218128	0.06604675661338474	-0.046157603618213854	0.023154723354276194	-0.01503637737192521	0.06817669407704231	-0.1305386351898603	-0.03152797489727831	-0.07259416455425857	-0.08014789334665987	-0.06436042296621454	0.03605515894223531	-0.010675961257723385	0.030227228816475687	-0.006812479314381448	0.004279918126444793	-0.03706492435890768	-0.05261370465041864	-0.019533740290025817
-0.003359387217101613	0.07855503285709757	0.05400032908301135	0.0425002357279207	-0.12734214686732911	-0.038868637288110616	0.023730886587832296	-0.025716001484089476	-0.021232421770130565	-0.08059779858944795	0.05522862972213492	-0.06929766737600988	-0.016665090674291002	0.05093821988745911	0.09864319545905295	0.005490505547716252	0.04017732406713838	-0.041922724848965864	-0.033423991558093905	-0.00587079184169847	0.0019426278341952916	0.12948558740987715	-0.059739064761335836	-0.03797964601366601	-0.05376413728056899	0.05943372176025287	-0.03751849161188805	0.016115547376212618	0.04742940428561871	-0.031930529777297524	0.04272707576537465	0.025514064957236546	0.025244998983763818	-0.021044677257925613	-0.06552393883867183	0.033117633718807084	0.0247999902875487	0.0038787254139540754	-0.1001691288608528	-0.0354659669848346	-0.03942351590714111	-0.13440032006931432	-0.01753984772045288	0.03481765566537697	0.02681316296117739	-0.019580899469694824	-0.03361334217042054	0.060561387284308064	0.022962893033233053	-0.12030389982202007
-0.02013138813320456	-0.013339881321603332	0.11689700416617779	-0.07032827763200131	0.06402366948400386	-0.017882953075447166	0.025111059923181592	-0.03837514772324149	-0.04064829129900366	-0.0016004867775714045	-0.06567276069797202	-0.019388438637368784	0.018554249026713203	0.06007398762067286	-0.002967049697826631	-0.03507275471087641	-0.004453710454068898	-0.0056889169911083295	0.09797145333653112	-0.005192483951348734	-0.011067858360957784	-0.028769986115854632	0.07850025954449885	-0.024638125427144296	-0.020387644155806413	-0.005263512961630226	-0.05520317459843741	-0.05578668510342954	0.0695986134968659	0.006830227124711195	0.05307595616989747	0.03569592811762013	0.04162664496015477	0.046971638069267324	-0.02642797539281689	-0.113784998352979	-0.03790981190734356	-0.02104040689855574	-0.06149781762140636	0.007817465681183317	-0.05126744138682655	-0.03803429663226109	0.018890088446519095	0.09684639613427487	-0.054736964094487014	-0.03262322019979148	-0.015990087541466566	-0.09554548768538623	-0.02469413615133477	-0.05383278583173659
-0.0005589142924948606	0.1018571338038932	-0.06533205215715274	0.022899378208742438	0.025260011971605538	-0.009098068823425391	-0.0512093603401782	-0.017976983387678717	0.0017456291080243172	-0.027218363956422322	0.01647119655008852	0.0018965186587173158	-0.031065604698542672	0.03946229536462836	-0.06530383884712207	0.04939487727622865	-0.0419019833979936	-0.0072197884132704955	-0.02035138614426242	0.10705259333879269	-0.014748036129245589	-0.05364103964235481	0.11934647394888542	-0.030271165083334647	-0.012341544409741355	0.03422520389369712	-0.06741694689053512	0.03530760321142449	0.0019096618974885071	-0.003224842367108448	0.014668393659009168	0.051742991206814526	0.0007320568161132167	0.009834267856589772	-0.09895758820732603	-0.04137467016887387	0.046911274054055825	-0.11067652021017998	-0.03591233996370641	-0.030326540911519775	0.1025725193963334	-0.09793856648605578	-0.013750519539151292	0.04216560515728636	0.022866073465882996	-0.07830148809532295	-0.03373182042755439	-0.0241578892534905	0.04433194142195429	-0.07905658101489563
0.014119661008389739	0.011634677641267289	-0.055260979538849626	-0.028555746367828136	0.0361883957454866	0.09119897899273108	-0.09298749419043932	0.047634831448025605	0.010886634349352407	-0.0180612476830656	0.06870856760955606	-0.05572000708215114	-0.014800499436272735	-0.03428087101944161	-0.045848526241587834	-0.06351394850060926	0.09248558024822073	-0.04127138398351836	-0.04288773981449117	0.06027479341347982	0.08764640817353403	0.0009490648063788208	-0.02302964439142154	-0.04325495783175822	-0.009821849425669146	0.11629293378533224	0.05336348546817021	0.02031019636805855	-0.0011098775909011357	-0.07328976647755694	0.08439578892356012	-0.09142678486655194	-0.01102018258572264	-0.06874570186688736	-0.09887915894290644	0.03661486140535042	-0.039219134636385884	0.06565644637348697	-0.04523808661835434	-0.04943805698723834	0.015302789064060983	-0.05967022848981211	0.02227534938599274	0.07636487436080922	-0.03804169632264289	-0.04677558443686461	-0.016851896914594412	0.018761916536609802	-0.06076039537520732	0.030198429842354484
-0.03543986733191483	-0.10917315901333471	0.10379895863163391	-0.05130512396288086	0.059048340940061665	0.04144232668023573	-0.05724919874101616	0.0692239264005932	0.056422585940540476	-0.04730566696423723	-0.029613497740983916	0.0409907415433141	-0.0011559476492339835	-0.08687791862582489	-0.01667770158778009	-0.018314260763931636	-0.003816924512745974	-0.038737952903439656	0.09329602518388838	0.09329077835693902	-0.004771677823426662	-0.15081391552569173	0.00665416105839726	0.06118439074460034	0.03921606775666049	0.0668789781330093	0.03850055693504077	-0.001222959944958885	0.003812736020788592	0.040625403843469354	-0.056484272055878824	-0.13212645309683757	-0.026663959349791794	0.03185586109984308	-0.010893176880435652	-0.05841170357524087	-0.06180079073824843	-0.004344491736846144	0.02846911815803109	-0.03702778311834782	-0.008298005071322476	0.04680928776938106	-0.09912966944780005	0.02521332973691141	-0.07211177319885523	0.1724003868281189	0.10549771561914136	-0.07544867261445648	-0.03351071725632461	-0.05099609155573859
-0.040424313039483226	-0.0008260818638104253	0.004587395193538034	0.022524660198263456	-0.07472557002644419	0.07608569110459931	-0.00880621303770146	-0.017839888602831186	0.09533779456184299	-0.020630381811368958	-0.05520695175392699	0.07573750351401513	-0.035554964254052496	-0.03988347485616682	-0.08473399633183408	0.10635289551329344	-0.0782175894281338	-0.014957042599666268	-0.017592066393943385	0.08358343806379412	0.051052794884114766	0.005832743065730734	0.05678795944227803	-0.03344447001133932	-0.03266183651296829	-0.010499546799794066	0.1119912907436989	0.06121916284715044	-0.07262145489150988	0.013050498710005673	0.013192823966784801	-0.04678758959415445	-0.10108760285084567	-0.05074950661012825	-0.07967813510064721	-0.08117529537255705	0.03475743250026177	0.017931012114640446	0.11005427908784593	-0.09085676407993011	-0.002459749522318949	-0.0018805921255712456	0.06498364584274079	-0.12388031124880727	-0.0017515465360900986	0.004688234035426779	-0.02552892294001187	0.11118477112433447	0.0612719663133547	-0.012195963435258805
-0.031740540506594805	-0.08248661705593759	0.02178270392168937	-0.029839725262582925	0.10723356482701846	0.08250956037016899	0.015236476467041581	-0.10847367592054133	0.014016624832373849	0.06421045822309646	-0.022496088021042925	-0.05103735161180599	0.026625810565872175	-0.046749249758298604	-0.018716766334098515	-0.02529685514854234	0.06493078491968135	-0.023699840950734317	0.002110718170813944	-0.010356124907478396	0.04681100235204179	-0.045838912935912926	0.04680153144774053	0.07962596083097569	0.10169069993701342	-0.02356578728887856	0.049613560219374034	-0.00739325220102836	-0.13169463288372504	-0.0025516459094944606	0.0450295132658489	-0.08659969180455673	-0.07634149528829919	-0.03765387969208062	-0.07549364819691338	0.003035915896471616	0.004516294325236727	0.012492772086798574	0.008971567304752546	0.06555058495145168	-0.06767285977834377	0.03418052839588602	-0.02648097605374853	-0.02722887548742953	0.0761439314234364	-0.06845432737130658	-0.019845028643113136	-0.05448511388291057	-0.006222223300974895	0.04102367391373958
-0.14481252301960748	0.07527546979067254	0.014923452970357541	0.06700671911699445	-0.048481789555389	0.049414606740537936	0.024684873603566394	0.010902944323699244	-0.06238589673762695	-0.01232932842974924	-0.051152713664116514	-0.030464559967979175	0.03431615672046776	0.022116534469692948	0.043511995270974095	-0.012623536254765127	-0.00748696821740317	0.041264510219498875	-0.06877136346001411	0.06334869027934603	-0.05690803236368116	0.045373888076376934	0.03222232651545757	0.09905971364586502	-0.017207421086197234	0.01538754824169069	0.04714001252293319	-0.006649187456872069	-0.05079683210726057	-0.03655885619375728	-0.1266942564957923	-0.1322246926317044	0.06975407808569623	0.01829986601584148	-0.032971011811359065	-0.003388707506617343	0.028098628366252765	-0.053114072283578416	-0.0011500369362495502	0.0351027789681134	-0.06075192056832478	0.09553694661985905	-0.04518264520105241	0.03557709944545507	0.03623891949820023	-0.018147885087929243	-0.02982170099923113	-0.14777691191850245	-0.02055370177598311	-0.018724304457266392
-0.03178835320466455	0.035408522579192775	0.010930432507132708	-0.00883605546655452	0.0008946690733867384	-0.0966941932299183	0.04488527706361068	0.015016516394082476	-0.03919845315793406	0.04249926213312599	0.01903294847285681	-0.028893382903137307	-0.02271212222361321	0.025443109495903195	0.011850994484795662	-0.09496756090637681	0.09037638808034479	0.03569814410932323	-0.0034362993436308116	-0.03595446784261283	0.04148575085587694	0.10281606519853213	0.03274940510200457	-0.015117559610995514	-0.034672818915219644	0.003128005666804307	-0.017080218228157744	-0.04827768481653498	0.025256719177340545	0.05279515033187162	-0.05832419500298516	-0.06428040180160768	-0.07995334932456899	-0.020607660033593326	-0.01021575825713832	-0.0038814389415573122	0.056209117815014135	-0.08919864781286152	0.07183614171948356	-0.10253196674880316	-0.018165904215205052	0.07978749730181464	0.023202763259979577	-0.07903646236156808	0.049501086053846566	-0.041125415128918784	-0.07763116832313358	-0.005265890350069316	-0.001802674083922067	-0.04241070234798852
0.030366971794256674	-0.051060742805078455	0.005281533904272525	-0.07069689607003968	0.020348039221549943	-0.03547038587211605	0.06447349750496166	-0.02680869508303729	-0.06722427342239702	0.06846026751038999	0.036078633031305485	0.024204478770432327	-0.06894027813249029	0.08314338366756563	0.0063076287417593874	-0.030468497108351707	0.02372678538847235	-0.03523610308263924	-0.002876903234371314	0.08479702063599476	0.010244409681210966	0.01455387221328271	-0.000888283065486579	0.02354670063914738	0.06816085576913015	-0.08699888630918193	-0.06283401128411643	0.00894849235102204	0.008482209887324253	0.06373663295253038	-0.0316479786426591	-0.027498564132874492	-0.12732713907355275	0.12914905240719474	-0.04907132567067262	0.04113491036568996	-0.11108250584991132	-0.06494540036827058	-0.025664157538175407	0.003994511636924103	-0.020417194356306144	0.027709015588117423	-0.1412885281847383	0.0006262191960843128	0.040535507001501124	-0.07060239387681569	-0.011399937031497541	0.08055463758970842	-0.004966197336476221	-0.03384531434735001
-0.08318478651805547	-0.038002425394494006	0.08293274236671566	0.003266663941637389	-0.10675393262913292	0.0289772389137221	0.015469102342749657	-0.04817876370383406	0.04882526539781169	0.029905230720497694	0.04374813606422752	-0.0598211793241981	0.04824003458897869	0.10140328089360655	0.010196877835331714	-0.08324229595567809	0.010616616014837661	0.023599280660583727	-0.03447850153952539	0.0034097450272883903	0.017640112962992987	0.04704892347236814	0.05191565053705354	-0.0034655048433111027	-0.048320694833193005	-0.04553777886869345	0.0014923300511691107	0.08681333699152675	0.0333862925776815	-0.13475660664678513	0.013238894444272162	-0.0020190065842220373	0.06003853372382422	-0.0491512236988957	-0.03395578101441624	0.045614135015237305	-0.08395127565196918	-0.03742937085815928	-0.024392097565555416	-0.05842127867899054	-0.03919745002095459	-0.09816843288043871	0.04609825165403046	0.03673335956079063	-0.02102750793951671	-0.04814880256157815	0.041364839152476005	-0.03230336412267309	-0.015006914156152035	0.03967414660723484
-0.06319173351846827	-0.06381097227864245	0.0996292286407608	-0.01558672868831118	-0.10322614475709584	0.07006561818012175	-0.013591736974651903	0.0162760944958251	-0.05857930033034543	0.014837357247866265	0.05214664577549339	0.01029898787646455	0.07384342688080218	0.04867496679227252	-0.044112381747853736	0.008733475325239994	0.04854652410975553	-0.009238786688903513	-0.01378578088936043	-0.033271164348047805	0.017599367555075685	-0.06279012220268915	-0.008614520058069433	0.07924807252218509	-0.030037408551166184	0.10619411413256635	-0.1176605947993234	-0.0188704267516999	0.022796619182000218	0.011359937627424585	0.019819684602180435	0.01936596810516536	0.03442133654914821	-0.13593376622090275	0.08491390744076817	0.004086469451968867	-0.008816131956731747	-0.11734113201474086	-0.06733748636978001	-0.05777084581593416	-0.04930066683489968	-0.032942493430754845	0.011686303836550737	-0.02134847533597198	-0.0254910825944226	0.10656504455566973	-0.04141547085247943	-0.0024609692047643152	0.021193404115091373	-0.020987324224756
-0.015985284310803066	-0.017215383420773587	0.02061943146148098	-0.03575773785854562	0.002649776620851893	0.016065194445977652	-0.06388520722525401	-0.03195686905228726	-0.020809937752148934	0.08708254922013207	0.10125417512814981	-0.05064951246318267	-0.01781209654517758	-0.037579576142752896	-0.00605842420809178	0.13947913504508613	0.010708602961210643	0.012703842744230733	-0.049805331897211	0.0028176086251258045	0.040225850897597684	-0.04246223626781313	-0.015346509341420105	-0.030664802705746452	-0.0030314410978685485	0.023973251713976886	0.019052608433508623	0.013220097131000759	0.022408450490202948	-0.025239702335499693	-0.012652429720175513	0.047516204051235265	-0.006154171559570267	0.026399240074357844	-0.11114327144762456	0.014557963435296577	-0.18002483898083482	0.02025468064271327	0.00848758907857678	-0.054854824539775075	-0.0710202553744809	0.028099160354767838	-0.009717983330524479	-0.05804255267945188	-0.016420942828042143	0.04905625726264615	0.017355589312555708	-0.023731415060935755	0.03674544066259832	-0.02401983130881216
0.024857583150477487	-0.06268500133777229	0.03081434284228677	-0.08500609283736357	0.10553288494014733	-0.02714241445465709	-0.06962475574425864	-0.00021394759720447416	0.01430695491581012	-0.06896707566279722	-0.043699860513654744	0.11171715104372884	0.09999591222866627	0.013418907752920983	-0.10287521614999698	0.0701746788331208	-0.0020940846251651882	0.058599437411574036	0.040519029656693344	-0.07171799108697392	0.02658384656570994	-0.04115346264144898	-0.0025905839209676013	0.026814913903810907	0.032409249685271	-0.12604689312177506	0.0914767311589906	0.022717583011450174	-0.016629939762516716	0.017763959156375138	0.030694208384418383	-0.022741305883406907	-0.025485167583362736	-0.06669992426859593	0.023371225977117438	-0.07601944010024388	-0.05750270105037933	-0.028227675705096412	0.015088630223267816	-0.05810130589705566	0.031867635120524665	-0.0258873427179715	-0.05835587402901318	-0.03853159983773694	-0.04677013831013685	0.057000533416351	0.005160301393678332	0.03869072118728035	-0.05095513943542828	-0.029261172821472958
-0.0329935509186428	0.017345089563400255	0.008732728434286435	-0.026929564219799567	-0.06621397873918956	0.10700760373861029	-0.09176413968496044	0.04724774744722763	0.003423561041784946	0.05749940306892853	-0.030037182934104414	-0.10490720087499408	0.017674823422150383	-0.010231890496160197	0.11030236586456368	0.011481277097773704	-0.029394150996564748	-0.0003293092436522805	0.029150399276867273	0.05731709422662062	0.005351065441769796	-0.00893001144930314	-0.12862291899256523	0.10066415920117691	-0.020732725499583333	-0.006621039049204948	0.046058648830688116	0.07899012234109984	-0.05917454766874241	0.028781918544056966	0.015570524838168634	-0.018237216286420638	-0.09353169994843412	-0.08971266936997424	-0.017564016802697677	-0.04297767299642158	-0.021056377976406547	0.021991794113148676	-0.024659164809295576	-0.003180122527993455	0.0010471413659961255	-0.005888643098098538	0.06719772040156663	-0.15664262862988032	-0.03572902621623672	0.019120920552714006	0.0029434225062207474	0.0037606329362727866	-0.06070392405167959	0.05067287743366642
-0.025465204093149747	0.02346274858854464	-0.020161156788073287	0.046092057017211654	0.016126560564576328	-0.024715419475503802	0.015754237265594342	-0.054189983537182775	-0.008010467650743282	-0.09595019053794576	0.04426086636958958	0.0019803892608592742	0.04951174234406731	-0.030937637256949948	0.027831481538383464	0.020479113840609416	0.04620498329907602	0.04190968302913734	-0.06824334799494644	-0.06354472041271671	0.0438423057139183	0.05432110093013022	0.05262759181496259	-0.05116118451183798	0.05774263497786782	-0.012475788387899457	0.010921704262024505	0.017521684484986942	-0.004580079754984246	0.02458556922186196	-0.07240111227903326	-0.0672898486506942	-0.014100019287285676	-0.03696534832967284	0.0012809984366000254	-0.08469097779759102	-0.021701945382670985	-0.04280339805649634	-0.02772212722204186	0.07378244684026894	-0.17752780240831204	0.16356011970136106	-0.0914830507480677	-0.024775374173905476	0.008317818504639456	0.048972509226335836	0.02913421045138578	-0.005066345405297636	-0.09713007607247713	-0.045742144732578496
-0.009203563717142475	-0.034120112408035363	-0.00649770947530761	-0.009299400216382973	0.061300089422081164	-0.018751787810572105	0.03694821239997387	0.03792868278397566	-0.05221593053801251	0.014419745198437972	-0.09310293242773376	0.004405071689968631	-0.07187451132893234	0.08627099250667221	0.0009232205659010107	-0.023836572178734493	0.08953878473385275	0.11108238251106411	0.010039224658934864	-0.09111893165518047	-0.08874045447741671	0.04456880813312737	-0.08171059390907927	0.07582301500108649	0.09674470435758556	0.01519056814491786	0.07647856258967345	-0.06987840013571739	-0.016987514648331842	-0.004527812907822073	-0.08832005234328312	0.010051750481380003	-0.03707087510664987	-0.015228346159927991	-0.018561339398466603	-0.03937579762870099	-0.06495196553490813	-0.11122053246036503	-0.0006051663710825786	-0.021144050286205234	0.04334495096038293	-0.038516851650072965	0.06554805044556436	-0.015811117837764115	0.09514483722245247	-0.0776080787625347	-0.024430565311830573	-0.014506234672558222	0.020103998096996742	-0.002318086478388773
-0.07209992994339208	0.0012554253741128858	0.07605077499213123	-0.002304310012451849	-0.06162747633767086	-0.07621561106916977	0.10441234123652748	0.03696994687870501	0.03114244512335558	-0.06739928388353914	0.03760350027388425	-0.01980397893813718	-0.11695170404234367	0.024210343588072752	0.04312031457644553	0.11708343419757655	-0.01583375013474476	0.041066813417471315	-0.0613149919669004	-0.04495276352450396	-0.0056140254395494445	0.06810976137102659	0.024157121916216745	0.010114012913813086	0.02057067105030948	-0.05326036158402867	0.055528335673295806	-0.015257111296125	0.04505200899747568	-0.00035696327035006706	-0.10498660463476579	-0.00027519413923943886	-0.07137729503910131	-0.044935054123287896	-0.03108989480757815	0.051005640656291554	0.012077339363192455	-0.08144913293166775	-0.17618360762868057	0.06835323592323721	0.02641298567251403	-0.037736061599853744	0.062224631673441146	0.023260372482928875	-0.011189640492103858	-0.04429524191898179	-0.007940614885410046	-0.0023313574474996407	-0.0018777937548503099	0.08388401852761923
0.007955102617617612	0.05963540251220483	-0.032841516024035025	-0.07070629384883635	-0.11468318935431854	-0.020405991204822505	0.043780365185010994	0.00445929048416651	0.10536694768986013	-0.01674567528484114	0.08336857327682715	0.0011279988213348316	-0.04649817959348701	-0.032843242037467205	-0.024080361063460513	-0.10009409348601227	0.10982721842250374	0.0696729269110374	0.049339456559120844	-0.06653214360590336	-0.022891958400176566	0.11782749612612839	0.02096194430832106	0.03241327927208904	-0.02660669164759638	0.05602119765720197	-0.12506745763605567	-0.03483402728519339	-0.019938777207995022	0.04716275720770898	-0.020555426610473156	-0.016138437395038677	0.006540209172813637	-0.038452071166361936	-0.023009407185957245	-0.17908501054198495	0.013822350444352923	0.014329862756356069	-0.04204138074460147	0.11662183735864014	-0.08896362033086647	-0.03075801487639252	-0.03851922846050051	0.005086531042803086	0.016566493477038514	-0.000795735042087806	-0.026918420852951458	0.054478689168698365	0.0073050409501789395	-0.11331466081141832
0.009567695524121903	-0.03447363039503306	-0.03042097928763435	-0.02900946566567795	0.005562660002269729	0.01744755774396338	-0.06043014095015198	0.0904300045617888	-0.0588905924474843	0.05862136199299813	-0.014859416345478695	0.025373181781483324	0.0004989316902221886	0.06559600138079208	0.0014618733637348953	-0.06696573130125268	-0.01753996382036173	0.016376965271133193	-0.03343508804636354	0.04205397772905609	0.04957039894026853	0.037138535016721576	0.014277231521020856	0.021758303762105156	0.004729874070855315	-0.01786822807625981	0.08244224668132358	-0.0886071225168274	0.017039177773357395	-0.14461972854127034	-0.04884328892569158	-0.00955970783891516	0.04925889658877298	-0.003107205102922962	-0.0771238390750284	-0.0328220865694127	0.06817733205095888	-0.08139014528670033	-0.08507911269283477	-0.016190105513809963	0.08955612841298037	0.02501612714744297	-0.008329522934793769	-0.009119672862725709	-0.060691312115386475	0.014568627094802403	-0.02107277126659076	0.01036132176962263	-0.10696679780306073	-0.06195863825259206
0.010832364222548081	-0.010501528712499902	-0.06096417244327806	-0.008462277918623171	0.09086136129327839	-0.09099507938036855	-0.026385457496731615	-0.022535471374148908	0.02668579546173061	-0.06817857300895612	0.05535494469819172	0.03181210300468737	0.03224209234493128	-0.002920765356948289	0.08192428874334909	0.07685597490495694	-0.051339671448595144	-0.017735739547330324	-0.033055438205045064	-0.009779517317195778	0.01973027660388668	-0.018378497269079114	0.04081076045408692	0.08227193778408178	-0.0024851251385859235	0.09298931475209428	-0.04449086187498004	-0.14454575279902068	-0.08697621958963381	0.00905728540501561	0.010926027500761167	-0.009666924323430304	-0.059374611798613044	-0.028183404106086725	-0.08610701845553163	0.094741063123674	-0.05229767580011436	-0.08286645734996882	0.03953342489787458	0.07991703230233038	0.0843864136857439	-0.10492512764053631	0.09050541669854098	0.008913951313289276	-0.12108347991322005	-0.033667224718384195	-0.03590108968853756	-0.03511950222329431	-0.03909004103498692	-0.000012187102227660673
0.05584261217332251	0.015693216863310558	-0.06791774775611642	-0.08386888082526892	-0.004012225694104196	-0.07320775226033077	-0.06933567481608713	0.09458809371182911	0.03377971527663898	-0.03719420229653634	0.0277051333529393	0.07558769976164839	-0.014332912655311758	0.03672029964586323	0.0006991092416189573	0.05649997258151283	-0.025937830061283557	0.01732258047395204	0.12777402763202858	-0.056371900141427116	0.005791104260156726	-0.008880087593558475	0.05496353768926561	-0.02989889053169647	-0.024375087720791937	-0.05299995477776725	0.022848750582013466	0.029660286638675433	-0.015730144501437823	-0.13285822598594868	-0.03021647182362723	-0.022343674740248846	0.03411859093610281	-0.04940127191262904	-0.039145747187442875	0.004467483600903255	-0.12364654399619612	0.0920202230004458	0.008423627155720842	0.06315311121181616	-0.07451131336982313	0.00981514443961976	0.027375484615340354	-0.03738728115143783	-0.044531799981823175	0.029238820098288938	-0.06105693535639904	-0.11100899871658348	0.031710058916988734	-0.08715975806953546
-0.008837843320610241	0.06464549364599805	-0.08349780208586362	-0.04633465306141726	-0.08214299761598966	0.0031201139491046637	-0.07238858872238316	0.062792162718025	0.055770379279157276	-0.09351663774261051	0.09513286212373584	0.05126578277106216	0.06086351544792848	-0.03061786373670672	0.041573849270199914	0.05765229461040879	-0.025475233344267878	-0.04731482101291816	0.07370216717531972	0.09964239564063171	0.019241545406927265	0.0009378315524846623	-0.07228226667532453	-0.027091947722565346	-0.035695248366875126	0.007703480993383971	-0.020142329491148633	-0.01692881023536451	-0.12386549236020597	0.011621134940230655	0.022009171225225017	0.002506034234638299	0.04698741396120603	-0.12392755833843727	0.12672137876117573	-0.05872179062679344	-0.011588962330915817	-0.05684579538541752	-0.07733761086669631	-0.07290995006536992	0.07864085339852939	0.055665795313179056	-0.08046411702078156	-0.1106975599510509	-0.029883309600472086	0.01719862751519039	0.004979120560228646	0.014354113879870158	-0.06743690280867856	-0.028989498717136342
0.01526926090102599	-0.02940860877849264	-0.06934844066358893	-0.01837056022633272	0.011794627941952886	-0.041237726261158764	-0.029869648351017557	-0.008190642529158512	0.09597070076621765	0.017095269885221732	-0.06638877581047946	0.02488181783767108	0.01010529256555444	0.015409044058327409	0.05831589235906719	0.0010444935571245276	0.028040849075888698	0.0903570192643464	-0.005164654499394704	0.011176973387885526	0.001643710505848486	-0.01713312930571972	0.01984254139044593	-0.0019346554704473794	-0.022257540913747223	-0.025870700307266063	-0.01552171089053948	-0.14039682397943135	-0.025878444336028525	-0.0026205228373012467	0.026055159240832078	0.09868253790941227	0.07790631736637908	-0.09678814124684515	-0.04604424983549402	-0.06666109998421706	-0.030522478146664325	0.08369422744458747	-0.016672493887575284	-0.049238724209625294	-0.09593481430935993	-0.09269777673898923	0.004920416156178054	0.018187446114635478	-0.05847894617400941	0.050472308545601585	-0.029445786978646783	0.004136266339152391	0.005072336885824265	0.04294659066145558
0.043358026714444824	-0.13756676985312305	-0.006232344357014995	-0.01240530087939887	0.03286202824482878	-0.05558765814736358	0.08924749690716775	0.024605123135472848	-0.018870147917983797	-0.011903548931929235	-0.09112462867111436	0.06205769450073266	-0.013442827045082338	-0.03241334853485769	0.061486104264639393	0.09164726164887654	0.07781905287470145	0.00965410607834475	-0.034160088623612334	0.0069274971018246315	0.03835947503696129	-0.042375898090972225	0.018789624228736704	0.0041701293818924914	-0.028554463029758094	-0.06920101301259955	-0.005740896375393711	-0.024661024521714318	0.023264331752145855	0.021377650204905615	-0.10827465547521582	0.10025439437408994	-0.028177798423297963	0.06843790850791794	-0.04248424344123862	-0.0899433592563598	-0.000400484498286704	-0.019244589931129923	-0.05662309827027792	0.00023599633553792604	-0.05464282984438962	-0.08971363790933314	-0.013795719463777844	-0.08811752622416398	0.0052788720033654715	-0.0009730801393526625	0.039477199702428994	-0.0069741013834133635	0.016809100621433436	-0.0670279916538327
-0.08980798560687556	0.04465777805015143	-0.07872123997616425	0.05506724957667672	-0.06083310190439203	0.0029722105092922745	0.11573701930743813	-0.023074886204773215	0.02856699794832574	0.0023284984992611064	-0.029569833130911417	-0.030494671372866843	0.0015362962685613116	-0.03888891148853185	0.016461684081229503	-0.016277867386608996	-0.001766172855486657	0.1543437450630698	0.09831959075970492	0.044584559434414556	-0.04531755635214835	0.05719000632521068	-0.027903705327298047	-0.08605429533830189	-0.0974854064509002	0.009380144612916263	0.04842158239610616	-0.04512644771904678	0.0503366771637086	-0.013052895276011453	0.08559814052320051	-0.1301981710699439	-0.05040164417420987	-0.041077269713884625	-0.023243910129805135	0.0051268002610524565	-0.0011304116245176299	-0.07700418204845932	-0.03373116566156268	-0.043523735541982474	0.03233132710701933	-0.01118803075254723	-0.07066583239140589	-0.009550982378871961	-0.020021550090510074	-0.13472117552276633	-0.02504052660359711	0.026547140804223233	0.02195302993256904	0.1150676510929931
-0.03978285876793164	0.020831830609865907	-0.11796868418827183	0.05532677550450146	0.0183210272107548	-0.02203086549784683	-0.00905797388363793	0.017081104958098375	0.05377457099696492	0.03625818858644852	-0.07184363386027386	0.023022370522490822	-0.07300026870873087	-0.05127183516273023	0.080088997576751	0.04061262853139872	0.04878368149784603	0.02219149997432169	0.03796782209363439	0.007218585628561723	0.008348207277121308	0.019810892538833207	-0.009103830632972328	0.04247145381704662	0.02342046741980227	0.028348127660257606	-0.07504050418537578	-0.043315073117149355	-0.1214577049589042	0.1014367010371168	-0.13893844931403718	-0.042868711641902486	0.024418341885275516	0.004232459909345017	0.0009073671215163379	-0.05815400664276843	0.03978423807667397	-0.03357697347806188	-0.07193423424884388	-0.01780815568080171	-0.04094000096964559	0.05445022988007675	-0.12524235199175499	0.11383773461152338	-0.06052505408759719	-0.11441167322375986	0.04108454548991584	-0.11347150707802102	-0.04594192249782118	0.06423710709664841
-0.01413156382467861	-0.018218101634992333	-0.02833682219993989	0.0253442826311826	-0.042228558085370696	-0.01064602119019341	0.11206253975484534	-0.09151640341538766	-0.009219838049855045	-0.044380390061585936	0.05623631502617891	0.04645451488045766	0.0021469488648960117	0.023254877165151188	-0.019465744139585038	-0.03901513385303798	0.01952774410071308	0.0024246125671902406	-0.004529179520322978	0.01705033808012319	0.1275841435013476	-0.005209207315772585	0.014232445704513817	-0.036756874296034345	0.04145001532726028	-0.018714197676758398	0.05587731183064383	-0.020242258747971673	0.03464452229360181	-0.07712561977448221	-0.1353629930509971	-0.10057256255841014	-0.020593373484893276	-0.007257131127024564	-0.12724847244176582	0.04971367505287442	0.019724426605892024	0.029679390225627163	0.026801120169155604	0.018425383397320264	0.05390490238225282	-0.16364897149433538	-0.04520716324396632	0.001506990521312361	0.003626870679963458	-0.061479137838592796	-0.10214693368262365	-0.012456947715974699	0.11748019775853169	-0.035009864256481144
0.06792067179757436	-0.09171894846849693	0.015297260418885671	-0.005933348295232937	-0.029353427146531157	-0.04330139994506891	-0.005944297499129829	0.0000964350504965919	-0.014075449282680959	0.06776632414083483	-0.07468355414497474	0.06767995721633278	0.004480015673953272	0.053958224023730496	0.017396896709544668	0.0325336335377234	-0.051755473874809714	0.0349691890425324	0.03496463458393567	0.0036888888593308612	-0.04370481234649898	0.009060405256925978	0.01840878772540691	0.014823055442530635	0.007550695138966501	0.07635527165954903	-0.03776579043471304	-0.038692643798860074	0.03782676235017288	-0.012326569534794106	-0.04219088123942078	-0.13614873193779292	-0.07096511550679585	-0.08246333291998786	-0.09538143939578772	0.046649967045099314	0.006022854505039997	-0.026328972878499255	0.07594566320310227	-0.07342956793885383	0.020721159742419712	0.0202492048261513	-0.013322355854262058	-0.1003715857842567	-0.038854794706537105	-0.027936554274878535	0.029094133987260927	0.10708554426476896	-0.042898562836529555	-0.08304739954019073
0.023579396308043937	-0.025591517432099562	-0.06906640461166678	0.0585337647476076	-0.01270662528003404	0.0013098512725625133	-0.03870596556688062	-0.07952727453700832	0.02699123556237451	0.058199831971176175	-0.007690791525107134	-0.05626262017743079	0.16198242730822104	-0.033640284789718575	0.10532515520344937	0.06288974279810981	-0.04050105355402003	-0.06464341072727617	0.01381655635106764	-0.024204106552294647	-0.018189934848354718	-0.02268172452100622	-0.008491289416903426	0.03475171996843547	-0.002609777093379572	0.02283150999389491	0.06403061533814322	-0.034011932897910796	-0.0882882878646789	0.0023109815476201265	-0.020302201524422036	-0.002221204218978732	-0.025917453022626498	-0.06058856067019194	-0.028201189107301277	-0.0742006784410944	-0.09814128747517221	0.01964279556849749	-0.004854680149595836	-0.08940346700124849	-0.05165862447972973	0.049811141018167956	-0.011346551231712534	0.10538773994022146	0.035921625983098865	0.08994790661281402	-0.114796232892108	-0.04961594151135686	-0.05865039187655422	-0.07871387636933956
0.03944914721498737	0.02799453264777165	-0.13759914826109026	0.025997222460262086	-0.04505577876290052	0.04391198066989115	-0.02528961835946988	-0.0009365284489586886	-0.06707357112385597	0.05487043697210669	0.012798882495661718	-0.0014412691291155232	0.23975750164969786	-0.019139757505105066	-0.03034960068719808	-0.012156568062366528	-0.060526604640584236	-0.004119754438302439	-0.016345109715352326	0.006540151391836644	0.06136700557136171	-0.01788516399550138	0.03336681665521433	-0.026694311833844617	-0.055760681607094256	0.007010664651219578	-0.014317413755664365	0.06742901092040916	-0.03477163747523895	-0.06736305065958664	0.033531055946193065	-0.023804687059629865	0.0008373313639642565	-0.05138114782887143	-0.023728541754002942	-0.04672190427801757	-0.12166101216937833	-0.06735633543380182	-0.039532573304386025	0.004222843266647057	0.02648390361095408	-0.07317824501523583	0.1077736061864561	0.053207919566328796	0.007700761695313706	-0.04290820787343983	0.007132878340363486	-0.05680849069655712	0.051012046571140335	-0.05408276695603831
0.0674623318327917	-0.04808552881400158	-0.03562532324319681	-0.07294643733956797	0.10382487359403307	-0.12883058803137812	-0.013766200422599802	0.006176064701506834	-0.03864525901201918	0.11280981905932294	-0.011393964717073823	0.06664314150797905	-0.023196021951297358	0.07442160621404377	0.032631082510629794	0.02633535024154424	-0.019886516416270247	-0.08172536246185735	0.04002887861666512	0.07916789753309587	-0.009573150875648613	-0.035304395578117126	0.045627840024662435	-0.009277231394101908	0.021222183717371106	-0.06951205274592298	-0.1425521589597381	0.02469798391977791	0.06497945909632105	-0.042117239650764235	0.05829920784283	-0.0015232541279684222	-0.04583483827904849	-0.11006682407081447	-0.030280111701340994	-0.03512823364165388	-0.06399200100907078	0.005037092551875344	-0.030231927024209907	-0.10803300226131644	-0.010736553923267306	0.018341245436690527	0.01864370979549162	-0.02707827955269292	0.06504469766520113	0.020155437082260426	-0.00125130527060216	0.008525209618725053	-0.023683803232543002	0.07002240030441283
-0.07175222878704844	-0.017396148428484037	0.034151234139259974	0.08264836988321478	-0.03897423735401867	-0.08397967622307367	0.028890686781880226	-0.0025791650265490204	-0.07401645037335666	-0.02789266032724072	0.12445300341088619	0.005055478854917904	0.04817086145131873	0.05074881838870618	0.06794380329434249	0.01246039730483662	-0.06619209397294817	-0.06252252719806553	0.04463379715381304	0.0997196780538211	0.004039498594686282	-0.04795273834454207	-0.025701347356397584	-0.010442826242569404	-0.05884517679377113	-0.007234381429342406	-0.016402160752557432	0.01589509994780277	-0.0217307551709409	0.00756727705046743	-0.08795525206150683	0.05201234052944967	-0.10798709485741455	0.015188305878156089	0.057715697565247234	-0.03440002626660088	-0.15173953044801192	0.05271786143042574	-0.029045509002009192	-0.08837369657825353	-0.010931217639439845	0.02938293116434666	-0.09607859691126033	0.01384415821631567	0.04761906192445297	-0.024637607621036155	0.03604779906069153	0.041965866917946036	-0.0909509007832306	-0.04157515270874042
0.008979391319848873	-0.024783422809236753	-0.07008496654514614	0.030044713791626772	-0.083424745206503	0.05422118199375406	0.032984136108984215	-0.04948369451889805	-0.02157905628954366	0.08572717932201177	-0.023745290498489745	0.025764210005694163	0.06796819091856318	-0.007476399343432298	-0.0020782008054738496	-0.046818028932644	0.09465555741689285	0.05180210627912005	0.04446464881606295	-0.07295007057569765	0.023865519080605465	0.015186423842072003	0.04441159975518563	-0.0938302229433233	-0.07843295977014825	-0.03758696294349809	0.030545454492377895	-0.002255338947923089	-0.0037908133277346334	-0.020160081114073265	-0.037342962568675406	-0.058771017041870516	-0.04868090751583804	0.001898982833489344	0.12312136915407007	-0.10117185949934396	0.03624526441610769	0.026144856392364198	-0.06552191283683664	-0.06475178019863428	-0.05153655375609438	-0.050497630071798756	-0.039594135379200666	0.030417083627949	0.02969713768134703	-0.046331542890020935	0.05255982446118401	-0.0769132367151702	-0.04063275487545971	-0.0633763943671404
-0.05086796660073595	-0.09124565641242639	0.06382734619048948	-0.025186819910722604	-0.05590265309781382	0.0629677250851615	0.06051666847149948	-0.06728521944633874	-0.01681067298996119	0.1391611717851073	0.0010917069111676773	-0.028308207509074413	-0.014758364560910432	-0.0021838948300600645	-0.02042904407135516	0.06467119565740383	0.03970430825819694	0.06433533611470839	-0.03926432561370758	0.10946218314770302	-0.020628625149036253	0.04394370910439625	-0.14987941034095925	0.03439229306121829	0.06512140593610177	-0.0678721138201429	-0.15921730463484357	0.006891409574389558	0.007804939525757761	-0.001764964020842752	0.01741632929602265	0.01810538600294592	-0.08907288373089453	-0.016217719258568145	-0.005317407466973637	-0.07752673877172893	0.12189163280782725	0.0016155265139658204	-0.05120057176935379	-0.066808213465678	-0.018410439624028774	-0.07738364726719657	-0.022288797181405084	0.030277395131050443	-0.00942121048466685	-0.05635505746090768	-0.09779962141278928	-0.05499981550688116	0.007660355109396916	0.003846180707534747
-0.17444146429547894	-0.0460211454579799	0.10686559983876384	0.013572179566157371	0.055478579738010556	-0.005312371801232299	0.013858131709444003	-0.06432817484756556	-0.01835259110688657	0.08717655856616274	-0.0060968270409730765	-0.027219934110020858	0.049024425941642344	0.036717565088626045	-0.030999993686539315	0.03278184045636302	0.05334559369563116	0.01987331586680726	0.059641906502505365	-0.043493602622149595	0.08175998284520296	-0.05042683933671736	0.006939553620589824	-0.0640155753899315	-0.050974888810054096	-0.08647219046847524	0.011967498844973314	-0.023834083856388147	0.039127894989345574	-0.04164737847000334	-0.057478026901416124	0.023342567545557674	-0.008196637869629656	0.09638111664527917	-0.10241948676792798	-0.005760019537860213	-0.06584062198534739	0.006206980760372504	-0.03823755835636369	0.024065599154162752	0.005092241345844	-0.04597514439827232	-0.08516468545441128	-0.008148982116619553	-0.0584442202008557	-0.13725053018394023	-0.007313142939073272	0.047203210288563856	-0.06524054756931327	-0.0058748435396901045
-0.053412341817306676	0.03937162663437571	-0.11730230791405932	0.011453491056834207	0.059190307814484956	0.0437792752635982	0.05434321264688667	-0.02849449873424875	-0.14162033025105009	0.01556759824704776	0.0015930419069012955	0.05078769876941294	-0.002878162519540213	-0.008046909756975848	0.025717972151008434	0.05933702852315968	0.05464888878221365	0.10226859518977936	-0.007681338676868543	-0.06512196509008293	0.019381448382601828	-0.014843637896440876	-0.033816505183311654	0.01498379798892142	-0.08694298775928591	0.06336021325764668	-0.028546348146743606	-0.07053911915035663	-0.0029855934935536874	-0.0008627223950143301	0.011214814182498076	-0.06878553103703886	-0.022605042395954213	-0.012145280047821557	-0.030250872343483073	0.021331428680965332	0.016709944451205702	-0.07671345823933107	0.05356325868158197	-0.08270917806354104	-0.024614657453769104	-0.09087312829256981	0.010587974061532782	-0.0160095825039529	-0.019557558290051194	0.017105683631784604	0.02940745259561696	-0.11581210836997312	-0.04520034335268839	-0.0810160231912247
0.02494222364751337	-0.02108942075395254	-0.10507047376296108	0.08934391869432273	-0.02858957100715807	-0.03598873467563674	-0.09277810324138698	0.027730585961480453	0.05311074458651169	0.012600505031002426	0.08645019415425673	-0.06575747903942224	0.023903648683593036	0.01227092190652005	-0.006985786305891771	0.04629337883907012	0.003524663030015758	0.03199628141156327	0.016231651854251593	0.0777126564511035	0.012844540319937252	-0.01713706125582317	-0.08430255973292113	0.016778761743304147	0.00831281650029072	-0.08338488502551453	0.012704242617935558	0.11347415160819241	-0.019305353366831143	-0.0313130782088895	-0.01421912563204034	-0.14422799809422343	-0.1394521844437886	0.03236052186495889	0.044358485297486594	-0.000743150324164877	0.03430567276735995	-0.042055556476407685	-0.08346562458401126	-0.009741237356337898	-0.08467970996241095	0.03137867147095286	-0.030409493835153244	-0.009982470469637704	-0.09344408206475603	0.012453888132992372	-0.06670829830252113	0.06742336346060465	0.0007500639250278118	-0.06980143373777567
-0.055736967304675866	-0.05031017777595536	-0.018323385752024027	-0.038280294972393436	0.02529544108638096	0.006433110743345244	0.04642631250257222	0.04303519073311965	0.05072832460943324	-0.056329309418976944	-0.02591398237824699	-0.018243159684515117	0.06777658446871984	0.10928658544425934	-0.047487444930109896	-0.019956785013803924	0.005562714003291221	-0.09112270790055443	0.08511195030095985	0.008596763361191175	0.12361124855871955	-0.04900897346069444	0.03109573519594264	0.016403212988524558	0.07767479614440892	-0.010206563961553297	-0.12628906992671646	0.08221766655826393	-0.1026811308655359	-0.09470432262569965	-0.006140296667903994	-0.04196751605477189	-0.04430163933770738	-0.03147917993686229	-0.09194339981171869	-0.014977641863723773	-0.054946662889199256	0.005994071911357639	0.03726606099635516	0.021438066461590178	0.025919165766674666	-0.05812940504472143	-0.06024319197705176	-0.050885608690884404	0.006718769430749526	0.01829790034033677	-0.10051270475542873	-0.004486441599432057	-0.04164931176541982	0.007211209753136388
-0.002128363016069612	-0.08166495812236074	-0.08396322993816713	-0.04825124690815842	0.07052919607293219	0.043268201935833146	0.0032355036167250467	0.10754447294271605	-0.025682954638868993	-0.02003761169212373	0.042010838851654866	-0.028871257114315575	0.0019241642185289145	-0.013764003543646222	0.027168723673717005	0.02060356048517135	0.0035691955058724835	-0.037560385703636345	-0.05846918261834122	0.09437150537310462	0.00227389978375134	0.08290670677675724	0.11381635327094816	0.0413818687190781	-0.046788260201207625	-0.04659226176059026	-0.0008090929561350643	-0.09257292763408999	-0.024876336737723475	-0.1420757952731221	-0.038632242580736734	0.017456059420722238	-0.03943088565483405	-0.04192810230604756	-0.003211738066430648	-0.023296282148525877	-0.07988504064256341	0.0033235125733058948	-0.005147505322813563	0.011962608217945892	-0.0020334001791648126	0.010528878724829504	0.09545660855337716	-0.138929298957922	-0.008308690509873082	-0.1037314675637984	0.07503349434265452	-0.10665531294846776	0.009845158331230883	-0.0013496188076588993
-0.03099531888692109	-0.04914731541446676	0.023124558753417998	0.020914707572775713	-0.0178126373655376	-0.09582310374850722	-0.013149026658779754	0.054131985103071566	0.013852220542408287	0.054990821440384106	0.11035808172541108	-0.0030170998759113062	-0.02975494881040356	0.06700606758647823	-0.13386233510513268	-0.06470617345975721	0.03529908767254346	0.03260082629365495	-0.0023563835777269324	0.08903146910583608	0.007864599292037538	-0.004539161841635919	0.07517273156530804	0.033435410220847644	0.001198238060522716	0.04776163128216249	-0.02303682278495807	-0.1340230453252345	-0.07300969802262139	-0.0676048518430994	0.01817107837234716	-0.05057609871958787	-0.12530669136224204	-0.02622820409191542	0.08319533067950435	-0.0728398785143875	0.041989177320762565	0.010885497981171503	-0.04451937961340492	-0.040052841783660066	-0.09376696817564462	0.034764008340641965	0.03394402220868453	0.052371913851748726	-0.08488190033388757	0.0809491635332115	-0.182001197344794	-0.09685148614489021	-0.0033865755437384806	0.07895860528383074
0.0014261835135582143	-0.018967239553025705	0.06785345140804508	-0.1408489186181963	-0.10293752221220051	-0.0005075350495681863	-0.04176329420406169	0.10156641759470683	0.011042296209124988	0.07188437770935942	0.09740072296388454	0.004331106072790275	-0.042036551854119794	-0.06384355713627131	0.047430473465066715	-0.02295365792934258	0.10282973000122997	-0.025418795337890238	0.06060941936488888	0.028087234706080138	-0.06598914495557909	0.048715548843093856	0.04654698526136965	-0.0015564989216146179	-0.08691179392683478	0.03584195317229298	-0.044811022461340964	0.028294514580193858	-0.0523996319833287	-0.0609901014074435	-0.10130493950503938	0.00022167056264112833	-0.0828704277730355	0.02038624746740149	-0.04460101524200664	-0.0636737336755626	-0.0061677301161371795	0.00038074085238188476	0.05161342051520051	0.03090269575439852	-0.003939814768524178	-0.06447850716990655	-0.0930786129825955	-0.08543403471949093	-0.03338066181134987	0.003360089466350493	0.08204635219818124	0.00353087644323105	-0.01395020353625941	0.005139851251607061
-0.11108341782401795	0.013972390234490116	0.06026231411238761	-0.038986272179491965	-0.03283157754985478	0.02306986951402948	0.0589437863201015	-0.06832240144438699	-0.040487414975238833	-0.07808321842786839	0.04440406066521149	0.11175938259154568	0.019154086217645923	0.0998198301142735	0.01787502311071796	0.07615892760024719	-0.036849698418664104	-0.03204293236439806	-0.03249247683137461	0.027207160685210393	0.029903106993304916	0.002368232448991701	0.039386545657002	-0.047484377786271015	-0.017816755383827806	-0.13402121218897578	0.03365094477583265	-0.06991910611947767	0.0010207745981165826	0.001520517225074596	-0.025172823139570054	-0.013146862996430624	0.014936273056929633	-0.07251019355033442	0.021536034939660005	-0.08169788331238684	0.04525863278916243	0.022462489821487016	-0.13868471709933294	-0.01908000873474745	-0.004889997975939336	-0.020090859513265176	-0.018273524750832493	-0.07863224000335739	0.028182020538803393	-0.08579546665044159	0.057435395130683145	0.029842852380740453	0.017239809282330404	0.03328407858853001
-0.06452073336716246	-0.040603748027106985	0.0031008923473618694	0.028132234986060378	0.06661215125174604	-0.02002968634613881	-0.03948340898583976	-0.08700881106065297	-0.002427567672934318	0.12184373081647115	0.015831254855214985	-0.02165864160253804	-0.029524694637937096	0.09596589152381065	0.034871484044773	-0.04713430020164307	0.047821597122237464	0.06453409806679729	0.04569839129703171	0.006248797691325993	-0.00804003454609934	-0.07512047435117543	-0.09093662101694143	0.026945185274771678	0.0026079105364245486	0.026365188746718345	-0.11725089764617666	-0.10082806941963973	-0.039938185325297075	0.058821317309172456	0.060266999371805303	-0.018378277534598246	0.040067385601675026	0.05660138920554185	-0.10093271400834218	-0.05435760734720195	-0.003178825029210751	-0.10214424945281274	-0.09890248583764968	0.06854708321548804	-0.04615102541346441	-0.030567387547227726	-0.04729926685106054	0.04759849594651149	-0.06203431159424136	0.04391281439188676	0.02449826259238075	-0.00597932634322057	-0.02376055711377057	0.018858607856039836
-0.06422058666743417	0.016093708701046587	-0.0064919348644066335	-0.010560602563779723	-0.04566799267541373	0.015431016462472379	-0.03950433527785764	0.03987573815641952	-0.03210235022883411	0.00535341622562201	0.03886524217779887	0.09317418458299168	0.002874541120737678	-0.020070156685361176	0.021852593164750956	0.014243720934855209	0.11759671163244667	0.02716439426305634	-0.0186743621342149	0.016697142772418152	-0.014357364810336976	0.04655528278548331	-0.06394451024219193	-0.13620975308296945	-0.08067762604075691	-0.06488558204450956	0.053996739126204736	0.05257590465902333	-0.013375713285783044	-0.08690334031421013	-0.05627653040315288	0.03563215264218768	0.08128072858723352	0.0035523037364832075	-0.15285009541565692	0.04400911138717801	0.014731012795349017	-0.13550505291618156	0.03503643357317697	-0.0686365181085689	-0.037327245983804797	-0.00899500824858938	-0.025058160458779934	-0.0013257490506912648	-0.0529483394516006	0.07158234477719055	0.055027613352048456	-0.07329535882075497	-0.04649381117736106	-0.032242986554502764
-0.05708348034983229	0.012793033028899725	-0.0020556129279024407	-0.09557489393017277	-0.04972511947618846	0.0608889206081172	0.019882639306367217	-0.005577044471556818	0.06966850458034557	-0.05117614108901258	0.07562734321560684	-0.028722032761270066	0.056062709240001465	0.0419271597539345	0.009080442947295674	0.05075844374756829	0.04443424101262152	0.03389070159215046	0.016606803026415068	-0.09188130372688234	0.007022194880361363	-0.06705276464587831	-0.07030099034348963	-0.003950894869292773	-0.0034589936170134374	0.00179089272660711	-0.03724858755326267	-0.09556987099949946	-0.010348554298301983	0.07423455968689627	0.003606064260823688	-0.08998398559963142	-0.016450765466581987	-0.10498404971275598	0.07056973640249031	0.10479164276447947	-0.09061518937310746	-0.08440246133456632	0.07557397213381645	-0.039462662856508596	-0.017137330966785862	-0.07287343273332492	-0.022229981001071254	-0.018566307658214674	-0.04630537692495477	-0.09777385424564164	-0.04160518704920582	0.0653252884086275	0.048790254481647706	-0.03838560136161421
0.055751601518545774	-0.04833788585990699	-0.06953740461139352	-0.0375285203423387	0.012618125046117923	-0.033068681961591725	-0.017547818423915416	-0.0011925121466683525	0.12830676902341887	0.058968143098559536	-0.1278704474940309	0.030806947846183805	-0.03772649766752552	0.09036568151548116	0.009131606469698246	0.10633210268871018	0.002700669172753481	0.08625014634979862	-0.05430435119490369	0.006468530455289334	-0.07327291561645538	-0.060993932884722456	-0.05311316104288606	0.008278739870082145	0.0031646824162353624	-0.02390390864604921	-0.010733786342002732	-0.019176687544522533	-0.020089450669930314	-0.039175867792455826	-0.04782191168933288	-0.025342148295663607	0.03851882327505267	0.04997374626905774	-0.09908096966380384	0.028158837674513527	-0.02017040543271771	0.07077319950080142	-0.048825088617393195	-0.029596564719892793	-0.11275913723356096	0.0029024543954950036	-0.023974245209166408	-0.06249463309164425	-0.05479795384217339	0.010010672052075838	-0.05690565202272917	-0.025153590270369883	-0.055068474276417874	0.007601542160628808
0.006108253510718382	-0.0795848572701115	0.01669069919896187	0.05559840759808734	-0.08753827169666774	-0.010661819456796147	0.05299517709311713	0.007006378885832658	0.03575711727974765	-0.11884557827523191	0.045018617676129996	0.028739808424391	0.07834979982697474	-0.06136684910585619	0.051595564508870706	0.007704384874134898	0.1150747031694376	-0.024811387211220004	-0.036389964425995056	0.003682649960569318	0.0561951202472753	-0.0453521142292507	0.015167137647851735	-0.09771899617897542	-0.022523175029752093	-0.058625478922385406	-0.03534918181617356	0.08304844284601669	-0.06259534045348691	-0.04148384007912142	0.04582474501116167	-0.010905633661397691	-0.020606449198402987	0.006664008437564779	-0.054898727536886	-0.0609687891934345	0.019961402164869625	-0.07647749045319777	0.06489914660616004	-0.016748792689685394	0.007518777756134715	-0.05782691887494794	-0.006203388452295101	-0.1340301985635703	-0.050681719952795044	-0.01205256754300673	-0.06354059040334283	-0.0563647712316666	0.006530500056019089	0.0021978986677115868
0.011149212691714896	-0.06953335386147358	0.019298196025895428	-0.05087503883578143	-0.024122935549656027	0.04788311302328828	-0.026010427834808017	0.0797580566115777	0.020242271915675018	-0.030077859156854417	-0.06789901753972646	-0.041534163320574635	0.08332853769174257	0.10568682697521764	0.03043273146586974	0.000729308852443919	-0.022875505136078368	0.019006356672017947	-0.00603794053692179	0.05729620230077255	-0.04747572204615916	-0.08015543276256032	0.012800117158861547	0.02915840673472728	-0.09435688999563378	0.00662109555868514	-0.03455430256187485	-0.03161744731567526	-0.00996894132050445	0.009545988273944869	0.03553729546078088	-0.07799945482577172	-0.016076264345951857	-0.07993938847665977	0.028962396605137986	0.062103834427044965	-0.036423320211261274	-0.07091605120945313	-0.03643973592484548	0.03148119826641844	-0.05861892548052382	0.04475594304832484	-0.08556390404615621	-0.05300334637538415	-0.03337645160698036	-0.08734938296254117	-0.04150977397502151	-0.03363473596252986	0.02269381416927276	0.013118174452564028
0.01306922091908769	0.026169087394708794	-0.019861339045534193	0.01678920274763314	0.02846505037317135	-0.10553111924767125	-0.03383328188118359	0.018197927388373003	-0.010048562750536604	-0.013581932758420831	0.015466617095887347	-0.02977009538148383	0.00933461336590928	0.012769350333944461	0.12293774809808597	0.06923912463131246	0.004371370294718534	0.016482972126868608	-0.07392880596561617	-0.015482208764268316	-0.04992374805855358	-0.028831043678945494	0.05633680292963557	-0.009481750694651311	0.014516394795936747	0.04318030026030567	-0.01752797374995006	-0.031228339436345787	-0.07180925306033811	-0.04771163744085885	-0.12738695913438605	-0.022781137005043084	0.03429151285440027	-0.013831628078280683	-0.033488648957620375	0.06333501803234187	-0.055699065532141934	-0.03181175467500652	0.00849885177262167	-0.05169610669963026	-0.09153749371739794	0.03336470650277423	0.009181618768680393	-0.003086882040736565	-0.0037174132947025906	-0.04579548775545325	-0.09052809040283044	-0.0706383190718244	-0.051775788797150626	0.12226400622375508
0.0549532209766494	0.01857790398266062	0.004329101894336343	-0.09395345853592305	-0.05810601161402311	0.013858715255829886	-0.006947392425961492	-0.020888948266519	-0.05576262048720954	0.00223153000607439	0.10368813216162595	0.05014175775567507	0.012107233069614684	0.038826067566621256	-0.03595419995520097	-0.05717237493570408	0.029479081237623626	0.03897424218543511	0.07579741244681674	-0.001280798444110767	-0.04104836008616797	0.062353140991357525	-0.024449348766516943	-0.10971245451012109	0.06572491210486789	-0.06804207295484775	0.0716878091807869	-0.0428219353705227	-0.0637552561462417	0.04097358547613898	-0.034340929028113476	-0.11923658374051943	-0.09441333884457644	0.040604686241004634	0.011082746382634368	-0.06335583247838668	-0.06581334388542426	0.0009871079159673394	-0.011627495718402638	0.01079642387263851	0.023504004893271663	-0.03174525620352772	-0.039044555980344266	-0.11961960012888248	0.06584187000260741	-0.06385522936198867	0.03288000197568843	-0.03867041354346901	0.02895844432546684	-0.051659922628566
-0.09514603990695328	-0.041210397184247884	0.14975091821722297	-0.07263169551687074	-0.021140607230002023	0.00720620220560006	-0.02710618927164432	-0.015119747380544502	0.02272280760183577	0.07642325693519253	-0.024261336123197176	0.047559903132540035	-0.04313926974511247	0.0410782432021274	0.03360717179353906	0.015696851462713608	0.002214582616798513	-0.0868521974421956	0.005614430275701694	0.026742393113919863	0.05068247028903226	0.08756762604233351	-0.03519142858054304	0.005296383010668385	0.031377058471242406	0.002383887170559998	-0.07088747465080256	-0.10073992019327342	-0.07133609481100893	-0.004546784879409849	-0.06815366271178755	0.012775037273942908	0.07037318306065965	-0.1168526049388551	-0.0992916141033428	-0.11122371945443685	0.07963573189107677	0.030198293122744503	0.0006463190481271128	-0.10700639933609103	-0.026158496449742944	0.06145020199549033	0.0018259821548590356	0.02893607059459539	-0.052208189687195525	0.018678644029836034	-0.01396411448576246	-0.03511237387293321	-0.05168494134172654	-0.12046575331855099
-0.09003250158906731	-0.01861949919145825	-0.011591932484380112	0.0764580437331922	-0.00587533676376923	0.025569324465648337	-0.009236508249576406	-0.02522520290309324	0.006113268772232552	-0.016666601454198827	0.0329824609141104	0.023350298526188102	0.05130705503470055	-0.052656880042275714	0.022979603884612565	-0.045994354071112506	-0.0263175270837578	0.08959573100510786	0.07929884490856391	-0.04414522146361162	-0.10121907532007003	0.08354488683771435	0.07458135428305554	0.10609425456613092	-0.15881383527291992	-0.025532646240910603	0.030355982974528118	-0.15904212966188214	0.034847090554424684	-0.09587262269872289	-0.029193947407959102	0.03020539402465573	-0.040223541059907136	-0.09305368458436626	-0.03872959211239007	0.05766822263443585	-0.05827891950292428	-0.07228309481458943	-0.011119659395278722	0.06207809438216066	-0.004630958676982152	-0.03590100432433558	-0.08744180263976664	0.044668248344041234	-0.0004964994248577784	0.09052504618725438	-0.10929084386974883	0.0925483152352884	-0.107400344123369	-0.11978051607048108
-0.021889603088296832	0.042629984786191635	-0.10784219489124233	0.006016332403945165	0.00558712529762756	0.008335795749413576	0.07014706392856071	-0.026199069205713625	-0.03263000352475871	0.059237635241411915	-0.022669185495370652	0.0230585565912637	-0.03897410271893583	0.037598939145422325	0.011424244082008756	0.07775491279336885	-0.003787812148437604	-0.0952731769679081	0.031099567176331777	-0.023677179253290916	0.08809997287313387	-0.01863011523744543	-0.009922494032487	0.05284120234668824	-0.02244182985565784	0.009489321515767705	0.003570052574345512	-0.035073719739642475	-0.16162000732328619	-0.07465204466282445	-0.06103684803156998	-0.01405243700804443	-0.027859898574713916	0.09826094561197463	0.03731772878897869	-0.07824390983559257	-0.033139539594370576	-0.04669782486594645	-0.05814066483783459	-0.04418501416463025	0.009881793877783498	-0.04502190497906372	0.05095385248865527	-0.10258900188664727	0.06153826377989539	-0.08666591408058676	0.05969568768286479	-0.034499261715598445	0.0630625033363119	-0.10426060520752176
-0.016456749694891262	0.07427606036203702	-0.04972033932962952	-0.11738827979995302	0.01979978212943436	-0.04883858562353782	0.004014316904352225	-0.02234727965932328	0.10383142811493354	-0.02667781863296778	0.03352891948306616	0.05247434454529515	0.039504351385265084	-0.015997986715605726	-0.028031715891862194	0.05210564228679207	-0.031229582125827424	0.024944954498479357	-0.012168850714312111	0.024265905967663082	0.06829015303848604	0.011121116630759879	-0.020762524620075017	-0.017577879524588058	0.07705970201557788	-0.12806431107315042	-0.0875021933863907	-0.05829255366082697	0.03871932504548434	-0.07340711774225131	0.015314420371529639	-0.0797427768566441	-0.0453944776859202	-0.03431745161615761	-0.05321002464309102	0.052357866917986516	0.009785206826017686	-0.01035233277582473	-0.025971246933826374	-0.03591737531340582	-0.0404076659790585	0.010757133129613176	-0.0858145018753258	0.07749598845761276	-0.14311173159163573	0.009223660790508712	0.022107229593307114	-0.03454712585706369	0.012537561223669625	0.0372332060524814
-0.034946486714411924	0.015610513487955514	-0.01669470226125085	-0.008802905005028637	-0.021335595573164046	-0.03235161155319012	-0.10448374570439961	0.0951284950517301	0.08830390136722306	-0.01646762578950125	-0.040006962142667274	0.016390698202121738	0.026303608053524028	0.045304320717705765	0.010103540147589511	-0.07482854051808822	0.06147162860938709	0.11224472020569819	0.01609614650074787	-0.010315311839481008	0.007818182590426267	-0.009514926515378736	-0.10022592948987843	0.04529713589318101	-0.081676451528959	-0.028795655868822788	-0.09884368597516437	0.06553807035734935	-0.03495746920123761	-0.020037425787407935	-0.0783502503315934	0.0325053833698949	-0.0512469576963258	-0.05643407539812996	0.029482252459259947	0.018833398143709927	-0.1007288004902556	0.005770055867628982	0.017187728236456465	-0.0075477434881892555	0.006498873466223135	-0.0902561654979661	-0.0038651070861226468	-0.00454465819930463	-0.026224092350269783	-0.05077781673668164	-0.09449615326850913	-0.023518189655588384	-0.026414391275637203	0.0347285204282961
0.06169612529777012	-0.09223100294297118	-0.03826606563561421	-0.03372173218563946	0.006299476496829274	0.009625041720746887	0.06569455739673614	0.0696249836236491	-0.0275537621750216	-0.05548253123428859	0.012317802136245701	-0.033752181147905916	-0.05600786446272871	0.008013501810081154	0.09892816321351437	0.05116649293737872	0.09814438304651872	0.03731469120800113	-0.056385353349979406	-0.055141941163331425	0.0670760733038588	-0.04720020418961632	-0.02528584574494503	-0.0805918698143395	-0.11256873178953417	-0.05293612074516675	0.041202484300511696	0.03176596919811266	0.013135615563367235	-0.06640445496050328	0.024793003022379557	-0.04100873652575165	-0.04973964496736255	0.02400541201611107	0.03822217144180062	-0.018949478708243202	-0.014244625360872818	-0.06951005448699182	-0.047174627784784096	-0.04416458091552376	-0.0015900920502471272	-0.03566596634394667	0.03373053747108721	-0.10295827498525342	-0.018869576671606148	0.003466074623278352	-0.01595250190209198	-0.0049234824728477886	-0.11647063683992173	-0.04936247723913545
-0.010931472587974701	-0.02289283663777475	-0.006368900460970686	0.006914221403332293	-0.059938358670687794	-0.005847701563409964	0.035511932963762795	0.008760732293048874	0.07850974379206169	-0.0881601652035682	0.03796550346758648	0.018383160362254625	0.018598013065800514	-0.032923242808719604	0.026926250663344167	0.0985098911009387	-0.03372968425443556	0.1224697568033	-0.03793820653012202	0.0269145997119802	-0.0994913768167325	-0.12285431763410462	-0.020987501043654107	0.007827829224040392	0.06782581463242068	-0.06263981076749695	-0.0724083366318917	-0.06558256627636469	-0.07855578875121258	0.0835798880840913	0.049904217208003934	-0.031015514762052044	-0.04193600598967324	0.00832320776669282	0.007859003328581006	-0.04693365455780148	-0.007293166679514636	0.0412885262239418	-0.031437326857986045	0.021446626514156155	-0.14102196408685014	-0.03878540432635535	0.0016622013644652447	-0.06313438710043133	-0.06490631186710118	-0.057073445761234534	-0.01600509179492056	0.0328407518631644	0.022572534213863377	-0.015008465582861423
-0.06195574869205925	-0.04703367452414913	0.05634057441370262	-0.060136570835311785	0.045497464104547455	0.025579726033905948	-0.05406499928039539	0.07834851648716487	0.022560364613645086	0.08667651163375717	-0.078262790063663	-0.02749934882710501	0.0371802284801157	0.06505263025627164	0.004114699974742137	0.02000550076379956	-0.021464928700851888	0.059412964665940426	-0.0723673627992785	-0.12384169110552297	0.0387976855070233	0.0017953843588891377	-0.018917260145262495	-0.029123949236204164	-0.0630136274126812	-0.026524467957233126	0.04252514795415921	0.014117733568607634	-0.054595339509749576	-0.03913753280134949	-0.11574090796051939	-0.014483330020571837	0.0794896532934356	0.018752760238524572	0.020175339728157337	-0.013036146414323446	0.0047004096290339855	0.05139305714017294	-0.09934972068687817	-0.01507390592246576	-0.05476311097297095	-0.05250956836536242	-0.05680706234804416	-0.0766711695991858	0.011952637078492867	-0.004887324236365641	-0.12431397257358529	-0.08549663548019523	0.09585064085703283	0.08420224447039835
-0.05806349454786385	0.041034319763243954	-0.03883886440089491	0.030077968629172627	0.10232300245576928	-0.07216776363532032	0.041781370131532505	0.04209387292703408	-0.1049043767277311	-0.06866952252697585	0.08201192352032688	0.04265336804010948	0.06404860536289048	-0.12678206163336783	0.11068590879616899	-0.015835404875968632	0.03569145390815848	-0.016001063347602575	-0.04484731613854111	-0.01661607212919014	-0.04069923927252089	0.0010488287626782868	-0.05946651776082827	-0.00226798663050461	-0.010049653061670428	0.012860977742414433	-0.010339859319391775	-0.08887142903196882	-0.029339789505401885	-0.024917820356826922	0.031508878666000995	0.028681665796406977	0.002840962256209126	-0.042536487680258375	-0.014727587128926637	-0.0031374828638597464	0.07772074561693612	-0.14481099771619604	0.0070642061845187475	-0.03347326942656213	0.04151594121715069	-0.06389818319490537	-0.06900086856182269	-0.12487141873675625	-0.04192821553889781	-0.004723720979160281	-0.017177837793443108	-0.018561310655597782	0.04456159888618497	-0.0016624740001123257
-0.015686268037035087	0.06436486296514171	-0.08183205890289859	0.07540739442851585	0.037676159104258616	-0.05531808522429374	-0.038361660356674473	0.03604058579258322	-0.05526835725891539	0.0378714687398836	0.04933037908420476	0.05180060638072968	-0.15254644029981054	0.09815975888864115	0.0022121790269689825	-0.0412584718204706	-0.09297525974148005	0.06071590784713902	0.12202830004015408	-0.022745355048594245	-0.013639568698650285	-0.04353686302382014	-0.008069255305131633	-0.08207334868089641	-0.030964582027264525	-0.01910740151372786	-0.016700907252949933	-0.0346061247303886	-0.007325848723248209	-0.004013368313852218	0.05225132343425461	-0.005535721366007489	-0.003387394945754525	-0.0032044965320929195	-0.06672194428448973	-0.015973881214035132	-0.08616598076765314	0.03581439958444575	-0.038725382714325324	0.02649862713834595	-0.09304916425618141	0.03445944946840729	-0.08120714580553143	-0.029713226739290402	-0.1546683594646139	0.012781341570871203	-0.0035896256103228434	0.04277596450995717	0.03413776881373743	-0.02585756537947893
0.06558866558029464	0.0356163889687913	-0.09446090448941553	-0.07820918044877764	0.012043771965248022	0.08619115260582583	-0.012011864422482787	-0.06072310065097972	0.0523108299826939	-0.007877656927598295	0.06047537171509985	-0.019705394087235747	-0.029612244985592534	0.03535145803634991	0.023816238640125907	-0.035039727802663026	0.009528722425636064	-0.052619118636542866	-0.019869671684776238	-0.007603251172793842	0.012611137734475551	0.06597779012511486	-0.06530770679180378	0.021036297031925145	-0.0793974948880606	-0.025687299809615514	-0.008909831925910269	-0.0887061368382343	0.003925790969879516	0.039099389310230895	-0.06528275263347849	0.04715004911980847	0.022980948453387728	0.0021528469118267807	0.024599230112299638	-0.10085606730914594	-0.05499246368397461	0.00039158503384931903	-0.03555950816077759	-0.08995320877717466	0.029681506855549877	-0.026077444032185055	-0.06219685628386501	-0.07181901749213498	-0.014447436750944842	0.057315779998923205	-0.00038117018741742545	-0.06469791167082273	-0.008340969324555702	-0.022539245509493353
0.02269845057613798	0.05982942484504056	0.006784325384067126	0.037244274772915656	-0.020625968977387374	-0.09135997381198517	-0.011787123912239761	-0.03009888468626526	0.027143448614268387	-0.02635459857089474	-0.05062675096730225	0.056531255601648504	0.09934849708155108	0.01645134672198309	-0.011489507424404098	-0.04902561454500657	0.020781580230284896	-0.011491603549235455	-0.08497297221399291	-0.053761075676494054	-0.015290967541149274	0.020217845560343475	0.03378213050248263	0.026251636397408795	0.08092846590159068	-0.021157837787424433	-0.008745296982163276	-0.08479533302999791	0.017651264276643524	-0.1366320411367618	-0.04555577281741867	0.06638479473854232	-0.000352775636619871	-0.10153179182862021	-0.016013542301293336	-0.024195651659743005	-0.0027007726802048965	-0.025687908099333266	0.0045564379710357275	-0.0661701341343221	0.007533568849510162	-0.0599776084974752	0.009644685761792192	0.0129122140846802	-0.04560574467671471	-0.07081587223932029	-0.015518924197287409	-0.035468613540169995	0.09555588188738708	-0.08380804354406393
0.04162532678943162	0.05620126246458626	0.06451656627773289	-0.02848846519422365	-0.0624719347512578	-0.06854446471031171	-0.014868671804107855	-0.04685164618737889	-0.030065044688088755	0.08332930918956195	-0.005920341268557894	0.062202784817148776	-0.04323704356900437	0.043037680607963584	-0.007154184231872069	0.025224660948551157	0.008960857089728182	-0.0678876440688022	0.013111144985889328	-0.050109668816983526	-0.007344655757705152	-0.03327528558154845	-0.053990140959729475	0.054844211592935	-0.03133860994733077	0.0865638434322843	0.005018682232389944	0.028671075759485812	-0.027805052900625547	-0.04520450623706255	-0.0063333948183984	-0.025418701561670025	-0.14296264366929184	-0.05428360657472563	-0.052430040111934806	-0.004855077097096053	-0.017385672961080997	0.0003972869753362321	-0.08466013403123891	0.05439943583540231	0.0643872024105467	-0.038830534962759435	-0.08773546346825876	0.066480324521235	-0.07895351265429643	-0.0020925980240674713	-0.10374486086522791	-0.020094719466339367	-0.07941112051042915	0.024455510215446497
0.031780350708634206	0.04155745280598344	0.046032072236601836	-0.08237571497061259	-0.08140690464661414	0.032065044091255324	-0.0163944343747412	-0.047571129095360126	0.01113298981155042	0.025127008325711936	0.03857957570609112	0.05542180186026702	0.03755481864635841	-0.12790896643998473	0.01731194539216206	0.0009194916665553297	-0.012035232460425795	0.06442497873808421	-0.058842318194687215	0.05888496453287389	-0.031681296020518314	-0.09209444218739854	0.04139624666898702	0.02007168428219604	-0.06526343104871656	-0.04026403463454701	0.05745548847076406	0.00443985999492753	0.043884375199677805	-0.023399608631838854	-0.0650915126760999	-0.038363038385640785	0.008650264461637375	-0.11534045613315291	-0.06309543468455862	-0.12425638999622728	-0.014384510573883773	0.021274214302923894	0.04448975718894809	0.02419884100553065	-0.03531908617322835	-0.05794530196413195	0.07501587286592204	0.03534015487540958	-0.013548586799663743	-0.14172953576366987	0.06739395609684593	-0.13180228425485155	-0.08562800083480955	0.05250924987288888
0.07373868974761626	-0.046695877566691246	-0.05115374182966667	0.035804555744468836	0.0014148893712476046	0.006503123429192555	-0.006603637119390167	-0.04201399884538953	0.05213645079741381	-0.014401049841712671	-0.06468516002170256	0.0019862833838131446	-0.012292221023152548	0.016793050493720502	0.03810781875851643	0.0823673801393965	-0.05732862676684842	0.06835462663888811	-0.08671722045410615	-0.06911252148315807	0.08702505454913008	-0.04987228377864744	0.05054811667874147	-0.013602721056539766	-0.03333568246625544	0.015583236642996053	-0.10380191571549865	-0.020232468636413994	0.00721874992813213	0.08660764765587242	-0.09529873752848417	-0.08849568948034517	-0.04017406332565187	-0.006932095273735596	-0.01223738463361553	0.030621977033719456	-0.08103023117546064	-0.10053350266666322	-0.04558893765332692	-0.04817030893160986	0.018234531066380916	0.01711112157324024	0.05163807355320239	0.010790035907752633	0.01135071529571819	-0.0424254956952369	-0.01402924431375174	0.033598861547259565	-0.07036348323047908	-0.14564528004080754
0.05608813937679215	-0.08884614701619309	-0.04099985729791584	0.08237548183698318	0.034300156681914384	-0.008814608221124185	0.025128607791456477	0.015301061773848969	-0.049856439496311966	0.01921087125290241	-0.0822463746385772	-0.05664476809748489	0.12653962151166756	-0.0527948161062089	0.06530870492407308	-0.050830626715781695	0.021420538526325424	0.024562891874473032	0.059573066215587625	0.033702365310467775	-0.008227776072631122	-0.039145917456629126	-0.10889994322240436	-0.05904397218851794	0.04041050251880391	-0.08546601648617146	0.04487238374953164	0.0329683668784946	-0.11646389748423513	0.017350942692869693	0.017908270074960486	-0.11324771172702718	-0.01744074824895678	0.019379256560817376	-0.03211629859888517	0.012397435832977853	-0.04420915285763416	0.028445483135559113	-0.12241272222994964	-0.004306197805903814	-0.09898189790961529	-0.0408917804712877	-0.033686798651358096	0.007519449737793323	0.09852300332875161	-0.041888766925240316	-0.05791217556874841	0.07403488460687309	-0.08404041367144902	0.053776011217752294
-0.05298564256230873	-0.011007692705908411	0.013429030610822977	0.10206778384976527	0.006627665651611651	-0.01963494947276566	0.01453975353317356	-0.009992073421961761	-0.08232998173962806	0.015059573851551607	-0.04802125697502922	0.03962108104527988	0.03520748586594683	-0.004622848678784222	0.0334988941311865	0.04118878177592007	-0.07809340515886178	0.0712614372657441	0.046521129783703874	0.012259343128462856	-0.01079346988147994	0.006325361427629295	-0.04754626850284043	-0.1252685321787736	-0.07232605560334976	-0.008939703622396489	-0.0032240762275219832	-0.0016438722809171153	-0.0891331042909996	0.0037021973007710066	0.024792814511543408	-0.0647340426522875	0.07687510726425693	-0.03878943665257605	-0.09397293275798564	-0.035704909445468655	0.03332925026700944	-0.06948785012891227	0.05316195065985278	-0.08393315894870693	0.027651529999399772	-0.0451195209993987	-0.04820810177572254	-0.053354752580536846	-0.03369658241074571	0.04926845488744735	0.04305023703537633	-0.05836146549445258	-0.059149076065032107	0.0695598857646782
0.02108608298489526	-0.05416101858549299	-0.04004306297063791	-0.0007232844681276523	0.07580354280294939	0.05609350239734414	0.028234097049547414	-0.056702340740722834	-0.059779794212000914	0.059057538952720603	0.05018088080412049	-0.08982617720985998	-0.038752466487429416	-0.03368350939823379	0.11262241793769295	0.03534706310024191	0.04287946478335342	-0.025858581960193222	0.015829814754173863	-0.01151426777511407	-0.0019906579713081293	-0.08739132339637484	0.004171028844080634	-0.056028537558353214	-0.018642652354607388	-0.0018473313876038247	-0.07217439834253922	-0.11653408474305255	-0.0034073715359074106	0.01743238212206453	-0.026806741676757954	-0.0004824015995911063	0.033528120604157025	-0.04680817465031406	-0.0058131656774641945	-0.012577985187331713	-0.08137766041864555	0.009867384877706241	0.04516066948094333	-0.09137402998321052	-0.048950059061857475	0.03646398065930752	-0.017186804334721112	-0.014972276552276516	0.011003903749560461	-0.07582644266014868	-0.10843503970289639	-0.03882029871022859	0.1888606107403694	-0.09518664416053595
0.008892237351451036	-0.015265179715590757	-0.03954350219350742	0.11716542554925005	-0.03321863988517766	-0.033187860885178284	0.063022195927967	0.039487257598898914	-0.05529521272396491	-0.0313088561971273	-0.025988553315342014	0.017329782684915196	0.08765672652680401	0.04560307167262535	-0.11636875633239205	0.04629521642743509	-0.03371725386616105	0.014942158734367356	-0.008427540207314904	0.06113757381971063	-0.053610314534452974	-0.06717680658492868	-0.023857656923479874	-0.044660321292269045	-0.014677624566984649	-0.017488566594579705	-0.026832174959028628	-0.040294235562083516	0.024422957576484328	-0.08504788555350834	-0.06580486012937192	0.043245775787404885	-0.05133535183316443	0.022075534241465283	-0.04166355099827702	0.04811162536045981	-0.025954795127770665	0.030741939949616215	-0.02420031545149624	-0.09989840005203385	-0.07142571467650341	0.046875003152813136	-0.1148982756467542	0.01665297897374028	0.04639769294380881	-0.04050835572533387	-0.06752487342018476	-0.0068195980450372114	-0.03645833559268565	-0.13715705438795525
0.03140236912384687	0.02347142692147209	-0.058958835129290565	0.06454473599735759	-0.01803355352793644	-0.03133355976275194	0.032938131291801134	-0.09789404219885342	0.09473398205562882	0.0753906212684971	-0.06675810571579947	0.020960529758066088	0.020051807122211798	-0.0030968096103014195	0.0028228668640925773	-0.015913250776039178	0.018927577050284777	-0.13075075181029033	0.051028717750246234	-0.02814622700010907	0.02689162540454832	0.016367577362077078	-0.04239776445251132	-0.07057562491590498	-0.0684064369673743	0.03925451393526828	-0.040282021244193604	0.02491012570049253	-0.01898403800502567	-0.0677040460458452	0.016838026864952498	-0.04431290041600293	-0.05546118767132774	-0.04337360938870907	0.06636866571634964	-0.06930422817278756	0.03557410693289688	-0.017786035789248332	0.06079388701390886	-0.05789111788115617	0.05324583173750577	-0.11808122584371701	-0.11609288481708299	-0.037494206257689844	-0.008136288373771478	-0.028585653237252408	-0.017652392930497834	0.002146602229676005	-0.011676601037700423	0.03849411316182496
0.011811516257813248	-0.037933332990735286	0.020989693912283686	0.015074350034495747	0.005358360861820103	0.08167530654462948	0.029154054810075387	-0.10963432961375205	-0.022718756677603983	0.08606743610975034	0.005531961692665649	0.002749900358882432	0.03996690270042883	0.05942698437361308	-0.014017650938089436	-0.13088294148779628	-0.024837890785282847	-0.10039805190685028	0.005310726926375173	0.00626879017526432	-0.03207941212935669	0.004779669055064095	-0.027399656219422273	0.0634640857288056	-0.022974601406321623	-0.0461098335499284	-0.03878111126647964	-0.022431950471018754	0.05193958839075811	-0.049531943496505346	0.01122174517913194	0.02187069246685825	-0.12695466471496214	0.03547530242478175	-0.021269670660150293	-0.036490530319111765	-0.02271732839570824	0.05956460180684217	-0.06062422702087864	-0.10880711260975234	0.023923451195829337	0.018453372274914247	0.0066371734596382265	-0.01772987466568863	-0.11845260704740819	-0.010838352126790136	-0.007665818510104391	-0.13157762633526626	0.05270199766442993	0.012010519538335221
-0.003142446235874637	0.07787618965130699	-0.03336436617020214	0.034892325004525104	-0.05385988937193491	0.05279580424639151	0.008523803956842968	0.006518708174095117	-0.042543381297552106	0.047423654141706545	0.0455900201138289	-0.035722839758198746	0.05267520061359911	0.03841207729704418	-0.050799324580023175	-0.04453353712274523	-0.06395561653364314	-0.1172865427581571	-0.06824043499194127	0.03201914822551506	-0.030978273007302194	-0.013192798334181372	0.07420289361320767	-0.007474568816506282	0.005025158300595436	-0.03963751587499236	-0.03947768789351241	0.007075281417811689	0.010018116787994117	-0.04307429358417635	0.011682823361105273	0.03480847188609123	-0.08289741885749109	0.026176268450585707	-0.01766871089710511	-0.04530674813604509	-0.11246811013203212	-0.04650867750072103	0.05402892060783435	0.0051685254535778075	-0.10614725557497168	-0.01334155430326798	-0.04212595852546519	0.0826651881655284	-0.07760822193078133	-0.07925921523543161	0.0358347229588024	-0.008273119179463908	-0.0696987259375912	-0.007187958140609293
0.030019701491066336	0.00782995334123044	0.02817971034479775	-0.07851735575054061	0.09284564592641983	-0.0286086558869755	0.0108216547902715	0.004199428994511707	0.011142091569937767	0.10551837225127306	0.037013928762775476	-0.017838160064051048	-0.016052637252880565	-0.04065745632414492	-0.12832242744374475	-0.019508838578878362	-0.06577437290095017	-0.05095215274835907	-0.018841841095430432	0.027447611367069795	0.04971184075145924	-0.02226415074702746	-0.05822406735351145	-0.0030788434079831277	-0.0003841949268961649	0.006763097162550233	-0.08072479858581366	0.10459764046177622	0.024316555777664197	-0.03449571612332917	-0.05879309805167072	-0.09172950014969097	0.0219576686953714	-0.08286556603988297	0.057087615438868006	0.054233102974735985	-0.023142752341192792	-0.06416325087395232	-0.06859016363708992	-0.08556359078671272	-0.012003064512318348	-0.11215840040682568	-0.007242948424509556	0.0013022439545449238	0.07251497304348538	-0.047949787956198475	0.08036287176425105	-0.03490899178338783	-0.08526528042971593	0.04897695145362552
-0.08943662654784076	-0.03590881689867907	0.14924017475070248	0.09147087122991723	-0.011439936887765099	-0.010388605964040162	-0.018630429484484103	0.02767914252885461	0.0011121287207031417	0.017791253039520824	0.01715290724830318	0.06151883743312005	-0.012972585792629644	-0.1565729840147525	-0.0886897050711207	-0.0022000567399891265	0.035159777682715915	-0.05763593686099749	0.005411185277982266	-0.04395678597180216	0.017711073796215233	-0.039370007424290775	0.013431819305302059	0.030566244962784227	-0.012804774574882199	-0.1162228342569805	0.015372808628693443	0.05084943144658963	-0.030106829361150483	0.0606373181373248	-0.059298428633026236	0.0035154397750245953	-0.06010460625831597	-0.011731586817992223	0.003917693089865678	-0.007445734140172258	0.0023227144685675355	0.024579219440602332	-0.1121199978849687	-0.10648858704825577	-0.04273113079041595	-0.12936504384852904	0.03957030266783862	0.022789796427122498	0.009266916964543733	0.008188646596722414	-0.04101443519019395	0.09643772000961275	-0.008243426504216972	0.043234552950437106
0.007278098996976052	-0.05116059064325876	0.04722636230705395	-0.01164407121617831	-0.002182180420470428	0.13991379120753106	0.06940532542043695	0.033587353865817716	-0.08977935991384992	0.03246846700428751	-0.05321016942919695	-0.07418723465783061	-0.007501003566215171	-0.033004455986918785	0.021564378078697162	-0.03638652389190991	-0.1200202041605605	0.04743011557519946	-0.01641561251961582	0.02833592783189407	-0.07977115140682224	0.05280929520037449	0.03463975116754949	-0.03732639937010032	0.0019078116337250981	0.01931573197186367	-0.030858469405094846	0.008985301248025308	-0.08050819998162055	-0.022384959662297824	0.07922847244159806	-0.04314667725469633	-0.054509657000065666	-0.02228385954135513	-0.023840329468412767	-0.07162871581587058	-0.061256757668038925	0.024720872658340144	-0.000023287919591628847	0.04170071032246908	-0.1412505014349475	-0.068247591138097	-0.029847364431962047	-0.03583957673971196	0.02566543591631968	0.04441262459297252	0.017092614268953612	0.007467676377041363	-0.011932057042307105	-0.07579322564825795
0.02379799201401844	-0.02213299849205653	0.03697274610587667	0.035496893800560994	0.07405210452859942	-0.011630144976486591	0.013795228339038738	-0.014694339382877706	-0.05099302696597543	-0.001955499621495575	0.050911061503899166	-0.12166648163825423	-0.004398295053858629	0.02703070020715781	0.02204262262649448	0.015680192590641275	-0.08873094537780453	-0.07344850997693053	0.003005339423861733	-0.04306060648264158	0.03816365415460152	-0.008479661893568557	0.008556357151143529	-0.02589514758016055	0.00509995247152184	0.020008059086734975	-0.055653466304365365	0.010561570761032531	0.048940172455846254	-0.01718554999867123	-0.04794914424452194	-0.13796591390004087	0.004180537284042066	0.09444144425418345	-0.01648395883171786	-0.12324324340470637	-0.0005428730681498939	-0.08543040198870239	-0.09816227493825946	-0.047153887409667514	0.08600633758200252	0.10462329352679564	-0.005788310335092889	-0.1352818206665929	-0.08738478347223845	-0.013822608291406555	-0.01804754127700189	0.044500942979515956	-0.045433818056816164	0.005215595495332077
0.01428715981916141	0.07100626668137505	-0.012340596621034884	0.03199998261601368	0.025301536487470515	-0.05145454740870012	-0.04569810732186162	0.057199941473907535	-0.020950819656022177	-0.02805576912922579	0.0017365228486603407	-0.020827357099569965	0.01519653516259123	-0.021213733359640604	-0.035826280495197996	-0.09137224531698561	0.041630171351034015	0.059973473163171406	0.0032235492293528484	0.032459062766138316	-0.04724097676821442	-0.0659974667001217	-0.01512907649958127	-0.07110996766795707	-0.03926283501917963	-0.02567560501168123	0.06125463119642467	-0.01781490333394349	-0.005551283107681049	0.07703236016928303	0.027383829764637865	0.027173550233532906	-0.13691073783509086	-0.0883221523905113	-0.09378748313233128	-0.040076938102104914	-0.004720438839626648	0.001744169692040158	-0.045681792926261275	0.06757468394522056	-0.033743131316083246	-0.019740788429831305	-0.059507262307108615	-0.014850400640118108	0.03936911758196203	-0.05034530610447814	-0.05324987139691763	-0.07127208601874091	0.10736190064706116	0.12235025724490417
0.013972511171664377	0.04235262186507671	-0.010972250978848816	-0.0033899719508516195	0.006390662937110606	-0.01000650720850334	0.033480958788912545	0.04109230332094447	-0.0072729051985405205	-0.1110572157551978	-0.025823317340412513	-0.010448760413246716	-0.09348779870915244	0.13872765457613198	-0.030798086498570163	0.006188845533760369	0.11732434244520919	-0.029496407985766707	-0.028287624331980295	-0.05678325487678737	0.039661142668449834	-0.03568118189166217	-0.12302239353258554	-0.08434007475717824	0.026567748202214747	0.07234337890312391	-0.07818092701739147	0.08722918398153598	0.029685832247609636	-0.05476485138172442	-0.07790785565321182	-0.020071021247029606	-0.018813212880433187	0.03185219734108619	-0.029481856746234516	-0.0505843179823484	-0.0847306815468389	-0.09937682251894817	-0.043574901274820575	-0.07576300303961721	0.018030525439968244	0.07048651429165946	-0.026258501908410628	-0.01848405208775648	0.028666416291975652	0.09444418546170352	-0.044176107423910926	-0.08869844918336162	0.05235319949489985	-0.0017395024336436596
0.009771477638797774	-0.024429357712926005	0.0628561125968413	-0.03701115311561876	-0.013252980284744595	0.02869795420239153	-0.011372312655329404	0.007419239968235458	0.03871656228618572	-0.04875762163534361	0.06074221878296429	-0.11210159686685567	-0.005355536455764172	0.08389463176521866	-0.041139767891907944	0.03090486748399538	0.09337126105905394	-0.015193304472459803	-0.058408330013784045	0.045634532997337066	-0.10543413796508701	-0.006087593358307353	-0.1447596471104159	-0.023982848718658016	0.08264804940395758	-0.1574228288615412	0.017607926177055512	0.01595812186221183	0.09558073295753731	-0.07331171828347059	0.0542693730939959	0.018525044359833757	-0.07484570455415868	-0.09688538225064669	0.01601745184568343	-0.06826479523519392	0.0015538734952993336	-0.0799094102905407	0.004609075823837842	-0.042166652818257	-0.06471825643260043	-0.05340822017206264	0.004412064085929739	0.05208967384520551	-0.032295544243225366	-0.022748794198730153	0.006288968988427579	0.020424183937562772	0.02414327838759474	-0.051214002640620954
-0.010191989001761045	0.02736508177527632	0.05925779724832071	-0.017177002823188528	-0.06714340247998288	0.040581698460548474	-0.033266551274166514	-0.044923197643273946	0.031383267129037364	-0.01014417888588834	0.038920751685555866	0.011598779808394959	-0.04196090760781729	0.04304994051232937	-0.0076874293441075905	0.03847303393071024	0.08876370997093637	-0.03656581858568896	-0.014486934843509075	-0.13912275300292584	-0.05297354435074408	-0.08410566482230691	0.010638720622887444	0.07759306949783733	-0.10778956582824414	0.0040916207463017554	-0.08668609149888054	0.00789356803618027	0.008247355733687668	0.021275183201299	-0.03590353268151742	0.11372260903436673	-0.040662594641936334	-0.009965090976645906	-0.1187674004169495	-0.053869806193820154	-0.02242520728595304	-0.008818904319114017	-0.013009537777178273	0.09976235501276261	-0.06280882323441102	-0.0441331026001685	0.016799899531501676	-0.08186474930253407	-0.17410674857803127	-0.013054030387758382	0.15160059199430906	0.014838936712959189	-0.04049217842517214	0.005457474740154504
0.004110376498831946	0.01290106534698043	0.028081439673863097	-0.03131245678234343	-0.008816790280067238	0.0625071974140938	-0.03144619562457156	-0.02958414234531808	-0.012558005197157694	-0.019191530138772922	-0.006776799921172465	0.08982932758068779	0.024446045597549416	0.08178269345102888	-0.11735419565168873	-0.01701379562177949	0.014993484255981473	-0.009374490240764076	-0.12063373129525737	-0.0017815561190980822	-0.02248467088029777	0.01653351389512466	0.014040017302130465	-0.03204866422397139	-0.10855689822327408	-0.0347179882828599	0.069248386121638	-0.05737674190140245	-0.0025240954851526295	-0.05604350719184173	-0.010523619263428003	-0.013271525439216624	0.00452805529952144	-0.05494444866420697	0.05701793454393302	-0.0056691749601781955	0.00975335526220934	-0.05771360764114432	-0.09302550093215392	0.08282121879691076	-0.022667454980515547	0.003461966826296663	-0.004544706912855217	-0.12253849527947203	-0.022226612064456447	0.0690656877469715	-0.10574025347678724	-0.08856687045172908	-0.08101922493628688	0.15072852845114046
-0.04275143495633522	0.04170305413122878	0.060774419284895895	-0.025053059795454163	0.04203787938509075	-0.04401954918690494	-0.05858526351820203	0.03396315354695311	0.08147627373333981	0.06317610144369244	0.07601939303732388	-0.12739811576006638	0.017030357207418995	-0.059403272488746106	-0.04801118890962895	-0.010458036017159996	0.01026085343020408	-0.03799174536953139	-0.02437304120981579	-0.025598642367530476	-0.07010516681746921	0.027172289735074063	-0.0036050436569794826	0.03563184907297695	0.047536939037298526	-0.026111946261706803	-0.08891161346656297	-0.08124551768262381	-0.09076128212053629	0.020575900468766256	-0.04035748053235226	-0.04812252868713783	0.01296456342233173	-0.020313703197828457	0.045099006831569866	0.004950361440125166	-0.010308701498679865	-0.08448501218866147	0.039902397002598324	0.02808463629417225	-0.007945510204160552	-0.030098693003070585	0.022754305832759537	-0.05257161543207748	-0.04395658282141113	-0.1247561877190194	-0.025511581989913847	-0.016078398259113065	-0.02424765381253314	0.03236362038991283
0.0516717298004373	0.053423490187645986	-0.009693842399513843	-0.1256549698414451	0.046430070353286355	0.03847906438857471	0.010512153583235713	0.10508747530509112	-0.07519539310292744	0.0388093949244459	-0.02258000337931758	0.06842720771721306	-0.0879099889306593	-0.09662992157340965	0.010181016316257053	-0.054293836199348994	-0.08480571677739877	-0.0027300908706098144	0.03879573127561696	-0.040624340071581735	0.005942286612792771	0.054975631051129174	0.0292573703442107	-0.06483264014017577	0.010778959502771092	-0.04301487062458805	-0.029351029515874726	-0.01104025025993037	-0.0480876834593983	-0.03833968083845062	-0.1133061644450405	-0.02390332584696851	0.056020354891534285	-0.016440948920603632	-0.12088146072435327	0.06350080767187026	-0.0032739319191948234	0.08405097011244751	-0.052955551942331036	0.04338288576437272	-0.039871379447176	0.021181466993891233	-0.026101932368123887	-0.025289578279423186	-0.13315599283600948	-0.03436579345218602	0.06661219721745396	-0.06438354420173574	-0.027683214863633048	0.024116733451309366
0.0437751560772247	-0.05359172653820053	0.11411873276685014	0.08706914173725863	-0.025664877091849298	-0.029862541857528693	-0.0178065342116479	0.03191848914925887	-0.06951057437032938	-0.13396586705109081	0.13835002831808296	0.09685321855336422	-0.11002119815265933	-0.09347905204255327	0.04513290976374254	-0.03864936258211388	-0.0977140027939882	-0.012470270950481407	-0.06406610418555927	0.04015474808446484	-0.059991134168609316	0.013608651584184122	0.015569521373001795	0.013907702408468593	0.025054961185017585	-0.01041214875126459	-0.01742399420864449	-0.056330870286198376	-0.03254475301731476	0.01175508237672385	-0.0038257107221700004	-0.06139388541485225	0.007328534758934585	-0.07095016424807293	0.01270458714145535	-0.046953972456341586	-0.0035917810849217095	-0.06782735820205141	0.001615387758860852	0.09599225444536927	0.06028180186701748	-0.07799420020180775	-0.04228026992356903	-0.06477363345958556	-0.050026010868123305	0.03194032119803804	-0.042872043422196485	0.01965766509026236	-0.030717634978246207	0.028149446817516743
0.0925546956015529	-0.021161400143088416	0.08420531348055482	0.03608636519509355	-0.03164475545280346	-0.07524691556577712	-0.03650286346051759	0.02246003558497303	0.15034048715979842	-0.05198094831584175	-0.06833343743487769	-0.028072651252449447	-0.09926584012591336	0.09075362426003858	-0.028758981965745757	-0.031117194174244946	-0.03578926563698542	-0.020117699428205172	0.0009475472858904987	-0.10604981219967402	-0.13942241354795637	0.01918706320123045	0.11869566913213977	-0.06828760438298376	-0.05225896116834568	0.07762708301470309	0.044462449449370396	-0.009819615554620527	-0.08886117950715722	0.002526431192513952	0.0026050682413091223	-0.03513485316844049	0.05956371002737229	-0.07440887304770029	-0.05261563861678138	-0.03465429931356476	0.0076197639220317095	-0.03489643137262596	-0.09642529434052341	-0.04585057878618168	-0.024737875025814725	0.03546501454916354	-0.0004684058883455966	-0.04964360440976853	0.1071449722333277	-0.02080928412495368	-0.06788509956102662	0.07743524295016325	0.004903946831768709	-0.025721174282504373
0.09573446258664098	0.05362498717543888	0.0045275145387108084	-0.0989304237987143	-0.06584951053728454	0.06409096953306379	0.09193356674163211	0.08094259591686676	0.06596441807049547	-0.09085571332674522	-0.06104706582634391	-0.05101192477012827	0.02971430727633037	-0.154476566176993	0.012836109851096636	-0.06243598330651175	0.03860711116096574	-0.04900197337874737	-0.025678853079052193	-0.05956853777621033	-0.017765209781181207	0.0158637427287432	-0.0714075284580439	-0.05134970359398441	0.04602214446034488	0.060661370411263904	0.010286499494119476	-0.09524698687895634	0.012627968991104327	0.056874399454177875	-0.052483334236400475	0.011950194635430775	0.018491150367151172	0.018398477651252992	-0.1040904355367714	-0.004818439701368436	-0.10579581734498404	-0.060825441751013905	-0.04852928566101218	-0.07814841067771544	-0.018951879297274387	0.015129286069282698	0.024267404468054084	0.05774902633487912	0.06779184009727812	0.012807366380036284	-0.023305382817559984	-0.044395564580437384	0.06588491931002632	0.015664254604212537
0.011918015568952764	0.021609361266616438	0.03245358285492347	0.037083952497586795	-0.029405422730548095	0.032587334885570564	0.069122480778839	0.012628983398015612	0.08665702058670753	-0.08170113235230364	-0.09605797761078522	0.05969606302791454	-0.17650373263782976	-0.011322680478077593	-0.08384315555253744	0.0611806096027443	-0.08409932582785093	0.02055471234192661	-0.011971961544367866	0.02144800640446058	-0.04926706799980576	-0.06056262727282102	-0.08013830665891088	0.027935299087301278	-0.012285747212044808	-0.014058221786689312	0.08402862531359062	-0.06830777110869501	0.05105092276989581	-0.006768665545784574	0.027266154009909203	-0.05560957830106668	0.007552708742931576	0.04202190510935278	-0.04966945327460154	-0.06149791478559931	-0.06636138595348537	-0.1096001545593264	-0.005795669650108054	0.004011452453005454	-0.06372439816215708	-0.04718958872890679	0.03370768518529357	0.06908870002633448	-0.053764071013419394	0.03362484102277009	0.07377066940810709	-0.012112186344303146	0.013989943196492032	-0.05971485376155788
0.03400245839042183	-0.00009729253921175393	-0.04976646086357288	0.04986365423939307	0.06700538997800448	0.05796706927025823	-0.017790600863372696	-0.05909050639578872	0.19368721329120392	-0.05583803459156134	-0.058494482559444075	-0.08564908873046509	-0.09828673318214977	-0.047489911277266546	0.012002121852142346	-0.05957192195198206	0.039726139256214155	-0.07270726413344598	0.0388463511940201	-0.03988312222383314	-0.017913461460772828	0.010419738035201636	0.009368451377129904	-0.055888952074634055	-0.022234922487201964	0.043499212426000036	0.010015021900488412	0.00015503896653792926	-0.0725058083655867	-0.06463723215693251	0.04248814624353939	-0.01058328147521808	-0.0026630561319103963	-0.05898505939234342	-0.08363161833447835	0.05491186792555498	0.04500103096233045	-0.14064698158004446	0.02878775702909901	-0.08031773720705032	-0.08951822791341744	0.012697591183724478	0.031928180837607414	-0.029082230347821092	-0.002710608616468729	0.05964378386739488	0.013531165880142795	0.028953277204754976	-0.027574017734315344	0.03720959447024384
0.010153569412436336	0.03608956949382477	-0.07165208095262937	0.10783164825679523	0.026209510805484226	0.07533193838802658	-0.03974378287977475	0.04406820401240204	0.008130183259724703	-0.1498601672420784	-0.05448206393044426	0.053218305203063115	0.09877016488094338	-0.009214298544890327	-0.15208500112072013	-0.06258799027078171	-0.003923736153265439	-0.051624026073140546	0.0032965077380169173	-0.0495796135973731	-0.006053687110894372	0.03610179083326262	-0.023874312509335905	0.0385134793828236	0.033321892725411126	-0.07116630802056599	-0.05314648993198501	-0.030099730503197225	-0.011783004543116024	-0.0015536860628440272	-0.1301145937447516	0.029233798749439308	0.010136006233602612	-0.023124529275420407	-0.08103712275074493	0.09920670398292633	-0.0528357847724176	-0.056495665780423476	0.02494846446845156	0.02198961827566589	-0.05265701005792499	-0.018839086533790413	-0.10640173136243808	-0.04090815527894521	0.020351291618353848	-0.016618529458625346	0.04072775612707851	0.028715346899990203	0.0552293719882615	-0.02082568018627933
0.034473783905029844	0.03808177974588406	-0.05222264970302207	-0.007352435980894259	0.1102315451402529	0.014077198566677022	0.009051438754413079	-0.018039096799004978	-0.01333788915128637	0.03898927558838925	-0.0774198968374092	-0.005855679479184667	-0.11672169311574275	-0.016372906299312817	0.02578251251149285	0.0980596170003506	-0.0386311448523034	-0.09384141977737101	-0.0888444987015814	0.023091807107657368	-0.02053761920986233	0.014211824938795413	-0.05625039400001075	0.02294079137239172	-0.013761077072210894	-0.05377806980257076	0.01866528626619888	-0.04292682847971978	-0.06250955360383557	-0.0026287512763350403	-0.023963533470597986	-0.01217362217593639	0.0971822543748543	-0.12310020000614044	0.007579251515556079	-0.06541674039351761	0.03509827732274211	-0.01476479567980523	0.036277825361724844	-0.018348224100585616	-0.03152893163231988	-0.09213134288535378	-0.0020557630786370504	0.011475154063607999	-0.09437906247009151	-0.016083864195566754	-0.018670096583138916	0.022646127284490405	0.010930589378854758	0.003882920596593077
-0.0543140640497676	0.05052327750398289	0.03520540293449009	0.013744540313355827	0.057679209057754	0.0005402583591724158	-0.017231410219633897	-0.016622212083682433	-0.015222283055887	-0.006230484178658294	0.05838512979076936	-0.041665080856864385	0.004822892310044179	-0.11178329585578614	0.04609532560295586	-0.05801458746946786	-0.018747754861462882	0.019275191496933602	0.0954199814475451	-0.0036517095005573416	-0.13181917228274334	-0.08615455840728428	0.004880962448044021	-0.08931684875310396	0.036788137662393305	0.02258470130319603	-0.018008996931047114	-0.052695751150235934	-0.012535800352837925	-0.07076718441773071	0.0945200845770813	-0.055028536299407634	0.04840816265814138	-0.0505093180462737	-0.048650380562847886	0.018593038423175206	-0.1031862108157111	0.041306769693691306	-0.07800571923469915	-0.0017956622964840456	-0.0437005960124702	-0.01434783813911246	0.030911497951262586	-0.07297486372771497	-0.0808545149767244	0.008873412461324719	0.04841109881926108	0.04264677478719639	0.03494769152880083	0.02587706985295177
-0.04742112239456336	0.053329417494546866	0.06912961648864555	-0.046498745761392846	0.0005219851689873788	0.030019813868837897	-0.06470716346636643	0.06128765752126414	-0.06171308044692433	0.034063549531264135	0.00031083034848264357	0.06413722502118724	0.034327999494174845	-0.022719565944247896	-0.07426674867728722	0.020211453315999616	-0.08331391916074413	0.020801441169153036	-0.052500651709537285	-0.050854286663595816	-0.03093435919477608	0.014180929560096929	0.07859759021707874	-0.1727545660115981	-0.09012535096274332	0.0604168312100211	-0.05220314561914723	0.03165102680116455	-0.11690006092448602	0.0695793742418804	-0.04215330240837693	0.11121068543447325	0.007620755264000506	-0.037339360919238174	-0.0436461923711261	-0.06054532943153185	-0.06312999179060522	0.03720099583636929	-0.019660580968886888	-0.13222295201911036	0.019119282290786625	-0.12074169087535622	-0.0016186473305471547	0.006116053708510458	0.07091043142577823	0.016444384197754878	-0.05409028338587275	0.011853649489775409	0.05321505024679367	0.016344338340920063
0.097295564586594	0.033625970639832095	0.01247497193976957	-0.10279933407732593	0.02080822925264638	-0.06510710218715647	-0.01292534007508125	0.0022456996197478506	0.028201241066548133	0.03067526793447926	-0.008320199775150063	0.03534980188498133	0.011451202790051226	-0.0844755403514411	0.1001903580035452	-0.0580952224255485	-0.1247754975522738	0.019513196991589068	-0.10288153192135978	-0.025463217443382168	0.026323313218546987	-0.05247059528746249	0.037571315690686356	-0.03253320182776802	-0.061640845725737366	0.025844751760433528	-0.08804901731336705	-0.07214548968871885	0.1433385155897494	0.015514751821286098	0.0015464596147221725	-0.12741201891214674	0.03876452242536852	-0.04020880541372038	0.06222248977083355	-0.0719529117419432	0.024451918659099015	-0.009957538714530124	-0.09443460305956611	-0.06965756164939753	0.02413853631890704	-0.05623178866708384	-0.11916172892995885	0.055390320874505135	-0.005580283203911737	0.04717313281928592	-0.01825384217356027	0.0537725086347638	0.05444651424312753	0.022592675344665688
0.045006701999460205	0.021158637501404814	0.02850419571989968	0.06841799600510391	-0.03471194671718898	-0.07690414167288112	-0.02816961791498017	0.0064357955038109906	0.03712341349761944	-0.035286347729385256	-0.04224091826929627	0.04959330976072265	-0.007215205413391332	-0.034206518689183035	0.12977734491786405	-0.15241576069295612	-0.08956849381656753	-0.04434518551714231	-0.001257612319658763	0.06322205662717206	-0.03744662059305282	-0.1022333308223875	-0.06382909668738812	0.01885834453968205	0.07268953622014586	-0.004398645681015602	0.015632088314503387	0.012646983316259155	-0.07474446257284871	-0.04415556750243513	-0.017756322054758022	-0.01767939271328177	-0.09319308892171932	0.12816316852246085	-0.052106963735890036	-0.02396916260451755	-0.008917809569986807	0.03543758340375447	-0.1231110940242132	-0.05039812174418277	0.025417246807443068	-0.017599182079839355	-0.015455314616892582	-0.00503981222911628	-0.0032002844104234082	-0.06833024080160299	-0.00944796749213276	0.005932209145206603	0.14826786588343158	-0.11510677275914877
-0.03067051493253733	0.050939470918669044	0.03603996722336874	-0.06235337887456754	0.0039717576672164065	0.0909886735160658	0.11089188236621263	0.02390313786458267	-0.052957424290131394	-0.07941582827133327	-0.03384729816363923	-0.0030810442827484963	-0.07773484585980008	0.024233064438541382	0.015627108462233145	-0.011916256882066482	-0.03237753158891631	-0.12014246867805378	0.012525856916126975	-0.10494441894904132	0.017281115418537246	0.04989223822262748	-0.008508731854584346	0.006745716961801172	-0.05770687421296136	-0.040322768045951925	0.06471438256300945	0.04733261191509412	-0.10729024557066717	-0.06910014920874628	0.051264774727305895	-0.07990941297734871	-0.07245602408838347	0.05020041803268227	-0.042462606835943856	-0.029790689762297255	-0.016466618913660316	0.009223393762975117	0.051341362260075005	-0.052653228782218765	-0.005732739518559595	-0.05571065806624243	-0.04704122921088644	0.07778856682239348	0.034586613183684625	-0.038086147782631585	-0.05608641461745803	-0.04200267097504247	0.05032817935600808	-0.022733057110808943
-0.06344887389957377	0.13248335237521577	0.015070913303301708	0.022437370542940083	0.07287160021137656	-0.05899629485967454	-0.013419934780775692	-0.007338509264837582	0.11317715126030892	-0.03503625146093704	-0.032801223691496906	-0.03751251417767605	-0.027542760177672685	-0.03072934821256243	-0.11846929750780905	-0.07231321313111909	-0.12604104099718907	0.056347857089859184	0.004111545166107282	0.0013347385640131819	0.03638106217731425	-0.0441134339834413	-0.06305124661696036	0.08189333891756845	-0.032495732236352784	-0.039936318509730714	0.011331421846726412	-0.07695616029599053	0.026166012159327182	0.005444807316074238	0.030946266106576685	-0.07423678395195311	-0.07715500796755659	-0.039447556246058	-0.017129627297328084	-0.02140807726793054	0.037196677073154126	-0.04760133578733305	0.06324545270270367	-0.11495308844005156	0.01744116684728669	0.04316980612053075	-0.01180738635605134	0.024321961594225637	0.00719341542308341	0.07030550680903291	-0.012603120667910559	-0.10417394639104531	-0.05139705604818507	0.025818285265196868
0.03639358157466899	0.0833459665070852	-0.02235606384981046	0.044817944261835455	0.016442922178781204	0.06151740756210442	-0.0875844153354851	0.006406532854490613	0.02862194624407017	0.035846033351303104	-0.011327957215823903	-0.06433199531375142	-0.07510679725532414	-0.07697031356802601	-0.08610707813988597	-0.06800572813449739	0.03951874401543874	-0.02905592903818369	-0.08975432095785024	-0.06383533694780123	0.14315365113414164	-0.08739060147211788	-0.06541660122314523	0.020862610931255972	-0.006132593753709757	0.0018733914073517308	0.06445258511027765	0.045410770896231	-0.030732415226757223	-0.013650209055854432	-0.08183689432318335	0.02018578586134802	-0.09106380985344335	0.013711325560600781	-0.05199571508168589	-0.04029593803541775	-0.023793776475545557	-0.036948386113003835	0.013541304554316284	0.0469750296892911	-0.07451731061339766	0.03219357812279259	0.03365190533628677	0.019134757098236692	-0.019409453722748778	-0.03188477765027392	0.022704766255653215	0.07372564114235904	0.050270870685172095	-0.10881994623042467
0.05559443480965961	0.04349252570517805	-0.0041428760461934555	-0.07229601287746039	0.10879440074256713	0.1520149006383349	0.07377024677347585	-0.10790770462058187	-0.07128680738449975	-0.05502988766963973	-0.08896080890397112	-0.007369092391676713	0.007316111303898208	-0.0210663622597004	-0.06513188998578283	-0.011485836746558049	0.056611285126682	-0.05691175647485401	-0.09775105999303887	-0.06708949184084115	-0.08486538346591002	-0.018385620415722607	-0.09434634224381691	0.08670833062619344	0.055948787595767144	0.01085708386248937	0.004106446351159906	0.01055884114120552	0.04731519893115264	-0.021075119780933137	-0.01554509468773666	-0.06484912368708483	-0.008409788518169613	-0.049448858938487016	-0.06944014798634138	-0.06856711113621203	-0.030241495985008776	0.009126815030631518	-0.031646892826376824	-0.0066514179548122325	-0.03144688475899212	0.01593135054979645	0.051177632417602884	-0.06132957560264899	0.12397123548178882	0.04793958437827124	0.008947505234369168	0.008577064082624618	-0.03636733051387259	-0.0774356742384921
-0.08049673489383916	0.07948571521653298	0.0725339674268679	0.1938460027470772	0.06735063964832352	-0.020789718769497513	-0.08800894310956267	-0.007202615935340127	-0.06506025248567336	0.0386891828687775	-0.08853486273547098	-0.08716219912742622	-0.001809168251355478	-0.016888828403222114	0.016492723905485892	-0.017563521118059307	-0.14081954508281502	0.018692997184914024	-0.09406733212330812	-0.01785999735199728	-0.04501022099086702	-0.0383547717615241	-0.015246902585900841	-0.019157874294699347	0.0552238809440028	-0.0740551623235942	0.06349771252763908	0.037943410296461255	0.047884482293194204	-0.012464245792250486	-0.01802659447926025	0.056834224486121715	-0.07835798076661582	-0.1528337061956548	0.009417898474648946	-0.07269818152153819	-0.08555673189635024	-0.06756981629189356	0.014000836475702785	0.040530841173744156	0.03443325887973979	0.04412280557767283	0.03494790372747609	0.02749709215025748	-0.07305838118471385	0.05831786009470915	-0.04121905653868205	0.039141138808692286	0.03178530492408055	0.04934458451627485
0.06257898471653325	0.01858558516649062	-0.0066084786284123145	0.04191540481134448	0.11692351533866205	0.016611510762969958	-0.0010995281755545108	-0.021010898979451596	-0.0880906879462017	-0.014595110725420328	0.08408967559393063	-0.10220051011206874	-0.033662653776744544	-0.08203634896169099	-0.04225792947167094	-0.1280696925365654	-0.022337872176607747	0.02159572102907292	-0.04517711089499152	-0.08216550279880715	0.07669903791112682	-0.0630561581479546	0.022968641293135403	-0.028620410573279013	-0.07040849966722643	0.05370574471522145	-0.04073285830757138	0.1046558896054344	-0.05419777165046194	0.022006562143934705	-0.004832665833354323	0.029745057737732186	-0.052294357531133456	-0.09854176707423361	-0.00026994222634921933	-0.0490678602917851	-0.010062800495121153	-0.0071842874909112935	-0.15231188208714944	0.12063815439238264	0.06468365417725656	-0.018326427758118276	-0.04443673281171477	-0.058698541972343164	-0.03168624961056016	0.029684542964120826	0.08196605862398434	0.044269567980190334	-0.0035391549523118224	0.033178027988272435
0.004561920472739558	0.04367412149098356	0.03480263058935724	0.009669702840656703	0.05420654621037071	0.012326257125663119	0.029188209176168076	0.09378651571820193	-0.10926783709242367	-0.06281529676015263	-0.04483071581217391	0.05434409328640956	-0.06524937239659012	-0.050283150774210444	-0.09131041466077827	-0.056500805196712925	-0.012533977104536803	-0.04004123382414767	-0.08130936125667078	0.07156421114650849	0.0037403611226627864	-0.058914233390120765	0.028448275786994423	-0.018031448843067455	0.04252587108107038	-0.00831063258086282	-0.10030438515132345	-0.026115346150985215	0.010314448109557423	-0.035414074705392595	-0.04959106515573502	-0.04733988537723237	0.05783965446384063	0.06361462069602376	-0.00044364131684086934	-0.08257906492235927	-0.07151339020502749	0.04071988272861386	-0.04534168156083258	-0.06906060564136458	0.02008290912955202	-0.00990530537046656	0.05072163538283837	-0.03940228242782004	0.053878532292370704	-0.015451749347229291	-0.035205270523699414	0.015959198413143895	-0.02710639609951375	0.04143041366671887
-0.00860904434773159	-0.015939096355234352	0.11548030527775481	-0.0062973814531863065	0.010757165691075786	0.010920883416586043	0.004331519601095261	0.033884875456911163	0.0030133483510049307	0.07738627291221353	0.022813890456957347	-0.13647407306150217	-0.15648396966349815	-0.07469063962274264	0.032526605466300124	-0.006799241978795164	-0.08417698679594943	0.013611221899955582	-0.03563315143350621	0.028112312524307265	-0.056891261752501414	0.036033374527834526	-0.008684425043402768	0.010645670735695757	-0.08650977257463344	-0.06534946502377259	0.027877560642198592	-0.07824785906192859	0.011860383044228224	0.0007110530732137299	0.015153205522129384	-0.05266510937072774	-0.10381798735747588	-0.07621554146995045	0.1412022057380758	0.06603214329656992	-0.11270532702006039	0.07957836469433978	0.002242276466102448	-0.08604166427370091	-0.05789080891786365	-0.010772135194061734	-0.03781818364321947	0.054375657958700335	0.048784413998996086	-0.012199241468536813	-0.02535057089249849	-0.04599946347570194	0.05288687715272412	-0.034281496226036975
0.04356245864945621	-0.026922911115739717	0.08329501756858668	0.013042153509079793	-0.08031263788756093	0.012408311361227884	0.10392228013931806	-0.05713440367267578	0.025980966299832587	-0.00814693781192579	-0.00557870023031844	-0.01689267314436125	0.02831665543251233	-0.06549767691026437	-0.0919834625307393	-0.12603082245693145	-0.008288253071443687	0.038419580840114355	0.014413382196885836	-0.18507767291544336	0.04863932640011781	-0.019820152138062534	0.03862731054325518	0.07970210298003627	-0.09366146626980047	-0.04067677870178677	-0.036371726938160195	-0.0023151647243031953	-0.08266197183331611	0.006771027464827165	-0.07190947812606842	0.01533937362874888	-0.025714482541160034	0.11484442071895538	0.008582076875605443	-0.06046965761492593	0.040489873551697135	0.06122570666292124	-0.03871371883043926	-0.17780496096951023	0.015319791642617035	-0.054951493093421386	0.01598555187447257	-0.01358621943925342	-0.039641433843519217	0.0716064699792833	-0.013902485719160668	-0.004065551091661455	0.0018143121757976633	0.04206800376778227
0.043868664590202465	-0.0442190485484892	0.027046942701424385	0.046399078380379676	-0.07059669996941793	0.05723225792731411	-0.004304578818862953	-0.001110554426691647	0.00770225542010157	0.04242041605540489	-0.07350704877793918	0.034312490414811485	0.04597885284614936	-0.008566913433709333	-0.05038424310639538	-0.022690498868973882	-0.15048454973428707	-0.059407585410159086	-0.10995452431978792	0.03617238897291444	0.03246127708605693	0.055827081434790204	-0.057252720904036575	0.0037708065462073023	-0.058127430219170204	-0.06723946347944418	0.010525023996049616	-0.027124029570988476	-0.004816953869241032	-0.04890877762552185	0.032727462322829984	0.002798730870252897	-0.0966671295853355	0.09028175020011166	0.01949768046919058	0.04683201812821762	0.023976927549899208	-0.19714766148805835	-0.030118796597512952	0.09496616850346609	-0.05322664549346712	-0.06142196738833372	-0.11511503938521599	-0.04572583860989827	-0.01891732326936689	0.061545423482852135	0.12207182835627703	0.05702442234364999	0.025494974629981373	0.04350708724438823
-0.023171945313021844	0.014796711432644917	-0.0038164555866061455	0.043990353581697395	0.03099866791616932	-0.00013682777433413756	0.02905909508184381	-0.11966667909088362	0.037313914223154006	0.05922872636846961	0.025661204982430828	0.016090389901238532	-0.052985589423359555	-0.010685034104496241	-0.010033394653943657	0.005691531937815578	0.02021254731051257	-0.19364422719185087	0.020023412966556218	-0.10732861223348883	-0.043036926628135054	-0.09348802294064297	-0.043489014327706785	0.15387423964711727	-0.004587434887292449	-0.07197432428102746	-0.04439792875338158	-0.07295908050609026	0.04634853127061717	0.0003269830842694138	-0.03697997586370461	-0.027383099048387878	0.06371402075537902	-0.02368542951544282	0.020498328479811295	0.029605856851804894	-0.07371713863442744	-0.05965736139319618	-0.03915024555193779	-0.051360050107391815	-0.12575935703265395	0.0605036993498506	0.046111005303527894	-0.0015923641437838362	0.01519360968951991	-0.0225014753588251	0.01301737732644401	0.0607228306987313	0.020755251408641096	0.1036368655904718
0.05499783504866097	0.06087413885700074	-0.07693379209285225	0.034417144425143265	-0.029821540079345104	-0.036687891725639354	0.08570001850223138	0.003479618118682151	-0.04684453466764346	0.03593253954366499	-0.012837336970692368	0.024713049886301408	0.0029315160067659943	-0.0058350685513135665	-0.06763920386782031	-0.1005635669708755	-0.06566173679839535	0.0038992897805252835	-0.042488890762191624	-0.03454674275106968	-0.02117744004098373	0.014571714039158065	-0.11263385706491154	0.000472536885385233	-0.061242951112409814	-0.029178477194557573	0.06971400830084723	0.04592264940412108	0.02544838006354395	-0.025159658563488216	-0.10408798081818202	0.03717426019474128	-0.054412665381787725	-0.06405564302566916	-0.03532027234726397	0.10424734215501133	-0.12100478250561597	-0.046972835182544165	0.0415723152205755	-0.04289127795654972	-0.06280483283447964	0.03808445903297136	0.025993450664503426	-0.03609367686526912	0.03932295859952467	0.035276623727493	0.09273279449187684	-0.03149794236913841	-0.005979627143487768	0.06511864850375121
0.09434486179996694	-0.03758537098457454	-0.05968069570647837	0.10362975713936531	0.000702571817334931	0.00953930889525048	0.008524192903885308	-0.06200451804130902	-0.010664778344511797	0.03891637445568251	0.03600646736462589	-0.034169430282573555	-0.051042633009085486	-0.030486238367287206	-0.033318485214990264	-0.05908319770338587	-0.022994036525250595	-0.038908387307123336	-0.01609473234207641	-0.06076226129205867	0.014531710461448896	0.012956541500869237	-0.06754942376120184	-0.13008340446806124	0.1507692322461367	-0.0022317590048045524	-0.003289822825357983	0.022220461648913503	-0.08791125617661308	-0.033166237000920334	-0.012154807924856879	-0.01769185877394178	-0.07403610667761268	-0.056920487849368324	0.04543690319804142	-0.033902390441927735	-0.028604190167857632	-0.10144232059467853	0.12108148656131985	0.02070112548368948	-0.030768563413574104	-0.039722368676345494	0.04233158847870153	-0.01363264904150964	-0.03887932182031968	0.04904041118095498	-0.0020768674058330057	0.038553376700745864	-0.05007066496376443	0.046953575467495845
0.056267434378395945	-0.1344973041365511	0.04067057448055287	0.1088738200064848	0.022878274048083375	0.10517260669548156	-0.06884049080254698	-0.0036040934993904344	-0.010695309982861055	0.0022641172987904468	-0.03580966624416209	-0.033637119158682977	-0.03469600938941134	-0.00407870423668618	-0.1395346353831225	0.01790641891969852	-0.007593997762881631	0.014356477971093858	-0.030575889701729364	-0.05079238188946152	-0.13298991744176353	0.07266416421037249	0.04288418177032115	-0.013135931669035452	0.034978921043029354	-0.037029422544519214	-0.10024533772710822	-0.0389206152963802	-0.0027494266051755548	-0.048431197848882286	-0.02552850856074485	-0.029012902836356613	0.026753436408828143	-0.10736110303926796	-0.026923187337879094	0.027571626001769114	0.03996858282205487	0.08309023671997243	-0.07227102037028643	0.013476108296937008	-0.05615837614857695	0.032382180988334314	0.025062425307418378	-0.04328564808153007	-0.024676068543739754	0.02855557724908743	0.022074270779534975	0.02868389348097087	-0.14526180494612548	-0.0014523661082143143
0.04823014401117337	-0.030879992799518148	0.020891362712705672	0.07962570390815764	0.024583537973803277	0.03004382803334924	0.060401405471919606	0.003278137843008815	-0.015201605621280019	-0.1055833091048339	-0.04223815026904589	-0.07552504222941775	-0.015563484475865065	-0.15590201609154375	0.020725939893479664	0.04264493618779146	0.029831676012354334	-0.12808300988816784	-0.04079723458497091	0.06084739998623341	-0.023989100015658182	-0.026305451596622856	0.043844979648654234	-0.021768386063456973	-0.09755924080876868	0.023123455535510967	-0.08266158963783792	-0.0520979333524728	0.000919862610929037	0.003974550340677049	-0.12543434416996674	0.045197929409198534	0.0515794976125139	-0.01817978048312878	0.03228843942308319	-0.06406882249059	-0.09556413981941417	0.044913527141696184	-0.0007249078470414876	0.05047664166331168	0.0236694134646512	-0.024824583618805948	0.027161154063859425	-0.07057683961549109	0.066208354414819	-0.07544245727370333	-0.0163227980709126	0.09603257763924407	0.017626104589912678	-0.007955015280543301
0.10535543240290937	-0.008879690273107546	0.033582091522960385	-0.009757036511066325	0.03842511010403356	0.005504878534874495	0.07296890812464146	0.031854999244433066	-0.056783160785272936	-0.013956231991929711	-0.11588487137570533	-0.08414867075941075	-0.06395806803902675	0.011600452233015451	-0.10842073221081908	-0.03296678816074676	-0.07019401144850414	0.042396985738999894	0.08401285689784604	0.050911347892919484	-0.05540169594442138	-0.0920736712806581	0.013969125225959847	-0.12726592727979574	-0.023055794678629535	0.0010633299582132605	0.005561616878715446	-0.009594458643997314	0.011126536167521925	-0.007049305781277491	-0.023806618198366703	-0.05381630056811255	-0.03688918381647357	-0.03832574395541142	0.03040156053048496	0.020777166279630617	0.03491365197625908	-0.031163716029133568	-0.10179746079232861	-0.00803175706979637	0.016477123300588998	-0.015606161198999494	0.017394987359955053	0.06293960191598219	0.07735823359640785	0.031022359230447105	-0.0005356795289340709	-0.01899334048754568	-0.03860402315404779	-0.040670390003212084
-0.025828323821656018	0.06078742367713515	0.11275832978236763	0.11567293707585985	-0.0375051293204865	-0.004034717602330984	-0.0928569793293892	0.0007781060267459186	-0.0034102352694189986	-0.037421175756569364	-0.023889892137997956	-0.09991673947328178	0.02237333292763954	-0.08848177121614464	0.02127193826348968	0.0291322203597567	-0.018449769067928203	-0.07710937693046813	-0.0015080319347865068	-0.03260275220525454	-0.09299651995779724	0.05908289455026613	-0.026964376926844995	-0.12794508668236418	0.010206199479038825	0.01006510039237536	-0.04127789375539112	-0.008171782521861376	0.007910337829785506	0.07686112812903603	-0.013453361122261958	-0.08800304931790744	-0.05980954638461064	0.029140356539136096	-0.07832510289193215	-0.011198357250216093	0.023582536123401908	-0.022565553797947065	-0.005904917687009251	-0.036460384490484866	0.02022163880514325	-0.056936035277912245	0.03499671266385905	0.1542232439855588	5.61719362598273e-6	0.026668311700575188	0.004070701748745582	0.013168599424067246	-0.060429031288970265	0.035779892956583945
0.05216383054980681	0.022686162962678533	0.05658621255159107	0.006834937317066206	0.08538805308323183	0.035392823344769814	-0.0029247752759862106	-0.12701419949858697	-0.10770149414014446	-0.10452046778960616	-0.006146520994698829	0.05975267262619316	0.018665076505637063	0.04279319592665375	0.005869676564080779	-0.016808481192672694	-0.10698261290405553	-0.10063055669811269	0.05201910496105884	-0.08625396716213671	-0.08928904155248862	-0.008474506202339967	-0.006209934922301814	-0.041983832568633306	-0.04187989961694418	0.024478562150116547	-0.02220412276666908	0.05293388141458315	0.002179366327673883	0.012928499786882514	-0.06411842795235885	-0.01595070569196811	-0.0032044519300535035	-0.03637532329521317	-0.06249060006843396	-0.08456483273605447	-0.020989362665914005	0.03058198148251475	0.050439621383773704	-0.006586156883809851	0.030940605835685267	0.0018072985100336188	0.021256866514812324	0.018519060181155438	-0.01687824582659163	-0.025590145874022856	0.10559507350092923	-0.012042096635491167	0.07251794091403235	0.019050769475264163
0.18049600420468032	0.047504705621580094	-0.04887441702185724	-0.04483465345842891	-0.0366828282806343	0.038959375130135906	-0.09176575187641034	0.013890930902592608	-0.020540056068305466	0.052553176406647764	0.008763727296501933	-0.0870121738440922	-0.023782926758841656	0.0652415805374674	-0.039077001509513834	-0.06570900817234132	-0.03348168811981538	-0.11524733044777527	-0.009838336069472408	-0.043610191982928266	-0.0432258213232163	0.03780377746837532	-0.05375328134839098	0.0049307419088107304	-0.029583777817401666	-0.0465023594410184	-0.07023484124910906	-0.05111804823999949	0.09916998389546525	0.01298404983057953	0.02478932400136732	-0.06560468142285245	0.010914953980595282	-0.016011976735039228	-0.0846308156171804	-0.08752959822148487	0.08572928070129329	0.03774967007165936	-0.04760307519295906	0.01481172787216569	0.04748573876929649	0.0143226163563544	-0.05937563619401195	0.012586887373311829	-0.004549041511557449	0.0009146997581114761	0.05296450823494356	0.0010338877507566867	0.043055887064045804	0.02732392534459708
0.0058121473591719874	0.13528160108633247	0.036001107937840685	0.014147379203250508	-0.035154908771979694	-0.09644856816516889	-0.0539802660346333	-0.024893905973435597	0.08089011958932853	-0.032724781546154845	-0.014553355708070276	0.016670290556511154	0.02621199156849542	-0.010998787382749418	-0.10181254797012462	-0.004605525682309921	-0.006301190473489062	-0.12098658750421307	0.0019463074540897116	0.03149649071812989	-0.06984511353371795	-0.010914374220151679	-0.03657176808565806	-0.05331253844041444	-0.014801285727284102	-0.04869893018131046	-0.017182407889395304	-0.058238731835432794	-0.002665933715191122	-0.01744669111680395	-0.004141392709766144	0.051508504154726444	-0.05609601958087305	0.02796055678007945	-0.08389327761576257	0.004706059985486014	0.0679169754819607	-0.028840208737691782	-0.0025838044887089642	0.035673488499572366	0.004177001804949228	-0.02322968088566421	-0.019962735008272257	0.12267768864254669	0.003536700300567408	-0.07241388856978051	-0.06705386492632903	-0.0769039673339011	-0.004735041311162121	0.007243063936729029
0.02718019902017043	0.049854723285471345	0.055508768152165634	-0.11336793035609502	0.021963670866314934	0.02284113145323066	0.015096371185540879	-0.04158902636158178	-0.012153388696815584	-0.04595036478628094	0.006347043290859177	0.04432347935631128	-0.03178458515137174	-0.06078096978988893	-0.02011954365039976	-0.01739754130719001	-0.016110539611083385	-0.06084006372372978	0.063869221937264	-0.02060986798179041	-0.03164627805612817	-0.07750381667108586	-0.033394963320337645	-0.10101224944570154	-0.06018093006536438	0.0637339229223639	0.049775871536539236	-0.0013876630150934377	-0.10990218532845883	-0.11295969691376208	-0.05990627073515553	0.0671009224896379	-0.012592946065595873	-0.04658989676749728	0.0896199792780506	0.006249948793998716	0.002630528415107157	-0.07237639618063109	0.08149769303896182	0.007338077002551867	0.0541024322963651	-0.00990417678612843	0.04477717473242712	0.023016190826730724	-0.07512791239877438	-0.0936551165763983	-0.032067213707429015	-0.04467434198571703	-0.012850237296787574	0.05516609284098894
0.042926218326683016	0.04361347787842268	0.022549640848820753	0.04793271481239379	-0.10910226475155838	-0.041815073018721956	-0.03701077993596851	0.03045616574424041	0.04406786135140023	-0.04782738090671028	-0.02142005610732437	0.027637284043615526	-0.06484547147838184	0.023393444662071584	-0.024525759955600017	0.004965406646436042	-0.06422119803803633	-0.038313201955771904	-0.04799497558627095	0.00514003577565238	-0.006720415210798809	-0.06660807050935805	-0.043398066795268544	-0.006403865145449716	0.05844572351866939	0.013757594355815278	-0.10478047956233677	-0.09142343291633154	0.03291421091158073	-0.09655809117308545	0.07726485849518751	-0.10890193391671674	-0.006993955824617766	0.02575219405042156	-0.03705398756814135	0.009937362699519035	0.013607223389633591	0.15760546081312332	-0.02315132138251162	0.024901442334606415	-0.041124554173489945	-0.07574089877691265	-0.0019310803927562077	-0.04388694583988712	0.008800996479979888	-0.035297918455363925	0.01982776957846779	-0.012557397697032702	0.055258152543538275	0.03940352042818715
0.10742345714555043	-0.08046867646720299	-0.03058411133902793	-0.04770365762288843	0.05110264520723663	-0.0016473065145358994	-0.018892409781806233	0.05196018102550846	0.03708262401702256	-0.043847512634157995	-0.010928754009073584	-0.032754828542630794	-0.018630203270697927	-0.041493804900664365	0.06894049234536015	-0.09491459298482217	-0.04632762906319942	-0.05608376985262889	-0.028644550899536672	0.012082057878702885	-0.003053286690681903	-0.023545293322747695	0.03127521874043066	-0.1041775761266488	0.03387846374890498	-0.019871366317189387	-0.07170013948979288	0.04634939255422133	-0.09082791490426471	-0.053063588418357906	-0.014879286842038729	0.018405759413246334	-0.05506847180445901	0.08194273989213957	-0.03837807724457783	-0.003371927566652251	0.09349397164987555	-0.08398992176489044	-0.03219153102892079	0.027939247622928334	-0.055457238792719396	0.0005761182183742879	-0.001999824442043642	0.023911859811551268	-0.05892162786673747	0.032806559475481674	0.06730678371457066	0.022382576389008608	-0.020967307621890408	0.022509101376362996
-0.021344121594951897	-0.049624810237296445	-0.029519933697026473	0.0014391629972605006	0.04015056341525701	0.05687955711053888	0.0023794287802989577	0.059826286727979294	0.026697439487901	-0.09379792810991329	0.028994927471373624	-0.011059221182983435	-0.038865821542068586	0.02060782624923796	-0.05024371078597677	-0.10322986008970944	-0.006581903438688658	0.008861946884478833	-0.03309260350959652	0.005118252331339869	-0.10908452403496019	0.04117161599772303	-0.028756867041350442	-0.05447433233364154	-0.07554919402808322	-0.008396306773566661	0.049747833119710066	-0.045255593908920734	-0.07539517494615279	-0.004001077162145863	0.05199811338579481	-0.05902504616326821	0.11240731327929604	-0.04888026190033267	-0.021394715681307092	-0.07026939582091173	-0.013628948857370149	-0.010637944913815596	-0.03682923148785969	-0.012206594754247513	0.04393847729111107	-0.0559902449361408	0.032370894361845884	0.024154712332333766	0.0732641875584267	0.028522223785824218	-0.020100937510176713	0.04808965369404529	0.03707879503527789	0.032860202719153075
-0.09600783003899341	0.00045879008828916476	0.05292292113800738	0.02912084648722081	0.009000546602689695	-0.06279991844032456	0.0009542834901222069	0.17664982717390892	0.022382455047536418	-0.03003112788786934	0.005261198853492994	-0.10857944505380215	-0.045992624659486094	-0.019079003219997094	-0.029051555857722122	0.009130800064968017	-0.007707317368590115	-0.04228112740074471	-0.04287461740940205	-0.04960976826295479	-0.06879024611456366	-0.08278255419920272	0.025465630890360885	-0.04102574930895649	0.017431837619052974	-0.03194017352141252	0.020998143876214966	-0.04160918358696532	-0.07495405886089039	0.10496989598750933	0.012870020164297925	0.003210693050312595	-0.01584590327421786	-0.03548864254265964	-0.09864854985699278	-0.03536994803660582	-0.03423402116793955	-0.0070199979147392115	-0.013042913158200855	-0.020465948910076654	0.04738111059581562	0.009436626921285298	0.026668859930623158	0.05555629903864523	0.024521680279948502	0.00735876379157125	0.041339051819400965	0.028140489531345254	0.017668892209306144	-0.04847898279362846
-0.0547747275997916	0.049972695394684526	0.013691654450830374	-0.09963329123131326	0.05622567236385382	0.042843487811566515	0.0817690092904749	0.027514818321818048	-0.05726012478838799	-0.04559365502414672	0.003646391127292087	-0.008538182935019407	-0.047863846441053876	-0.02561221075283899	-0.07712490528828947	0.10583662007945566	-0.027214605616605325	-0.07231556368279957	-0.019967265725204346	-0.06907263189927239	-0.054399243850500816	-0.04789964992989547	-0.04599331034800885	-0.04954770396462878	-0.01539021189294799	0.06222933065670537	0.00030116733040347343	-0.0025527605110660483	0.019415042315823153	-0.024166986242556136	0.022183242388912068	-0.11850697361331003	0.022672564343335297	0.013029317068895699	-0.09639047392425144	-0.07178132708303689	0.07240916525598297	0.036322289781782736	-0.04907224131145496	0.0238386031190537	-0.04027867535668184	0.018567657903373763	-0.02004348109032535	0.05617794807795729	0.016240691024950064	0.03403632639201727	0.016061953333642943	-0.010006860711628141	0.028562535168063476	0.03597071868399887
-0.042039221163205194	0.00178016562829161	0.07220106639184398	-0.004914905611626594	0.04648723277837004	0.030854343420949275	-0.08352933176480405	-0.05768285602371374	0.07958960576688724	-0.02668971637121948	0.001285227881037375	-0.07070588178937746	0.019917609335522952	-0.056125614859739895	-0.06172230956575909	-0.02990256602966272	0.004690717415339463	0.025030851609639606	-0.04963742602958591	-0.0241170598309428	-0.08873346296171947	-0.0029636116501005824	0.004852268546923444	0.02758105673933435	-0.0998989865199545	-0.004258884485907104	-0.040987071114128096	-0.06004397215656752	0.04240841197763088	-0.0192255198077447	-0.06352797834469243	0.02459614870529113	0.021693832087863657	0.03963025428701446	-0.06020237363863643	-0.05414264819144255	0.057893362588439246	-0.06726921498128549	0.010817571329926137	0.022697384156206157	0.09691793392245229	-0.018089246970517992	-0.0466783802448166	-0.028102120431530497	-0.019900970519866733	-0.0037374753182092824	0.08515297030304331	-0.012120791864837019	0.09679546061770827	-0.024580129661522742
0.018329459469364467	0.0728198978662192	-0.019408500850939654	0.03998260426273942	-0.054185418340705685	0.061144535730745575	-0.028568482478387808	0.008294601463670809	-0.026882726297515848	-0.026089316779194398	-0.1496379105137998	0.012819848474624168	-0.07143387561058177	0.016538817448397206	-0.009243546801561288	-0.06830556147276383	0.02474703275862411	-0.04483868386851791	-0.0039488088036710375	0.007596142459417855	0.02043058142262871	-0.052742159096870626	0.04129169420921655	-0.029208374401031034	-0.11748031530490312	-0.058696834604645476	-0.009050105890345134	-0.09289172222524034	-0.015096518687500836	-0.03124637813790663	0.04551615636439473	0.11684995579512236	-0.053522819899937624	-0.06817200933928147	0.021367448583778377	0.038821748518172716	-0.03502107947836186	-0.04523605801924071	-0.029719536003627395	0.03968257160839626	0.024374909767874584	0.07822296150545374	-0.06056564468107101	0.05516936482616977	-0.03209487038688098	-0.004209064178227864	-0.06603173210751222	0.029269222237307917	0.06965654318236503	0.010893322333087263
0.06050775412498571	0.05448405308886258	0.02522380470203056	-0.01898898863664209	0.015806583709884244	-0.08195984074396336	0.07169615036922478	-0.07211406223833938	0.017809862113418902	-0.08508941877508266	0.023795853674434382	-0.05533846284175513	-0.0759616911803632	-0.03623814793196813	-0.049218571368453624	-0.01148806805904322	0.02095331675030417	-0.03341897210439735	-0.0003668730969506942	0.007377227088550234	0.025863792024526246	0.0030710671121215866	-0.11852792265094525	0.0006561552336894899	-0.0010296318823985184	-0.028739423041909407	-0.0962363600205017	-0.027936469276963475	-0.04761843282398946	-0.09676411262017001	0.0836154807859685	0.003582448475067144	0.035205614190676617	0.03860126362882206	-0.004710234071946736	-0.031967808707557596	-0.08450984176127871	-0.004911409159136685	0.002166930515492445	-0.008116584021226832	0.03822403176787228	0.03386264198728729	0.06522246976501318	0.008750429608137676	-0.003120769343904938	0.03972150507595076	0.024315158790687366	-0.08256068411217837	-0.07956488476690737	0.08015210719204129
0.04936823757559351	0.05444543987106914	0.056797522856003736	-0.08555595553622872	-0.05943694779489213	-0.0061525175493614	-0.06815559242272201	0.04628583456561178	0.04102282624355734	-0.020784739846884705	-0.01506799768612275	-0.010905595799544554	-0.037578066190775736	-0.032642103322127865	-0.07557434768263945	-0.014087473744502779	-0.04953180509750464	0.057747995037643295	-0.07601143197687404	-0.038203050822438446	-0.010875858745010854	-0.029477272159275095	-0.003983103962626418	-0.01838339119593064	0.02822821827751581	-0.08538679548842225	-0.017710415899776438	0.02695285607367784	-0.06906652030840359	-0.0875346790846335	-0.023475376777545492	-0.007515512337965118	0.013298878402011953	0.045086515483493864	0.008711551280717607	0.017751170464151273	-0.019816905227265556	-0.04978133249069107	0.016044502199378554	0.0432045330116675	0.021279396676843927	-0.024064366525502357	0.054336962817253295	0.036822521180513976	-0.03892206952279011	-0.06106708655209886	0.11717535366846321	0.03547791270833503	0.03669046385187387	-0.0006169742395192024
0.06433150213851219	0.029626321106265605	0.030388684425285008	-0.09675193657773128	-0.05565337944144087	0.026458858484620144	-0.05876117871693173	-0.03750210843353059	0.05537365557179544	0.015431176964278672	-0.02603586896109242	0.06170374231301727	-0.07117505668189196	-0.04991154629430787	0.022801546169386067	-0.0813436955962992	0.033076254333924596	-0.03324418873962818	-0.09657562729586544	-0.057617054387137406	0.005461772803924586	-0.09703183864228326	-0.016702978903871714	0.01552377334236381	0.010626066424051221	0.044321042681690195	0.002188011166046548	-0.06993524936468992	-0.08130679433256466	-0.04814548846153753	0.004358958113845783	-0.03049339149674228	-0.02418756130168683	-0.09305342869056804	0.0488132236402315	0.12093088138744058	0.013765239255116657	0.048121059450031554	-0.03443532560408101	0.014463545594557564	-0.05758196056458334	0.056797326680019626	-0.040913249318025584	-0.05360890865340044	0.10648354459076477	0.10117794974570289	-0.016972853644386752	0.04982890173994371	-0.02044142382761174	0.016253880414827976
0.013451379925099378	-0.0339106340661095	0.1333789368943835	0.027856979232544786	-0.11255854285168189	-0.10770543977591422	0.05892443325504014	0.03399752939171313	-0.010343822672389084	-0.04368195255211945	-0.017918912423861837	0.02857509367372823	0.0013928133100203702	-0.0387646152893481	-0.023028911254669427	-0.03328196033291422	-0.02343739379029463	0.020069289084811336	-0.12421163526237533	-0.003422188868668463	-0.08052513212485075	-0.006225312805881091	-0.028531494016372613	-0.004276423501135498	-0.0020041967125463862	-0.08403572020446004	0.02216740235177651	0.0075256936622988616	-0.09543533241351829	-0.02939529832965139	-0.048234013226281215	-0.014348669505907269	-0.004050251282618699	0.04607929439005728	0.014940611859479001	-0.008796772807722876	-0.04911610798968961	0.0066177078624624925	0.15327549235509777	-0.06106568287240305	-0.02028014942854349	0.05091265899951754	0.06634011973623868	-0.046178121486300135	0.014803751050856608	0.10520120982832416	-0.07975498161347075	0.06885821606509387	-0.06600087832858242	-0.03387051700362402
-0.02098929533908284	0.0014902905242280898	0.03968234594024425	-0.0326401496039032	-0.011293528973715945	0.022556979155651233	0.08433313157450859	-0.08920087937702179	-0.016666077111498468	0.03175586652292257	-0.022619898396485198	-0.08031946490261034	-0.029722158601504296	-0.05094799382918926	0.0619190074644014	0.040250799125041564	-0.04454458376189923	0.03407410513777111	-0.02634978051598808	-0.11800985779795649	-0.06924040748407291	-0.004318072217134661	-0.021373402295446445	-0.019554633551999115	-0.08943354137839862	-0.08038617745985714	-0.01268790039429478	0.03843377158312403	-0.071459436126626	0.0016993963913251226	0.04945108867244476	-0.1008486553707914	-0.020557497907606196	-0.017161817595544637	0.050027578388768895	0.04794184456760487	0.01569423034587719	-0.02094755179593606	0.03211379369504288	0.07705761978143658	-0.015469289213368969	0.04698421127678971	0.05373995177540677	-0.07590737540613629	0.027885484942720536	-0.059668042471940484	-0.004676333305502954	-0.0005310342874166492	0.09789716113357189	0.004644632515186344
-0.021280040756899668	-0.008662352570073282	-0.017524552516433804	0.03180972237286794	0.051520325090961355	0.07986398685392096	-0.12699269768765303	-0.009613893454858073	-0.08783418696281897	0.03710747469022914	-0.09128311852463873	0.020599063576819503	0.05197819917230247	0.000882073161292095	-0.015520537040682666	-0.03838466775824205	-0.00640896159310559	0.059893447242707176	-0.06510604873402814	-0.08206216032898284	0.015460736214919	-0.08866860896905401	-0.04534953614378964	-0.043393633023075896	0.07603769081844822	-0.052924784954807694	-0.11667068026727288	-0.11515563735673842	-0.02591317548043767	0.0407156392967457	-0.0827174518915224	0.018560513647453845	0.06679603400028451	0.05939500598887802	-0.06674176375826008	0.030372249578497264	0.002078589507251899	0.018651163791256614	-0.04866536413142249	0.1173921889668111	0.043671684119835484	0.17745861420652698	-0.07752069836982958	-0.1419605499124807	-0.0488582888686964	0.07544954284086604	0.012956210466149955	0.0031736528081742045	-0.014180295338195432	0.029983394133340828
-0.01990046924318318	0.056531733067766744	-0.040762665554881714	0.003962368746853587	0.08723835825577456	-0.02758160094581065	-0.025815374711312566	-0.07760785944306862	-0.07214066580733208	0.0014725149133212132	0.043679718423486044	-0.04443103322953188	-0.02263075112160912	-0.007565552935155238	-0.007294834744044156	0.021884314918230743	0.06683124093761876	-0.012440644813223309	-0.11253566725723553	0.0314866115331987	-0.10116751149919803	0.0820736374345192	-0.09093801794914504	-0.09535679455689278	-0.1285011986303322	-0.05969970227789605	0.02635179071267995	0.029431892748615997	0.002531646691450043	-0.012379940023153735	-0.034208486254126695	-0.03603816698024394	-0.025423367951523838	-0.08648076093392995	0.02348996303533119	0.015685391025800695	0.04772777307962564	0.009113375129299155	0.09424979429502672	0.03733087680875914	0.04799259442231692	0.03505283714428459	-0.10569657284294731	-0.04782963002289954	0.04220675743871819	0.050589449211818155	-0.07355865349876975	0.06709191589311236	0.07717464038123269	-0.046920669992061355
-0.11522508051596793	0.09733966603679665	-0.02593712274122926	0.043214689960501186	0.060683242520998715	-0.06234968390212729	0.035766231603720965	-0.029954348095124775	-0.079988660492189	0.01715942033704693	-0.0009819363972154325	0.0006957777524053549	-0.05461061127063574	-0.04152362255582387	-0.02392123389007094	-0.02982751897718491	0.04096706955665289	0.014657319331949744	0.08205717020285719	-0.09261727085740064	-0.09328340174521028	-0.09793160785379804	-0.005821352904388559	-0.0104964441573547	0.006420592177023125	-0.03528485842041776	-0.09850987996825197	0.040256796258735336	0.03831190782011407	-0.022096729354715045	-0.07113626503592749	-0.03393048371569814	-0.06230958698174082	-0.03013029543218012	0.052081642069418295	-0.030036386400828223	-0.030192600739572303	0.015805985295507426	0.09740301446413126	-0.07204321066711153	0.01970713350221999	0.07531034029115517	0.11030921892188543	0.017751189939026104	-0.018157317999225778	0.011025391818150685	-0.019900348044138712	0.00793737195624497	0.03371591632072661	-0.009789007623384732
-0.08697214825638358	0.005055851591530526	-0.06269587167390055	0.05327671488468588	-0.021230021877577006	0.10225929136084791	-0.016665877900916223	-0.012066727792513198	0.011504660515045704	-0.005201071079299711	-0.043103040875332746	0.03692564248781269	-0.10964286351226238	0.003995548561009574	-0.04964380985790017	0.011230459207740094	-0.03633117338354775	0.02288204125842413	-0.11474935684108034	-0.03281693572317674	0.043118109544978064	0.008842273800660959	-0.031234147194992953	-0.05494653825975772	-0.00811369840012973	-0.006880411115506985	-0.04801155807006545	-0.03486956964867449	0.0033135455314494498	-0.01073784517449516	-0.0014950457573074689	0.07260945305326941	-0.07518694861213404	-0.0756662091930394	-0.07157115040959092	0.01391849619349926	-0.09462841799423596	0.12313064635116786	-0.06570170469313126	0.04956873058839323	0.0788119340418409	-0.0018210391615123668	0.04292330388539076	0.0518325854928884	0.06884421148887132	0.07891475211073032	0.011825774811445205	-0.051609607612720376	-0.010714686271942971	-0.11177184164317466
0.007454323151633593	-0.0942156715001767	-0.014202205893379097	-0.08424123470416665	0.07733499366687402	0.05152318615658573	0.027343028395487495	-0.052971832462214936	0.08264783557534858	-0.04410842273028864	-0.0018593289607796437	-0.03625120926007349	0.015488634132652179	-0.06695838474238017	-0.020189912642354136	-0.04232197578864399	-0.004305450649312589	-0.036247192340309965	-0.09407883224913416	0.003037487219413295	0.010060372187468667	-0.04945868747753463	-0.01776033720254961	-0.0009164341850793206	0.0167705194778379	-0.03668209652965253	-0.0697775811521172	0.06390807079178336	0.06530461675261987	-0.058186023594407464	-0.06106697630979464	-0.03567876760225569	0.002508993484905693	-0.05496902115390306	0.0782696833372537	-0.12459343887955723	-0.013291590231883341	-0.07673410744736302	-0.02221972514760632	0.0803419376458545	0.09562818662044052	0.03691288362920879	0.02807425905682605	0.09579896006709326	-0.0076884859783468915	0.015298681730078542	-0.04589779413208972	0.071757217524761	-0.054476476091714174	-0.1145779293850076
-0.04782267241193892	0.10022119732062616	-0.014156887870326292	-0.0011610294801597879	-0.03384384521829266	-0.06384853653954688	-0.10065786262035775	0.026323260441009255	0.050951444709571796	0.04869443144377601	-0.0957833395203099	0.03721797041850463	0.036277753932641515	-0.04407911011322838	-0.030568973484147277	-0.08612326718813648	-0.036529316356169496	0.0015975246832806815	0.042767654813224726	-0.01267826504757549	-0.06651293891067472	-0.058046529745362035	-0.06819271151962991	-0.0038518586653439255	-0.058113521845303884	-0.0016957849184930437	-0.002911564247020229	0.07976093464771294	0.03961115520264323	-0.01158501685153337	-0.024074357485759715	-0.0441085897680969	-0.12362271739584417	-0.021201079690359316	-0.026768010255211697	0.013963058578566341	0.03073082453689622	0.0625986343948346	-0.063319082901509	0.007961080257973128	0.019459623272179725	-0.0020604487182798725	0.1102065912953997	-0.04184179403911896	0.07882541781437309	-0.03707153979326638	-0.008731322912966105	-0.01624985863255995	-0.014457952533035057	-0.016793566926227552
0.0064606142742364495	0.08979338447799451	0.028270701298873283	-0.09662630435656698	-0.05427598268628434	-0.015877435370760605	0.005842446497066542	0.01045419903748694	-0.08624364941966972	-0.06152646870762664	-0.029225042506020593	0.020675493077823893	-0.017852905633703946	-0.024345513428688792	0.14271612304335218	-0.0545342984416923	-0.07648957298017943	-0.07353426741378095	-0.0889737206546222	-0.01569905970082326	0.1447853118475368	-0.09020617377111811	-0.042392142543996605	-0.03618370872517913	-0.011325446427393079	-0.05889004520631076	0.013401316321354743	-0.006533594665124343	-0.05898968000305142	0.06792519859531208	-0.018750400507611908	-0.02877196380657264	-0.1084572265880368	0.04322098052639856	0.0454784516175488	0.01757534921870561	-0.07094860378063453	0.030412488521891497	0.06943745992348672	0.01306174453090353	-0.020054058262816594	-0.01969203547604625	0.02944142339196081	0.04760055622530027	-0.06432201463358009	0.06417811854266453	-0.042159146099635766	-0.0057013599041998994	-0.03275744297142205	0.07751307481949181
0.04602721432334335	-0.008555750519262946	0.014275870314584792	-0.0582748817418716	0.09405761264614554	-0.038216738779380574	-0.05331585119223109	-0.13303231273707022	-0.02997466523399401	-0.019419645947735494	0.02898184132407635	-0.009420258507755984	-0.015163762470764114	0.043715501518787586	0.003258886543639497	-0.0971779473159387	-0.14495853765144137	0.102118169925321	-0.0006631793182494284	0.03889178712929903	0.01761136342650175	-0.08320298759210616	-0.06198770065263384	-0.009706285863536192	-0.013219648335274316	-0.09211015309342746	-0.01788013631404013	0.02383465615845763	-0.061533834713322376	-0.05757912307934412	0.007997728618532877	-0.07531853472405349	0.058905414269787584	0.012190100492979021	0.07482042202011288	0.02116788547368831	0.01734787660923195	0.00802754713273009	0.024383401293949853	-0.059193626829768455	-0.03135864044409695	0.010652626369076119	0.011996840268654753	-0.04291660865894009	0.06104265784900022	0.010161235968080093	-0.0018103198751368774	-0.04368755646379598	0.07694599864303982	-0.010972866447814401
-0.05045821074383501	0.03712213224795887	-0.013954745869036642	0.1229795610185333	-0.04172033927720242	-0.021884958362150857	-0.13554730431387324	0.041240405060954395	-0.09666622188019552	0.025248024527709814	0.032664067186049556	-0.009663933589686141	-0.010102550964165331	-0.0740248901430358	-0.005995291841055947	0.025108674639514064	0.019854764504546332	-0.06995593447943306	0.020548144559930672	-0.09027590446175507	0.020807786919210074	0.055403843484696416	-0.07092308135282176	-0.010382526342422873	-0.03793689439455974	-0.120515012033226	-0.10649334322885724	0.016798536986299753	-0.07602778691361653	-0.0111099018229214	0.052119348759730885	0.008585917305073588	0.03586516034538538	0.023702618378189176	-0.05399079680607051	-0.006084507144309567	0.04776310107645679	0.07787855650578485	0.02742254928365621	-0.024150063265414058	-0.03379549119577319	-0.009799652468705776	0.02547559819346691	-0.029404006137587164	0.020579400618290205	-0.039488996752080244	-0.0037837063191548913	0.04277198767467658	0.10312981387064053	-0.017439420679368926
-0.02396292977740442	-0.04255494646186337	-0.016001982053951348	-0.08289078992665508	0.08793292449073581	0.01222216633346445	0.05955267159742697	0.006336993621826001	-0.1105427216561302	-0.02390608018509957	0.009572288132047845	0.02225978126514351	-0.016349624894577704	-0.003342996136141153	-0.01711967474270044	-0.04414527008977341	-0.06324928469916197	-0.006327789503199829	0.007645040525591354	-0.057529401131182135	-0.013179335342135789	-0.036317845909656706	-0.008650307267064035	0.04938038666749708	-0.12676802917317967	-0.08963304468437322	-0.027112692385354693	-0.0451899518959143	-0.03171207813951227	0.023379992112562985	0.0018286119757129746	0.04495242070276885	-0.05204431081734473	0.00837946730369606	0.03950442363908279	0.005952665994397286	0.10253050426794053	0.005090112548983318	-0.036743906545657776	0.06054722982487602	0.0044347380911897265	0.00587890856234511	-0.07804007034783025	0.04553034646854692	-0.0015947886459216389	0.07772753942717854	-0.0016315327557029063	-0.047257539509717165	-0.06083381738179116	0.017127251699995624
-0.08818298473872417	0.024612332202841126	-0.09574763985756973	0.02892770956848272	0.008847765905981048	0.013064027009763375	-0.05225536390738398	-0.038765998188812795	0.0667683205681135	0.07459479493535665	0.028482343011853054	-0.008027625765541571	-0.07547791407077319	-0.010824611957690161	-0.0005874748571486621	-0.10325153225177389	-0.041867605952685336	0.0002566720143499131	-0.08260943123423771	0.05455965424351937	0.009540788082423021	-0.04182797503230398	-0.056578215470958905	-0.04292402706388119	-0.10423033278339822	0.05959851653253506	0.03805996455185862	-0.20218706529795594	0.058920041124666166	-0.06712710495503224	-0.08202914818165619	-0.015379647085694573	0.0406337658970885	0.13351731781714862	0.08359347199770571	-0.027445270166196238	0.024573105127277492	-0.015125617525382154	0.020375340293424388	-0.005067193342340584	0.032494802830711565	-0.0005180575486931002	0.02762885793042681	-0.018040595778389953	0.05417460613058293	-0.04626204000328227	-0.02775808944704941	0.08857431194420104	0.02733478030074011	-0.03027498760275796
-0.08232013436753541	-0.07999198001336102	-0.01624154806043817	0.026548361576980584	0.024820312667752465	-0.04808090757621515	0.07324971731991167	0.028992964601376573	-0.004048156730309161	-0.028089454389043	0.021210228650104006	0.009563463566005341	-0.015588954313139277	-0.026244896046590187	-0.03353029001898684	-0.0209006076725328	-0.010193477047101222	-0.046408818166676274	0.010761675557390885	-0.03628189148102411	-0.004973478096004305	-0.0954971918350962	-0.005919831003096933	-0.09453966787506535	0.04757388593790795	-0.02212068105571161	-0.03931981036387759	-0.08976537359942308	-0.06577745668183947	-0.03770045072874497	-0.04340749511867198	0.06379176548951357	-0.06810336631330866	0.03390459155526941	0.016051518977849122	0.12865651889613816	0.03025286189141523	0.03439601282283344	0.049911000605153896	-0.059226750416190604	-0.024621773701195986	-0.03218374662337667	0.05933499713332446	0.0990285383267803	0.011425329123937344	-0.05452715863002312	0.060858031868920484	0.046081936627941994	-0.009686132649810525	-0.11995749579460263
-0.011275279140534798	-0.08319870341541874	-0.10937284529935537	0.0015405456250594668	-0.001357897598509121	0.10355660418634455	0.015467035042026915	0.03394894399138253	-0.045889138310179135	-0.009832887907303663	-0.06401735172496344	-0.012092432066708424	0.005222967195289094	0.01451244764944197	0.011710780315102292	0.008826447969362668	-0.05939567739911672	0.02944224573615612	0.03647054063568258	-0.10614459360452311	0.0054862263733284344	-0.05109124560932307	-0.11250317206171692	-0.005571041261321411	-0.1181452212534659	-0.010275159296657607	-0.07562435936176257	0.05566705144841523	-0.01735520154777802	-0.05824247843267755	0.033967416583008635	-0.04932984051451435	-0.008664046700069067	0.030157500140616897	0.0444706540839582	0.018114799499568984	0.05028037163418291	0.0860760013775047	-0.012326869983096936	0.008914666584016781	0.0007432808265431072	-0.08450981627364994	0.0013093495273593936	0.12808843373558043	0.05390690563749194	0.039088922845032625	0.002118935474437811	-0.06445084177995086	-0.030476577656393368	0.05650024209113137
-0.002954030928637644	-0.1035375782844242	-0.02162449625841533	0.12573919985045756	-0.004493827545119352	-0.039785333580515336	-0.10320444027712408	-0.04445858404937791	0.06414502615554248	-0.13195586572838372	0.01985485890443113	-0.07712297223425582	0.06774959199197772	0.058053760565182806	0.09923868583718116	-0.0037331275374801326	-0.06433204071347136	-0.008072713714213309	-0.11781371340630048	0.004570729835975965	0.07270688272793763	-0.07787612936531708	-0.12140327267217224	-0.019485936964127586	-0.09538001858708638	-0.035277538380695105	-0.04217397873865436	-0.057284966386195034	0.06839799419881608	-0.06695378892526552	0.0733818514624035	-0.04019303807710019	0.06558442359627202	0.03324830994102308	-0.0364447293620416	-0.058228375013881575	0.08095202531147061	0.015197665505630925	0.020091383891760045	0.02397679326163514	0.08511275498043808	-0.008609651665555666	0.00939247556164401	0.03156594734805683	-0.03380348778629505	0.02616283217553679	0.07923016300487049	-0.009787868758323052	-0.03393289387622763	-0.04485458823168102
0.09390636518490937	-0.05032624677341023	-0.010842396125703452	-0.11031825431403142	-0.04738985368969586	0.00397376877190235	-0.0144281206046952	0.04032372725576587	-0.050788209701970434	-0.05723844134681017	-0.01347065408904184	-0.08297123118599319	0.07566594653905358	0.09717739428629046	-0.023333150103797513	-0.017072280445114833	0.062137302454387824	-0.05448582566042244	0.06459870911410326	-0.06660647067287037	-0.10520650728019665	-0.17391811120602818	0.05283123482851154	-0.023599118479451633	-0.06073524669227546	-0.11689274502934752	0.02415314561300946	-0.007037247080464505	-0.12355991563184984	0.11044212285419258	-0.04102313929657909	0.08978381169610906	-0.06562269314782829	-0.002425120141203491	-0.04568596986808267	-0.004319142287944947	0.06824531370920002	0.021200667285724988	0.08299331280063924	-0.04494275935931599	0.011410793460659463	0.04445298577941455	0.05109489494149991	0.08004201169388321	0.006820735211179617	-0.08592138788057842	0.008127332156797298	0.060906109069324324	-0.04282263586681824	-0.017740548979135115
-0.0014854968131486068	0.0343304762695317	0.028699572614820354	-0.08912295112402861	-0.06966023135675302	-0.07594866920199699	0.011200073379823417	0.05357859315759268	-0.03045939895686645	0.029907246603299326	-0.043713191744732025	-0.04790940347600174	0.07215729529685855	0.006632203521877926	-0.09445220670123129	0.1451326124009018	-0.13273487212752588	-0.0599414461246916	-0.05746628511724784	0.012840529631868956	0.053956669734291446	0.004882069514637426	-0.14610849223466071	-0.04010541710732589	-0.08916699265733438	0.027165680380974857	0.03300270499050265	-0.08866527882088275	0.031624527941992504	-0.0060064878146039585	-0.03696115611106074	-0.09858149507631458	0.0013532577522496134	0.0006043264219452969	0.0078007837949324275	0.030671821081257065	-0.03544496731943188	0.0915524953217302	0.03414382898620646	0.06010405060226112	-0.03366122978910824	-0.007226762744978098	0.005213250589907868	0.06409075006684457	0.15675994048132436	-0.030650624313682887	0.022640391908378785	-0.07993620476484926	-0.08486207163966838	0.0912910015671575
0.038682811911264436	-0.11990005298109471	0.026215333766169725	0.01698916218856332	-0.03200554203397301	-0.06369826270840297	-0.016318755474490153	-0.04471563919258057	0.07965354564091671	-0.011479090415367207	-0.0018481654080518412	-0.0394741232526613	0.038077159635305134	-0.15209858936941106	0.04807399662454665	-0.06237736091748823	-0.022747789776093583	-0.020169855789500857	0.07581812177392909	-0.057217328385801174	0.013218113895622333	-0.10187562592670489	-0.03220807957636981	0.03779395534166312	-0.02683902859304785	-0.004862991891358173	0.038229250828531326	-0.07691702058473796	-0.009457090674023009	-0.07020229083822792	-0.031240513880538747	-0.015109848881609303	0.02048118925167522	-0.02114122467658115	0.02428699488834124	-0.06246748351665955	0.0879951204478482	-0.08047843788174083	0.002628050927882604	0.029487183333457137	0.0646566423451658	0.07440047262147441	0.07650917124401715	0.06383345203800882	-0.005137694448975789	-0.06186677163187168	0.053099743259559476	-0.017419386192657912	-0.06516741977987282	0.03883673263894448
0.04673067123076432	-0.1320777073853234	-0.024069489923728517	0.0819395338086028	-0.13348679795275792	0.08435284303113544	0.019405472259738484	-0.006403623100092501	-0.09336493119738429	-0.008536608720392358	-0.06624172255199616	0.05018941139564941	-0.055073443280561574	0.05013840421008548	-0.015817830029976446	-0.05270473045805994	-0.06340328653973269	-0.03842984432395709	0.034362505665887166	-0.008174401351678112	-0.03881827474692187	0.03813599636609609	-0.010676518359041844	-0.02677607660751798	-0.04291316858485268	0.03658915911109481	-0.049869200491908995	-0.04043933169473596	-0.03431179164721042	-0.022925727106120064	-0.010644727245302804	0.05310473064237777	-0.06479990601172168	0.011546641275843587	-0.09341454569024552	0.009170070635845646	0.024653169294023995	-0.0404411269141555	-0.03540664972979497	0.11015801976086391	-0.010172706619985872	0.14314803419255895	0.002003898839931153	0.0038288109640911734	0.05992608996530524	-0.05041326535911918	0.022876018805153917	-0.020212576013426076	-0.025217098548884598	0.022847994991282088
0.07713503496894006	-0.040953292793520724	-0.052249064338427575	0.03542481993464305	-0.01978206046337788	-0.07770368123655816	0.01043072901615369	-0.16305641701351836	-0.03953995255278135	0.028414026300901382	0.09557576870584832	-0.0037535759258765615	-0.060535878575316844	-0.010414699998535974	-0.01509130577207448	0.034283993691289795	-0.03016610102998802	-0.0389951772766252	-0.01985833007306962	-0.04841341702340648	-0.0736119496682029	0.09908981078114168	0.032181365350008546	-0.10834478785412102	0.027282708754033567	-0.056288481483435696	-0.018593342832297056	-0.10983312910715778	-0.004156278328207405	0.006866799503925304	-0.05258588793248051	0.0485808541629099	0.019648221899889247	-0.006478958748317408	-0.017655806574430943	-0.05666503216323637	-0.0021377362285290077	-0.02978455797661249	0.1066504956141829	0.04140465265217837	-0.007259027803645202	0.00791307989926364	-0.029182332596518423	-0.0015916857460176528	0.10379151710208387	-0.04228841430494737	-0.03912416149508127	0.01852337757413484	-0.029426989137464915	0.07807971771443968
0.07303351949044344	-0.02117967946278652	0.03459414221806566	0.004261747315864577	-0.11988973070469953	-0.1374587265154247	0.005608880314880736	0.0025904835506324296	-0.08075924351899531	-0.023717094419361897	0.009332929924265026	0.008253446672205246	-0.03965290602089749	0.0764845975827055	-0.005958324850624007	-0.04202178402173572	0.008217098828759166	0.028408634203317306	-0.008936784694563493	-0.0660354950412317	-0.076437869417158	-0.033505387341720885	-0.07587018395137277	0.011651625609059454	0.029714236647425493	-0.0022284078660156532	0.02345963018684459	-0.06516885949530296	-0.048816274743311516	-0.07116223706785324	-0.01855931279710522	-0.04485877237081425	0.08002375251480962	-0.0590615257730668	0.07339493424718654	0.07055865203191444	0.04944774533143957	0.019635037033328	-0.01503954346926845	-0.05062778435756056	-0.011419802631307282	0.006933341138536005	-0.018308782968744507	0.015241785161138928	-0.06776855535577794	-0.02018360363555581	0.11119935917745541	0.035315904513944466	0.00688514097965225	0.0040415106460772385
0.020640989999910646	-0.05347482212289238	0.01899532077374263	-0.017664416351613033	-0.08724406452280349	-0.007247225104700062	-0.08238184601369289	-0.021794714172475953	-0.02141166786335158	0.012370665313952768	0.029000944726065285	-0.04164889134706648	0.02821009548928363	-0.04678456626157713	-0.005773013161572745	0.04010767447077039	0.11994666491506356	-0.030319382205390936	-0.05289527986516448	-0.09131796901326664	-0.05638322774224644	0.003964307806807683	-0.07514459546891562	-0.07024920306974453	-0.001905617179252233	0.08347683941942599	-0.07089676624517123	-0.04069203420934515	-0.051479863189787124	-0.025396432769363646	-0.057405048332929934	-0.01667653827544493	0.024980652009043328	0.12248634694867233	-0.0464376828036161	0.11771790035952442	0.04240988988651078	0.02100873447196576	-0.009640336027628198	-0.02082482170571163	-0.054009163990644385	-0.05041489385501442	-0.026278195051747277	-0.03195920760041424	0.009830533769711394	0.021754487566796234	0.02387226105215223	0.04903421738779544	0.002696275932700616	0.0545390194035731
0.01442031826560227	-0.07081533082298938	-0.07285782108467512	-0.08964864104073883	-0.020795284433327982	0.07773618508065094	0.014819100767662347	-0.04092765766317523	-0.004196112545711107	0.005818786065408976	-0.0807748710630205	-0.0009290329262488239	0.0783369430800179	0.030794200261938673	-0.1015966058905518	0.11265426121444831	-0.01897866261394035	-0.00016643882017124828	0.005597820254412073	-0.0012696775529558516	-0.1817975737422684	0.016036412408319312	0.024184819976853678	-0.14045768507509274	-0.0130447414472381	-0.07996780102190519	-0.03911711776606784	-0.025410022330256733	0.033973747510738186	0.0002955534092462433	-0.007974023544420679	-0.012614601626299102	0.002471210076927882	-0.019608894574904265	-0.006991793878036511	0.037915743024787285	0.06873087819659834	-0.021058002554182303	0.11914735033615909	0.03702127234809581	0.00399825856733909	-0.06009751575148295	-0.07061018653846007	-0.0056378479052801925	-0.026009900326773784	0.04168911599101209	-0.0639564412945305	0.08694932761578146	-0.024799569741359898	-0.03418713719713593
-0.07532811522862576	-0.11022024593920245	-0.016550009012033913	0.06667787798943126	-0.015098814319126293	-0.10676677458595833	0.046231859208448384	-0.0013309671067657028	0.08854142629736944	-0.0028706582469376907	-0.04547148676691294	-0.1153718873931876	0.03482935955247502	0.031225506465167543	0.07829603212129481	0.018947958698119764	-0.04040308041197244	-0.12782469642397992	-0.015755285213235347	-0.004413812546821191	-0.025069200784556062	-0.06100350336795899	-0.003768584093316021	-0.013682352117725468	-0.08527635634062068	-0.04815075799908061	-0.05542528403371511	0.022858742386179815	0.018715967654189244	0.011255094804589024	0.009881198759496695	-0.02736796303200903	-0.013004509608436434	-0.05346479930821462	0.02634346998766443	-0.02464285145209418	-0.015465141874567517	0.09591856545757545	0.054346970420664525	0.023602720867193352	0.0980054358843246	0.06001902376382259	0.07514858325076526	-0.06617228485500928	-0.11179926583243072	-0.0404931496028233	0.007696013707534911	-0.043636127980809084	0.025341600547029927	0.007588214690595039
-0.08913816501106436	-0.05858639836661404	-0.14220288625449617	0.0348467829113033	-0.029765447052922375	0.017420471212632613	0.05763210170754067	0.05240215595782606	-0.024697390218143603	-0.07152313136484537	0.01337553315786437	0.07428966939622665	0.06584858325167929	-0.010225212754425563	-0.06788863142493655	-0.053216443528349235	-0.01855143172489928	-0.04903963569764787	-0.0011819458316344733	-0.01988969399068539	-0.06185654736872771	-0.057681854877895955	0.06126525201357504	-0.020470969511816452	-0.07725087906588587	0.002987751810863984	-0.0903319838822512	0.010774349058861536	-0.046412852645821116	-0.0036337989145640605	-0.005645074757142118	0.022289243036340167	-0.045804553207532316	0.0496561944254629	-0.029717393352939048	0.021353462104006293	-0.01256411561870488	0.07356619404385586	0.002429876565675705	0.06866298671935062	0.03955945110527403	0.07265223207418614	0.04332110519787688	-0.0038955439050019393	-0.020063535491342935	-0.008518299366109289	-0.04764517394743273	-0.07271527923571836	-0.007520427899113348	0.07672561571125777
-0.06507854612703302	-0.06152338191172028	-0.15577267649451038	-0.0903622629985655	0.03084745564224209	0.02314536136709898	0.0015370232077900232	0.08719794806293331	0.053046149893093426	0.06777125277192513	0.03512317868862232	-0.052151828834615235	-0.04026315946254102	-0.0033013948175647165	-0.06597445776403586	0.06674339628569663	-0.004503647964229293	-0.11885059648967009	0.012696982436875393	0.04373696010216355	-0.10147787994702132	0.05741383903487565	-0.04890334889797225	-0.0940222115468326	-0.022409284391940683	-0.026929847057133846	-0.09300282549713994	0.04016355265928845	-0.03260677823993354	-0.10958723734136913	0.036899727218304444	-0.08046862057167051	0.08192323327747568	-0.07888784261256443	0.11778130321743485	0.04926221116832921	0.03375484862613012	-0.006925399369980684	0.0006934697534999486	0.09038707748586225	0.029192368682119264	0.012844505080498456	-0.09989817485608884	0.04106136400135865	0.05100507795672118	0.05922896908465829	0.07665641878206719	-0.04074949898694183	-0.028422234855043856	-0.015210296096902567
-0.0955295491314675	-0.022480526297495793	-0.10302834322853609	-0.01293284263597104	0.046984647349022676	-0.09204668372407987	-0.07311015191283728	0.010200051289764384	0.09721207304790208	0.07230965693577839	0.00783810334642511	0.03923138789789717	0.0023056009543436576	-0.08805987008351768	-0.09042975619701657	-0.0013564579137490748	0.06657979428624461	-0.013596961123635508	-0.011360636109850365	0.018837480500676948	-0.04307846829368747	-0.02117667611307977	-0.02463184754948012	-0.10037408181388778	0.05658494894266863	-0.18552752639510675	-0.09725508777245227	-0.053104195671510965	0.005794377682000656	0.05685389740570304	-0.0516203460025466	0.12964826178297684	-0.032463431248338295	0.09752993295812246	0.05524881705174111	-0.06401198951554411	-0.014566771746569679	0.05486726932240864	-0.03279756360303622	-0.0733927544074161	0.09421000208165087	0.04542410341684977	0.10804016776983774	0.002934541364909865	-0.026207733532844172	-0.004079519904861226	0.02446219042971041	0.023022131934647992	-0.030402949312636186	0.00460282948277165
-0.06281128007326993	0.010058958285903592	-0.03126736410527037	-0.07541600736987872	-0.06308557402306574	-0.025444754105018806	0.14087417930802443	-0.08823708005142127	-0.0791951871492078	-0.06358301907056793	-0.02552035049752533	0.12491581331014329	-0.11178344835883151	0.009425311128209685	0.0670448234094432	-0.07601062879606099	0.05486017390909266	0.07189418616927105	-0.0393465254733691	0.024463820367145964	-0.05955773610505382	-0.04051362529339875	-0.024375739350613324	-0.095037722041258	-0.1080175128422311	-0.010082146711219006	-0.04879721461844373	0.045077885308278776	-0.03247971517716026	-0.06104526425308149	0.09195308521726878	0.10990123513898725	-0.08351116102527201	-0.026204019563833638	0.018850951397575384	0.038312674105791256	-0.02866438715217909	0.02423522336581432	0.006749838228549139	0.08558934301219082	0.005653905443225905	-0.04104766985306148	0.07099595317483232	0.07469582573350976	0.01129680839712362	0.01595265208066518	-0.020871623325651612	0.004738879623268338	-0.04215055964213461	-0.04320298390172848
-0.05510616126345432	-0.0001619895991891683	0.06964402896943872	-0.0036599128770992972	-0.13125147961701342	-0.07579878049397837	-0.061952310919736284	-0.05493027211279455	-0.013772860481940314	0.06627789149788366	-0.023955188915429033	0.025136435960569452	-0.11798315664575175	0.0436779213437688	0.038312218434902484	-0.015578949012805732	0.08897604147841788	-0.0021883303872222374	-0.07505018511399418	0.02406035115990046	-0.10431683852266953	0.02405925121607555	-0.020652128413229956	-0.049474458086395515	0.03801476968472239	-0.038055618217680005	-0.10808759126422963	0.0027732020768289145	-0.027402755705646265	-0.08724991049848871	0.011212358507357668	-0.09733743808019019	0.11068273575945034	0.031006220554368726	0.11007431600793342	-0.0191112819332658	-0.0350616869443273	-0.0012084238618836184	-0.018163713786548512	0.052871779544475736	0.0018866028767186085	0.037282292571086534	0.047896792745684556	0.026784056926939886	0.07216919128344329	0.030113940658929018	0.007641878979211085	-0.046940785873544055	-0.09723153298812928	-0.06283272203973403
-0.047345357706484195	0.06518979276818332	-0.003934736307744482	-0.08807424886416133	-0.055792846719396716	-0.038047138099646466	-0.03861106810171992	-0.09909174938584651	-0.00875817283112425	0.04337559347806873	0.05916564295068796	-0.016698364844684795	0.029948254983667037	-0.10329932031777198	-0.029566516382941034	-0.0673460235249198	0.023577935943962097	0.029150241048820778	-0.006341824127775862	-0.06611734906907847	0.04213103883047146	0.03967324043257943	-0.010266040736030681	-0.05657134503707491	0.05607413941015216	-0.014125258427215648	-0.0718277157987365	-0.06046116164575517	-0.06904424035769574	-0.03799899173813428	-0.041005219388241046	-0.038545347471501776	-0.0024072532215803667	0.019226307093663596	-0.006337182055645513	0.141455455364207	0.06116600576130092	0.017521408080865167	-0.10498517938265	0.019324005228401796	0.1109549268133089	0.021492429698331674	0.011852535693053425	-0.010609630003355668	-0.0026017522595397444	0.0020929577794377117	0.003901132936832368	0.08005991839884286	0.028545533307556385	-0.12011236716900658
0.001842473140518417	0.006548291601414524	-0.061635658234463465	-0.11940781067492867	0.0147535521283267	-0.02103118230733425	0.025582604966744638	-0.005158302731975189	-0.05070039519569135	-0.03373051204564593	-0.09497436431694065	0.0754225292504805	-0.08465698966627908	0.0013667291536474946	-0.014043953017421191	-0.033626691534462724	-0.06207680460134023	0.05280825023822043	-0.06957754526483177	0.06408336204869627	-0.02443961614475724	0.002090373181460748	0.06104159105757795	0.04032471999285452	-0.0072871994404985554	-0.08629809346731265	0.0011289687784579953	0.02791487309328407	-0.16697409176561784	0.011068798608932812	-0.04564980268261222	-0.023136611686339098	-0.03845761961367357	0.08335391102709444	-0.02231362656906109	-0.027812365963981386	0.03660715318980688	0.004680521916368287	0.0866198955562888	0.08300936241456641	0.05219028356177964	-0.042529834227222736	-0.022746330847277813	0.06991659260045986	-0.09052841061273742	0.04795502812998846	-0.03385531995636192	0.07527632269270106	-0.010447066958749024	-0.029704713185616106
-0.15127581449723376	0.011985893916219313	0.015021950263886995	0.04849210325090973	0.0005447483183709072	-0.07758278331349873	-0.048520827553043724	-0.011986798205066315	0.02513556208269536	-0.025239188236669603	-0.005684443289828547	-0.10262232587689446	-0.020103669092198108	0.028236999325141062	-0.004774359259876935	-0.05362839592973844	0.010643093653375822	-0.07802885927111865	-0.023862330133130334	0.023190472525906062	0.012417920784567544	0.0051663584028574586	0.06060555443810342	0.0076554831320130075	-0.031726982115038334	-0.03856796068783032	-0.007477802379744877	0.011445502172136576	-0.02408885830506579	-0.06811214210829167	0.10470807770932171	-0.2004594236565625	-0.015869627221494945	0.012898769073937357	-0.05132510400442157	0.06252040220578049	-0.02687314260463304	0.0720699562376778	0.049614676652905816	0.007916173048627139	0.06366857072855446	0.005131615391546586	0.04818811599136892	-0.08497541571205422	0.03994854392701805	0.06838114764916978	-0.013727441669208772	-0.08694271274463747	0.01311299040309254	-0.09122137481705195
-0.052711225433887225	0.016646270494497968	-0.08989254152454303	-0.0960353514295762	0.04142578714689614	0.04224348214914857	-0.06418846952347969	0.02325721575496824	-0.1104500496697372	0.024557451558863477	0.005345524917686316	-0.02526950051789873	0.09366727075067664	-0.09056366596492774	-0.061888763342667796	0.03109336970064458	0.02684280369685001	-0.07516405158778992	-0.058428160800563025	-0.002002382152947533	-0.034627868842597054	-0.015017736841721488	0.040617082891568866	0.05779737966618748	-0.01489198720243947	0.0043601741726310185	-0.10077795130028619	0.0035053665005081933	-0.06831729558090698	-0.006115330158633818	0.006079194491105558	-0.019027007205602287	0.05347356054917215	-0.06111787561646105	0.002293542953436787	0.00937070498135159	0.006891416018399979	0.03801475272513647	0.033658042755994044	-0.09791155687927344	0.020014411994767962	0.09499593956688682	0.007537048305807176	0.05279188847955604	-0.07557161935943513	0.028621206659180717	-0.07293134381926603	0.04009902194735758	0.062476213052855965	-0.03600203874959442
-0.014117712538917311	-0.02843964139777974	-0.04624282124982054	-0.09927157901011187	0.0124201063980411	-0.062042639906940714	-0.034027149117877416	-0.011494545021960508	0.02672262254086318	0.0024166245926593756	-0.030814090881815116	-0.0766066940941635	0.054569732874423856	0.053831809555765206	-0.04649157870195412	-0.034471861212204545	-0.01639886298015099	0.027504298988227635	-0.055405036904674076	0.0017336198526505878	-0.04741266908156902	-0.05637165889320255	-0.006203528429094489	0.053912486574731536	-0.09161028417987754	-0.04252513045798157	0.04455900924765575	0.05077432819391604	-0.06846685240196791	-0.06058129240979954	0.039101396900584735	0.08054186250111309	0.001469451529403188	0.0164243089488463	0.005556333456856528	-0.0011348656085284556	-0.07489937134313492	0.07641427547643112	-0.020133590069879734	-0.008926578680316856	0.07246976335389625	-0.08160050481605771	-0.09720237324977946	0.0015030670218931404	-0.011381921140973354	0.091564576110933	0.09248260988242839	-0.01803501785737456	0.06421592692444664	-0.014887708294126882
-0.16609586889169142	-0.0004887072867676805	0.0034673115570662116	-0.012544095814231965	-0.0536759061870686	-0.006056732327902763	-0.017344563578488074	0.010292458359300188	-0.04045560016046257	-0.030269265084544642	-0.05695098980199306	0.01762832060941014	-0.02387005603255668	0.020480854700157813	0.01432238018255257	0.09085341111011148	0.028569755576963222	-0.03248818126463579	-0.09915103545875213	-0.03563630212757934	-0.0032688787375212587	-0.10123547115280679	0.03940756265494399	-0.058364129539447016	-0.028115851471652395	-0.024645095867657313	0.017780421578545803	-0.07017372722846853	0.07735502476119158	-0.008072609045808726	0.10868056940101709	0.003254689317535227	-0.12439827705278299	0.12201900318564968	0.10238314182776412	-0.038088782628191535	-0.02142189786264857	-0.07343340818102917	0.0025443682293444236	-0.0159898874863567	-0.043112490457959174	-0.03370539540768483	0.056224065884427785	-0.015148360897897261	-0.024194441232159608	0.018498186513998465	0.049251260086909436	0.009531048806435037	-0.022315956520285264	0.06763679396458741
-0.11501366599977547	-0.023735703676922022	-0.03813692972467581	-0.08675815087534158	0.020645493904313972	-0.04998288534781747	0.04253860134551425	-0.11173215262489827	0.08164400773887495	-0.022956221278106363	-0.021089314712749364	-0.015371008165771275	-0.00572221503877874	-0.03417100635269604	0.04224721930008514	-0.01695669067131253	0.04171752828983087	0.03851711890143838	-0.008429120393276424	0.01692675199518041	-0.07464842609051889	-0.12214621783988332	-0.05416090727304063	-0.08910670140878775	-0.005691781084980165	0.09198705187243468	0.0017389585430439298	0.012426176921220625	-0.0073404901837702055	-0.002577569430118304	-0.061345899504017934	0.0582279932325569	-0.03136872928456122	-0.001434403365964865	0.059070758693810156	0.00834636050388516	0.04147944754737917	-0.010682938717964528	-0.045847012196967296	-0.03525651622570521	-0.061739886188041194	0.13411747323938358	-0.025093995962627593	-0.027971766200640652	0.030848691780785358	-0.01336263343142691	0.058173219120447026	0.012556079553643443	-0.007299916951464101	0.034964182858859744
-0.0379207474886159	-0.04524290336139501	-0.07577482898350929	-0.01355356656758494	-0.18899792199643412	0.014981065558239776	0.018952176106920425	0.05659795863810918	-0.03711245168497826	0.008600778137019528	-0.030927230609422835	0.02350309986956517	-0.0005073252806288425	0.010742860745023727	0.00792842842881026	-0.16669914951469533	0.018754949963915385	0.08921997799427028	-0.08134200311557083	-0.006892971459605782	0.09473294981846028	-0.042505024821044	-0.20578045096970426	-0.03149119088975812	0.07642167072808587	0.04092616205426941	0.020644810597777494	0.015080977042380775	0.0026050999668337377	-0.04678126289096812	-0.06065745096065336	-0.014961270136624478	0.0648058801809088	-0.04124937606977889	-0.01025026409005579	-0.05163744380996942	-0.038912846011539756	0.10598272652105119	0.029567598207621393	0.05209410207249978	0.06585078812751595	0.04655077330982092	-0.08949405107956548	0.03376931784368446	0.0738785300230255	-0.04675144551401513	-0.02946773674217822	-0.04378455849159921	0.07963275329858725	-0.000977607352269396
-0.02674267013371147	-0.17200851092123903	-0.004913137562083766	-0.05013081924752139	0.02018977189060582	-0.0892292778388303	-0.0052222502609406505	-0.029392656367853785	-0.007221737034945675	0.0729326373699441	0.026339495108091884	0.02493348401310775	-0.1244478268403516	-0.024183757398634494	0.07138251737404518	0.014569075082724064	-0.04485926003267465	0.0440076998323595	-0.10774947656487363	-0.11494679796966509	0.028568211367540466	0.008187226134203349	0.013993819409925695	0.0013696274564038505	0.07771550652843512	-0.1375056689412557	0.012653783092771341	0.007832419765725566	-0.014070794403577391	-0.006460314000338068	0.07287551535322645	-0.004604260253858579	-0.0771747517960518	-0.027775371960223227	-0.06184154253636448	-0.01947711512413878	0.15192947647905936	-0.07453080547641971	0.07979490945824377	0.03328404716434548	0.053556732423400435	0.017926606229578174	0.032804911267085436	0.058883615329639455	0.047626629250530746	-0.060107500990922144	-0.06446335907971003	-0.09527590142888723	-0.04366502826718169	-0.02587075408432402
-0.1062679640880059	-0.09038293730347358	0.0019834402484424085	-0.058299886862067836	-0.08210475559097147	-0.040390815701599754	0.060682435575260096	0.027044114127140955	-0.0077586897158696995	-0.029669368893856695	0.05707903591878018	-0.03139494586545636	0.01323772364966969	0.04732781595644146	-0.021356584997695736	-0.07582302343310374	-0.05113901206100978	0.00517556808985363	0.06636079226793151	-0.10323471145273537	-0.04523251407277601	0.02177121606420132	-0.05085118301308931	0.02957482792948296	-0.04913975243418126	0.008482431941699481	-0.027397846248288914	0.001974232785588349	-0.06773988446055132	-0.019288930350772244	0.06287708163705095	-0.012134782701588978	0.042244262665821	0.05758276835189042	-0.15881912242991209	0.035042352064197264	0.0014492412877949307	0.019195248856590633	0.0701823578488891	0.040245998111514844	0.026086169332291038	0.08767149051202625	0.03219051308620396	-0.04105570250134979	-0.05204631630443379	-0.024060696486335242	0.005227103421232848	0.08816694798697426	-0.00978102045312033	-0.04080743960217598
-0.09523130793849761	-0.03976017380680845	-0.016468718089475212	-0.048681293032116	-0.08382576601346371	-0.07295201761696929	0.007867284351908263	0.04624113411343609	-0.043996381644489185	-0.016737346132589356	0.0879587735029358	0.02606319094503373	0.03971207808207259	-0.03386998657929535	-0.07366895813085494	0.0428596098570188	-0.07504235007602567	-0.04948069005619767	-0.05423739485572626	0.024520922027180224	0.04856602465762174	-0.04735413875199839	-0.10237681509441654	0.010048248519317281	-0.1101613424058882	-0.013127105621565365	0.04669420708445827	-0.07274852806894751	0.029096946033452163	0.05200246788798975	-0.023145155102131124	-0.0029030318559716967	0.08241460982539825	-0.0010157480512684794	0.03796793697006888	-0.01762278797658556	-0.00819453343201708	-0.0015114177317414748	0.027203782036844856	0.048817910484161765	-0.005513976197835677	0.07264621847300967	-0.07225636263735298	-0.042623053095321474	0.06249879018436473	0.011747812716636745	-0.03148469858346346	0.057063627357043636	-0.04295573628295775	-0.01654074521977064
-0.005136487028667945	-0.02174397221762073	-0.054709125072246276	-0.11901414169567225	-0.09173820066915193	-0.0398440541079494	-0.06869040363514248	0.061696135663969864	0.003517311580385093	0.12177467181911006	-0.0198364380019311	-0.08785350734010126	-0.01625193332021863	-0.027742234628523613	0.047453536136635936	-0.00300897975533679	-0.060986320798582176	0.008919374579236193	0.05082042919641077	-0.115316090401585	0.038317490221373526	-0.1903487148366203	0.04574285554588786	-0.005477952223167354	-0.05327207643419585	0.04409126373217145	-0.02753798239653805	-0.0018593913007314278	0.03558650834660024	-0.021411179410592042	0.013834963092862206	0.0033717822886883235	0.03419931243369397	-0.04207976573922194	0.016824072204284897	0.058420493714700095	0.05923283812042682	-0.06581184174168499	0.025069149684668116	0.001469598596953392	-0.036745349128142014	0.034139711292474104	0.022021597637222487	0.005734346601477376	0.09752287886913802	-0.03984812777352375	-0.05850691161851425	-0.017735682666987204	0.048870871979363184	-0.02401748138452378
0.02802651077942117	-0.14423557144092322	-0.01468060944933797	-0.04991910516962905	0.032353664419630564	-0.02025922777129724	-0.09425476818179217	-0.08557804193024897	-0.02815915813894898	-0.10187258507293068	0.061053248028027585	0.04266255163112109	0.13878408712699652	-0.017270913328827832	-0.06403213964076279	0.05269776432394317	-0.09021525086500409	-0.039620107775934374	-0.09043671003915037	-0.0019448203579044282	0.019435491009361178	0.06688331915176315	-0.05790243312686341	-0.03304092437464658	-0.006443892737452052	0.023159703937742894	-0.04340646914622833	-0.04186847257160929	0.007712350132750026	-0.03597282627943184	0.0378983943618242	0.0435674265571352	-0.040104183607616	0.07642939702738505	-0.052460261812535956	0.057215524968782815	-0.03731095432875014	-0.0023628472415181886	-0.0027580100152775518	-0.008343371674067339	-0.01559603710805993	0.08605463436276861	0.04689701606860556	-0.01564000881985327	0.05046862085528726	-0.020724547354621908	-0.04511275289960333	-0.02892322055246784	0.08405564747696061	0.027098650860140766
-0.01977103828594525	-0.08324407971335342	-0.06153097613903928	0.03303065251544927	0.024858433155347002	0.017579685497267135	-0.12783722745147136	-0.03597767523567106	-0.09907049949162816	-0.027691370509698332	-0.012440848904528243	0.011509244665095631	-0.02534400456613358	0.03305067498542926	0.009145376058934045	-0.02079309638782416	-0.10224726679912491	-0.021947681030092252	0.15083648741816413	-0.052118170785750095	-0.025394203788401924	-0.048611109830389146	0.00753536946919426	0.049432698622429105	-0.04970796449920999	0.00032236307842613884	0.022270083476163945	-0.03312774834571545	0.011399833687125481	-0.12020015383691353	-0.010798852936440959	0.10141840617811951	-0.048922667959628324	0.04069365833515095	0.04389860322695593	-0.07847082021816568	-0.015072790903573809	-0.034457860613967335	0.13949325046575986	0.008247687241533307	0.02844161869428716	0.03371187908466086	-0.021827157891817137	-0.03753285291980544	-0.03625074596675014	0.07771417035576242	-0.04439434784288136	0.027518657714664763	0.004235327818898606	0.018584131267822504
-0.01269455806370607	0.0042652892684853574	-0.11342883977426649	0.044063300864593966	-0.050213571249383825	-0.03928110990417493	-0.10534273637669503	0.05029312020117557	-0.020681393436962243	-0.08520748305128174	-0.012539176048840863	-0.034587120453297635	-0.12797104389689587	-0.028275157085116465	0.032726262105694	0.019827041325321162	0.07188166278989211	-0.06466962705890027	-0.038768655469782615	0.003541585458261415	0.021575478676326566	0.0819173523706985	0.001251687732416143	0.049522078876161744	-0.051742052817803065	-0.056003400603927916	-0.0009728091627775118	-0.08200411131138802	0.03140653619217272	0.001698460155308154	0.01899830981278957	-0.019083861353190075	-0.08890017295198863	-0.07079790400643672	0.0711490056290432	-0.03158056849702215	0.1353185613641638	0.14281891241377997	0.024322572072616094	-0.03432840149827309	-0.12450216323301652	0.030145726975123695	-0.027510371207408152	-0.06196863790157659	0.047701706219583924	-0.001295350336194146	0.1211280121212686	-0.07761581901807404	0.003547614213131812	0.016270512197410623
-0.0719191807790412	-0.015067868212768344	-0.026262828894843687	-0.14319163638720656	0.04749427350146171	-0.016779562064077387	0.05618930664615777	-0.04002252129266634	0.01392070032363359	-0.15889718666067384	0.04397943551943305	-0.10974111303605086	-0.008904087066945177	0.018966092288819812	-0.08051072828524783	-0.05629747393386074	0.01820801642221204	0.02608801837467372	0.08100289997707792	0.004994882768138335	0.026265408123450375	-0.013199667641038991	-0.09504049867372513	-0.00043004161227330404	0.036081862936845205	0.043852107870130476	0.01835409279412798	-0.009591891887710155	-0.024975048671095627	-0.018870703834307702	-0.14295946957456937	0.0029324917615240545	-0.05094842294351632	0.05619720187055613	0.0606197330089022	0.004855833285362016	0.07323793546939918	0.03354365525809496	0.026970890586561852	-0.004777592367541673	-0.0636391539436239	-0.03365264919545484	0.04536992466450425	0.010352141462882013	-0.011205333066056063	-0.06606810920271355	-0.11161538473200319	0.07720787937101009	0.015891024221752953	0.0764876229287955
-0.13324557797798325	-0.027444205242213145	-0.00002223332087177704	-0.01850769844761367	-0.007291423198764276	-0.03697290821573673	-0.08607906135583322	0.0578928473591108	-0.03723841367860635	0.005821120960650121	-0.1271759713500055	0.04073609829908485	-0.07074627306825208	-0.009037390504299483	-0.031061203322767197	0.04190183148441812	-0.10095132210018608	0.05131573861530364	0.07950090551912163	-0.0027797223185592754	0.030138276733893507	-0.023085415169108565	-0.04236967969620742	-0.06291700804377973	-0.011742610136804492	-0.006179063507821714	0.02380687622286336	-0.03649880557582442	0.08027323814871327	0.009296142469172009	-0.11488845266358531	0.06471544292794568	-0.014078162450592915	0.001013794099233429	0.03154613410730659	0.02357846794917432	0.01741164796702708	-0.056753420132442854	0.013205075618387383	0.08963049215836635	-0.04170033602698013	-0.052404230580575244	-0.012625799152657543	-0.0348727568497561	0.06355003560326816	-0.0802315017268362	0.04471220467961837	-0.07175043219088388	-0.042302351355346934	0.010672889921124529
-0.04215117050254211	-0.07040513884088512	-0.0996486082729787	0.008628141458723163	-0.06888403945098577	-0.006448811815915426	-0.005878896776796101	-0.06206867862427049	0.04665017361570577	-0.05760262430019907	0.010005616525494594	-0.04933917205382317	-0.05402098416200872	-0.04617882204232747	0.11325944634777294	-0.0690834886521656	-0.016512921154436748	-0.06549847735019178	0.030802290512235677	-0.022127489861238615	0.14414972908603668	0.05150921537703185	-0.048977483209427776	-0.0765810431952751	0.010405310659234154	-0.09975654335031803	-0.08212301911970725	-0.04974284754859384	0.06761097762819208	0.11492516111858637	0.0523692441759133	0.038639637551315345	0.04678970820015118	-0.03206438731850414	-0.0052539568146030705	-0.0385874493480186	0.02882580446964402	-0.0014588781254530284	-0.10240420656847071	-0.01794961333987717	0.022148238964800414	-0.035793478829122746	0.02872355978959196	0.0035971281563526828	-0.02725816013623554	0.013159971602795417	-0.0268608334546833	0.01501443905525553	-0.0061062798359239525	-0.018897236239253486
-0.06727338304857415	-0.11232712343415273	-0.10300067107446081	-0.038847961084370206	0.04585032779738216	0.01763587363412634	0.0015028757020407457	-0.024658022583790646	-0.08328652133153591	-0.07192601958720396	0.04041546361492826	0.01838795362839701	0.020002447730050874	-0.009828408821014399	-0.010140539079698443	-0.11501482928925916	-0.10174696882421422	0.09306287134321707	0.06906186678919374	0.03896701330869884	-0.0470008692321254	0.02790526599052901	-0.08275552414314921	0.05720875246836202	-0.08095575332976644	-0.02663090445001569	-0.09364321779772997	0.12700957587409534	0.028253472793501606	-0.010704152432654344	0.008741419381846874	0.041425101702377023	0.0701665040511156	0.01413637739886138	-0.004758516259561477	-0.02119086665612322	0.027052803636317756	-0.04538397159182944	-0.09136024986731764	0.02474057246235193	-0.09620447780296759	-0.08434813001615799	0.11160712014442732	0.09687495086258044	-0.011640706952152878	-0.006566311961252222	-0.0941807029111692	0.04607167301181291	0.029456269635017233	-0.0358307622378119
-0.07367272439656083	-0.040731424010245806	-0.08211723095094237	0.01468006208322966	-0.008436107245336616	-0.10788231419071584	-0.1561532002907495	0.09680461414314441	-0.05268049962099765	0.01654682393895035	-0.016764774824603104	0.03915633517312618	-0.08492597006241481	-0.004438406111272254	0.06202340901987162	0.029380874843317112	-0.02448608829079038	-0.06524786518448389	-0.020526540841406996	-0.04908004470318401	0.046223316456204484	-0.029852433139630263	0.04091109845136802	-0.01912163001657415	-0.051565142340496806	-0.0002653208748708011	-0.006598522600622591	0.0031006381587046564	0.047217142145250274	0.029812448831131346	-0.0033516446526238933	-0.018612652692847915	0.05994674508772296	-0.013973580008114786	-0.02993032108089845	0.03225203136314072	-0.10032525116409555	-0.019445729551991173	0.023961271098098393	0.015882508401005278	0.03329855746776572	-0.06505655872061454	0.05861635705350138	-0.010478012072421515	0.0691028330419379	0.02565836554844935	0.04983921548779281	-0.03544258821905128	-0.0852950847290623	-0.03550249751679698
0.04583326108325398	-0.04196510967267343	-0.08694693370526149	-0.12043611407154209	-0.012636707458876684	-0.07055454254605473	-0.07000068779424352	-0.0947700683824633	-0.0493918673595829	-0.036914250300709724	0.14082281309213152	0.054923637015530005	-0.045603128288160044	0.021971811698362907	-0.06684682404926737	0.008167279950069158	-0.02953554549061753	-0.0013383473496988377	0.010883128912163373	-0.07135693639589233	0.0420852373083034	-0.06519403399260329	0.0033548462314786226	-0.03216295365056543	0.049302720723857656	-0.01361769887874377	0.07878556867065152	-0.06933406686851631	-0.0036052235015886953	0.10000787454160012	0.0024804181095597344	-0.030764720216176687	-0.05419396704981217	-0.07798863424694562	-0.026570650752429197	0.07869056010337433	-0.03186990668700616	0.03807923504582006	-0.02617680896693867	-0.04032822798803089	0.14966188010160025	0.011501274571121845	0.029880809566426476	0.05568068082370742	-0.01879786544550458	0.02861143209039116	-0.05786165640433214	0.004614799850669397	-0.07653613312515535	-0.10560547072694362
-0.019216096123190245	0.010239786395234162	-0.0791124243686743	-0.06393228106513893	-0.03822939095511401	-0.034644944041221176	-0.15109988549504058	-0.10169800466537832	-0.030580593776701095	0.013805883246918425	0.006734355770823938	0.09861783809172908	0.05461909956076787	-0.11832294924274145	0.0003354442945334053	0.06172748130733706	-0.02988975577641379	0.024969087865147236	-0.04777574993423096	0.020594399151592113	-0.1650406971501656	0.0642813462205615	-0.04724150188606019	0.08569521980487563	-0.05814335794792866	0.03672937877831839	0.03247570322974791	0.10279548196073225	-0.030706669831582975	-0.0005681883011613119	-0.09744359081734286	-0.07580957988489903	-0.019443576976896013	0.07661795404638322	0.07185446766940419	-0.09222541730378592	0.06083871160061191	0.025545338302832274	-0.02439551912531279	0.09585727434565336	-0.09563745764511991	0.006423762443589706	0.09180718516168584	0.0833288830081873	0.013226317352833701	-0.09194623411480186	-0.05187819358807941	-0.013327594735782468	-0.030104899068612134	-0.07393377664569376
-0.06711174203688901	-0.0026474736234800636	-0.058287642428428356	0.0219158164749337	-0.1290492793948252	-0.00833260063789074	-0.07374122242782036	-0.07546226860933201	0.014955044622535694	-0.024324818469446355	-0.13592172840552214	-0.00015697119902730993	0.046076774736888745	0.059178869753151286	0.10234383045751669	-0.090935268823141	-0.0026169840468434277	-0.06951516227838832	-0.05223707530029467	-0.034004682880323406	0.022274792093749843	-0.023196213316221147	0.09463126299292957	-0.01926571724176763	0.058449206995139745	-0.01710804961822849	0.0032875862248983303	-0.04914927325466803	-0.002342481273519168	0.013148703016344325	0.0014724105303185187	-0.03355650762255347	-0.02005459958489413	0.04800525340173547	0.006415072132808145	-0.0006979167017651423	0.010525902084973813	0.021167390608758357	0.035659129855322005	-0.024625635141997296	0.0295096634070281	-0.019075911499090815	0.06480465970001513	-0.0475191841879956	0.0058035040431900255	0.10506024527193938	-0.00018239861812602634	-0.08190007562941388	-0.10279696423371296	-0.024500368509320417
0.006212454384619176	-0.10132412049567693	-0.06773522275625789	-0.05606448766514085	0.012236393506523342	-0.018601715671519005	0.01817125664254713	-0.13139207270321335	-0.08638511541303902	-0.0018540893274092557	-0.022655875509581043	0.031929860598442106	-0.08014369738201961	0.04798834309850434	0.047118227228028546	-0.05750410823035341	0.02918091012788559	-0.05986486797054267	-0.03642949025814511	0.017357143256981202	-0.019070752349696622	-0.06699752026138252	0.002127814790501885	0.023000313978157418	-0.04218021783568798	-0.004821654246639329	0.0915547754549963	0.0003662905924713897	-0.010770119371747464	0.07108732215905966	-0.019316846748150797	0.004443061397978149	-0.03518614681712294	-0.12430313841166464	0.06413611593192005	0.11760919349498412	0.028380766639347906	0.044657835800890305	-0.01924093340523367	0.019582387829236783	-0.0064879812382036516	-0.03507770853704343	-0.08174915108110131	-0.013592472386472584	-0.005189345884121562	-0.021688899505256945	0.039051636296044724	0.0555231241623675	0.09211809742233415	-0.01015011722919464
-0.07184798345780334	0.0011425747126371651	-0.0577505652998017	-0.03044082095364365	-0.0058751090708397645	-0.1428946264950559	0.012422442809167347	-0.049483364868811455	0.016459000366481236	-0.010004770411288937	-0.05641711799020866	-0.04027170194187952	0.07396680597494387	-0.0076837117867184146	-0.05257886027228785	-0.03752729869156257	-0.026253660770718723	0.03825830558296099	-0.0855607903556613	0.026976501533164506	-0.06947788096902724	0.058513606014113866	-0.0814569735289029	-0.01686131958264509	0.04830847215597373	-0.0009328809233910664	0.009166884472968463	0.04475186845551706	0.018818938934752054	0.08706218441019968	-0.11367493419712556	-0.05002395836459918	0.09657215997395852	0.10128542471430009	-0.05182279578881074	-0.04454362025509684	-0.0074866093876409245	0.04390375735420017	0.055454483821575376	-0.04777078187220073	-0.007971529151225383	-0.030999511859372615	0.0192701700903711	0.009030050076310178	-0.08227396448011098	-0.013009058037858191	0.022887506970566476	0.023687944652338797	-0.03692436919656635	0.09595112194552283
-0.09952045160997897	0.006134736169429639	-0.10420426348465753	0.034061749981531275	-0.10178576346758829	0.03689736831787013	-0.005508369287637404	-0.001417239368299402	-0.04803278013993633	-0.01222115306488046	-0.10690351894767626	-0.08026030175981183	0.029419041684569568	-0.003216173795296151	0.030421599159607772	-0.04129090442970755	0.06803211731037531	-0.0665409210737934	0.009971758405764617	-0.07479510487820723	-0.0749506577112675	0.026968997711746174	0.022376245747426755	-0.010768310701835202	0.0697676448608904	-0.10563280912211756	0.05963624940518694	0.03415712644272435	-0.028906793504637828	0.11068427241449016	0.02559518059943738	-0.05499538319752169	0.007200492886760137	-0.02534680082938113	0.005136883736834949	0.021386690821861485	0.05386201664535104	-0.007804497014103018	-0.04335555037352354	0.01829900558407073	0.06597135053854045	-0.08160136741668422	-0.04380349744450804	0.04091916998978186	-0.043660510041550096	-0.010352856495052193	0.05666202816656681	-0.06125097440268669	-0.05068242760181358	-0.03204386532573497
-0.09923817215056893	-0.06580363980321277	-0.014015590908138559	-0.010383675910409186	0.0029951486143176657	-0.0060896471096947985	0.10765228579651172	-0.08011661685058047	-0.07513850764640731	-0.00887058864074882	-0.1256982010724743	-0.12295624510327621	-0.047597405364423716	0.018922647413720663	0.05734453977480913	-0.0028559858605360366	-0.06531152635815934	-0.06350926039111379	-0.011871818584200396	0.09469263491543214	0.04096060674631261	-0.030420407381279685	0.01527958165848378	-0.005732392095621829	-0.05716399955427798	0.03853071179431683	-0.0024798836459721755	0.016353570272760767	-0.02423275266452113	0.02413718950327612	0.04391578609952526	0.011295076920369691	0.024916068213893132	-0.08450027165653927	0.0160909292616652	0.008969624806441794	-0.005501737168397056	0.03820106572038328	-0.012074807399641186	0.04709700836835472	0.000785663709099417	0.0015821362449021275	-0.01802153492558716	0.015407349765034915	-0.09600563697381231	-0.01617210404611477	0.0060561856368081726	0.01566789949122807	-0.009700825527559518	-0.007789843445792612
0.013149643798941468	-0.0804876418877476	-0.013489102097766145	0.02139717327829203	-0.028865292096409888	-0.1192020845026773	0.0361431769263669	-0.10626931468217074	0.0056378572428235525	-0.06202052718634182	-0.03413107158562182	-0.060884910574114465	0.05769677911489622	-0.08984883797697887	-0.16907842244025417	-0.04857460467525104	0.0790937536948904	0.0893108777174124	-0.03636837697219711	0.03661025571657198	-0.027224936580987298	0.01918770095307555	0.10472928249387989	0.014080376821190775	-0.033112059775116935	0.02131172335394665	-0.09933331388030593	0.015762283765985652	0.024837689590587207	-0.012854150454901432	-0.058777490919359555	-0.049561181544535336	0.10953522673088001	0.014194965936180172	-0.0614074675721629	0.03696586899858721	-0.034613969022052674	0.10364612008782255	0.023378464977300686	-0.07319739896588928	0.05923479146431694	-0.04445146454927247	-0.05388913283500845	-0.025019626020430848	0.002402126649139375	-0.04003037124935936	0.06688690480652278	0.01645773029289125	0.012714729412951752	0.07844673505765543
0.040397705843669036	-0.05536239504754923	-0.030703852833598513	-0.059213884627300845	-0.15804298991033025	0.044759863346311685	-0.08746988118187005	0.06507260410606847	-0.07593201096489925	0.08681001673110215	-0.1446938058324424	-0.08675720238699178	-0.0575097482655145	-0.016176620724212387	-0.07106014155562873	0.1097261184181929	0.010522296328174745	0.00016476206178323016	-0.05666725145063473	0.00753063041294286	0.045523935739189066	-0.042050427680590516	0.01428316202127785	-0.05711900837588368	0.13322136060414383	0.03506361602725549	0.04654842282269803	-0.04362058112963363	-0.06924050679979375	-0.00928718037269536	-0.00929433245147157	-0.003340397058048457	-0.03424071417672081	0.05161883479046496	0.046757366232018246	0.037433660957229394	-0.013519420165949862	-0.06194236458255679	-0.009346798545169378	-0.04204283041144165	0.10971915486299266	-0.035238589914204095	-0.0799102859447598	0.039649120772700636	-0.054221152998771414	0.040787323183724536	-0.054155063443896596	0.006476930707688433	-0.04072353994655298	-0.029348877724387573
-0.012471279580421657	-0.09915274965327192	0.019571995700189034	-0.0327789482591363	-0.04612799130713878	-0.08331588832132962	0.02197791409942763	-0.17877341625086418	0.026255906577219143	-0.050188520547453805	0.035240141353353946	-0.006236163046327865	-0.020820291073474273	-0.21397571497073664	0.0404415177842122	0.05431828486511388	0.05539571078669116	0.0530830815499108	-0.007135120521692531	-0.01672225767494224	-0.0706592001637615	-0.06124682197161184	0.010637856815312163	0.007094102949867866	-0.07432789405790469	0.10176674209525494	0.09354026740463242	0.01795323963680657	0.05578930441136859	-0.03596732301899162	0.09966658280890878	-0.03821700327050026	-0.06509461892294066	-0.005480525217609779	-0.027568993661221508	0.05596581348656443	-0.06166129959575887	-0.049229773844527695	-0.02712354559674799	0.0322345428785129	-0.031801633930224116	0.09988828466866405	-0.04363946811467438	-0.013692810653277546	-0.059410548078958604	-0.05746570320813905	0.036491012846354295	-0.06724295547543091	0.03780763371035863	-0.0067452283241057065
0.013811240424437012	-0.11104935322408518	-0.07106320220366612	0.03149338402790511	-0.18298936702507482	-0.032212181892755556	0.05650355282491206	-0.03878674421977801	-0.03095028693015522	-0.036333006448002386	-0.09939591090953463	0.1307259213996822	-0.0645037340507774	0.01720485336048471	-0.12755063641137637	0.0033965505316526437	0.01572324678912748	0.002036420331848766	0.0111603398229396	0.07189822143320854	-0.07055219771364783	-0.03217346593126755	-0.01482547836105967	0.016415221400177468	0.005697980654372735	0.02308536593826021	-0.026957924322059186	0.10358741429853255	-0.03682171610196849	0.042166935777294925	0.07282482932574527	-0.02463964144754269	0.10874633169465539	0.0055166104349939	-0.06585365354980394	-0.0938847542247547	-0.12509034565221694	-0.03192096701714843	0.05184192596516363	-0.05989537745240821	0.014892885422611298	0.09395749988973971	-0.03347807210620036	-0.0671759789458255	-0.026789066887617945	0.006149591151228118	-0.030211497144672955	0.04168373857327907	0.016807712340247055	0.12153597460056191
-0.03888025221990599	-0.1250929939078465	-0.08504227233667323	-0.013421893526975587	-0.02786741681231046	-0.06120909360587817	-0.03851573092371919	-0.04067540928370322	0.06149671135810049	0.15200336997616826	-0.02292834074925012	-0.13559728055322406	-0.045379963632998524	-0.021770417298046137	-0.06938344767357278	0.03115998188707674	0.02099517234489028	-0.1104274434974321	-0.007873713255568602	-0.05456272740827482	0.06996250164241938	0.04336310355345187	0.06607553193200708	-0.040408506153665764	0.10414131569330244	-0.1045139329208997	0.011542089112217383	0.06052360165624171	-0.06278062885234988	-0.006770842947453148	0.09550287092833576	0.07813347755383568	0.03827940935684655	-0.06602415685575046	-0.0768774850480711	0.031378886291154345	-0.0048396723071343975	-0.07161508181305451	-0.048691396418542345	-0.02420884586017405	-0.019361051260820175	-0.0374483064345886	-0.03904180717744223	-0.06779138740191573	0.14943420754328957	0.03527193911353235	0.027702665443559656	-0.03022886024273333	0.04883440889282221	0.004208190508771864
-0.04564092464037828	-0.02626039646685787	-0.0760327444140145	-0.10004128840282227	-0.09190277398961877	-0.027015656523876524	0.1021192218535213	-0.0005406910928403828	-0.07703113589815831	-0.08755791151991932	-0.01367626385632309	-0.047571050346474825	0.13543641393813682	-0.04335277024283042	-0.08186501973227367	-0.07219094911379462	0.0023522690651072136	-0.01708739936767032	-0.07408697160555731	0.05507756103209015	-0.07433179562638352	0.10950961891732636	0.03637810352588951	0.11598641025866736	0.005018112976519332	-0.021245816460693318	-0.028986419881313626	-0.048591246854624036	-0.0059168283058479015	0.016260615941858167	0.08095115613243	0.006134285083043541	0.05561786721874103	-0.03561389061009212	-0.04961197476166358	-0.024868266779060587	-0.030586037849677235	-0.05396203524329398	0.010301884592226775	-0.021712596084877172	-0.06964979786945383	0.08179019634224587	-0.017517382469423068	0.08418874572205007	-0.05227500533322818	-0.02095500302838893	0.04044553288726924	0.039245628278187124	0.021361181322283984	-0.027822041809286106
-0.07207198377239962	-0.019483246093417558	0.08147728161656642	-0.04558049062288138	-0.09201070967922836	-0.14189986028381923	-0.011288986571397382	-0.04229766962795578	-0.06018408980497432	0.04165458330899466	-0.013942233555479772	-0.1732757292358847	-0.04451198063697322	0.11093251125819904	-0.039543620354971706	0.01098588715799053	-0.009476921010919251	-0.09381190712769724	0.0618743371250922	0.061122703301286704	-0.06921744759087167	0.041986629189500746	0.030151692720080756	0.023621800906468704	-0.03574924157889013	0.04941778739729564	0.05782574719073108	0.027120370987735017	-0.03324604069039522	-0.032646682322103916	-0.06871635468083961	0.028910937954904372	0.04350088949501763	0.00034354935673961556	-0.023637681679539536	-0.07415328218011334	-0.028006748568960092	-0.04753256846477198	0.0692133188373147	-0.0035262841790339033	0.06256865496255154	0.07629195306153723	-0.03895222203014949	-0.004433234394161854	-0.05396862237793752	0.013207700858241855	0.013318419355969915	0.0016257280956114284	-0.08033532385570284	-0.003767855267502493
-0.10513450878495628	0.08910475160505961	0.028803571482607957	-0.09433408064467544	-0.0684583586766252	-0.0452553716470296	-0.03212554417929165	-0.013894622356746912	-0.14564745110442642	-0.0012947792978718292	-0.13712934219907374	-0.09145779754219042	0.08331772604690876	-0.02598710395126451	-0.04920656159897998	0.07057465834476152	0.06656336682789216	-0.1060190991790002	0.13018279404330124	-0.06932117333660684	-0.012171505516720495	0.011821077654185882	0.09527729814425531	-0.06295808414201298	0.05036406752833435	0.06530516967453273	-0.03039036791634977	-0.07887150176773663	0.08359965512933788	-0.021774726286918615	0.0068180621148507675	-0.0072092420390248765	-0.11111135965427217	0.00008966225623029123	0.016695492359097883	0.04463371179609124	0.044615885205421466	0.028216610380482465	-0.08954877720101184	0.09559254393515956	-0.02244545290305449	-0.01947338063181356	-0.025476252746056572	-0.1103376604956774	0.1302217168467176	-0.07621468537451276	0.027187540600213327	0.009546628016220556	-0.01575383637385246	0.00694446894572827
0.013024000820080334	-0.07513821754161988	0.008150096221817664	-0.10061962007854931	0.04101929776375115	-0.056032569666358535	0.010707083998906956	-0.115228877890586	-0.033026295989181456	-0.14503394877810377	-0.08349725323108798	-0.1429913346246242	0.05835225122199495	0.03286614278827524	0.009716779674227214	-0.00586039615534208	-0.08163291254220961	0.05976872954574225	-0.10768546922488656	0.12566251112260987	0.05367575966212746	0.062319958993674825	0.00370296439804136	-0.04259883084292284	0.06284221346417322	0.11566405460511123	-0.061811174474436396	-0.03386189850847269	0.02146965668194186	-0.1204622545747533	-0.0015994343371899368	0.07157390634979624	-0.008254165009885218	0.008163173178347145	0.05729632241156246	0.011068133944997973	-0.011264655356928034	-0.008059835764058785	-0.015005989677319378	-0.0684286573187334	0.00611681415935767	-0.012032254195002002	-0.003990527437706823	0.06906059235089071	-0.03925246691469475	0.017372566362096872	-0.041182269865098646	0.012332890712709748	0.013340276539635834	0.05168150113781012
0.01565396613225734	-0.11007998174786929	-0.0482206201502298	0.07486892974656302	-0.08830386668537964	0.02559290848532916	-0.22149732897530783	0.0003362383839933397	-0.08744537472938588	-0.0035812248188618334	0.051216547815707475	-0.04867201939037344	-0.12394261931478817	-0.04359810716197712	-0.037493188615691585	-0.06029415836466637	0.05230355992640543	0.08157349346345111	0.06382000741985923	-0.042279905046086225	-0.05622540124198819	-0.03969350737111752	0.056821820576837906	0.03235014400258908	0.026190541338067475	0.07093132877334163	-0.013021546388164482	0.07542594644819947	0.02610561933155401	-0.10776913137795831	-0.01646708288301635	0.08569119942079452	0.013152899522140871	0.04352442563826808	0.05024011790738867	-0.05339883124919802	-0.07534682779218607	0.0033309720007207166	0.03804730068621348	-0.07203057224475606	0.00013571965131620872	-0.03314324027786439	-0.034782924716620374	0.026101031778682338	-0.05892078403034027	0.0007782371109113177	0.017763803656763173	-0.0000929396376660313	0.09872262128663821	-0.02469795834949807
-0.06038313357879842	-0.016368474460558252	-0.04481692225412741	-0.06762918663859638	-0.037991317701199984	-0.05839883578165327	-0.017834660213147408	0.036802078647448694	-0.08826677878042022	-0.11792007047383593	0.04168082870483063	0.03221296619927122	-0.04077128536902906	-0.0788302337152117	-0.05979535541584499	0.10208297029295489	-0.017047517121444682	-0.06557853791115963	-0.04497103322318515	-0.09006479940623273	0.017172613477839264	0.09343327025357803	-0.0037112691579861586	-0.08793667898251707	0.13673291465481613	0.061585164530165847	-0.005957857048263278	0.008763045056208549	0.08571709304253461	0.007008486196536712	0.1729540648782409	-0.003782305327711552	-0.1267170292887521	-0.02662935560420832	-0.03494019744208926	0.003959108431595852	0.01263116807075778	0.01636733797250474	-0.002054097638155372	-0.06649247449550238	-0.04911709280724355	0.001329555739264722	-0.0308981463626284	-0.08098863995046794	-0.028075640911934978	0.10037834658574846	0.07875831178578047	-0.07935928099019315	-0.04024857206905963	0.010548842871810779
-0.020831381690821653	-0.08650950567651765	-0.07668705421456139	-0.07926004274028631	0.04487370709306494	-0.05035063357049599	-0.054275279722972844	-0.044540149984765035	0.03482351798598672	-0.04162765015671229	0.022596846240712114	-0.01646930032889757	-0.19138537528538163	0.025101784584972454	-0.059298144965288464	0.029650983901304898	-0.004406644225708207	0.047761023368560855	0.023568028830589546	-0.09655128121576362	-0.13087468737366645	-0.004350209786947112	-0.0398183770382275	0.08867584040320714	0.029003298840329844	0.0637349270023864	0.10163070219028292	0.15807502012289476	-0.01849692052102127	-0.0029345082342598673	-0.00941239776684931	0.007407956338060449	0.019568951835348625	0.01389786302035535	0.02082085152529739	-0.07740659154640915	-0.008195759587317471	0.0011141200044336216	-0.05460756431719725	0.0038406861535271557	-0.00817106692655172	-0.058715632862081264	-0.040727293148443915	0.024441286440216314	-0.017611081027049447	-0.04914080732139967	-0.04666001999462103	0.06695387251995752	0.06694246360066944	0.03720100021890217
-0.08421485454318196	-0.018903493207759768	-0.004520081422640334	-0.08526532150894298	-0.05527419908330014	-0.03151482316218903	-0.0756876591954872	0.05239169772045342	0.03938814248699289	-0.08745531111356974	-0.038331302081431526	-0.022387566373233896	0.004504254225500409	-0.1210126315499804	-0.08773348947958731	-0.07625181923041353	0.00240467498737788	0.02872034856717864	-0.02256491481247074	0.06947609952807147	0.14111880035338914	-0.058623108661979756	-0.03786013768109106	-0.029534793759413532	0.03615830954670096	0.015280359721744217	0.017272103160471224	-0.03303350459248339	0.08508821026264433	0.03820432738482611	0.012920468507020604	0.06229952615417515	0.02062949255324996	0.033655513578350414	-0.011199404644983901	-0.03574104245115162	-0.015977067013240052	-0.06241769186583431	-0.07651165535618581	0.0277715480880166	-0.05344682374929329	0.03061591074060601	0.0700107495103549	-0.08478813263110926	0.09263232251373865	-0.031653052907021986	-0.073939093766663	-0.03857204612341537	-0.03714716576696132	-0.005044885592899406
0.010754872707154611	0.006901991836036636	-0.04193975889128671	-0.07176672172345239	-0.0775359289912234	-0.015868545467485222	-0.058757286693074	-0.05653269087219165	-0.07690771928544415	0.007343167029371576	-0.037104087655411296	-0.014038029219531126	-0.1376152770858154	-0.04061116679239475	-0.021377903781090224	0.062141967421519485	-0.03084486535589956	-0.03665640582306288	0.08721465880250623	0.0160111254473543	-0.00535716507964059	0.040253419007747135	0.05897685546356996	0.00998927194357808	-0.06876883579902654	-0.01799632060999059	-0.05507989012642017	0.03206503970168664	0.03842839102178779	0.03189411387056852	0.03520715603861489	0.026222098229982598	0.013547632692482617	-0.013337875502241307	-0.028866641276841253	0.07109086371486685	-0.04703875802715973	-0.13277379908622428	0.05833283495352701	-0.04735546558179497	-0.02639640589529251	0.016351558589834395	-0.007880459912917633	0.07954891749902866	-0.003007368694412531	0.017092894460536637	-0.04310999428763056	0.002792731079918641	-0.008709929813789846	-0.08462858751870446
-0.034880384831239834	-0.008862589528327847	0.01831666014720145	-0.006091481854380507	0.02342192435217055	-0.10132285086324339	-0.09806770542342455	-0.1408107334115368	-0.11210794942702969	-0.1058313348870786	0.005446484777589451	-0.028979457728365368	0.08240722042737739	0.022439298763935668	0.05031629234983043	-0.05562356197127038	-0.050823479620668584	-0.07594074060705416	0.08480172780785242	-0.01238166347428954	-0.0321206039152798	0.0871798547320829	-0.0748689772008971	0.04248519905716813	0.0661418854187898	-0.04439463229950262	0.09030194621972186	0.021209550420614683	-0.07554608536279171	-0.029801012186208807	0.07106952475764977	0.020356804162347905	0.01959332681001045	-0.00384056309176402	0.052250571460674994	-0.04260759627547617	-0.038252953598300395	0.04594330155480095	-0.09570259640685724	0.02794350457324527	-0.06429284447149582	-0.02006187367994978	0.036041684250346345	-0.04970454579258746	-0.0006433834728907517	-0.002198678321735169	0.06408218151410003	-0.031474495640614136	-0.01580840984190765	-0.053802169264336744
-0.04710226770160175	0.055388558906104224	-0.07280713830312859	-0.073329076344687	-0.044618920851979035	-0.0064731051429808215	-0.11975051816430798	-0.04775178676074301	-0.10379605064434239	-0.02715538409369489	-0.07714501151946135	-0.03215259021161535	0.02334692313742718	0.12121794533389538	0.04060541224117011	-0.07479620031078565	-0.05086166318213837	0.02483557186500606	-0.12914135814706237	-0.08432577052394873	0.031103152338233627	0.03373205460170205	0.07241647084481972	0.07726078165206333	0.024095743513975712	0.0339231850019881	-0.04671930645759315	0.0214313078531863	0.07272112396203599	0.06209993956164874	-0.040109128132557396	0.02343481104572617	0.022070648121889372	0.007988955503557616	-0.04914504906709427	-0.09355564078205159	0.07251113372922305	0.003430865605265277	-0.009894744372096342	-0.025041391181284855	-0.014640295127354368	-0.09316470415649422	0.028410914844052785	-0.03501774416627487	-0.007759547542207566	-0.0034165220266271987	-0.10342196059820005	0.006397219122714154	0.008363843522588534	0.09267846350695351
-0.04291682617902494	-0.056519739425463275	-0.03530392108310927	-0.10620196041584834	-0.005375307505627473	-0.10372591833725739	-0.05549942352945077	0.02259521780090035	-0.016358579302031395	-0.02189195660590368	0.051084475537092604	-0.10212519342716478	-0.025487916644985176	0.005604917527372251	0.004586860825441026	-0.05503526903596142	0.03516291877487576	-0.05606411146861167	-0.041942141960918555	0.035270236003116975	-0.04027990063097562	-0.014785629504896402	0.05277050515615134	-0.036242635708307235	0.026999179636909367	0.030137109349462593	0.06306215260193553	0.05812936971406772	0.08547953343667067	0.07309608089799124	-0.0553298858168476	-0.00030787265635583497	-0.024778202513437604	-0.10880303194357138	-0.03508354980474025	0.05213592958746477	0.003928793579858848	-0.0014187997989239722	0.021542503081347374	-0.04191339863319804	-0.037166301778107265	-0.044798208066048686	-0.0926642070568233	0.0025095193658470315	-0.026149252517693025	0.0022589504097337357	0.0632314405403679	-0.009231791683850948	0.07356541536925348	-0.04153115742352938
-0.16384715150526405	-0.02694822050877634	-0.05955145217945441	-0.05946996773763907	-0.01187342216180087	-0.020346603102306553	-0.0024717698918616873	0.03761575780838448	-0.08771320854296924	-0.047866031624618034	0.027246004785322263	0.021877763115212886	0.00040434175368755584	-0.07981496725279728	-0.09504382527589043	0.03892710436038473	-0.0712821197925757	-0.024976312916760106	0.08458786465079295	-0.016803341639034113	-0.019584646605781676	0.01567657718886635	-0.09533165348968906	0.002626605445857109	0.08140204183504875	0.14269223364494774	0.10250913326159858	-0.05337239575202331	0.04024565364229539	0.0034129955352102557	-0.05274655973774302	-0.027554247178174316	-0.03847674550406378	0.061561472032717265	0.09181599313346825	-0.012800143406555607	-0.08245546668641421	-0.017718415372410142	-0.052356669958011436	-0.0433964646498082	-0.04923521448339879	-0.0377620131788658	0.03355173170002596	0.005587048239058586	-0.08193985160716359	0.030057250557960467	0.024351039652768393	0.06467813603709192	-0.04797535064030619	-0.0014241430907219587
-0.06428197512514384	-0.05422708638479792	-0.08928286472156664	-0.01909618174070278	-0.023516535651966368	-0.033589948600513043	-0.060396250372067986	-0.09549366971349556	0.07922964138069089	-0.03396864216031569	-0.12382902201066898	0.0096185930241174	-0.1118809191295825	-0.04250661847937283	0.07620517623327704	-0.02445612337412539	-0.0674831559270327	0.04319532036109992	-0.016555513823991876	-0.06568865329555443	0.035122333121043924	0.02860312878374353	0.12042087106723781	0.07859255975997204	-0.007072354347433592	0.06028572000159085	0.055004768341217807	0.006134832454125043	0.0028005869492672454	-0.018368665822411957	-0.04626221047255938	-0.010146861488579172	-0.06240444845047921	0.055713078362330574	0.023638963286117698	-0.008722795314863637	0.032711471318942004	-0.0006269303465612202	-0.07280687779800224	-0.024858782156658293	0.012412193258211295	-0.10710282998453109	0.00964227968692376	-0.013814831126499928	0.022779548930147404	0.008152811907845453	-0.015709990894096013	-0.023892177130823394	0.011186890877237801	0.07258835513481388
0.04768868436706716	-0.12320162258792519	-0.01771898832845149	-0.002509136180419296	-0.07566981511523711	0.02754425887711816	-0.1076309254308977	-0.06941179979563689	-0.09498154741062798	-0.1168960627736555	-0.052674545775851844	0.013264771837030181	-0.04773861552419874	-0.0611523249697591	-0.0015469980860433976	-0.09522836719272158	0.04780394029444626	0.018427335374164827	-0.01956323311000114	0.09838326212193381	0.0968966391162677	0.021149776165570296	0.04076474743959454	0.041185814701253376	0.07121278120032218	-0.010511583544219974	-0.01592371111809337	0.027689203929426212	-0.0000620612069457769	0.001311041810582043	0.008338867350560088	-0.04996233459916822	-0.03808778266628298	-0.08024717856070807	-0.031205054138814456	-0.009132396089585399	0.036993888013269305	0.06710521887649057	0.03180347236987514	0.03745280925577012	-0.038324977015122476	0.00032835096789948434	-0.0345873449169446	-0.04613381142667553	-0.024327697619878238	-0.03631796517091615	-0.005213055333149315	-0.043604235907250086	0.1273174504602185	0.02974884677136573
-0.005921261678279296	0.02736914478540268	-0.0409563643765746	-0.04044753449423717	0.02292095536687011	-0.044065755793316015	-0.10394397449028228	-0.1229401808356897	-0.06005515962545353	-0.08604521236443939	-0.0439147357299585	-0.11411548380329847	-0.07194156479656331	-0.06124882038260133	-0.11147949620251807	0.10825829242351359	-0.008881321186245045	0.08001621463495119	0.09315268200079843	0.07195412755377838	0.0748290238629483	0.04292847693078373	-0.041189916966421894	-0.0034694299582643372	-0.004031747845928177	-0.0021669273587518936	0.004320083451072565	0.021218160622487034	0.00048195492826626045	0.021108015305797187	-0.03196637537155722	-0.0283195388202535	0.007293813760102739	0.02932894683900276	-0.041046926272679876	-0.026239953805064848	0.01280684915704625	-0.01978176380534876	0.06685801637949079	-0.04587704553642961	0.021042863087758983	0.039020062274227385	-0.006781656884359942	-0.04032812996260854	-0.06617507564022147	0.05801522504973586	-0.08897037229398168	0.03834070949141724	-0.0473034872593432	-0.01731168029934669
0.003274578946253475	0.009266737201578827	-0.0331732201711418	0.005135400320563466	-0.05877149417323421	-0.05664471646261692	-0.06504883171037928	0.02081544185560484	-0.08392087228243975	-0.12912436191905013	-0.14809575243074963	-0.1110039651651626	-0.11413225105913777	-0.08612204128794006	-0.005968932742389549	0.008891443119222808	0.09380664132440086	0.07115557244881575	0.0939009904023409	0.01656140255623238	0.07923231264107276	-0.032795659659626664	0.013431391401716286	0.10676358589921675	-0.051738831031479374	-0.09372159120292345	0.055129202369780396	0.015412822407312898	-0.07231847050311874	0.03377499298483169	0.04741892944667911	0.02088672369841894	0.07847303395345565	-0.036696965853213775	0.011409150605784991	0.053095712567025014	-0.06359762545967858	-0.016764178279404462	-0.0038136787164703076	-0.020902701576604385	-0.027893069200688576	-0.04572870085990839	-0.028094775602594553	0.05668842586160046	-0.011984784821468917	-0.04842932262615714	0.10495691537340848	-0.06902853028180887	0.002844573057448334	-0.04128889344403802
-0.025922297195878023	-0.038392923288753454	-0.013425063248171658	-0.04011332076929306	-0.026359089447050694	-0.016014085202459307	-0.030237891190484395	-0.13628903401637718	-0.035855946714889356	-0.07843300875444495	-0.03030606090188105	0.002306842837159928	-0.08428170315069437	-0.06053186740846683	-0.13071095440104588	0.03253133998685552	0.006751158501662056	-0.034191464981292496	-0.007919448435124397	0.06341484214902292	0.08281345306408236	0.09044825311589189	0.019559795233880364	0.05441913247105169	-0.06207986460041371	-0.07633407328571429	-0.003561360367134444	-0.04357223857326392	0.02583944571646944	0.1425527560695189	0.06509161220206545	0.0021490976381649297	0.07803527726902215	0.048939107047018815	-0.008095021852392033	0.010948347591408607	-0.017101234199621423	-0.039167265428021666	-0.12131894042776631	-0.03250190387247513	-0.02604095947669412	-0.0454629448078748	0.013619518989889515	-0.04955832668065251	0.031202381252875527	-0.017143368739824756	-0.07365831925431329	0.010257643669232607	-0.024650626045708966	0.06458691501393786
-0.11040163856283591	0.03548096303311666	0.0017976743194686668	-0.14050073212928194	-0.05635831604462864	-0.0683675001383285	0.027254812385783728	-0.008443256472911487	0.025994574094877224	0.06909363521098427	-0.14587467282696243	-0.11801849345486588	0.08493059206980937	-0.04871407438905746	-0.003166450498379266	-0.09931284482393885	-0.15258805110103366	-0.12758963462523942	0.11933386709786183	0.06364273513691754	-0.029592072958176327	-0.013727478240795569	0.04206566582094526	-0.0035568018301282804	0.05375475844966919	0.07912483929275183	0.020095332955364007	0.12296775132990903	0.04649694101224319	-0.012432558527732757	-0.008914197736753681	0.052644260890661786	0.050813626799977175	-0.006212629824295449	-0.030304032676920084	-0.013375771009384347	0.011997260700345949	-0.12026850457411775	-0.004536127130412203	0.05211805518415642	-0.11384402865772648	-0.02498578770927999	-0.01969480758299213	-0.08845420517236673	-0.029665111199703675	-0.008739846262901634	-0.04208307573614703	0.07957741525741492	0.043393821471726934	-0.0014056158562104275
-0.018554344081741572	-0.11026740433895335	-0.0809442954682413	0.04008406202048667	-0.06273984499499093	-0.025915789123904236	-0.032780924811197695	-0.04131772088848742	-0.0676297666855139	-0.023536883360221056	0.02735730278427482	0.026278969760431842	-0.039263739176162354	-0.028916806913013425	-0.01896724872280587	-0.11093331765998783	-0.04883021453640291	-0.05918657423743668	-0.14410756365663638	-0.055310102969957746	-0.02000287091926917	0.04036444842626939	0.06989064706318585	0.056850185653530824	0.07766788827959531	0.0993158864336955	0.10821623576127133	-0.012413767769861656	0.08481136314225354	0.10510263084720532	-0.012893778612843632	0.00690783817586684	0.017042520236763434	-0.05630059863237059	-0.013935839974028984	0.008392982555951375	-0.08600854752752635	0.004467045451968264	-0.019814530070743273	-0.0967354476898322	0.008547310833441395	-0.02647003084189455	-0.033261539874677476	0.013204782070689628	-0.030524670189752495	-0.011222634948455223	0.016592221237755604	-0.0652035099448524	0.0038959139173390042	0.006955380517217105
[truncated: 22 more columns]
