# Supplementary material for: Graph prolongation convolutional networks: explicitly multiscale machine learning on graphs with applications to modeling of cytoskeleton
Source: Mach Learn Sci Technol. Author manuscript; Available in PMC 2025 Aug 11. (PMC12338120; doi:10.1088/2632-2153/abb6d2)
Supplement: Scott_Mjolsness_Code_Repo_REV [file NIHMS2040663-supplement-Scott_Mjolsness_Code_Repo_REV.zip › code_repo_REV/p32.csv]

0.08906142590111016	0.014034155921482144	-0.07204932836283595	0.039985201074537645	0.07258406192473986	0.024954716956766192	0.02821445162121743	-0.017080415775492644	0.02990419393729233	0.052700328336135895	0.023502212504749015	0.05467546434275656	0.06293732596010149	0.013685985712704738	0.02057175112286163	0.015179863867246887	0.01171409300113139	0.030316439610628312	0.03764429261172628	-0.013016764099649556	-0.055425411402528706	0.0015875973137223654	0.020302946716120502	-0.05380877202396693	-0.002970089522436105	-0.014827318986233686	-0.061237678446078185	-0.00493547056504929	0.049196086858187216	-0.029133233230341074	0.012029680459833936	0.05624368285020223	0.03541888040575647	-0.036318586533639334	-0.02606401210945179	0.03569489358912158	-0.02678487765401543	0.006251039433358696	-0.054835395736681225	-0.12051845910678688	-0.0428860590304346	0.012749806139862737	-0.033369329435859935	0.05239834609583298	0.0772155889855008	0.06225527134812698	-0.006149233652693235	0.007730302176734365	0.058707558760366214	0.018886229130358607
0.060102479172609906	0.03572187970608697	0.07852343498471835	0.06070635809833205	0.05332433220971257	0.030912503980126675	-0.028246215275708704	-0.022747950726922064	-0.0038439269244940778	0.03405721873708081	-0.050292319812422194	0.05807499871734081	0.016868771998957387	0.0021669513894089654	-0.07503288987124168	-0.09067451910278618	-0.007304483123379845	0.014424646119364202	-0.04061550086449352	0.02836781100280279	0.04663109050643483	0.01695672524679861	0.027831700554096936	0.06559722840044763	0.0377255533352742	-0.006963148879578968	-0.0665810876559563	-0.06960886525221785	-0.05545641994183817	0.09047257646041967	0.05294513319084626	0.003456510451664955	0.012517546600750593	0.03989936596886144	0.028336770148902967	-0.05728106150559238	-0.0027073849900260656	-0.05875596763256503	0.02703140844130966	0.08524232020823026	0.052767645716611015	0.04103893107139493	0.0713401343282202	-0.012723120729037907	0.02399980128833405	-0.0007093053345908918	0.02771597666102598	-0.029233580003184042	-0.06873458935897919	-0.03142879762854306
0.0032554267765590346	0.023868759524161003	0.0459907561320393	0.05908494144524523	0.026418151870011182	-0.06948784127067568	-0.05303622398324348	0.035249726384426104	-0.020809108603987967	-0.053849328544121236	0.05407780922169437	-0.010205108901165473	0.025909180037741935	-0.05254474591886258	-0.05878045042218764	-0.030082402036352526	0.06252983472687103	0.03873979271738125	0.016430104072439715	0.03617976708472566	0.06838458409272673	0.020853612082101437	0.03396623245700757	-0.016167654837623727	-0.010464296289338116	0.007102631924763704	0.029111976039093553	-0.028871028576277217	-0.042638050840693345	-0.015378400609347044	0.02352822950057573	-0.011169646515304632	0.027289755219765073	0.04119529509353076	-0.014016455071589436	0.033268888811966386	-0.03292856872712761	0.07109603227555318	0.02940860158135642	0.018298861371623187	0.04692165341559927	0.025065650033411366	0.026716638401375704	0.0017147172733032769	-0.08276518601058037	0.025631659910468868	0.04272028724885096	0.030444872543379718	-0.06955330348784568	-0.09533271666650567
-0.0606023984420029	-0.018902585895915317	-0.04078022956788607	0.007752005939520378	-0.05792420481576119	-0.005564043692287158	0.008587898415861654	-0.019697671748006094	0.0030813575133885225	-0.027521253789981215	-0.048662070492051075	0.024991342884177762	-0.01801215804436142	0.034462538000537044	0.014016051886753578	0.07652038826058838	0.03932098700665738	0.01370424040016847	0.04733012973576213	-0.0069071768465053095	-0.003994671652506859	0.048309603767318514	-0.017302271697416424	-0.013319830526997718	-0.004991421603588076	-0.0014736814558458013	0.025499266852843122	0.010268885525426399	0.01552210039347769	0.04809259556117216	-0.033069065175618896	0.021099794649216293	0.034439962919743376	0.013766041076956226	0.03763526295866315	-0.02007851788273228	0.0544465566614387	0.016773576949618136	0.03881555860205085	0.03184686886680882	-0.009184766159594179	-0.029266999615832543	-0.04640347175414976	-0.057659201580941365	0.022014357246748516	0.012927150744595706	0.04129418989930971	0.040544122830362635	-0.003510112156989322	-0.01329000230386027
-0.005962800368617245	-0.06940960342224672	-0.005967592443768377	-0.09026460328060684	-0.04252482629874829	0.05256744352864509	0.05769618595277393	-0.043305349949980816	-0.010796996500791177	-0.02654287669904099	-0.038770454411150575	-0.07019141861789889	0.0011854044102895924	0.004595364786079389	0.05109909613968397	-0.0061817444763863335	0.011393038635096072	-0.037295997456956505	-0.01139374801100232	-0.008063096329999093	-0.04049247296132525	-0.00884865203157442	-0.024327741111646976	0.00297333773689004	0.0591958606267919	0.07300518822096333	0.02937628526524142	0.019445873761295612	0.046696423540886135	0.019345861298820793	0.02242169460290941	0.057032300109178015	-0.012618040600642663	0.01855971590069061	0.07611855223981262	0.06120097098965381	-0.020625783886719262	0.017005493680876883	-0.016415719311135904	0.029291159106304455	-0.0025366740005001685	0.022270861425864815	0.029252223877166646	-0.02321463233186539	0.029533708629185265	0.04961355563108976	-0.03548154892605305	-0.06758482678000424	0.024033712816001234	0.010580036454395744
-0.00013061577135992444	0.019150744041298035	-0.05517868548821715	-0.04065457113972175	-0.025522770124058607	0.014218875312848153	-0.024088217151951842	0.01802600354036534	-0.04245444551586932	-0.011531445901266939	-0.020147276156988737	-0.02855724005183573	0.03187557826394046	0.01015312264538404	-0.0426012994891302	-0.03737308163502814	-0.09426224489520142	0.007454887742240254	0.0037885371151095814	0.031924219864678055	-0.011706833244493153	-0.02901279536684863	0.013015981520513663	0.01786588461287187	-0.025588535149267837	0.022863806366975138	0.04722960490877327	0.05163097456773327	0.039710461476782394	0.035450314024739964	0.04120272788925053	-0.058941846993500496	0.04075409837980577	-0.05537203851787353	-0.0701195633420969	-0.013618154013839848	0.04493085423931528	-0.011271177552166334	0.029958089664655727	-0.01194583113173156	-0.009256897017368766	0.049526676853912245	0.04087929633452385	0.06448664836725726	-0.005281214374440209	0.005232890058862421	-0.011257616040476533	0.03211353046552346	2.6945737710212803e-6	0.0717127652422109
-0.013047702582789516	-0.01597755493170016	-0.004618925045304069	-0.06186299992298067	-0.030573727048845416	-0.03313414978693967	0.001034828135835962	-0.03257182533621373	0.05037875891288234	0.03166364977803236	0.0022419846043331085	0.043779606382678415	-0.022674517337488417	0.017649457240742777	-0.025439054341657552	0.008293041294202014	0.03852576636106704	-0.04134189113942842	0.01890231010943736	-0.03655523466116807	-0.030197365622325417	-0.06816820293780838	-0.058977266992834246	-0.03761946984522416	0.012574938525157633	0.024956069460989216	0.04342993844429203	-0.010764772554463843	0.038984929873784185	0.021515402137407758	-0.044743282112934935	0.05358762317682754	-0.04800962318691928	-0.009171793477101283	-0.01791329518918145	-0.03595251769005099	0.030761531828284408	0.04893959805390791	-0.02362041740192754	-0.01771225165343206	0.0625642874550111	0.010323765310822032	0.031832578980515454	-0.012005467301017782	0.018132484750517368	-0.05121526413206601	-0.02593844335408782	0.0022123440302387297	-0.0009183776560457435	0.006346774454988841
-0.04267506059097572	-0.03891642736769284	0.02341101444154399	0.011618150849341525	-0.02990056037402417	-0.029460568151836126	-0.022716022926574465	-0.03677644341524799	0.009517988005145707	0.026173020038844762	0.026308524545859302	0.016324688164241843	0.031769324982036926	-0.045128222732345694	0.03702909216567321	0.09162623238195396	-0.01676699511052435	-0.039488127761525244	-0.07354767172660209	0.003024712164100503	-0.039618464002941466	0.01620532128292603	-0.03179678639525295	-0.01817520161710669	0.0632680178520183	0.018588991592091344	-0.020500431183899416	0.05627643541364171	0.0358586380365947	0.013739962965387147	0.02222761995370668	-0.04030851561555739	-0.0543679392459426	-0.037150124923712925	-0.016631502976257807	-0.0156844904290983	-0.03950228179610128	0.04420596551550461	0.010840206901461879	-0.049329693359530837	-0.0710879510810199	-0.03371611559863767	-0.041480866983287255	-0.009442740712804144	0.06884804900182119	0.03795719595740012	0.01424841053441403	-0.036136444919773344	-0.057629493318755484	-0.09354505955271082
-0.05552890482771565	0.008258105288713239	0.029537843156221887	0.04336225286213385	-0.017377146421593503	-0.027163336203412127	-0.057584255754190426	0.021863107877827564	-0.06112506879008638	-0.001553229023125196	0.032749911113359856	0.04315888967768073	0.02556709543237643	0.006517380062051327	0.06178920849553373	-0.0030630435039073027	0.04721175784702505	-0.002625687436425447	-0.029273273239710997	-0.07961247243421044	0.03295237245227865	-0.008648919956232258	0.058397063260586246	0.007022867270248425	-0.010247604887567919	0.02667170907905953	-0.06636868832672323	-0.048239777572200535	-0.025050770608036226	-0.018287592039957216	-0.07852313737566977	-0.05588033879922407	0.04049466787323591	0.01927326029211467	-0.0544273699885994	-0.03811979702128621	-0.0740283158843033	-0.058143749538961814	0.058503081820455806	0.03079331213140469	0.0033519070018448276	0.03939526056123613	0.027377212235979956	0.033035740905231495	0.006025904579821474	0.061530018369015664	-0.022995700439822124	-0.10253538111073139	-0.02116807630885538	0.05570042792738179
0.06026282712282266	0.009797211308217287	0.036306815849942844	0.04688837718381124	-0.007561471173810751	-0.03426825686529711	0.028270239765954046	-0.05742224865902427	0.005681316243718983	0.02925545135315411	-0.023007278374708583	0.0417112078234874	0.010549295683537525	-0.00008311780068562691	-0.12071817586946917	-0.03932552562250213	0.004453539619233068	-0.0005726429205559465	0.00016650005918140498	0.01791757649880882	-0.020573378719239352	0.0032144136091056055	-0.04059466256627413	-0.01150584717272897	-0.005728686479801778	-0.03264357406612976	0.06817731969393945	0.006929165268234754	-0.01099253915276496	-0.04069038648246702	0.02355304778220694	0.06011981534402383	-0.006578023529583905	-0.013892155419968358	-0.018034089882861478	-0.06100439400739427	0.024520005894072414	0.009520213111824891	-0.06072238797162184	0.005690203242770765	0.032520331640697224	0.03037311526732353	0.009619691608411416	-0.03045873098285642	-0.06677660851178044	-0.08730106056448358	-0.014468245834426983	-0.005540441527274544	-0.04885235186351275	-0.05548378190614524
0.0865079248663721	-0.01569800878301021	-0.0405430786398614	0.006500633603540546	-0.0007702905674938434	0.05285902367352062	-0.017193563884859903	0.031547431394280366	0.0006878357370595379	-0.03945238644376142	0.0259358470232974	-0.06732460162705126	-0.03277055851425721	0.02773437900354972	0.01733426089092547	-0.01445529044307399	-0.04112822871281682	0.018332855119071047	0.08860629080851817	0.04431623732639857	-0.05228898229792563	-0.0328203621401805	0.013371134269902551	0.00894598804422452	0.021160219714382776	0.0303777923018719	-0.012571517557183207	-0.01591342603131181	0.012143007241840677	0.043922701498979484	0.030160917395024477	0.012910733793676443	-0.03674780200694618	-0.055092309894640853	-0.011457267815103308	-0.019022671975747356	-0.07402551665026516	-0.0044395792655097365	-0.02445599566451287	-0.039180504927995075	-0.017903775186050713	-0.013485656901672175	-0.03378294808233893	-0.04647607830180625	-0.0011926683831048196	-0.07563717481472046	-0.07448473130572855	0.03490689606391796	-0.015598443321534398	-0.04950989632459089
0.004299006468924187	0.04079867868140675	-0.023179138287817536	-0.060915034968333545	0.07123061116202474	0.05937788326623645	0.03635975175399518	-0.012389631156254872	-0.0017280916583359623	0.0020714664365131382	0.022161148194194326	-0.010375798984419185	-0.024433888838055896	0.04147567788503115	0.037349038717373606	0.013086889919813053	0.03570990891991898	0.05031704512932106	0.03268724843826592	-0.02569225731597114	0.035576855803269	-0.01718294309116561	-0.07877678814355031	-0.02116795757957126	-0.09193058697453226	-0.10625511640837478	0.004670273261794656	-0.03209534950476763	-0.008917364425804613	-0.03764100017628554	-0.013946345090520517	0.0022766887158542724	-0.03685928515261202	-0.0160683117142524	0.007626809779410854	0.006000488991414248	0.03981361130155987	0.04796701474807222	0.10931837226603833	0.08764883428847439	0.0045606971384692	0.029264593357949478	-0.03164039119478771	-0.032069556786092704	-0.0468897653086697	0.007298177019346201	0.014298308429708535	-0.052247012586682184	-0.028220666668297607	0.0069739013433000804
0.013930002476905887	0.01524957739172713	0.02657222392130148	0.09136761421901107	0.060876753075774975	0.053820708929753075	-0.020414658835347835	0.02157635516998039	-0.011342889039615132	-0.01584362555093462	-0.02822075986647793	-0.021153414347719782	-0.07518240108324865	-0.02746614085770778	0.014025603144227912	-0.03483600946097988	-0.007316513733703518	-0.0018222515904775041	-0.017626101191759988	-0.0031004970742341854	0.03392214671040412	0.032677810938790214	-0.016287526657942017	-0.0024547348570881575	0.03170815468344897	0.029394017491975403	0.01570751211000778	0.07823351702055646	-0.036223133103544754	-0.03205223377594067	-0.06309330920067821	-0.03197506231288022	0.05285229032388243	0.035613332181574586	-0.013968348581544068	-0.059399374368340245	0.03195623504827075	-0.03609432519760203	-0.04531842478322667	0.03329316451168864	0.050562081670236	0.0031636680580750653	0.01060130946311173	-0.005459565339040406	0.016470672376434674	0.038023762519842914	0.02215410605608204	0.00602075433096089	-0.06263828149655272	0.03686567649920029
-0.03260554420130311	-0.012277418982690406	0.06282100690829343	-0.08778618112425253	-0.03061452047621058	0.08196382273862102	-0.005960090266347869	0.04297521606328196	0.012218728768877486	-0.012436652725100228	0.08022858259338127	-0.02942254119632522	-0.026290159413624545	0.08127918709046669	0.07163390456528268	0.06994593741910604	0.04082282372005859	0.05934664117451129	0.06360901964127844	0.04249429865084783	-0.0009743774564256891	-0.051508317156864644	-0.03203027971626548	0.05597538206880914	-0.03979317715616785	-0.019818019538137104	0.062264080796916026	0.044552072454930196	-0.04950034106473699	0.007356182362191916	0.03295471826100063	0.04640955427683823	-0.015141979956721957	-0.02029005920505787	0.032561035178714094	0.012792643993919115	0.06393884900044713	-0.012095951480797576	-0.04418441815043578	-0.008401965429065924	-0.03740892255395503	-0.06498583521307967	0.018828091090348494	-0.02658057188616369	-0.008391635944700692	-0.04068295220257255	-0.019403366872721733	0.04228456675960085	0.024315210824289342	0.04025251817509311
0.005385721531611331	0.025531734883752395	0.03201218696994749	0.025250442854951923	0.006740950551397236	0.02896531219106795	0.06140769431156304	-0.003643086496374296	0.01887515463436005	-0.024667651363609627	0.08042209666481165	-0.04046664637913429	-0.0351664839624496	-0.027128330238052008	-0.009345321172250343	0.046028437960645034	0.008400700131077507	-0.025259973440948793	0.06302493753667614	-0.061549236076673244	0.0027043829358465686	0.06032741447802183	-0.022296174661658383	0.017109783162404194	0.033146305416058064	0.02914668892195933	0.10877665941531124	-0.04123254654109045	0.020141657636936643	0.01588493171257009	0.007395310877713221	-0.000645623511932392	-0.004158281705661035	0.07067329598146203	-0.01810901604981691	-0.02746258368484969	-0.019805862661765965	0.011803321161337123	-0.031209189373262232	-0.005876616270305045	-0.02040068353432153	-0.012009548592208777	0.029415785163776305	0.04687354746435741	-0.03449758245929497	-0.007927565168314658	0.033402609273365	0.003278819770504668	-0.001688712530301924	0.019772561883949363
-0.024054717884635674	-0.026461166525122086	0.014501956112553187	0.06597964151781371	0.03267072404656952	-0.036025788114331714	0.02202099899908614	0.03692177220605005	0.0033277056690169575	0.059859163311612056	0.01882053383941938	-0.012899614237628242	-0.05469668550400704	0.01507775505460251	0.03220542967036299	0.05135125503614454	-0.04293639686550959	0.0617797563222875	-0.02906568246783591	0.0015243624168120463	0.023206136763069173	-0.018575140441070302	-0.060431200559802535	0.008546815644918411	0.02962729728257426	0.07539271417929995	-0.04386074312310667	0.06293025033991102	0.03328298592387161	-0.052741698174019726	-0.02979218465077213	-0.028404540036755646	0.017388438886812223	0.02988521288594648	0.07386326226634608	-0.03886502031241683	-0.026416791818555482	-0.07680333014707605	0.043716120941023555	-0.003797353566497897	-0.06097409792531214	0.0031093957113510506	-0.02523472446424225	0.029043851219811057	0.029872177149654944	0.03702823604927005	0.016311147129433608	-0.038797477670367966	0.015824378952528424	-0.0776899264639766
-0.041455902036761375	-0.041675531714416666	0.024559366295102282	-0.029016019627520928	0.03160836239890926	0.014520701680268252	-0.03701654704003128	0.016980579049305392	0.032656364727851904	0.016920921487417737	-0.03160042823391513	0.008881297367777949	0.030777515058028337	-0.025441653568599697	0.09602554781514647	-0.012548936789239263	0.03242113572797734	-0.02002955157061539	-0.029571508054214768	0.06577880438466244	0.011292296958469943	-0.04115572241339661	-0.005422035494340307	0.0097804899150526	-0.016216923689891208	-0.037358795241791296	-0.008845941822590332	0.0451434070869771	0.08650613314301557	-0.07728964974682938	0.0125540607480186	0.0038975164529935795	-0.00788671670991441	0.03559725194512534	-0.016904206242751695	-0.00247700556900228	-0.030691139112685548	-0.008532628767397861	0.024048062947810162	0.010576938582860263	-0.00629340142267984	-0.030805200186361674	-0.08402010825265452	-0.00178717521390033	0.05412188173797677	0.0197463072072703	0.024884362721146414	0.02261958119720571	-0.03685271535737466	0.012606730853345034
-0.009670232593845855	0.03893513217643886	-0.07025743160794364	-0.004742860661892709	0.007647601261994737	-0.004497296353604402	0.017459300341104385	0.007872438381822139	-0.03939454586147739	-0.03453935423771844	-0.025209422532802638	0.02445018684303111	-0.006237984578187508	0.026800501819292416	-0.0740514671116109	0.0701216543738511	-0.0709757674845537	-0.0038474742153704255	0.023826014957270703	-0.024170558197688582	0.014777457767528923	-0.010156076266615622	0.057106987452639	-0.031805402381633235	-0.006449141437027967	-0.021169084861254524	0.0242350910188624	0.04365959973879899	-0.04745520583295357	0.007177992879718556	-0.014555902698132998	0.008857532394353157	0.054839805356834706	0.010726208506801465	-0.04023241134459466	0.028002143011155597	0.013612473496573003	0.010391736778324303	-0.016032238241254344	-0.04795872847902355	0.11479008264872285	0.010886597263514508	-0.02738572984984574	0.061221964301991005	0.018560301863043138	-0.06539432812162435	0.018257024998309616	-0.0035142840187506984	-0.04088360288296028	-0.015355730417652879
0.048254833542826156	-0.013070216733151237	-0.048103580961797364	-0.02286950223952576	0.05435896191261596	-0.06560807327900302	0.005246166574695378	-0.0025778603345628526	-0.06216541054109227	-0.05434977253225305	0.014422692935143025	0.012515859539999933	0.025245068662257487	0.0037301595030522637	0.06052289586511921	-0.11688424164942017	0.009526351469063131	-0.0037544337140944066	-0.01666741858785102	0.021495636459771806	0.047840878409596416	-0.005266334756609722	0.03448620575539767	0.02869297358316208	-0.04555757652958969	-0.03763929815863781	-0.04731680396285631	-0.025218253480819717	-0.025671861188520488	-0.04857546071251618	0.029871200551095642	0.02898336748001957	-0.0572900228622533	-0.006060137144680235	-0.05406624095675039	-0.024252012931483494	0.009715108382149347	0.003681718973393657	-0.01627362914413121	0.04697764207063531	0.02473853898988494	0.03240407689292259	0.08887914877222318	0.03220273261835379	-0.038030173100993325	0.01825099669511468	-0.01217364389322826	-0.02732508915274133	0.07954637206599977	-0.0032956224081402107
0.03034856984425254	-0.023312644073359125	-0.03760031523161543	0.0329736247807494	-0.08061186226900435	0.0040737665546422205	-0.056284167071001	0.0398011547373284	-0.03600314236235895	-0.020954960058639296	0.032112967116123846	0.0039935477219430054	0.0225837120354038	-0.0007804767743394515	0.0301523596842885	-0.014388870329364086	-0.0004766509010776729	0.05628270999693437	-0.0061548730678881135	-0.056507104093239724	-0.0649998541378927	0.024481255765638726	-0.03261109805793055	0.02439525653431682	0.030345219012125897	-0.0564923472446771	-0.05627217747633619	0.022028654816254663	-0.08539229603806657	-0.006167908508979975	0.0030695016619472484	-0.010464969759841387	0.018538507355210274	-0.020312079289823485	-0.0067935450414672	0.018273424840194043	-0.054770791793772707	-0.03964014776862826	0.049887917390254	0.03846350172859702	-0.035489453071559256	0.06492269190825975	0.03538870192236587	0.03097400733559868	-0.02082170726469451	-0.04582038922204216	0.00010569425892058022	-0.02238929916438765	0.01974834379796661	0.04027830338452195
-0.059330495171261266	0.025573600129767376	0.04018598880751207	-0.004051125364667441	-0.008965264888059099	-0.06557559062471166	-0.006851994474786925	-0.042342737218958995	0.016472839263320393	-0.026135815617045123	-0.010913391889905493	0.034775500710738254	-0.012912912264998029	0.02633244982454685	-0.009899262324298833	-0.01781242352357135	0.008897325994807248	-0.01455402998013336	-0.022872714872598593	-0.0773877602082769	-0.017477165037064656	-0.0182635082431307	0.0404924638379172	0.06737711587712633	-0.004624042831117141	0.015699166791513244	0.024166538020112753	-0.016156374524007793	0.07780880644015442	-0.017105450666163896	0.025303406194936193	0.005907732185282774	0.025290104123766956	-0.06946480370885268	0.016360336221363285	-0.056036697290896526	-0.0003064209160964608	-0.024598095065674893	-0.07545627738813401	-0.01228085029801173	-0.007977170796431796	-0.03503583117887578	-0.05719158238612618	0.02922840204648837	-0.04776826278439194	0.02705665730062954	-0.022536954578365992	0.060890311188875126	-0.037258308960129424	-0.09086670216690058
-0.058036355301544516	0.06454970259410935	-0.010998331538481808	0.0012664966766835987	0.05144521182545022	-0.040618294396686135	-0.09006686095745975	0.009012970640056357	-0.003462183212122166	-0.02593100632068862	0.04543633480087042	-0.009289741837807	0.034090443363232525	0.0036396174174125806	-0.015005762442790038	0.06407390356623814	-0.016046281605700877	-0.036128167723814705	-0.06287203011110452	0.0448805452074169	-0.02057250643774214	-0.03499551030920634	-0.027404126929829496	0.029350312136359923	-0.028092305600827032	-0.004649725067847841	0.03461205928099444	-0.04144758193187015	-0.030147328897206546	0.016229040873213883	-0.010980489396747098	-0.024936395574590955	-0.034204781133667775	0.02809888675869482	-0.04093298231669684	0.023402856482705493	0.05524807867030805	-0.09280672738067614	-0.018931408397933103	0.002330366236225817	0.08937680010081993	-0.00538909998366441	0.01961222823312919	-0.040727518413295735	0.04592491837574506	0.022402614763271635	-0.001105927873743212	-0.02865521046859651	-0.04463636917018713	-0.060130897238696454
0.03956676455527393	-0.016384578254150847	0.027741721259960248	-0.017326969918608697	0.028914599481667146	-0.005001237364881014	0.001146702820932051	-0.04000133039084086	0.03561096561482918	-0.016573042714225883	0.0011631978592660953	0.006145637120526218	0.01671482022205699	-0.01558015909331114	0.018909575816159464	-0.034087440581298784	-0.04418425396502053	0.0056984593931035	-0.01642685928629733	0.019067978241285928	-0.00966567532226017	-0.03528590744435324	-0.0713101886400194	-0.049298004612609955	0.0017037408392225348	-0.012879322274706577	-0.009949323668383598	0.02636320263012907	-0.018815720781032656	0.041729000875300126	0.013607333120905318	-0.06692834469966885	-0.020489537937894077	-0.01049807469693067	0.006325407856520878	0.035031116628287035	0.0048951406280694255	0.059777201263579695	-0.03657766523383401	0.061896516705589544	0.020346335497387617	0.008542075201909936	0.030294072560575896	0.020098122260636137	-0.009692051593090436	0.004908943017481871	-0.010115004305951508	-0.07844861321296769	-0.025289466840319578	0.04449939669020571
0.03436118882361403	0.013228247080761634	-0.03681894255956245	-0.069592615453466	0.012940193542825749	0.04462184666521848	0.06390890316911056	0.0014603274933532103	-0.04474200364029157	0.009757391897574332	-0.09675805774119509	-0.017075998533494778	0.004157955160637319	-0.010101256518101238	0.04859441421866476	-0.011685465260797692	0.05514606758340176	0.008825953711962547	0.007577269276733544	-0.05425589999855162	0.025245308641516084	-0.002659760747756368	0.023952869832318573	0.010008818294740193	0.04387257437375386	0.05974104704320751	-0.0571872273782065	0.03995459739473664	0.008179832796773395	0.002115261678252112	-0.011311931719662396	0.005539971545758832	0.006808973579887752	-0.09002659746098518	-0.050647877968120036	-0.014127017971077785	-0.054122326923701045	-0.07873821158507827	0.08215237701761942	-0.07283040995214769	-0.011264179235585495	-0.03739285936984689	0.04885566683746662	0.08426893980603141	-0.07205115331930957	-0.050640668806102906	-0.05233988353764611	0.02686714086219554	0.04597004821229998	0.008053792310038202
-0.013374251996775778	0.019850038229187857	0.0068631600043720774	-0.013913856602502845	-0.011554300763969825	0.03356304545895834	0.05844244178708076	0.016922704460407268	-0.015978535759072734	-0.00307933241257103	-0.02687690943002697	-0.005965761947560327	0.032200379605634016	-0.02014390393020457	-0.0055181109971667195	0.07749466086696988	-0.023040655309302598	0.057727239345007106	-0.018138540809933046	0.05232828378449362	-0.08889078191480258	-0.020256162979994774	0.05176540206270939	-0.0936382456098021	-0.05060294014215421	0.04469120608398921	-0.016588874356216907	0.008025480237994702	0.005628005514875614	0.0065009291869009556	0.029864366912940022	-0.0478492930218068	-0.011892686209806474	0.05577415166118665	-0.06139041533515398	0.013341871862626394	0.04149987254203332	-0.000016434299350708025	-0.00017093868458722527	0.07583735323698021	0.001410533150126095	-0.054268842975997135	-0.021513574243636008	-0.04101198512909793	-0.008436979561865458	-0.07485667353401579	-0.056039498634206375	-0.05874359254051469	0.04048219791178806	-0.05758006312985285
-0.03957845766053021	0.0059640265647170655	0.06654687114415803	0.11401577253926805	-0.0007299529796279194	0.010004646041704215	-0.003694566539980515	0.004055321618977004	0.03226316786321343	0.02203385066715289	-0.08361149791420172	0.012521499611504547	0.005567888448848627	-0.019183466673097605	0.01393400588754604	-0.032191302405392454	-0.001136869044810352	-0.08721008330920611	0.0182527874103731	0.021666787619274593	-0.003524331779626042	-0.07035086257857567	-0.008544033997341806	0.05894852078681547	0.011696086641337474	-0.04707630539261817	0.08726277384594029	0.0007165586232423013	0.01873551620593038	0.013548204300729744	-0.005264102540579448	0.01910668180684045	0.07485220786491531	-0.006058471014073041	0.016888651946921338	-0.0005995501596711469	-0.07407345063123738	0.010449754792204273	-0.0034481352138195074	-0.0021796773013764426	0.002801410039247041	-0.04241389406960184	-0.06586895792361491	-0.05641618713198384	-0.0729636782917637	-0.000926388707519387	-0.016511139957527777	-0.029642236789671476	-0.02188588841415976	0.013000637244927837
-0.05837342049997928	0.06219326116893954	0.010361314472549111	0.008096061586965988	-0.02504632962121265	-0.02726969848275377	0.07742643102651534	0.02542943739794675	-0.06955552158182214	0.03244250070904022	-0.08957522119749534	-0.00005088488337170842	0.0029133512581718778	0.0067198075467752305	0.10026928987237266	-0.005458631648424039	-0.012407011883400303	0.04218652599939571	0.06588941456967255	0.0735660205505	0.06679805802154244	0.0017956613292559598	0.03906362722046248	0.05352854821060323	0.005012167523344538	-0.04199058721111191	-0.012357205080197099	0.04914180448179087	0.037803691525507735	0.0490055267343272	0.033891469517694034	-0.028769050520066994	0.012096868492350215	-0.01730119394486243	-0.005280373609875835	0.0678148475912498	0.07939612069707407	-0.03857570770203672	0.021074676371093306	0.04549067678081193	0.02573973271534132	0.016171987757092852	-0.022076256005915583	-0.0040595458678373	-0.08538974298905426	-0.09726448874531264	-0.06425314798536605	-0.04780555504735083	-0.018419473487323243	-0.012083929994548296
0.00546539670811726	0.05653109895850822	-0.027148573205740805	0.033665845291059565	-0.019836281389449987	0.08347327343764122	0.03744234006345129	0.021384031160108518	0.039039534070707343	-0.028465140706905746	-0.015964219930685447	0.02184920053263707	-0.009348122221739006	-0.029700884773377345	-0.025196914022152194	0.021078012871018792	0.07074720410456098	-0.05033344590258752	-0.052776543884434916	0.051069935452453294	-0.0025572962681585393	0.033412685870080484	0.09019219248016506	-0.05884805525911204	-0.010066791181891379	0.027272869484313324	0.0037272076545999625	0.06127041114100352	0.0798343453440002	0.020426008543113425	-0.018987856737033706	0.010200942032997571	-0.014336258785663879	-0.03524609035524987	-0.027814099908532657	0.020919143255814555	-0.01344565788965369	0.020614601665286766	-0.038591541430803636	-0.0006511514077524906	-0.05045187778410577	0.019937904949939852	0.005056126191854277	0.007585386262774608	-0.009234407309504228	0.008733646641743836	-0.019232884629606446	0.009343835832368752	0.017605987897898297	-0.0723412252359706
-0.026854835655305092	-0.011248212663222559	0.002809475078424292	0.014280860575850087	0.059070014319625296	0.015987195764406166	0.05276846898716443	0.037131406974562874	0.05027170763943083	0.08363355569912585	-0.028582306799085872	0.022746779106248206	0.0014717532472720406	0.014936839501096595	0.07481299736806493	0.032933504731815284	0.023349055602883802	-0.0631416888047946	-0.0507603566202616	-0.006485430304372918	-0.03248513566045075	0.0004791074890284786	0.0035248867044397566	-0.049440510412177646	-0.0119028020971164	-0.0238998076258288	0.021069723405010968	-0.014103041937655405	0.0008326377435403685	0.011313097909976474	-0.03389256885170447	-0.003666366368860867	0.02572615901460613	-0.01655080241338171	-0.017325225056195187	-0.00035553446063108207	-0.10181865711045332	-0.003476255953612884	-0.017338581161646643	-0.07547646046354	0.06266989639906337	-0.05078985628320515	0.015812958852663435	-0.0007938224589616148	0.1118839358909505	-0.005796652536805849	-0.02856965997219239	-0.011971153088310645	-0.03472397785718039	0.025554876274295698
-0.055749740279227106	0.04407741726810846	0.03780415149425523	-0.00994379954322194	0.014005421935548077	0.025613620238131914	0.012498341977909354	-0.0014122698035909454	0.05855055634237946	0.014338890330480393	0.05853494821823601	-0.044620066274305946	0.05605673624220634	0.0008270779308290985	-0.006673861210205153	0.04131486563227765	-0.0653328190904319	-0.024079008374706494	0.022324505002897142	-0.033613445543763165	0.0438541644596215	0.001993641949660946	0.004069023586369908	-0.047631278124733875	-0.04576059076889893	-0.022558095135918253	-0.012864496981484428	0.05072904690556436	-0.07758047996036199	0.04509986966170845	-0.018412966249037203	0.02813796883452779	0.018589789918978358	-0.042645010757053625	-0.05619853756708863	-0.059162024450545185	-0.03063315347785448	-0.003302606007230287	-0.05576004256066968	0.04435224580637872	-0.02636867925652427	-0.016663131595464356	-0.014479267985915865	0.0021707949797461707	0.01164862830230596	0.06103712429329381	-0.04654562950888693	-0.023075906760587666	0.01310836578634606	0.027461536620549096
0.04531281262385456	0.009532039585298028	0.06350780869832547	0.003360407313210395	-0.04877563815236822	0.0429717743286166	-0.029107632529651296	0.02950483819130032	-0.035911966060171725	0.021541901419210894	-0.011015938696768436	0.03455644289069691	-0.033093606221593685	-0.04824783611403591	-0.027601300970624024	-0.1277016814838106	0.015336936353413266	0.006079677906774354	0.03441294685426958	0.031998452826924005	-0.034882622956860745	0.04797857049223489	-0.05231984417946004	-0.0026701712255277387	-0.01574731099512791	-0.0024234330780028733	0.028535376491917844	-0.022916688139513273	0.024452012928983278	-0.053828924468354834	0.009053434552865544	-0.0074731695990379165	0.007731648024454388	0.00039137994374589943	0.01984484472448458	-0.044903500188116716	0.0329523210251871	-0.04405394408586023	-0.012918803215239546	0.013775724727899724	-0.029208328710555852	-0.026266710385939078	0.07256141650901614	-0.0006345456915379799	-0.03312622540216195	-0.0001932987143302414	-0.05901357578114366	-0.03588339315268931	0.011201752794927583	0.0033484296338234538
0.06661022440688029	0.01307521123172427	-0.03811217039652945	0.00600209203380008	0.060575896625511626	-0.036282117044462804	0.021030131086742676	-0.07736620030633587	-0.006458184602110249	-0.0003808092688320809	0.014356827225893994	0.006984528362832762	-0.044995902208531	0.050246687983394496	-0.06551082769608765	-0.02183956872789213	-0.026763292475467736	0.01725892279955762	-0.04029098386945382	0.02774084435660016	0.06955407660700338	-0.018979095297556644	-0.09302735356987965	0.003228069046536142	0.009083516250524117	-0.02968420302946534	-0.027602302043623947	-0.10424525053159092	-0.06501968011763169	0.06642957761545804	-0.020976749890905984	-0.02079839529667766	-0.051122824073567684	-0.011371593552539758	0.05419630351988934	0.0376487050832829	0.0005326571680616945	0.0029917924909610063	0.015999317879073268	0.0014988389738759289	-0.03014177377998245	0.035700895999983384	-0.014164897159584912	0.014616104144888438	0.019111040737739293	-0.05537496966431247	-0.018455443894178036	0.024651995984687293	0.009090305947300899	-0.015788300299034212
0.060416596613272984	0.0025587591974108245	-0.029419075291776738	0.0032910749348332904	-0.0018825907281785747	0.025307399023825106	-0.06850661201774594	-0.04031281464106549	0.002664866285266564	-0.008642638892002459	0.03345109709083969	-0.0015238743550407474	-0.020392772424423295	-0.02156412177819302	-0.04122829631764878	0.033015938954449375	0.012699883368798941	-0.02400673950083778	0.014198870546337785	-0.016563048314394167	-0.012621375909418312	-0.04912941092796963	0.030590881531575378	-0.08286229945630971	-0.030328639767841302	0.04316578253914531	-0.0174042057612129	-0.0950422039360317	-0.02473640625582895	-0.0035531259611847965	0.060052543457953904	-0.09312085880325369	-0.05319257338674452	0.031055759680348054	0.05620066499158487	0.04129128435802317	0.003442965225472193	0.0043032083519455545	0.00941948979036691	0.00934397303515344	0.039087362603620314	-0.07842667118402022	0.04001919396351428	0.00749211724931814	0.033731837814491475	-0.046916669411817845	0.025060110339531653	0.04696971002369292	-0.05711460826542355	-0.021803090704538747
0.003029703227866212	-0.006241963324911155	0.06905399412149318	-0.009228450412737465	-0.03381833696980627	-0.03794566009982646	-0.02289412174648921	-0.06235586852444047	-0.041169937262197795	0.04059187386894555	-0.03866789467621055	-0.005018465548935811	-0.023790461883719454	-0.015616575272984625	-0.034254974963998826	-0.02390835467083126	-0.020262375213944583	0.021761131571256045	-0.00855073285498997	-0.013312369944290815	-0.0828844840502476	0.050538878184303596	0.05923850193103338	-0.011432428053242447	0.02785358524880935	-0.02596553742673311	0.05527355996597846	0.046933512519550885	-0.0068819943244185205	0.030730140559307256	-0.010211453603401508	0.05491751704442817	-0.04426788711670062	0.031746741125392115	-0.01896034020826906	-0.006584208804523246	-0.06454237361992145	-0.036276964906316066	-0.0246201292146582	0.020304936132029307	-0.013825979568740428	-0.010242358905580685	-0.002316352481207574	-0.048032246876019126	-0.07406926073146525	0.005075186012569095	0.01924655842378913	-0.010358841931922082	0.027971344765985593	0.00419586047798777
0.027444570054468948	-0.03725867059785317	0.0211333527528482	0.003682996994609314	-0.02631665032979119	-0.04392962240710185	-0.013366969510870741	-0.04460034582192231	-0.04655825361081849	0.03271199460080764	0.016407999772560276	-0.041801968334051	-0.005613429008492027	-0.02099456251948446	0.01951720162380525	-0.017465594607015415	0.032979017222807695	-0.026647329998019297	0.011625681098686693	-0.07004258068967285	0.04137586953954229	-0.03049244147197607	-0.03606919201293995	0.02022059731447149	-0.06360645736872433	-0.007829441688034601	0.012347318370504266	0.11690293885720865	-0.00024345044935004598	-0.04405857659484261	-0.04683112626732542	0.05471265102838627	0.025731634399761595	-0.03689224208401544	0.02000323998793723	0.002294565862756881	-0.030739024881202805	0.03376135796286119	-0.00491739034512877	-0.02101996536563321	0.004034074637037812	0.0465433325531552	0.00040957342129141613	-0.033474746535051	0.0016017170660030298	-0.07362950700833615	0.022176091391287966	0.005234381824138832	-0.006114640881263919	0.0023348745448810554
0.011113399940232489	-0.01795501187074559	-0.02898506445261878	0.015506513005730485	-0.044493281087403996	0.038654505515490586	-0.026864934243703537	0.03390481341642272	-0.01337526496051978	-0.06433943733087255	0.015912814467163378	0.010497573291573293	-0.054218589159222605	0.07193517847407864	0.04773631182076668	-0.029655395027512035	-0.047316255837744285	0.009426802620027333	0.00801001561205126	-0.053449170364829685	-0.050875547373642784	-0.004535970965734125	-0.022042049280613422	-0.091095812303061	-0.0070545340483720055	-0.050442041936102314	0.014318280348819186	0.005189567922298513	0.07604726680078577	0.0030306178002052022	-0.0007149155024618308	-0.0740383200832655	-0.02015155482239153	0.042138991187653865	0.020345846056408656	-0.03368011048928157	0.06469771416952769	0.04396311044459461	0.04194301773445677	0.04275633262205625	-0.023601503959801456	0.04929599463899309	-0.01270448992878076	0.0430215032218074	0.031795361365123724	4.025641094038482e-6	-0.07281141679311688	0.025319541795250436	-0.020180216512693597	0.008714479361256338
-0.04047680171360778	0.07156886079529617	-0.09908016374340387	-0.014353742479399367	-0.020342507977479985	0.04718903895785277	0.013094923567544145	0.037299669130523856	-0.055729308037026845	-0.04853402114121748	-0.09412594731179055	0.0009326897037783242	0.020959891989000015	0.038184013567835545	0.0005922817989374623	0.0470748657441509	0.03767902643790834	-0.01734487077745827	-0.0499796685341682	-0.011988129882076898	0.005585487378944699	0.042001744708784206	0.009325112467673563	0.05125674969013855	0.0015420175389843837	0.010294284947399117	0.05615659633804345	-0.029371533556223708	-0.006324395732747941	0.009049262118162196	0.027256868049046916	0.03234117369352823	-0.12039083628820005	-0.06072320632685632	-0.013428665131905377	-0.06431268436490581	-0.04723899685458249	-0.00790705357808176	-0.018534807002521858	-0.021507382864686196	-0.012032213330935694	0.053884879600474805	0.049788791769353156	-0.01212525617501488	0.0035678050969601017	-0.038679607982151934	0.026639717288708786	-0.0036341478285405997	0.06073260799004507	0.0334012047000887
-0.02568864582964363	-0.052524114398385245	0.08433626590736287	-0.02494791685860509	-0.017937794701261472	-0.05234924892583975	0.06438622649909194	-0.02241311067549084	-0.00811190309833439	-0.02774399962341967	0.028636711295490582	-0.03624626500544641	0.06543077899499446	-0.015522792515205799	-0.014025008454553128	0.014437722569402237	0.03814659248573493	0.0049978549766974325	0.037062406873741474	-0.003319301455717777	0.04764241494556991	-0.023456963255217296	-0.04039911848149248	-0.032223634035538795	-0.018365817409864326	0.05865132413032476	0.0739624513382096	-0.023762605308380386	0.020202983055801413	0.012802094446355926	0.005122874136943619	-0.03576469816753934	-0.05893308045800628	-0.10610236439536112	0.016001442050460737	0.08080292007577379	-0.049234223899873544	-0.027128667943956658	-0.06985489026567057	-0.031411389067051695	0.01283582529402302	0.033389118643884594	-0.04032675910500728	-0.02164322560186862	-0.00589864332920402	0.01905599946056224	-0.05352202163282921	-0.05826181150117349	-0.06747960947006075	0.03327408713372299
-0.07684609578986765	-0.01797797369169613	0.08233935421668552	0.08599802755983658	-0.03691767867776903	-0.05716252604541024	-0.006056837605880952	-0.002744138667359044	0.014728603863566963	-0.01604761924985463	0.05125041315503695	-0.010586396864780873	0.013087342874536105	0.0661252381259537	-0.024521002421030023	0.00821656711323584	-0.02408017516653016	-0.040839261580342595	0.045962432450024814	0.07785053582846796	-0.055810498716970317	0.0036579115620466347	-0.0017772606566847024	-0.018574347416946912	0.02591224567382898	0.014303223447249769	-0.05101901945925835	0.07098467269717647	0.008195070024663858	0.012108374149170438	-0.06674961982091139	0.012468449643507974	-0.03277962776312919	-0.03949467886114958	-0.046863454844469105	-0.049870550516885714	0.02168592227884171	-0.06111694430929718	-0.02235362722631266	-0.032261165883955216	0.00843639499644272	-0.06128382611113958	-0.009771827258541893	-0.0028778334236288956	0.017919677542382002	-0.022576869523977777	-0.027615008960050483	0.03189142145628605	0.0006209599865703089	-0.01977580105530185
0.03731132882300107	0.007923078936935089	0.029312618580117154	0.027062954455291284	0.07330440407960515	-0.04640981940000301	0.04001276687932187	0.009890216583530408	0.007386944341818233	-0.0798002462891537	0.021925151375565218	-0.07396415960685011	0.0002840095770466084	-0.026262458305480012	-0.03400062543712753	0.05037326510667665	-0.004970303808320444	0.011358273331524355	-0.0167666797412657	0.054968405249627365	0.02019228058240727	0.047541966491957785	0.058643717915066694	-0.015907231100313637	0.018599310188192227	0.05033540413616522	0.0055974746456819305	-0.0030432164726953807	0.041018196326838924	-0.03980634482157233	0.010290827347681167	-0.001533992839495291	-0.05216488875460858	0.08178584116470958	0.004967954636483296	-0.006682951374261447	-0.058728657706918604	0.08883955543535665	-0.04196481721672368	-0.09257175763267236	0.09445742300164378	0.01989759608099129	-0.009750221952487686	-0.03057119089397139	0.01832757493526588	-0.043542636636200484	-0.03531892011052143	-0.05709968276155758	0.038753379554891734	-0.016546411132618857
0.11695410143680116	-0.06690876937629456	0.038759045862947816	0.009639269541239122	0.006177129690857194	0.03039796840315571	0.002347432355754367	0.03634291487181083	0.06525472127206398	-0.006435431694835497	-0.04362547794744042	0.004523267906671539	0.04100854254129549	-0.019555050538804367	-0.05624836259590675	0.025016569048658843	0.005552543215437987	0.025408946434429626	0.016953757178351125	-0.037703812057898356	0.03340434876168373	0.035258171959346954	-0.05369879330611204	0.02989061030043827	-0.01592404653119941	-0.017175828794628627	-0.05914865523940069	0.013594690371853393	0.06380426374922278	0.060613641956122385	-0.0198398672118345	-0.06188883610899997	0.0005893154302443341	-0.100301973524747	0.06876227866153976	0.026926077423471518	-0.047339069891558096	-0.04558956271008556	0.051913187124290716	-0.05738162017515007	-0.029162908392388012	0.00372670969288548	-0.005827750248294904	-0.0280928369384896	0.003460810688082466	0.06950436189429055	-0.011706003501413199	0.05333016196966797	-0.04635384892288312	0.0005621669462329854
0.023919838487276808	-0.034727418096155094	0.013365312631306277	0.009831163989070718	-0.0009074042860288921	0.0040691700226730965	0.027313102219190637	0.05142289141602343	0.07097547146329908	0.062423844537364485	-0.03278525473401049	0.01955120407095798	0.023678207739779814	0.08505654822671603	0.021796088402785227	-0.011890270204381943	0.032570466731853195	0.010383121237477666	0.002701408340664197	-0.023308681477777045	-0.05051402611328988	-0.013505648433552791	0.0007063159999395096	-0.0416811498084696	-0.027941253507588658	-0.08640330568731971	-0.04568414750415264	-0.015338179417030497	-0.05582517369752491	-0.0067287063778832205	0.010528978896564616	0.04300945670604521	-0.053340983853172694	-0.004565565884601082	-0.018155117065228068	-0.07368747935320884	0.042683078897754675	-0.04357664291734022	-0.032742643992963796	0.025461396713735214	-0.06149198201122885	0.06778016477537827	0.030425576125025576	0.005233464919509337	-0.013717259714915967	-0.016452036246011006	0.05317665325708883	-0.017175596629923375	0.004389806554341515	-0.008861780565951837
-0.0432892164669527	0.06209553796690178	0.022642505438217123	-0.012504844999986076	-0.03612908581554677	0.0008021516081303526	0.016855941333087744	0.029371993599482216	0.026509841853960492	0.013534781064771123	0.051013441974887094	-0.04195789024484903	-0.00830397634927475	0.03906500370407137	-0.005776312638664854	-0.004607007289648451	-0.018622456891667406	0.029614438846636157	0.04184632733415613	0.006103251392960076	-0.018847264064778213	0.04391215858360273	-0.03645772050912979	0.02853002642712894	-0.07443780013895678	0.004936112747088307	0.03290052564374188	-0.13124930375188815	0.008552476003202567	-0.056813597175364904	0.06390868046161674	0.0416649898876169	-0.012664758702007667	-0.05920738227686428	-0.10890802934735413	-0.02221739582783023	0.016836917274087593	-0.049295324206096544	-0.03056017854511472	-0.04181760053999305	0.08089562436401886	-0.007075932555121057	-0.028731027113169466	0.008939191071108904	-0.039927441879549636	0.009715954563629324	0.027131745551999726	-0.028753077971188527	-0.010271257663451949	0.01195606049937182
0.05069612907547541	-0.005141086478744122	0.019200483905928413	0.04208407709435006	-0.07834397127993578	0.014834795059438917	0.02412273691753549	0.00048247400610519566	0.05021110854931607	-0.0565545187820797	-0.005682234200890151	-0.012289989844184307	-0.05396741722995019	-0.06443704863192559	-0.04343604060905522	-0.013217648994886574	-0.009435326730859287	0.020978586593444322	0.067257111799754	0.008724438211667343	-0.017736340933528535	-0.07576105246859048	0.0538013430420388	0.03048519002607518	0.028111306653924088	0.04030156068824012	-0.04417792669361413	0.006168309782011463	-0.04121335560718585	0.0029102755874310833	-0.0018927600120846296	0.001602111277108769	0.0024197885507694092	-0.0232826804572023	0.01056442919537605	0.0050144472321058155	-0.07242545969501735	-0.00258364896659531	-0.021535671009413268	-0.007926072429181252	-0.04892874027878838	0.05497334966780451	-0.04346936885289664	-0.04735884946119127	0.006619669851614884	-0.004357379490767959	-0.045002269004871996	-0.03006200585789123	-0.03161430254826172	0.053964199867010725
0.04298903604723548	-0.02289058254558092	-0.02642196184788715	0.018190594450679456	0.04415864185436228	0.0024862086618093505	0.027286381140609474	0.02041552975090874	-0.007262114573593844	-0.04427463405543215	-0.011683561697674875	-0.06020868990604282	0.010034531058639835	-0.0063305254204680675	-0.05439828852071848	0.015538818461141937	0.030350079650123166	-0.005698609965879836	-0.04373501182644197	-0.038018092497738395	-0.08031445932074671	0.030364674071193726	0.008629759919595352	-0.013042731751640745	0.07565627429575095	-0.05066835873773498	-0.04617533631721779	-0.04543929203768851	0.0029751575628693804	-0.020867113458800827	-0.021229556150082075	-0.022126865754804804	0.042884337281807315	0.028600126652996917	0.010164657820720915	-0.0011087195329965527	-0.017904162801963597	0.032870511667366854	0.030411378567848018	-0.06408648553222174	-0.05485578950162589	-0.004812822394318742	0.024977214327827128	-0.07042523019157475	-0.015165785216295247	-0.027363000949417973	-0.019924011006632814	0.023207923082407423	0.025634927185724316	-0.03549400229527386
0.001727132598562089	0.00895508666258811	0.01619344268007171	-0.04511586522968451	0.05695871029581655	0.03950603369781464	-0.041490245916133206	-0.018929836582961265	-0.011852572217832183	0.038670706662414026	-0.06707795943245531	-0.024362948954824815	0.04536427003940313	-0.052162576571265384	-0.012200108811100844	-0.02218583276205252	0.05661324999985159	-0.00993758333899192	-0.05326064599662348	-0.07805186233282242	0.0026766640837118947	0.020994463428681297	-0.033239095808898014	0.021167251829625713	-0.10465445657046742	0.05322730670287105	-0.0360192515698267	-0.009245232147374202	0.013355201201888092	-0.0024930641130275384	-0.08512536657755035	0.031081093319643937	-0.04899217637138016	0.015702826376299255	0.041394773727548004	-0.01588155226698232	0.05994168453542066	0.034641296835902585	-0.01736896029958486	-0.038724558394083695	-0.02785783636921802	-0.03492978648887275	-0.0388182221457546	0.0823117845258831	-0.08282501237819985	0.04944518315210492	0.06385436674687323	0.014158641360308116	-0.011741934845658678	-0.0633580370299269
-0.044384024946726525	0.0403733859299163	-0.002587508647117232	0.00267426357448957	-0.021777810003755702	-0.018465860043861013	-0.04718135004985315	-0.08288997170367836	0.01447563282012024	0.021991779712040065	-0.05350894581568925	-0.03143239982461986	-0.030749778612445516	0.01646663075916414	0.03298766334088092	0.010176290077266182	-0.035265095676726414	-0.007121675427605033	0.022632880776386408	0.005682164194900528	-0.004277140476217858	0.01378307420873999	0.03838695880750366	-0.02056814111748323	0.019686501583574673	-0.01693714341631711	0.006609419766754035	-0.005656383506709919	-0.009942924565202823	0.025206074904727892	0.02099468213410325	-0.10501322439241058	0.08059262186238302	-0.05165081295705563	-0.027074694659646056	0.01657627349112988	-0.02233759246919732	-0.09313878859955138	0.02520190858278936	0.030051965701899747	-0.01578877228509465	0.03701815719277064	-0.0633732659831351	-0.07214884893283102	0.03944207943811555	0.01677443993505545	-0.006962201525812483	0.025528398741405382	-0.0014233409690269216	0.049669087103382595
0.04063203128792291	-0.009560780481667098	-0.05951072110796566	0.023504549140256625	-0.06600239337478553	-0.031315354909768466	-0.03242616195292806	-0.04392335740533878	-0.031223784416430637	0.015993864174169665	0.004435894766129437	-0.09071930172211559	-0.03262150501962145	-0.006165733005902386	0.04291045353215532	0.06179272143811901	-0.0005849688694238939	-0.023733015694243128	-0.02233692581703623	0.08786687389315304	-0.027668990729684425	-0.03262849993224287	0.01504737413585947	-0.04029126394107774	0.011849910746151235	0.01947031524614195	-0.03683475534136077	0.02570188492046628	0.06311728665013312	-0.064451954798203	-0.027679589829254503	0.03658168271272563	-0.027495453588511614	0.0073917254738800975	-0.01978757041296452	-0.035828923309829695	0.003158062878658419	0.03651606999924416	0.005870211888437991	-0.05634495913890278	0.051753006417592666	-0.05584863880200178	-0.03302774017622467	-0.04442760411274403	0.026705933006837206	0.033622468229742464	-0.02473462892297021	0.01950009046244318	0.06789609652154949	0.012974053978877846
0.049694713724494965	-0.005809128739774111	-0.011792021612619982	-0.07710409065472781	0.036744652703071645	-0.022888364132174904	-0.00847418656614115	-0.00964929877737947	0.017782067688310952	-0.05136437398825453	-0.052444800889992524	-0.00034972290785129957	-0.054618398179126455	0.01726673491398367	-0.009106641190110171	0.051871294119195034	-0.029256401363648182	-0.04656793228133592	-0.024079046378770327	-0.02790535101072168	-0.019539953831829847	-0.041384415618081545	-0.09516975931539758	0.02867732263855678	-0.0263576879645306	0.006296322127759508	0.011312742958464331	0.0006943148003820728	0.05318756961924241	0.009678155938246842	-0.013291054854410393	-0.0012497492163860919	0.030213751362608184	-0.015070701498392331	0.016457184192824416	0.06941297674489826	0.0014879798033550205	0.06513193171275007	0.04453920333515495	-0.010212454689597836	-0.04662873596171811	-0.03352418787864885	-0.03403541560145276	0.0597696772569983	-0.05415668605995742	0.03805471886738885	0.06453048145245342	-0.08122010790222017	-0.007631221183907495	0.007275229302883542
0.008654759373642198	-0.009989994706647378	-0.01345385063889092	-0.0168328453918773	0.04430977528079424	-0.041047665006123196	-0.015988759864320398	-0.012586956913246933	0.04155986079015374	-0.10670583378402866	-0.03840298573639678	-0.027983860513694725	0.055121935943387344	-0.008743706962004527	0.045287182411400055	-0.04046175782772703	-0.02114857647117016	-0.02953637762509593	-0.003663705326107306	-0.04081838931983006	-0.015227465616406474	-0.02357429059188306	0.018884460827814906	-0.016971691351936068	0.03620901695396568	-0.007481487124670969	-0.033090155241277286	0.016818400506887533	-0.0232683726358964	0.09019268549263351	0.019419288976537677	-0.03531420030790117	-0.0068180379964752034	0.05222851318178035	-0.07187201652128986	-0.022749972839196247	0.050347135310729034	0.005556429386494746	0.02621868523791531	0.004991190889247561	-0.0005171207441810564	-0.07121779777848287	0.03381628501876446	-0.030930699043127414	0.00023961372491230473	-0.05232612648207747	-0.015375268116498609	0.06626492579433396	-0.06443929494415128	0.02309368592454423
0.010901095117771289	-0.0812896959962923	0.031523696480476884	0.022410559285120295	-0.021543269789844985	0.0065517751043793985	-0.07940145131485044	0.030329154605945718	-0.024517463697989	0.019937179352266205	0.0018686679903459086	0.0555071002262128	0.006492177378032222	0.0158857229750241	-0.04804189598570612	-0.0038789243588296723	0.016868778049734072	0.06254445699315232	-0.06467883355792994	-0.028147984755256414	-0.016210977314665767	-0.009931292449479717	-0.06201070076402109	-0.01837060379182826	-0.013531196794676657	-0.01845371030331678	-0.0009805819654287373	0.043733430161196206	0.029278746273299024	-0.004659497707453916	-0.030082251766543087	-0.019409761760716314	0.03848965876584236	-0.004550718014524172	0.014776554134930236	-0.040549987176579386	0.039149343817974566	0.003798196070916561	-0.03819637317727896	0.024407653905797907	-0.04183056913009214	0.03565723668895214	-0.016485926171878208	-0.010254271509778956	-0.009991819544761053	-0.04370325186294118	-0.07457026324689266	-0.10782326794905772	0.007362934987529229	-0.01214404461945558
-0.00979906668243697	0.0027700189846705005	-0.036797661452984194	0.007198815826373292	0.031662478179564274	-0.003008426408396367	-0.0298369057274605	-0.015295285238566806	0.016343907602416496	0.015541032698770536	0.05543387761279043	0.05364388325920745	-0.015975331622323317	-0.0565636248420264	0.004084861805565455	0.036541249097831595	0.02679153418077558	-0.06530036463277837	-0.07040826645141855	-0.05803066964624015	-0.01617403854699727	-0.025539477664331015	-0.03222829879954551	0.0647507823083433	-0.004276086859397396	-0.03790934590508883	-0.022810426106672273	0.015810543090890892	0.05412637226133848	-0.033305192538469044	0.006773571610205365	0.0522050378179417	0.013386254601191899	-0.027393757438370123	-0.04880685251237985	-0.07240821419722179	-0.03689575239479385	-0.013686588086617168	-0.004297939506702301	-0.05071934592116883	0.0621564587328308	0.029929345305044326	-0.002706564331933302	-0.03257744053957748	-0.01881791229766733	-0.04031159586731348	-0.0699771660606686	0.03218279281340404	-0.002738776751040761	-0.03838031351525652
-0.01612108414619968	0.030086112620455015	0.03859093841157992	0.015819982149955898	0.02359697261841103	-0.006348868915789119	-0.0008627520055289363	-0.006529833566741208	0.00014312312198096894	-0.0026912918257367066	0.013700477797784862	-0.015701326333808628	-0.018296482615092837	0.04961680132660569	-0.029220930730559043	0.04744935882914858	0.06301354483808258	-0.0037762298262508306	-0.04701796538748405	-0.041182420314590004	0.060136806947066544	0.02097708029083661	-0.023481892615284633	-0.04032641891299563	0.027545581559762437	0.012992740494276178	-0.015983328850454448	-0.03435069055075117	-0.03858167530261632	-0.04091373568709548	-0.01112557579428133	0.08197834977823545	0.025422300622804796	0.020218359772449214	0.015964033173379404	0.008366368773522485	-0.013731707785584232	-0.0004248976458186768	0.02802309110752414	0.0007328396042010615	-0.09342511343963994	0.06202966119413856	-0.055789984528254725	-0.06319410948874324	-0.07144519405730498	-0.04915412447566787	-0.0006812036609114523	-0.010016386787569586	-0.04001120014643783	-0.04725996004964327
0.0807285488831447	0.0024798618033613894	-0.008944584661196709	-0.010963485020916628	0.01927489306044968	0.0147697675473181	-0.07273706850527946	0.055070270836556114	0.012417904911832029	0.007263440006482283	0.011162812337581544	0.01856322237425923	-0.005256636793613155	0.013909766337983373	-0.010566412335452722	-0.008095620210041921	0.023212968463946316	0.037954912908873865	0.022914924346301872	-0.029653621018187866	-0.03394580486063145	0.046082754330260114	-0.06473187060949902	-0.04479655372235966	-0.008007122712324928	0.026212797712762612	-0.04439190232291554	-0.12350494453517648	0.03776880791817379	0.06965207950128581	-0.005279710370847268	-0.05046303883914738	-0.010110449219636435	0.04832833287515473	0.05645632187697043	-0.019202180332882388	0.04186638039434855	-0.0548742349096619	-0.018872714310150432	0.03513000904136527	-0.038435393854061445	-0.07243381715097563	-0.030581519516630615	-0.06008302812472516	-0.03962753447037105	0.008967013334421993	0.023599876945019072	-0.03671132826658558	0.01760184131472626	-0.008743686839869817
0.051740421058226814	0.03982728550304156	-0.08799608689561836	0.04381011851418966	-0.005516605927498105	-0.013857339510062593	-0.012161579611282062	-0.003034522563173208	0.029958341014992285	0.009977164570396843	0.028318788815790627	-0.0024479810492404677	0.008027836766503538	-0.011339518128503251	0.01060678427982623	-0.04146862009403367	-0.009165404885178483	0.053098406555799046	0.025756043428721054	-0.03575031197469172	0.02775059509199169	-0.07700442860104866	0.01937649183233529	-0.02606479939406481	-0.049907788370897654	-0.04625296173573972	0.014292201682841045	-0.009173204131828308	-0.03909689845733255	0.003176822808313564	0.04216947314459044	-0.02948679685725974	-0.015068510293336052	0.10688352374616462	-0.051390684822645506	0.025617190328799846	-0.03621436017676362	0.0830604960640061	-0.03605771900559179	-0.037963029854187265	-0.025672223484455428	-0.05667845870457436	0.014759236742830573	0.03020291047387115	-0.05597200983286351	-0.06034624456349272	-0.025882789221516003	0.02621153409344528	-0.017831344225749127	-0.0072159843213395235
-0.004418994723977885	0.03150911057767265	-0.003415589180975787	-0.0859288295790328	0.04727289766756656	-0.02106128421772728	-0.010849740935149507	0.003736257303799482	-0.06610177780705673	0.03409893750231621	0.031047856286386934	-0.0362253152769027	-0.03249088668595089	-0.04533706729792937	-0.006677407168152363	-0.009200548053793518	-0.0017471061284453013	0.04333863276847273	-0.014203080386419098	0.0754596995905122	0.045051978959995825	-0.04988510123971327	0.005357433584103224	0.015188143761845985	-0.012279979889827127	-0.011457925708727185	-0.02623424847104939	0.07507830962411885	-0.02447553509734031	-0.015917522052697003	0.03299486324565677	-0.019722046835669624	0.030715993755596	-0.04290427648010093	-0.0027246403983483066	-0.010743154558195344	0.029392217784412485	-0.009013260200789613	0.02577237883580614	0.004331975483616269	-0.07572954572117815	-0.05751497886495145	-0.0328747330630923	0.004141483636674877	0.010917782868732507	-0.06671754692327359	-0.006570694400499073	-0.04308260254351674	-0.03668327492396531	0.006557033936457301
-0.013251728756610674	-0.027386166920420653	-0.01665517452135974	-0.03520232363212464	0.04038363405050986	-0.018666255504941227	0.03317668513885548	-0.021781467904651075	-0.06482556150262583	0.05140164581209792	-0.07228285206900517	0.023696338664503467	-0.05939315993878924	-0.07526579859436842	0.011350481797800262	0.04183335227743549	0.026729944746181924	-0.052093854422377274	0.0137277455779821	0.07566854320435529	0.044585116697447684	-0.025354498301789142	-0.01607354078181748	-0.009355850854653245	0.0703515460912112	-0.04437037306027224	-0.04131450181996643	0.021606663826958916	0.014896519839988246	0.035413993334961626	-0.07402557237688565	0.06194787788214076	-0.055497679362529084	-0.018992444044213474	-0.045233817088523025	0.028238851548369116	0.05503889174025389	0.0120628635740121	0.033827051145088806	-0.019316038591136453	0.01425689027367103	-0.08667684355850987	-0.034324545074675965	-0.05120923860417799	0.0021121227314863933	-0.009164187967038103	-0.011613086600621332	-0.04226958706086929	-0.0006141628198989106	-0.030239283364133902
-0.06210359845275355	-0.07720315211620214	-0.012528292379120716	0.063807735888869	0.020113018103113	0.012064455555124538	0.008714519666091495	0.05662192588176915	-0.032195148871828755	-0.03580536151190595	-0.07066462782447269	0.043662744734561915	-0.054296881006819106	0.01807142417364047	0.06188675476515433	0.010000225879914828	-0.012992914419966623	-0.018479717333803568	-0.03729425372788676	-0.012648998266890712	-0.013531505482986771	0.0047140963239057886	0.04389035380464322	0.00006975924214735162	-0.024134977158413083	0.00601903924074941	-0.05892690228969961	-0.04533766489552134	0.036845553779917106	-0.029459095477408208	-0.011230028375833149	-0.04907770818817581	0.03823865145079182	-0.028042839927083722	-0.02492339961446083	-0.00020010274200796003	-0.005258620706948042	0.06360916706663751	-0.04966046793142624	-0.014246699399056009	0.01371275763709778	-0.025753272934889132	-0.06544221829549904	-0.020283178672537754	-0.05681025029747798	-0.017038884847674216	0.017441195597606048	0.029890518437864694	-0.011155687764272632	-0.012653549516513044
-0.09861102713082834	-0.005249565165678094	0.016370661709975278	0.060941768866388565	0.02097371136331006	-0.00705624244723402	-0.010212627150781386	0.033678408654095694	0.01894816405230664	-0.04248333783192924	0.0002962102908340043	-0.05790909302221446	0.06320517686014965	0.009944298995690031	-0.012120614886794528	0.01539484393165549	-0.08741664208049446	0.011732348788886574	-0.010665946461519481	-0.09252527098277281	0.03689593594028147	0.0035919523445961544	-0.012612878772601636	-0.028745340963196416	0.020043395600478332	-0.08870011099853184	0.009896095517283453	0.08323807918641618	-0.037423822015285595	-0.05475323162889445	0.041640161094566294	-0.05004720109106315	-0.05203881767536701	0.05043241962630445	-0.004226791406985848	-0.00038734604227009216	0.013383579591067004	-0.05062342909913009	-0.0146868851387147	-0.06889399731246725	-0.044068166932868344	-0.002193358733023086	-0.027042616517077248	-0.06883893957123983	0.014050419011363155	-0.0033004769449006544	0.03651391530861319	0.011864881191871492	-0.005332991677496207	0.030803531602362835
-0.0771948674589771	0.03304629001806146	0.024791138092121117	-0.026452060120044484	-0.001621408311544963	-0.03475563565144553	-0.04578532446250412	0.005335225464546584	0.05102209353556451	-0.07392773222590511	0.01764402826900746	0.024075386909987798	-0.05182130664798194	0.03886434559098231	0.06513131781166359	-0.031019328927831737	-0.004664731533352014	-0.0011883467820388398	-0.04060655432586358	0.055796940236646754	-0.0068728435682272535	-0.01731558734685887	-0.00923883984622709	0.01278648642767673	-0.09728525747267713	-0.025679110914492174	0.04125632842621225	-0.05008464028306448	-0.0026745758235791756	-0.05144436134757	-0.0364160895348518	0.0413886457196594	-0.013313862818420608	-0.012831847633861778	0.0011548819127383076	0.04570486464453422	-0.04514313513100915	-0.01479557189801314	-0.06275887239416482	0.03919060828445459	0.000149116556162239	-0.06709491670332403	0.014037369471344527	-0.027756451183971673	-0.03006018932933619	0.0433625986845623	0.004765307104624082	-0.0631717774773866	0.06288837866677038	0.019192614674905725
0.033036623903057415	0.01734724835594024	0.008949700352213725	-0.03223487598031934	-0.08614345731798853	-0.06689592906242539	0.04918293818672058	0.0016717700588917278	-0.07721219234090343	0.0003115696115386368	-0.02084993793780385	-0.033475320417336675	-0.01933755428759687	0.0011424782817376997	0.027955926695021227	0.001574621095701563	0.027916283662390493	-0.03609081987538157	0.060299263894849686	-0.017094809758088997	0.0010203320008308264	-0.005321050487213057	-0.0000863689536252472	0.006247787028387184	-0.004829258539847687	-0.03287385996058982	-0.047207050312162685	0.009006684111973912	-0.07606428928597389	0.011115347410470166	-0.05653595376950682	0.0007873601128064681	0.028926230776350797	0.003938111777648521	-0.05104790579273839	-0.02222021077593272	0.024936813203593193	-0.007730746283489968	-0.010645405079250497	0.03606179447654613	-0.029677847249813462	-0.004701553011117977	-0.10969181415677255	0.029598957667160537	0.07331841108973373	0.01707190953034018	0.016805479278676608	0.04436722632578581	0.05040211171917565	-0.003932587906676415
0.050352786440412904	0.06031305497997919	0.059602233413027186	-0.10421863753905024	-0.04388121810419137	0.015244440543431423	0.006296059904063834	0.0025201637770900787	-0.08135309653659983	-0.025864455496684487	-0.057761553838178256	-0.025814724103838244	0.0005907506220612993	-0.059808997144105175	-0.0723961266861793	0.01126040478289492	0.006850246256783116	0.01400454316573515	-0.0809266536509258	-0.015677435169537648	-0.000042920810707168175	-0.019747839978380997	-0.006843623758860512	-0.023887604687505483	0.05932988778607419	0.01299079318138014	0.06986987170595438	-0.03860095534712142	-0.08720059288186757	-0.052667500315163186	0.031362972913737304	0.011677693851772043	0.04831962207267487	-0.009994490046370234	0.003199882411372882	0.007771806216646998	0.051412963859368124	-0.008521107347470384	-0.007209001353733636	-0.03896769797653408	-0.01602304278057952	-0.013747281061103372	0.061948832695176814	-0.04029032086437035	0.05105216567050985	0.07115415863240747	-0.00895930667172305	0.058460269182438844	-0.05962862146623352	0.053740430658977295
-0.021800046554479334	0.045601816532550604	-0.0006616121760939543	0.062130212929928416	-0.0382854151862648	-0.047608498662426765	-0.0356198765210953	-0.06023104182263193	-0.038841236460763214	-0.004667114880088901	-0.04526809202655357	-0.03100040529639038	0.03828582534120171	0.00438425867430752	0.01403562431031909	-0.10779847938907923	-0.02180049998560822	0.040340026045531135	-0.008638437703191807	0.02605281193726748	0.00534249970911848	-0.01733824156054562	-0.021547409959251144	0.004962430173661751	-0.008704694164938067	0.08707122020684721	-0.06098477088228508	-0.026553356114835284	-0.08065406292930438	-0.005258780221825988	0.010172106553833089	-0.0024559901956649477	-0.024680536244590122	-0.02853586243821616	0.05474228677607446	-0.03182138270439012	-0.004050656799185222	0.09429600091823688	-0.018008211569069083	0.01411554077284161	0.010681582651916209	-0.024819372640377844	0.033350171461499635	0.027854983526104053	-0.034118138056085656	0.026328479299402262	0.07494639038867193	-0.045154198951463956	0.04647217234374749	-0.03125543543592975
-0.017139192849133376	-0.02714963442606013	-0.06471294508673144	0.08403616195181741	0.011700812531332646	-0.06319748537415479	-0.08964058748705857	-0.039204285226738876	-0.03406980777981771	0.05395328631855521	0.013429051350864283	0.06153335328233564	-0.04487900344149643	0.04889248805457742	-0.06110445031612012	0.019536529698284427	0.03237934709741547	-0.00940171626001319	0.059019809195936135	-0.019597328438052734	-0.028752557672773016	-0.015440580444155805	0.004731527229048628	-0.049642106418991944	0.008740820235265309	-0.05983276752428348	0.047349467822338016	-0.07045293407114236	0.019659382661279198	-0.06968145539577691	-0.0034871773352565566	-0.048122081306780924	-0.04348005095001824	0.04326904041924149	-0.058367548764987315	0.014227147955568786	-0.03177833587754654	-0.023191972429225983	0.10579490112753029	0.00620023062139325	0.027551031319853675	0.019428621445418258	-0.016958481188652078	0.04543561284952311	-0.015562276237692671	0.04513393066472056	-0.02965285116346449	0.010526152160692156	-0.031494111558525086	-0.025199378113930075
0.027250835209542322	-0.011658807796107442	-0.08490572835683882	-0.02059124175611709	0.04519952529189207	-0.026090449589317593	0.004750089413393534	-0.08286708454343428	0.031140935309233203	-0.006489239175839266	0.09589868434746887	0.02971816123171208	-0.08098357751051002	-0.11287928883973168	0.04729936694123466	0.003985211912038999	0.005872304291934466	-0.006715880517630467	-0.05596774841639297	-0.09443170543269025	-0.032069318821477524	0.0067214410844417885	0.030687971157485346	0.024912265572240622	0.02495210658076761	0.009813958465494986	-0.01975324418594445	0.008847027352462348	0.026836698233806286	0.07850357226981364	-0.02890657979958319	0.005784117503004213	-0.03044875381758306	-0.07599801082011762	-0.04858432193776503	-0.062714333720934	-0.0983540265759608	-0.02342233790615403	-0.016381264466400793	0.11081402775352812	-0.015147563966702002	0.05831940694780707	0.00011931438468849864	-0.06991142155241811	0.040879779665461455	-0.04076412877979146	0.10084414018654907	0.005103085462702664	-0.00846657444727305	0.03375370147931601
-0.03051062456842179	0.006871044181997698	0.044617734978574596	0.011343886276532758	-0.06193867412948506	-0.009322599107523232	-0.019156528261676443	-0.016586612020093153	-0.040403493188447256	0.03797337582196375	0.005640876962600193	0.050006559100931915	0.028492631987391628	-0.04845569229181638	0.12386822870697348	0.023509334941581896	0.0018212396483383705	0.06614408736498716	0.00710610489525197	-0.008873362328970466	0.01151724810393263	0.029038153902391763	0.0005661879071877758	0.005412193494659988	-0.06544629996738201	-0.008018760612143487	-0.018769772359473576	-0.05225101867921393	-0.06365696798088731	-0.08587050365754823	-0.025693611982337907	-0.07117571580894884	-0.0008635585097022218	-0.023313432981172645	-0.03850865638858694	-0.03445356005275512	0.011099386577469094	0.01890411694940519	0.004097613750872469	-0.0032306682531761874	-0.05756050698042081	-0.051688189844099515	0.05956968161734968	0.04653929220939927	0.022956830183697666	0.012097642512270794	0.01698136839937866	-0.00993475977253453	0.008096536595006086	-0.03482702281548239
0.025495492722304273	0.0608871011982123	-0.015139556238429008	-0.046461805199468104	0.03651086839104074	-0.025618843192768383	-0.021927825662018355	-0.06581805291477708	0.025413714299669356	-0.035131130002778746	-0.006633707637387175	0.030173980373619427	0.02273394138471008	0.002133147313286926	-0.04097019476283266	0.010100941641355624	0.029149899266352603	-0.013415318613084691	-0.022880606327896204	0.020905368254151877	-0.0018521969547176187	-0.008798936834957891	0.04699137996657503	0.01665832185471263	-0.016399483909781083	-0.025558017775954074	0.012423971963233789	-0.025800433730285042	-0.12036563885225209	0.0023856670341310775	-0.014273618700010364	-0.0225004887578011	-0.033470291242452314	0.009439288630630222	0.004609966198054407	-0.009953387909797847	-0.030719944161600447	-0.04561821940807305	0.020899806353034	-0.05129632607445728	-0.03841566770510777	-0.02676335477647643	0.00962862136611984	-0.0010258428363962549	0.06125115198946208	0.012424523950038572	0.01041454000519949	0.052524781161042956	-0.027482242212057403	0.07186552531835867
0.03186179114021941	0.015047040165036265	-0.046596682178680196	0.027777746233587905	0.012521997214462594	-0.0034053088660780766	-0.007908244352305823	-0.06769820356949598	-0.05715040973766171	-0.01620845450169757	-0.0002482487829530524	-0.01793288134267248	-0.03808001845135352	0.030611506232385337	-0.026860569389027186	-0.09660069306516805	0.004701199600644652	-0.03871666780500815	-0.036963587439837506	0.0031385352656786063	0.030927022664460554	0.0430261232456267	-0.008759962276892037	0.03293437353867202	0.0566682596690095	0.008310777587805655	0.011798660039159189	0.02413121971318904	-0.0616324011309665	-0.03813459570747756	0.019267187267161884	0.024455612823459705	0.013467762015881075	-0.0654950025796683	0.04576391055751005	0.01705621935695747	-0.03823968454609079	-0.04796324625742855	-0.0452303544768646	-0.01051654345725049	0.003144379333587859	-0.037975571747778554	-0.011170571101663796	0.051276003950499305	0.018708357849850504	0.028350336630701627	0.009066046777575342	0.04101400425315755	0.028511518039997432	-0.06255819542630908
-0.01815267264229304	-0.05728277211811423	0.01516444653020877	-0.03961874342492104	-0.015017087805200963	0.033325581235400636	0.00908962753762848	-0.032189278818544484	-0.06976216594317285	-0.07027240381778549	0.03738858124727998	-0.02998289402328269	-0.06642875890402229	-0.022121077592428144	0.03577254169027452	-0.03179407004563345	-0.06656133623745047	0.0336863758334399	-0.0032838714239813746	0.005301518260674566	-0.0671486430857596	0.04011017557225223	0.022111323347185886	0.0606289988192322	0.012490426073939912	0.04015995946590109	0.017128140605062098	-0.014210374895953939	0.00836778581158115	-0.007469291253024712	-0.020452326334889706	-0.014097916228543072	0.02888305970863252	0.03714128852259786	0.059543667070722804	-0.03641773962656516	-0.03375411016974748	-0.027457219070241148	-0.017795850013471354	0.004967437990526683	0.01374183179348893	-0.057071068907523795	-0.030908634287472703	0.024446933097320912	-0.004423554660358578	0.05656511193824433	-0.06653138409685638	-0.00868172524216937	0.0387701394627145	0.0034060446225623155
-0.11331318372615776	0.004572392741653778	-0.03980405979647024	-0.004219727159552476	-0.05481766048077789	0.06258661454599329	0.04639708936973538	-0.06969705725329225	-0.011989928416805086	-0.043096454728235006	0.03910258627299456	-0.03335382360729358	-0.014764223204176993	-0.011412854282660395	-0.05037592468404796	0.04902398850070156	0.014423822317390204	-0.03838390270198885	0.051236065088781056	-0.03547654846896587	-0.004166792393822172	0.03977297514516222	-0.05794842322809699	-0.008144847750255868	-0.010405482261530919	-0.03188000823839075	0.011686993829816745	-0.036531381077004335	0.040723704117017284	-0.024342753675275164	-0.02580398994098836	-0.047097230670830825	0.03812808584342421	0.026338282515124135	-0.04198562256090199	-0.0007211224941797798	0.04902626540456734	0.06601244386603129	0.0217960167222854	0.017350546251925864	-0.036103243360082284	0.04728758419221758	-0.01740692293109629	-0.07789212553528763	-0.00978286620608691	-0.011085270822019364	-0.003363103769720181	0.003638728758294932	0.04756423926581788	0.04326400819188148
-0.11498295043686949	-0.03386092628903822	0.01159903254730344	0.014673516008726952	-0.027578453809119927	0.026511999050085146	0.014773698772826766	-0.012931592202977089	0.04729598251897888	-0.05911650122294095	0.020838883222996128	-0.011418751615761835	-0.0006192116933301205	-0.04151995189330805	-0.03972166840664071	0.0009560543223988312	0.056358082659603924	0.004620234170422469	-0.027804356648797723	0.05095233119068254	0.019389052756225978	-0.03502448026064924	-0.011098567183670065	-0.005025792016993315	-0.052588106911078965	-0.003007032041283459	0.04175130253663793	-0.00625628189395672	-0.07120919367213986	-0.012907509648059149	-0.06341111332070187	-0.0566269568358801	-0.041950508226766284	-0.04313731390020741	0.0454072334187086	-0.024623565898336197	0.0008605517329867167	-0.008250516728995221	0.0228114950671957	-0.0065580611741270665	0.009342751994939388	0.038993757035859174	-0.006119796231453645	-0.003505751304886579	-0.09763994390783778	0.03599105753547059	-0.016196463527284315	0.04361386271143507	0.008723469657563612	0.05741132223458763
-0.05505599201896048	-0.06451451063075972	0.05951190868445648	0.01922580167730888	0.011161155688551895	-0.023408417111065328	0.0025889693263549344	0.036426414967712366	0.007096936160844356	0.03508461654659529	-0.009322295277219842	-0.018069835438140395	-0.012372250346639396	-0.042521570506957165	-0.011054515384064541	-0.07768212338967781	-0.006086340780954046	-0.006263293862146991	-0.006987853097468532	-0.0010746519892149307	0.012940778014705941	0.030623187280453896	-0.06911568418404493	-0.012766503962580765	0.0006009650388319517	0.045084646742760054	-0.010480820161869023	0.020754501949195994	-0.0059842685473717044	-0.02687751833715219	-0.028924375795791168	-0.029926771941919984	-0.07132404993677434	0.04237767341863384	0.04761665214305384	-0.03870773208328555	-0.05854958623305132	-0.05567937139803033	-0.08094389393736523	0.013161139972555733	0.03308562357659711	-0.07315960487829383	-0.020753896565222536	-0.04278087878532021	0.01819902811649302	-0.12461043760280628	0.012584181923255305	0.03938476192758561	0.023416137014596106	0.11452968220589688
0.027619161664343875	-0.0066013999475709115	-0.022719138862472045	-0.03931124687398159	0.022991204991512724	-0.030444348866453873	-0.011040316386117688	0.051811599269080764	0.00872333063324002	0.00553359925823802	0.054147817531013824	0.015586185774999152	-0.02763484628210711	-0.049725558143224116	-0.058490260544797126	0.05524701159274599	-0.015268969187098337	-0.0520521765170951	-0.010658472033592992	-0.0022526160071700925	-0.0025280761657268903	0.02382609610986648	-0.05865630194592486	-0.09054792023461364	-0.03864059484694998	-0.032119280429871576	0.03295778136763606	0.01788654058846572	-0.07642041975391506	-0.011737750719898254	-0.04521877157553074	0.03441826595678893	0.0707621255899748	-0.017122066674582898	0.03442749157071244	0.01566974278254515	0.046366749977051584	-0.06542553116531681	-0.018194440923063347	0.010233522195111495	-0.04303880262834439	-0.020900493923570424	-0.053338979666140235	-0.007866439362557237	-0.05842684675375898	-0.034897583317598235	-0.06394559714810608	0.023935389306009695	0.021236300303947166	-0.05545997655675725
0.0711302825422014	0.0034083038491563716	-0.02960037696142001	0.02545184988300206	-0.11042553698998968	0.00697353116921084	0.03909759795091846	0.011020661711198941	-0.018682377045331856	-0.014451724488413212	-0.011513657882515156	0.013953694516833908	-0.0005607373935843565	0.021030348461638156	-0.006305334199513403	-0.053507951634231644	-0.05747383774980379	-0.043017514129097045	0.025256381804530312	0.0114103206996733	0.017799733601382955	-0.057456971139888124	-0.0203242283886629	0.04967301484075138	-0.04172985760448364	-0.08889265607112902	-0.06099186399508977	-0.06221804256588746	0.04372695703004078	-0.0457808015151972	0.038373044694141475	0.016720289573998667	-0.0022811585165041035	0.011190800312781864	0.03557880233161048	0.00624799747378275	-0.036785089881308075	0.0032480523470943667	0.04351164192202695	0.001853692414499574	0.012279250921401665	-0.07910028104381331	-0.020022024510685136	-0.05714306922580657	-0.004896600672130512	0.028264563457833226	0.027581000887344234	0.021032349050186423	-0.03950400089203881	0.018239440586902373
0.039833178825815795	0.0404966822794083	0.03073632471994122	-0.034929077420200544	-0.031413356599759565	0.03413903776881218	0.002906534152466885	-0.004250971162766498	-0.02560997712709917	-0.11574303415322376	-0.015139809901989421	0.041508403895294345	-0.03634161681105465	0.02607691220536952	-0.05956673780571243	-0.03887628980334942	-0.10795689998609279	-0.044038291150876735	-0.0030169628790528372	-0.006841202816552032	-0.029532865026887952	-0.021740972688111846	0.05509456242457347	0.006407694496463688	-0.005720122082074249	0.06167592292027943	-0.027967305284091283	-0.08918247192613342	0.00947773903084562	-0.0025597737705251034	-0.007405100092402297	0.0532216154140471	0.022628072218097317	0.0823177144659608	0.016768032582957577	-0.027374649900342284	0.006576808404601917	-0.018572716570122397	-0.02889772356894178	-0.009126165242689608	-0.05667369110689928	0.031889771103474004	-0.03541845708276945	0.04277467707613125	-0.0017899686065868644	-0.0319034833532863	0.017482044177083517	-0.012520858656899671	0.0012011653247583302	0.007552479454381505
-0.035848817200554405	0.013912783382322678	0.017235354400845428	0.03935539911049458	0.0048402090181820095	-0.04207667270265883	-0.018058214855530264	-0.08032332136346054	-0.04760541374567498	-0.031069171002932928	0.006850570964044275	-0.05438483486948941	0.08809907891821775	-0.011036726106099293	0.0036682833096425326	-0.07864481116560483	-0.028641901000719564	-0.03416663879933791	0.04239715573361029	0.01197174491771616	-0.03609177809183432	0.05940938176975963	-0.06589651294139887	0.010973843307207343	0.05077676295726211	0.004835353110497388	-0.004944984993461642	-0.024916642012352223	-0.07366922359702989	-0.026472951711595284	0.012751027605785854	0.013781259079834199	0.02388889361700142	0.0254801586118111	0.0042520141452009295	0.07643209595521944	-0.033689910426271	-0.03204687786439511	0.06175803597441806	-0.06405074708945664	-0.04318263059438664	0.02798042816542135	0.007712666640360814	-0.02945999412982538	0.0028526898905599334	-0.02925965096516398	0.013630997466196164	-0.0061452710530406525	0.007118713881496942	-0.03642619682946309
-0.02907092862169151	-0.12283257603598784	0.06578456329814768	-0.0003919568035542099	0.03804746556972386	-0.014615732230357264	-0.10208676466915566	-0.0795319903446724	-0.0025924432870627137	0.02890387527487851	0.027708920953709165	-0.01523553372738339	0.04152721332079545	0.016696357233232095	-0.04242065487396739	0.03348285545367873	0.024207280898194128	0.003542808079425662	-0.011525190694729806	-0.0057733133354560436	0.01221248375429083	-0.09616750945326602	0.05656392093075149	-0.016590657576119713	-0.07372428876276722	0.03820921743698162	0.006470672635501793	0.00727913093474939	-0.0758725499427217	-0.03720743950676814	-0.03358268428816328	0.012387414876667363	0.03696802684788373	-0.05122156930693319	0.03227125003672309	0.01801578004030751	-0.02062245749777125	0.003192485027840963	-0.048297373625405066	0.049086818712467055	0.03765597666672612	-0.02560072335935534	-0.0021937035615321784	0.017220479684772562	-0.021313235265429185	-0.016248673781191866	-0.006356497404959637	0.027313897655115667	-0.002845353967786588	-0.04360999427955225
-0.03902279445237955	-0.02402929182907297	-0.017009619877966634	-0.0029754456584775643	-0.009769239425543377	0.021359299722137067	-0.052952612519526834	-0.024530763018451675	-0.012440972588188413	0.053780322011711484	0.01782347791908484	-0.051844234145676654	0.011439959937066771	-0.036120970234948424	-0.03676095882039957	-0.0030136861346533716	-0.01160258260544892	0.026264848579773147	-0.0641150581491154	-0.05154805824384043	-0.1266236861269414	0.03393162361999218	-0.009281942549908134	0.044554315094967954	-0.009356787577451089	0.0063482142086218555	0.013186566184465034	0.04654429346260006	0.057107991906322444	0.003139772725136147	0.006722914596723362	-0.005018595536584077	-0.0432730453698153	0.021846619902120373	-0.015089263323658168	-0.05133168282877908	0.03981890216233412	-0.08119604263225186	-0.004909572962546515	0.002594558656176301	0.05953968253248052	-0.009150089447670762	-0.012792212522599256	0.014532731659028016	-0.021432386002393028	-0.009001242816015591	-0.04836516340578541	0.011740624697957173	0.027017838402378827	-0.043305151478484925
-0.034919276343150264	0.07166738538263775	-0.019105740657418498	-0.05953629744924526	-0.016394530368153082	0.00544259121398416	-0.02516546991732696	0.010248981582142005	-0.03056661197240784	0.057841479657721115	0.04060152751258153	0.014319999133282633	0.004571408296185157	-0.01408431725761621	0.024150659144560736	0.0402227996015296	-0.05320319742622319	-0.02040252628108956	0.001055855719760898	-0.05863443953639849	-0.02250494863996262	-0.08199224377304884	0.01506400502802223	-0.005652012300872922	0.029812771186391907	-0.05297075543674381	-0.05804795411487754	-0.026445129438974167	-0.015515541303434757	-0.0011696505753454318	0.04717928778518274	-0.06792289622262297	-0.049382917789355454	-0.0016715755507553647	-0.013003910595854927	0.03250852821895181	-0.02175156622783386	0.012295185870169811	-0.00987197040563985	-0.018652283639104095	0.024797507777341993	0.04291605409258827	-0.0356636121437895	0.04599945784169963	-0.004487522444585898	0.025577596301384623	0.006527613957316449	-0.060882027455881935	-0.07172516565688421	-0.04523764884621207
0.03233159765988812	0.0057209561761205115	0.0201935344975139	-0.023885385875523163	-0.01880390645815945	-0.035592360154118395	0.007314094755544474	-0.03529281566982308	0.0013254059424089686	0.0008965394278412346	-0.011874040816888788	-0.02072235158922614	0.04444130378318621	0.02345365235937431	-0.039209749895377996	-0.06613333457475687	-0.07728324953718199	-0.03708402770286093	-0.032922761130192296	-0.044257771273736216	-0.05275320818811547	-0.043516140531970275	0.0363457408045117	-0.00015024619941590071	-0.008007024421749614	0.013159473661277694	-0.04864589679914946	-0.03570743848326125	0.04723494435220021	-0.04211593243107474	-0.02198460322389847	0.08791351949591032	0.017280912625667326	0.020112749598478655	-0.020620549627840278	0.02953254460485055	0.018248961218607793	0.02840071886796327	-0.05610277501043435	0.019884879680458	-0.02533653369465571	0.005601533572459523	0.0006115967996804961	0.04591020988830637	-0.037337501214075516	-0.05135841096181048	0.014562033465269842	-0.01845551360242437	0.003927824797173159	-0.03475693394718124
0.04994004162374821	-0.0695096264471335	-0.012155544163179322	0.04034244002645756	-0.017787304695881433	-0.02870973049351741	-0.050652590445743065	-0.0007765568590649939	-0.08404652794817893	0.013458204289768875	-0.060661747169458956	0.002326957360400648	0.018511934037624595	0.010204752549939303	-0.03199190807022641	-0.06691441806311375	-0.09932908300683498	-0.07338792455591668	-0.014376827538256453	0.009231123759329392	-0.04574162662773837	0.05686326855236192	-0.011473599268400133	-0.04225608738821709	0.029214473023118085	0.016500250478131067	0.008544815859668325	-0.02466867015428023	0.002139712823784586	-0.04692975390115068	-0.008550248510323193	0.08031806283889241	0.009850823048679768	-0.05506277655104885	0.022707021606686428	0.04839391717828477	0.040424544159088305	0.012116730611740047	0.0063358472408383245	-0.0033805329033067604	0.03666563673746525	-0.008948380276715785	0.005210757382636018	-0.029516248542367528	0.1019960946616633	0.02485033997392097	0.02462945779364522	0.005607215993207327	0.047105373499725815	-0.08556117721705307
-0.029999502460912604	-0.0754131605079584	-0.023114392040765246	-0.0437111920469283	0.0075564125728667594	-0.013785029019781295	-0.011409083610785091	-0.026527740780482714	0.002967234611063964	-0.05450506644438873	-0.07183156045662517	0.04048881165117766	0.006284450286262108	-0.0057670826224111155	-0.040869068616925464	0.04962133345590247	-0.062375310809126366	-0.07153974260507455	0.058315372366715634	-0.07589550501201449	-0.02185792066385408	-0.08824262760912908	0.05542406027944789	-0.001231936578258105	0.009180147311429751	-0.01961292345134513	0.011018031328808037	0.012411107025685767	-0.06493113964738506	-0.031218627328948333	0.009991499729877947	0.042124036032691	0.0020324533020732	0.03736747495644261	0.03120862379173213	0.081326812718812	-0.040332833759707046	-0.004044746122356893	0.04204131637337916	-0.008489064809327202	-0.008413143899323513	0.07600966102309065	-0.0728784903425652	-0.008099998678937658	0.055578336148743496	-0.01804239594776077	0.01958127216967864	0.07427659020016654	-0.06266433703068101	0.052301778448825775
-0.08702059417536788	-0.08007370501681317	-0.00037663220669020836	-0.023668151451760516	-0.032485875112780865	0.06412403691840787	-0.05338069336846462	0.027241114833152245	0.002574084362620332	0.004497331647866894	-0.030992262781043434	-0.0016402478672697283	0.03444191608839517	-0.028263173158609697	-0.0017922997387443997	-0.045297966082844345	-0.03440743515557329	-0.0011982128131931159	-0.04091839592371058	-0.0003178451396099102	-0.03579934050696225	-0.09625667626140433	-0.006480527885192197	-0.026538516139239438	-0.037891360079085924	0.015226479549281607	-0.08020715102597863	-0.03498504730071534	0.08392795427842989	-0.003089266161408666	-0.030489553856859024	0.06276425498901407	0.0011600176068792952	0.013501058992121626	0.009330806431410574	0.029342125711274685	0.07831746321546733	0.034967626166842306	0.006841561639101134	0.041005928080499174	0.0052544447557121565	-0.0385282597573883	0.03634607777883421	-0.044120694173807776	-0.0905481297170068	-0.041593008689162665	0.06500759818784735	-0.006046548066590617	0.06071267027716949	0.007626762128882823
-0.07517550653453475	-0.03937813140649613	-0.013430949814349138	-0.02372994704680574	0.042068491489592436	-0.06537726789146434	0.020939894092676308	0.04512647019224058	-0.022744646817459677	0.042006461842785614	-0.013948362021033466	-0.03593732329400185	0.025358380747484876	-0.07787098697968124	-0.08106125706767695	-0.024220432320319986	0.012273081593949714	0.0007051158837486421	0.01868407621665006	0.013903755384846861	-0.0353575712447757	0.026282562058008767	-0.040385063653124526	-0.02147071874274251	0.006587026980754124	-0.008394168736877436	0.0005236476199616084	0.0014577556812482954	-0.05045987032224933	-0.0041793504364916675	-0.0025853794488915754	-0.10434934724860358	-0.017448309627268132	-0.03415118672548084	-0.039616397468612355	0.08364127794195422	0.03357437936242465	0.004174380019548521	0.04032441515869846	-0.03230004320843946	-0.026938211716084723	0.0615934972498743	0.08838488839923443	-0.037346011827867044	-0.029670205055221423	-0.009081711897843165	0.008016111438977885	-0.007566346543759236	0.034648834550170954	-0.009530079057745014
-0.03139867160375717	-0.025439161196448404	-0.06856441300381787	0.04752456722162192	-0.0156397166072255	-0.005523990350907551	0.020932598571187698	-0.013677988009909178	0.03403999411598799	0.05951887918538169	-0.08081937129226009	0.015093702819262488	-0.0625838336126514	-0.007110625370360502	-0.05332802184818978	-0.03532428829157171	-0.0457261522796846	0.004940140606613872	-0.010912272747240891	-0.018970424744285192	0.05484711878906583	0.0068049447409398185	0.09645068011517868	-0.012107123708750622	0.029163016724170578	0.021536056428174452	-0.048326704877451915	-0.08918648211689775	0.027940746722674683	0.017664973076320024	-0.03884362338912316	-0.01669403970286852	-0.08974302191042965	0.012265192278022542	-0.0021668801638931564	-0.04725966207462712	-0.0534854716468448	-0.012455488271170018	0.02400661144144203	-0.004462654952584275	-0.012199400150367417	0.05885737425010147	-0.07129867915725428	0.05743794209681023	-0.026997626844678498	-0.07627217956527219	-0.011245505291756979	0.0002249532979052177	0.06245403691634056	0.008372165537630366
0.06047622134672223	-0.03234177601921672	-0.06855816961833042	-0.0728049828581461	0.0021612892542579986	0.022174870664742302	0.012466735500162248	-0.0055661395994455465	0.05046922627438396	0.06256579643692659	-0.012012229733505481	-0.01655922157373558	-0.02875354234497884	-0.04305627679370819	-0.030907739143035705	-0.010613584818071824	0.02005355552296028	0.002242455212606815	-0.027983958696899264	-0.018948820081731245	0.03265677233534274	0.0252624584284483	0.05325264377120322	-0.04710392665710569	-0.0337521220033112	0.017645175375607985	-0.0229997636628839	-0.05399093653368263	0.0055441651323485525	-0.06607836719913225	-0.010316924706569024	-0.07144575931241792	0.06740306885071781	-0.0019016729711317096	-0.03751389172283353	0.029757194286103975	-0.05577656451732748	0.0356349008809637	-0.0029197745249740416	-0.05708074563003819	0.018924424549507744	-0.072593796239239	0.04347350686009775	-0.03455248808135096	-0.005040584546435644	0.03070473720534021	-0.10299996837234898	0.005862296322526609	-0.003861758986705582	-0.03537047095235672
0.0663715037962344	-0.012457558610774775	-0.0714913614989781	-0.06606867453221914	-0.026861112071052243	0.02440128466318725	0.02801045627433587	0.0004896538652875357	0.01424238561161164	0.04540671084883295	0.019438806775871863	-0.06328243382874242	0.028544485515864127	0.025794618690079506	-0.0015063236346572716	-0.06788746079306282	-0.021283409636599374	0.02781801723138615	-0.05472131952604016	0.10607888526315566	0.007499220591068726	0.017667058143885972	-0.013391565866167255	-0.03265104707966417	0.026984957416875423	-0.056591766993697515	-0.08655981019268993	0.051259910218355506	-0.0975297382655404	0.00805709410389377	-0.019907033744062465	-0.031667237738986595	-0.05455227247014521	0.009549693711929548	-0.019522720603746904	-0.027100656282437158	-0.0007998276951860272	0.021190267552939287	-0.012478472092371367	-0.05701544865131368	-0.038003739728556515	0.06207871506283784	-0.045832983850219555	-0.011910437356010689	-0.0032408098194529195	0.02589069335307029	0.09282632124241837	-0.05815403371236826	0.002502957285297795	-0.004702684120113782
0.06004692185867997	-0.026034758813253032	-0.049868266087177225	-0.10421684360499342	0.07315809510976813	0.022159528988173013	-0.0013380935806391672	0.01094156786687273	-0.01955027265581543	-0.029952072078686283	-0.020394821023958704	0.050394261076777344	0.004597468508548926	-0.034118559425453956	0.01378096471823541	-0.006217129802556141	-0.04117205567067346	-0.0868295955029447	0.05017617701301292	-0.014921209202886736	0.06775076845209761	0.03460401549797758	-0.06483279244873694	0.003778643468728032	0.022146765829927376	-0.027992126574208694	-0.014585082764884247	-0.009393170066274034	0.01831475986855674	-0.016023395009680228	-0.032971188654947255	-0.032296437039577824	0.02685731079178747	0.000770494018168635	-0.022535139456433737	-0.011448848374530064	-0.012825253799757026	0.061534285159091096	-0.06499959154167102	-0.06320554385596336	-0.01535597392007644	-0.07967698440395342	0.021500956006703313	0.056236377035739665	0.013751193561367323	-0.050636946572467895	0.040205864138000265	0.020319795624533392	0.009805389422291646	0.01504580156505316
-0.05795289841882282	0.035199135777908966	-0.10399485772232778	0.006892223769714743	-0.000228883065322762	0.015163298083853118	0.005689235557224505	-0.038227168074708995	-0.03211161580396499	-0.04618570156429152	-0.034776449401465556	0.09546329341804656	-0.015873535647549245	0.0035634540823879617	-0.012570490713316397	0.031632254527234095	0.005785087159728563	0.031599593035313976	-0.028172031156263846	-0.0011540374015123855	0.028959202723116	-0.009742759436943107	0.02611645899508068	-0.0365169239171277	0.017780238329905506	0.008501315435464861	-0.0127601106963589	-0.009321866639499512	0.045313018416061925	-0.03738601849065235	-0.04569591530987899	0.018951255339211485	-0.013180455600245437	0.00283282239307579	0.05134528571671228	-0.046902817727378705	0.03672212158317474	-0.042821092938957986	-0.023566202383775076	0.005593734898770422	-0.08321059493836847	-0.04561414978570695	-0.054785030689185645	-0.02424553715008466	0.025007515718743097	0.06517749702549964	-0.07395659836447767	0.08158912656823125	0.019976547292371066	-0.03478279805349872
-0.07200775062123681	-0.09170296555772672	0.04043314208722265	0.007710641660969123	0.020768361906711018	-0.00642320227816205	-0.041722244314192414	-0.02860280269125653	-0.05525349931537467	0.03418387742947334	-0.013617251554480715	0.025190223077182907	0.02601432557939513	-0.02532480644539164	0.028318417035752552	0.03402873104229285	0.007302990758597157	0.034288822278870236	-0.04201452303297498	-0.005793008427509284	-0.040933247796258204	0.02110899725895768	0.00473921849686937	-0.015154114544484665	-0.0407418465277983	-0.025163567703756447	0.05571705484318814	-0.02476576066306318	-0.025551751574487972	0.005399994005048002	-0.02032835594900779	0.010008069996812578	0.0021843892916304022	-0.015326542002102338	-0.03328251082103049	0.026267293442128102	-0.013233471597121951	-0.06658805722694719	-0.005980318007889147	0.038718612414887554	-0.002287696465112595	-0.05147419890920377	-0.0036849519263894006	-0.052804262902192964	0.03026854214744709	0.005247217363317249	0.04703566313283641	0.053917202930709715	0.0190429960794884	0.006332424821546287
-0.12660312106744065	0.023164657153541775	0.019673290777484188	0.038365111345266434	0.01979093923768327	-0.01668555036752037	-0.0440870322677759	-0.025541729608408125	0.04114607907682896	0.006787678468928289	-0.014403046412251692	-0.05088466280681808	-0.009924095737263827	0.05887275447598057	-0.007460744082490917	-0.04777944497923495	-0.017931123996301163	-0.06310234154536908	0.041230823295652225	-0.09284159398961167	-0.04196594289488692	-0.04706396527526344	-0.020253849567166943	0.011539934125880467	0.0004050419822206157	0.010059191850909407	-0.02108053444242785	0.02212941558645662	0.017865802290577895	0.007488558895623161	0.09291748094149355	-0.051443120505550693	-0.01787984344602185	-0.01775160898636076	0.05536995796800248	0.05343511485139372	-0.0465235613835138	-0.0032131073534522278	-0.03098235517437844	-0.052665263152254616	0.04546997910435768	0.05446426935416581	-0.021200159118682192	0.0007526172659700447	-0.04853386670175354	-0.005276757332998595	0.013077619845208804	-0.08186816429540372	-0.004006895673546583	0.07103526354888201
-0.004180311511236313	0.02672845427529694	0.005118687553379055	-0.14318029993836445	-0.04201728548835829	0.013778953229855492	-0.025901376228146845	-0.0005716537105135838	-0.022162498717998136	0.028415858045652866	0.05794078578596638	0.006232208182545794	-0.10559575044923407	0.017656500222349165	-0.017842578333178268	-0.057862938540206556	0.0074219247867139855	0.014967593589526956	-0.04583229318377055	0.01515641299476116	-0.0754368344162804	-0.01182287874575587	-0.0015502815645409423	-0.006168335171373244	0.046340340449748725	-0.0007607594157831013	-0.021984868030981618	0.047621166739528084	0.018692825502876396	0.104129111127565	-0.0024531493698279304	-0.0739238017398546	-0.1324924574651977	-0.04821862202140543	-0.004263320015621975	-0.014841015041722564	0.0013981627085693925	0.0006338857852228618	-0.01609087506666842	-0.031014824273961822	0.06904264428936646	-0.01885445305843087	0.03817915819575596	0.01061819360167657	-0.03479658896213089	0.08054417178013028	0.05096720775072277	-0.03614621153115687	-0.02443299210313961	-0.030076655575924226
0.053727805414982246	-0.04444158910602238	-0.01809144515496644	-0.03401941478650075	-0.11759352098538181	-0.030856068328635713	-0.009689925263027074	-0.022832744417036647	0.012342854712215147	-0.009607008387401497	-0.00537817662246321	-0.04293069589505684	0.014456497031515487	-0.009594711411890425	-0.023550493821899304	-0.03231098870000333	-0.04596170537058767	-0.044203179806221675	0.007635062366126922	-0.03296290709820601	-0.03264307566238185	-0.0019924930673741337	-0.06422120988462865	0.06613779744083566	-0.021996322436367396	-0.0064128111543429525	0.05844019914593038	0.011245485383257144	-0.0049632042524614586	-0.005534103612648825	0.030190073967792247	-0.06501216158535386	0.08547429552987845	0.0051052843634274165	-0.02713220215379323	-0.03247883874379759	0.03491087953573485	-0.0359346216330328	0.02656781572576898	-0.02065048466028018	-0.035375644518820255	0.037292059191655735	0.11475202961473571	-0.03217637391078846	-0.0495894425428938	-0.03073698053091305	-0.05170271248169635	0.013387485593668317	0.013184351071292942	0.02642189197941542
0.005943803054255681	-0.008675907565119031	-0.05874729563768074	-0.049163333177047054	-0.08060488386168493	-0.058603601848201264	-0.058905781724874255	-0.05136107472863207	0.038134868888255194	-0.07291399133872238	-0.0030274923580060715	-0.012449144105826053	0.03503377674272299	-0.002827252144605893	-0.04369177464109219	-0.028341060889263893	-0.011668383587839955	0.007293504874645959	-0.0010986139674306304	0.01630345241727136	0.05365941152534521	-0.02953265101327006	-0.006559348575077494	-0.03439434265857938	-0.06970350756659986	0.06065520963209001	0.02404040898074698	0.014270616716364587	-0.06778308491875908	0.010918956889344527	-0.07733713345961889	-0.06602760597337969	0.02588947426901799	0.019583805126863477	-0.0006388342849989546	-0.02922995713931751	-0.006646372822869046	0.04114004914490548	0.04919701653992123	0.012568687192358036	0.009517569986376206	0.034383656256183295	-0.029110411172498574	0.0754027382480554	0.03460326136070781	0.09218728980112573	-0.027371370156889514	-0.015829173936704584	-0.013245224497041286	0.08150262711950816
-0.08568540368095992	0.0377041716709657	-0.09498014754705247	-0.09836479819312657	-0.05608875348502371	-0.028029278639134063	-0.03198380039892554	-0.051483328940390906	-0.014590035674488536	-0.015725113996996096	-0.03230239773694424	0.013376698058464332	0.03466082098987402	-0.014040203212166456	-0.021059474712883098	-0.04696023881590216	0.1035427104687564	0.054379435964367846	-0.061433922212572614	0.011985434632353572	-0.004679034786176265	0.06654896966561774	-0.06644794175403625	-0.0392517887856575	0.011832378287248918	-0.003681349179563483	0.0330866905987787	-0.029140870210721224	0.012211305915073497	-0.13250842187721937	-0.009359681187130552	-0.003195126650147348	-0.05426068590361865	0.03563257573524285	0.013552197184822829	-0.05801081702392063	0.04296245834292957	-0.02950017511441022	-0.02301894422037207	0.04164424838198846	0.04436531134669362	-0.03648524215692713	-0.0022800669533703365	-0.0009992607424778137	0.02211841106886934	0.0374356708153073	0.058683744078535265	-0.02099360146245039	0.0005347188165362984	0.007391725981028519
-0.06341557303033532	-0.058891037555160196	-0.07310519590372296	-0.01880298346815537	0.012328917304416643	-0.046097904543706616	-0.018733185180742372	-0.008009057650014318	-0.030355626208115633	0.025498204186370922	-0.007634928862594671	-0.006638336235696836	0.002036545556144166	-0.03938488144786291	-0.01675526690016066	-0.02685140925680042	-0.03702536486490435	-0.030139855666031785	-0.003239627668926961	-0.031580116263493566	0.005125835771523231	-0.00785814035832084	-0.04665288451866145	0.03391693250381579	0.0169402330345517	-0.017291197743592297	-0.030211841126743827	0.02984556417280289	-0.04653701564353021	0.115519256846598	0.032819757042036476	-0.051123619790880176	0.012011950721194362	0.00995547719473603	-0.009191786119319922	-0.02192094983312223	0.0031075961895760777	-0.025201371978079517	-0.014545533592327384	0.015297308001716659	0.03122270060882489	-0.042028391314689814	-0.08807346971403782	-0.059637247207122705	-0.012790726801180551	-0.02434045633923924	-0.019109137088802772	0.02017946174198875	0.015603843416718494	0.09264567725417035
-0.03384561153390616	-0.06991708835905044	-0.043589997817979224	-0.021169814782031192	0.02908051993901923	-0.06872243158066729	0.03175676074912482	0.007185793284977505	0.006431764808314899	-0.0400887958635611	0.0616485461652637	-0.019339404317704416	-0.06761542670733536	-0.05346576987624577	-0.04446119725996196	-0.0530602403623449	-0.027715986865878672	0.06270293728755304	-0.07524751835484973	-0.04482057189531354	0.01299853480096929	-0.013728695256961819	0.05148545998355743	0.02936989150186287	-0.0006614803768272837	0.03892490964623999	-0.03092761953416121	-0.027264231433181463	-0.006010512861647067	0.04637264604239279	-0.012218047153296637	-0.020577870514705932	-0.003309130877570921	-0.06646428173417751	0.01635143681932661	0.030556770061253475	0.031091259675038976	0.04719845068405376	-0.07816540849685652	-0.05043191170200957	0.03485265453511188	-0.015800815552143094	0.03473639737684624	-0.010841374732208356	-0.044186905008954606	0.04255734462921882	-0.07589497100090571	0.02353928809151262	-0.005436480198400618	-0.02683520694763939
-0.02557696616950052	-0.042447722467752774	-0.05972684635184082	-0.005713505062566536	-0.02423507049160127	0.055710255481194765	-0.05314488918755305	0.019586733090279522	0.051548163120376536	-0.03125575764490189	0.017303029977024625	-0.02857889903303637	-0.016285639575946986	-0.03165163382108628	-0.03408123416542351	-0.027201252081152094	0.009066922635880385	-0.10712384533906706	-0.01961226271369228	-0.018668609430935824	-0.02304002780159532	0.10109063078656	0.06292954273559843	0.07199140860295626	0.03831866078589702	-0.11249270386159332	-0.04598353778081546	-0.05433509580826106	0.002527515663711715	-0.03085183866466602	0.1052987342839056	0.03903416484280581	-0.0782707795915285	-0.05456520513102108	0.0022184896834133057	0.028820079111343974	0.01729647149924214	0.010720015211986764	0.008965598514037259	0.0029658295443174606	-0.057941048212720295	-0.01140361382143806	0.03446801245370186	-0.029319554474515425	-0.010395453451560312	-0.06792118212510288	0.015415366457437693	0.017488362190015122	-0.030202251581400864	-0.05053226269452487
-0.016569301759441348	-0.027213143734961465	-0.021938658863011523	-0.061798796321304875	-0.026520638899596105	0.02056950981952997	-0.027080829494166448	0.051340689035520734	0.07534964580673136	0.0434837985641877	-0.005941117405086373	-0.058600184834766755	-0.009182757640720617	0.009229158782334108	-0.027015624005371438	-0.025911941900333545	-0.06505329626712747	0.003182020969785409	0.010491667655295972	0.0001874753532809404	-0.0614737607518646	0.05093576367032053	0.045152340205997205	0.08684586131769184	-0.0280226738320241	-0.020731969784670942	-0.03460480162728301	-0.009822500677153935	-0.05744384854487053	0.04519866735474628	-0.06584990547423099	0.037401224569068	0.012119140085884359	-0.04424014939275733	0.04621363340299347	0.015036150473014232	-0.009057830851778869	-0.051827309962341424	0.008320354585202892	-0.02032022591827383	-0.12867373667998835	-0.040907993141675855	-0.038185757989444014	0.06599966929848072	-0.02362605370533646	-0.028311901079443272	0.012512799695510626	-0.06367303621512316	-0.02957353592257097	-0.014787487397594312
-0.04531239912192285	0.035796061391692224	-0.06990297288455852	-0.0345216168044684	-0.0057781838892095	-0.07974026179092449	0.10946287317517137	0.03371994644837424	0.06583965026732647	0.04743972835186606	0.012452667971872016	-0.03623634253718608	-0.0413850499508102	0.0625312341606357	0.01972620890830369	-0.121789362186546	-0.01951326344658336	0.0044077499919711015	0.0785903668451654	-0.05087108075795009	0.015937434181391017	-0.01443426871791293	0.035312934355849326	0.02604893687999756	-0.07801313134720775	0.055787890390214576	0.06206259545973808	-0.09747767064774479	-0.01352065392984779	-0.05668751709343611	-0.002498291152408563	-0.045537464590778204	0.01748603047354741	0.016128393206158113	-0.03286193296510635	-0.05638231957630046	0.06214766155161615	-0.0440537423963752	-0.07706721244812975	-0.08267401679521283	-0.03567798828695828	-0.0167670655283418	0.01863957698077551	-0.059498622885656834	0.0057141446092797005	0.0432288370159435	-0.02784064346820814	0.04016578685508468	-0.0797828594247286	0.024012934392416807
0.011237315274619403	-0.06501061660835214	-0.041420388814499026	-0.028145595314068027	-0.037402290422336185	0.07024801295890058	-0.01913315224541174	0.10012778854309687	0.03976041814750632	-0.01817210739173471	0.034359977318346856	-0.017555612691132184	0.016357190259976187	0.007573525508612108	-0.00210438640771491	0.01674939622746428	-0.09051597068897355	0.034000231630424524	-0.025506037326174093	0.04502477261867953	0.02417438480345719	-0.0245659721069002	-0.07103592251837618	-0.013033720731719331	0.04858160407214009	-0.06665042581104043	-0.006805676679310663	0.04956505375126022	-0.0683772447031407	-0.002401549562317829	-0.00610353534799342	0.017031286848703336	-0.05254847823585089	0.01725127548965124	-0.004972692874395948	0.011147074067115417	0.02629868311220232	-0.014653587330513581	-0.03727084088108467	-0.0326442170721964	-0.044031127781830284	-0.060970329170281154	0.02575878058058864	-0.0505702038259863	-0.0578895359152922	0.05715781716102064	0.012431234808257585	-0.02144011374050335	-0.022190297612608056	-0.08146038292928552
-0.029775622828499444	-0.035574827543661106	-0.0370531426028697	-0.03452047572311929	-0.04546750220589695	0.018847587605975786	0.04222824992672642	0.06263050851286688	-0.002992401317805926	-0.059979848755353775	0.005000389850613385	0.04118162381453966	-0.027514005739691393	-0.028435311469379013	0.01519108829688514	-0.015155014374869963	0.0955398002765599	0.018607615803009576	0.013784357717883774	0.0020218702885391833	-0.03712816039028832	-0.04109165128931206	-0.013062016011405707	0.04625382834127075	-0.007556181345948591	0.014044781010401155	-0.028273484901724606	-0.003788645104679897	0.020049299611560666	-0.012181887064597588	0.029615872035686303	-0.05351429581768254	0.03260970723254827	-0.018740168714945337	0.07908135612304744	0.04314702098817189	-0.10110634499405398	-0.025762574076277668	-0.010547356761827071	-0.04988207695911094	0.006830720054973847	-0.015910361678757732	-0.1436343082390876	-0.05260027609875919	0.008334206551300035	0.004427727154244871	0.0402418399308388	-0.05378742932653789	-0.06532761622652872	-0.02935365889080446
-0.047247111666715205	-0.03040822479841462	0.00912953248563597	0.03187664107331068	-0.0011295420513058232	-0.05348575446997676	0.05767598930399273	-0.02274534637890239	-0.034825760504106684	-0.01894397492768663	0.05179891721891863	-0.03250493765803979	-0.014904755652684912	-0.04133740529673883	-0.04558832777809636	0.033184008651429356	0.06921126857712422	-0.006391535136859607	0.030863346173507826	-0.023373031305348888	-0.028578905086944432	0.02812100879736377	0.004275193375270124	-0.021419630730840723	-0.026024965515186377	-0.021705213542580565	-0.008792642636766681	0.035141854631306646	-0.024167211206452724	0.024953657659748368	-0.016340309597116662	-0.009560579185276887	-0.011346076047794066	0.04104093797240645	-0.05336047342036591	-0.047176890842707375	-0.018659661486459637	-0.0007895259019645127	0.014988182739294753	0.03224607764436925	-0.02274697145422041	-0.08664929329695194	0.0035869265366298923	0.004807116140889853	-0.002069379380152777	0.014440908696111943	0.025805498092876095	-0.007486113395395485	0.060626793694419624	0.013820521167279469
-0.04495923337321105	0.04742448283261839	0.012986004887372334	0.07322805105192175	0.017368573982283492	0.014045599005207658	-0.04492278442532566	-0.03372027929880621	0.023765356040061622	0.013274962983182311	-0.009161548754711413	-0.028028487999498516	-0.06372073546451079	-0.06639509260936056	-0.0001339035361223326	-0.0383853637563618	-0.019987126776657444	0.036689969564664235	-0.07807865599828988	-0.03797739174497187	0.04212922189191317	-0.039229370377151865	-0.034385731663027476	-0.05955501726908296	0.02223336836336326	-0.0014604687346486556	0.011249453847083198	-0.026044527831010175	0.026693682369729334	0.034182059738446735	-0.029231159790236785	0.05584881398860788	-0.029493217204328417	0.02911383590021941	-0.034614830291202194	-0.04215869688389773	0.06548854212723726	0.029045873020809396	-0.03169936327580594	-0.004882253032491082	-0.06802012289814613	0.034424354318190895	0.003553764890866784	0.018077093821061384	0.003523732510977739	-0.07259630135991282	-0.06399200422160647	0.04442014868156902	0.008296053875434478	0.04506087228005437
-0.009608859228804105	-0.005783888803190935	-0.047566279263599846	-0.05898692465125811	-0.0676155421824644	-0.04799553066015691	0.033629200346324314	-0.0290153386845561	-0.01934857088957579	0.02061799296806277	-0.04471622481345388	0.004144080862141888	-0.02077279630808515	-0.013937917473707416	-0.013698079802459523	0.0016041645374943753	0.010967901293051759	-0.012165373337592558	0.01761195533306608	-0.0941102691779329	0.041122013615954425	-0.026891757582287356	0.014427359534293228	0.01904075383062847	-0.03324093304851822	-0.04784895837358396	0.053918465523396256	0.054252279999215614	0.0688950578094463	-0.009494217248242991	0.008445330923847886	-0.08918805149740777	-0.032310819483749684	-0.08821766306671164	-0.022611011832788082	0.03353930280183099	0.03465848237808287	0.06982946847468657	-0.030478686106548733	-0.022002627207082594	-0.008020731530382453	0.020039174881950714	0.06795966499946487	0.005805894380482043	0.06156705961061487	-0.0351213532028397	-0.05742199824601077	0.06130160584599322	-0.06983951065819777	-0.029210661428975764
0.019385465987667962	-0.05677708307479627	-0.0957120615669696	0.00036218018628518187	-0.08524356592875426	-0.07030110527676964	-0.01884378838431269	0.03470740359756493	-0.0396421725949695	-0.0234525776566141	-0.03474326717688349	-0.02908164225313811	-0.01853163191038085	0.06538312154684466	0.025703920944964206	0.05958017211217736	-0.0342535003454059	-0.11043116769784213	-0.09398066207640607	0.06400786899549413	0.021885624765529976	-0.026668971441979647	-0.006840535869344034	-0.016745515842147146	0.012684576036359401	0.005315099328149565	0.020954066551109922	-0.03116194446124357	0.012769785029755695	0.021279828111283882	-0.04613260917155326	0.12673622032903686	-0.034375692372617575	-0.017821565431517514	0.009317699575293855	-0.028481068537268908	0.011597101572760858	-0.01729251002632268	-0.014573358482794004	0.03202788441567902	-0.041427296778025535	0.10611046734028587	-0.002496876296658077	0.025322661658124006	-0.04556121031610752	-0.05035757222765413	-0.030877544571247754	-0.08045960688399842	0.028942906695571036	0.07026880880258377
-0.017913656325289518	-0.02900303231741362	-0.019632839476593958	-0.10784824659432024	0.010473264365315253	-0.11257395660837011	-0.06085565280557741	0.05660201099135678	-0.028803176550672646	-0.03275584059347146	-0.02481566023769629	-0.022866891497139524	0.013606392773277657	0.03501862650876465	0.05090561732892488	-0.03566148723494562	-0.017497776986186053	-0.1077282738848788	-0.03225364625211559	0.03131369955565931	0.03883426665345037	-0.03709640123239242	-0.02422746857211011	-0.07049744336870813	0.03560861721025527	0.0317809649840431	-0.014973617497554376	-0.03517922370592219	0.021893531862706303	-0.0010881683944976728	0.015772982803732565	-0.030858801198706	0.021039456627823576	0.06592761689419521	-0.06369662268249127	0.014626168583197995	-0.05947437124376186	-0.02220419997314388	0.056311315228497937	0.03476567939448139	0.06647975779079854	-0.07817310507752795	0.015827762553489343	-0.04736437568238722	0.08011018069781595	0.007557142697147779	-0.010622119334824768	-0.03622381217117972	-0.018682626385820914	0.007377633308185213
-0.06000989406343424	-0.0209635170130754	-0.04700472662452411	-0.033795100763470864	-0.06765056580256949	-0.059486963309532105	-0.011215576018602475	-0.016536637540185306	-0.025907450300865494	-0.027013750325059593	0.008289608677511105	0.006333754872771381	-0.012860044260283816	0.008732992506828586	0.04853234625106333	0.005343462333136317	-0.11254233272540656	0.07124063573819633	-0.019479938570812393	-0.06119307499836418	0.02537380544672869	0.05408268069353625	-0.04881992383027104	-0.0420113409732756	-0.015320974083694544	0.03300614268872887	-0.010057042921970858	0.01232061482520998	-0.06608667134079434	0.008663311230691782	-0.047587187282178776	-0.027459464890083017	0.04241327745274198	-0.05339116103878799	0.0014387910631205284	-0.039529455206785795	-0.07573546317916255	0.09295720330514745	-0.01574194197209463	0.06893474280463671	-0.039833389916482845	-0.006960151022480854	-0.025470978718729543	0.004997326608005332	-0.03411731001057926	0.05579128524892114	0.04182335646525013	-0.03815857678275853	-0.01651913862898047	-0.11422154468916906
-0.017992385411408247	-0.10003866739119366	-0.03814619338908829	0.0268367165746667	-0.023409756478343546	-0.02359646039877828	-0.051176045020719874	-0.034995566176919304	-0.014880558399749848	-0.008168798839723383	0.047228076888662575	0.012089298593747841	-0.0628593011715927	-0.01230022110711921	-0.028196386689977034	-0.028336517575913413	-0.0017182450964146334	-0.11095890342891147	0.018414251827694794	0.028266767435446708	-0.010028974280563912	-0.03798356706920902	0.05135563500572135	0.0022463177964311106	0.011828484455034694	-0.07607825857781364	0.06631145903508986	0.028941037976650166	-0.01315401074303717	-0.04971254038620049	0.02697013153168984	-0.009833107174141011	-0.04020671383411762	0.005716651516349462	-0.03881400918589628	-0.03908609151777024	-0.07253699020458867	0.033235523052513795	0.1176297325591369	-0.055380416499706875	-0.05556974180534408	-0.029029998910105104	0.005453281612491759	0.005859506667896926	-0.055026928849383906	-0.012640670567547082	0.0013847549410239014	0.007752748046999564	0.0039947417931392865	0.016694018545748004
-0.02664492179456002	-0.05110038268745409	-0.04168878524936532	-0.015383969562157505	-0.028189393715472667	-0.02806196135853852	-0.023168362783914917	0.001318259971494035	-0.038790725713693935	0.04292061257609179	0.035705050834101304	0.045225817692680886	-0.11227026220089519	-0.027540041841858952	-0.07146311073096472	-0.04332537210525159	0.050407218219384806	0.050900319160538346	-0.06677927757295424	0.0020988176268944784	-0.06459119632334107	-0.032499568566020945	0.030307008161191137	0.059527032728413934	0.03408742991792456	-0.03917225969758902	-0.01635943003042038	-0.024145417369573687	0.04416404602760334	-0.09111161701995951	-0.0576386747165814	-0.018549682042246288	-0.005679609805135957	0.029471934369583373	0.01987345351241747	0.0033951292009777537	0.026680926641734437	-0.028920527538373764	-0.011722282538182936	0.01835669033716807	-0.0387264944264885	0.028313810417531612	-0.00896310723054379	0.06740266244921152	0.04287105377111236	-0.04408981711252793	0.014491720922991948	-0.018265873628371024	-0.02113124989398537	-0.019564456884567132
-0.04341573798809433	-0.03897974584887263	-0.00158158445145664	-0.04549819085203184	-0.06805560918650477	0.012537077138718029	-0.022385147478006538	-0.049528447330466144	0.024503956266480248	0.03730386782177225	0.053952133652104495	0.07361120813040653	-0.04909157721833176	-0.07024378475953191	-0.031175378970206568	0.03192329102920258	-0.03183635797835255	-0.00015764739096360385	0.044382404215265084	-0.10972754492165823	0.040732917393917156	0.04957438146990585	-0.022357074239966156	0.03183187238245537	-0.058909719103678454	-0.05500083734205614	-0.08135764209887855	-0.008999733857254808	-0.08902748648397071	0.041498850366663946	-0.010731733797549204	-0.002634917397690279	-0.02167048076059735	0.01445282547355926	0.03271178656956972	0.05419002670292497	0.09267001628099636	0.018884922312797446	-0.03604451645817927	-0.03979894290868851	0.0751752634921809	-0.02923316661700835	-0.04782754214312224	0.04574039720143135	0.06070432330280324	-0.018472282520761184	-0.02292603937464842	-0.015305647017492255	-0.05906187684589115	-0.035164410425927654
-0.04048827500115915	-0.05413530924581239	0.0609322397019933	-0.06177979023118313	-0.03664488577609162	-0.020554263881975628	-0.023540030983526576	-0.009395718225382703	0.052894880421492	0.078957766194862	0.04732258623744913	-0.02063833278292172	0.006926501979951616	-0.07520010250804748	-0.008488839850711926	-0.012556338487187828	-0.04922235898581149	-0.046342965698948496	0.03063561744540114	0.02191472916041793	0.032979862692890535	-0.006883657874264558	0.04501877304625773	-0.04870571496368468	0.029314522176044428	-0.024148158102709746	-0.034757980882983396	-0.04188896358647213	-0.02569986164941233	-0.07340860115657113	0.05890887205391873	0.011502098078918423	-0.0410521551170524	0.04953560329779828	0.026416657574314648	0.05041518376609596	0.012045467340256084	-0.05078010940219299	-0.07791009257519957	0.03225929355743713	-0.041490056389643745	-0.07250998696055644	0.05393057998870265	-0.017228100518212865	0.035050911946174164	0.013710690535666186	-0.06531187982348542	-0.058786339802941616	0.0028317657650525317	0.013317175273717341
-0.05353715387546678	0.0446491339000724	-0.05587957759754605	0.026818038903101898	-0.02471269328212925	-0.012269745370511316	0.03065356586389022	0.0734574495526791	0.002836740094185254	0.09002986025790219	0.0014785974380448416	-0.0042911949048812115	0.0045004655405771025	-0.047736748655219555	-0.09002389409617906	-0.006338678864778312	-0.03238000895707643	-0.014775107229689015	-0.10187497789149336	0.07010557183579223	0.014246856201624906	0.04039570551342128	0.042716271020593305	-0.009285922057095325	-0.045810593620953084	0.009400519884782476	0.0662286608515055	-0.05803096007614528	-0.06908667511059957	-0.06703249211593564	-0.06599966353867093	0.0763223496187177	0.05819080418049951	-0.009400874334924895	-0.036752860297519896	-0.013848221488538568	-0.06748473770753431	-0.047047777286461714	-0.02306706794143095	0.01894241854234293	-0.019163511276216752	0.02230889396769812	-0.0463990829559306	0.03244555924799411	0.03815256265156044	-0.041430405396131374	-0.009103311456889846	-0.06943328256216562	0.027180051510005153	0.03606172367805302
-0.020611732164153043	-0.07137980845447164	0.0389263870808729	-0.024501010381817914	0.016812683869178714	0.027180284463833134	0.045960390873901184	0.03769650851227671	0.05394451856525828	0.02742597357490284	-0.011478583152853281	0.026071833187455998	0.003389092984324653	0.01881336862843565	-0.03932342674017234	-0.058921335903179786	-0.014254144385210003	-0.09587860453000685	0.023524864481247666	-0.009217646032822588	0.09155266276841517	0.009011070172663234	-0.0018925438406694594	-0.038126134049572345	-0.04842846798807887	-0.021201220751983704	-0.061592970303463904	-0.0105776354124232	-0.021390381747298744	-0.05484391606315573	0.003738223430810912	-0.01068555304548311	0.05922777206997543	-0.01974453819883558	-0.04090458323985234	-0.04703687834345963	-0.045909143265675155	0.031140350119745194	0.041446574415986995	0.00233368326847384	0.04897537730798877	-0.013294416570395162	-0.06046067634798512	-0.0028652668743276623	0.027363937964983983	-0.01546244295765919	-0.007069638575437815	-0.018130725357396293	-0.010574079234865755	0.008217788167770516
-0.029875369041356226	-0.026505966139411478	0.013974313953861192	-0.032355038123351686	-0.0038810040826928374	-0.002712391435883952	0.0817740866729215	0.025667754831308398	-0.014042686175165787	0.012843167251538688	-0.019072574334023196	-0.03387000279351042	0.013426347467464048	-0.04027897765261619	-0.02257889299863188	0.01275859276070766	-0.02737310380306417	0.03416269593897354	0.0091154731280091	0.030881821410742444	-0.020064598401611757	0.031850332722119505	0.028503420884064115	-0.0456328700214802	0.034607722178948266	0.005638705138215499	-0.03988363826195681	-0.061923664260623436	-0.0004390283440163477	0.01683691031300471	-0.031289613804949656	0.05803037111828385	0.010427532820944649	0.053759990637443134	-0.06326240283796333	-0.017132182467483072	-0.010011533411863931	-0.08033790607556213	-0.024324457725926223	0.00870786889659722	-0.008705228835013252	0.0361345311969408	-0.05761791348952127	-0.08342558205245273	-0.05504103748156687	0.00855788610975369	-0.04881740057816848	-0.003999580108469026	-0.042849176453203325	-0.08962110948546277
-0.01907985965947216	-0.03398987624318663	0.027633452495526168	0.06260788920954652	-0.022396956984009248	0.00778301286830594	0.0029293117309723195	-0.028968524457592015	-0.013937214963592664	0.015288683125497575	-0.002490101790822489	-0.06021838077414773	-0.0446125401547483	0.003404903607517877	-0.04684242985023018	0.02789165652032605	0.0011497145706885975	-0.006405054063103231	0.013059639610998085	0.09039101753868913	0.058654020858186606	-0.053738661493797586	-0.017118059688256478	0.038937477859467426	-0.05002426723853292	-0.02250624074037694	-0.03509641096573883	-0.047056629170295315	-0.014659492499086355	0.005007603276286495	0.03450779093098511	-0.011362049096485603	0.017414345348841547	-0.06252904052181824	0.0038173162185321918	-0.03454668440974677	-0.00640349994424887	0.04273327059497593	0.006079625154746547	-0.019973828502036443	0.021584376338919953	-0.052029522020658636	-0.0021374166557765117	0.0015326879829182082	-0.02982978142268511	-0.0004430768269292453	0.029797736366835033	-0.04521079345474591	-0.044805334214915615	-0.012166536908821714
0.039841267217332485	-0.01149312882772988	0.0546473818547632	0.09034901437489289	0.04198360325422089	-0.005433272518812909	-0.059920332366341394	0.036418148588346355	-0.005369387526854383	-0.0032151586174897565	-0.008355710003186913	-0.017565281293171333	-0.08608250970339931	-0.07575665226030676	-0.027540887498484084	-0.033888689426431376	0.0018474142864813876	-0.01796601514893912	0.022176371883434708	0.024031315839079907	-0.04619801460134358	-0.022942544463771683	-0.0703134662902925	-0.003983920442605489	-0.027142487490735445	-0.050209695701791804	0.0018041443585120644	-0.010047152447485825	0.007064738206650854	-0.020038009744773443	0.03703406791434018	-0.018353273509943428	0.005726557039395114	-0.022167657433751767	-0.0052776846734214	0.007654435435431813	0.05311835079022002	0.051411517645199606	0.013530098073453024	-0.04639447728462334	-0.07295879778755365	-0.013380271982829832	-0.0038772644848253405	0.014869398423289255	0.0019635325536624185	-0.013844128023765272	0.01194937255420142	-0.03482152422910516	-0.08203762755971573	-0.01708628036917787
-0.015254900430116736	-0.022586029882581276	-0.0033789652462002193	-0.017717965619138645	-0.049877520233112344	-0.029005440755242286	-0.039965024549286556	0.016535153691010353	0.01942053786690343	-0.08811286155889513	-0.042264831512869236	-0.019907045267630524	0.03466979484607704	-0.03677255905551635	0.06451269521025384	0.01969095013734328	-0.04085116342366919	0.038849224036942756	-0.03970320078032802	0.03284316474939346	-0.0580644500788776	0.018049728319682167	0.06396354977295021	-0.05030250152035919	-0.004811734159166972	-0.04114598307664704	-0.04172919177249808	0.038825961280219055	-0.02258665818007634	0.028521249802237098	-0.06297214776792787	0.007766627208831443	-0.09680674467753259	-0.027049323171831098	-0.010162176706229577	0.05142918761202674	0.04045461843240077	0.03232811343413897	-0.0028904593755348304	-0.024102299426824444	-0.014439902766412712	0.07307864583906343	0.039034106090366366	0.0662834290039718	-0.030384796642741012	-0.01682106804754572	-0.04421720495325471	-0.053664727915940735	0.010104487522394357	-0.0640752797275532
0.020724974654063966	-0.028423992549072536	-0.007784753381005928	-0.0141177214473411	-0.09105945975004054	-0.07774006100263228	0.046178720707545445	-0.006361249278540582	-0.019283139627317328	-0.08328854657320972	-0.029569050339290918	-0.008273155510495043	0.0164514426237011	0.03663451677358813	0.023360738873699927	-0.025155686955251957	0.02401663508308683	-0.09575850391170102	0.01729654018524565	-0.029581525203892765	0.007073578303473896	0.050829738573655255	-0.02162419165737548	-0.03222713592799372	-0.03789037813773345	0.023131565799563894	-0.025093336803308205	-0.012733126376712188	0.07082223265339822	-0.05466084566381456	0.00903815493371993	-0.03485094266656035	0.04918269102614338	-0.017191275983602605	-0.03955809474771939	0.027463007892423084	-0.002512268923682063	0.006944256539180099	-0.03741957577209058	-0.05614962165079484	0.05302768756711624	-0.009272006834330404	0.020892545888566243	0.03688235699060171	0.026839379309469603	-0.10222910019240496	-0.04397116641774823	-0.027955089234734234	-0.009589869378854927	0.04010893708219669
0.004570848388722917	0.07049665793533384	0.009324359055318988	-0.05158682897921528	-0.08494307326974057	-0.007200544740682373	0.0026270837712667576	0.038747518573790066	-0.014223824202789458	0.012476062812910804	-0.12190047908456175	0.03695415436110614	0.054520451594662615	-0.03965142316500929	-0.09494348180713574	-0.0006232505423331251	-0.09430872025220405	0.008921352381909317	-0.1056914937142355	-0.05214971663589727	0.01625394265699519	-0.07530112864555259	-0.06350614781978298	0.019956598701801984	-0.011909641304282674	-0.008152169050265034	0.031595705190468046	0.129641816285637	-0.029478130048717747	-0.004404924316384904	-0.016035013913823306	0.05191863135594505	0.04008718115733226	0.037959140862179525	-0.0032362336750664973	-0.06864465321444414	-0.000490035178583011	-0.04907178477504402	-0.016293541687153554	-0.005051782689534767	-0.02400862796866998	-0.0227663797956411	-0.0360087352898083	0.016573503751727413	-0.029894386896610392	0.004986701176824018	-0.0222751945956034	0.005918100246622645	0.04540181924631042	-0.07187928150932
-0.010895464924608083	0.012476205067288072	0.0566227674621148	-0.08186200731461994	-0.020752309963646815	0.00567487313569863	-0.00502171699542675	0.0013163769983374277	0.042710019260924326	-0.03635327075791081	-0.044862701655527554	-0.015749162763080256	0.049592589466923055	-0.042878339602493765	0.0041885051314051285	-0.06639296038761834	-0.03253837236194015	-0.08360311847647375	-0.0008745177093490986	-0.03484871274437487	-0.10072428665642183	-0.03911497573831853	-0.014476489465966653	-0.024924778309833785	0.03125778642704793	-0.005629266832371897	0.03859182502820114	-0.032676444153936925	-0.0011178096294140825	-0.06865545919253144	0.023752385312599992	-0.014523102491914214	-0.012400294751732616	0.004083756944621849	0.011886022507153544	-0.057696787680246824	-0.013401963374439815	-0.03470015732224347	0.0681672710842939	-0.02061119965076902	0.014203824884183073	-0.01598189865987174	-0.03858943849401229	-0.05474881178227832	0.06479333838470569	0.03687514990368111	-0.0024962704328890303	0.03532575539141801	-0.12554505498648907	0.03068187922650368
0.0020209047832104865	-0.05291569728332783	0.022145481688114813	0.031464464254324365	-0.04818450093955449	0.05374651750698712	-0.028624514014744966	-0.08826784722507022	-0.0012526144744018954	0.0346428846585955	0.01708896212443424	-0.037029512684452516	-0.015566417697145665	0.01519639782191278	-0.07188336980585405	-0.016042261262719196	-0.06334405602072349	-0.0714964457791008	-0.026204107552980225	0.008080205624181682	-0.004995491062278944	-0.026206444577555076	-0.017835281088890185	-0.01287230476390706	-0.0643928126747487	0.15619732938459702	-0.05812603661346702	-0.04834110765829372	-0.010345678563586445	-0.01531750210509445	-0.09255575273467921	0.04717061353358007	-0.037731520854388946	-0.07355363802657372	-0.07554684702033909	0.00177779238989118	0.05857560578868633	0.004672084694662465	-0.007132062552976291	0.00621927334399608	-0.019114428209021234	-0.0063544772613174155	-0.008938113272479419	0.024245860505738643	0.0015490375493667306	-0.0038587042210595076	0.07091687109979593	0.04290860692958791	-0.026713798839594755	-0.05117860304279564
-0.03669907652296399	0.018542991226882022	-0.06824985942315534	0.0044080638729966405	0.04150658654248986	-0.06579897168889619	-0.005866135722520781	-0.04807034253863512	-0.04344075295141733	0.08132588400846684	0.02067679718255914	-0.06405227380845402	0.04568249888154116	-0.09019410826116156	-0.04246539764821942	0.030790244441651723	-0.037157473006498784	-0.053929076417366564	0.01835720769575551	-0.03380964518638492	-0.043722466891292035	-0.05125544715411012	-0.007096454379942695	0.0633778370110829	0.08513227020986004	-0.013602955618884227	-0.026335305117429816	-0.07516872811473202	-0.02223371890726405	-0.010752210348997381	0.0050448034553302904	-0.054117564095391	0.0342084813361757	0.009802696397171441	-0.02824781154697908	0.010199453141220727	-0.0369425299600003	-0.046802302209067635	-0.023334877024370215	0.02742086024703825	-0.006529949536028204	0.0013718231063952861	-0.0022599519309792603	-0.046632385348285316	0.031059611023125475	0.031008449576970715	0.04916350853496979	0.009335133158568062	0.07779366963903965	0.04229187852597314
-0.10317300268621377	0.03225877829348765	-0.013442499298487998	-0.06386267926172084	-0.011926704651105867	-0.04042323996800433	-0.06908092909587767	-0.018341246412107114	-0.0036286904197807236	0.002731159242202722	0.09609203934009987	0.02362601010230089	0.02035831208880348	-0.07107994464372547	0.028123409474692405	-0.07108824233453498	0.016453747709496196	0.036235954583269156	-0.0438405949835884	0.035378835536414466	-0.04090468951687508	0.013645075872224272	0.03462186005679446	-0.017672309847648296	-0.03187189616226538	-0.04819688407532723	-0.07673890406664573	-0.006347813523482997	0.014251029816651304	0.01619156922962621	-0.02187543224403822	0.04051083110343354	0.008727619275738124	0.00429724393018392	0.054163015485593075	-0.03899738291082004	0.013943238189194376	0.06803070020969164	-0.007174316949433281	-0.05695845997001451	-0.04678066557073789	-0.013722851896587725	-0.035002014869107326	-0.026872634454247233	0.004694965623998581	0.0418694814860481	-0.039449476871534	0.031340967247863304	0.035992688697113154	0.07804457599337107
-0.09703476277588546	-0.02079688564094382	0.01214713628689687	-0.006044694252785636	-0.045787560041391985	-0.07096244372622533	-0.013142155009739063	-0.022699289198845528	0.013594518309740487	0.05311280691244616	0.007270301088973193	0.05185176504562376	-0.05941270887175115	0.03141609407355724	-0.03622759600428811	-0.022223584658091475	-0.06525617969318932	0.015566160787921387	0.013485887517219675	0.03865870445627974	0.061796549887776636	0.01627123015535344	0.00778546195524322	0.024532986978075263	-0.01132373766913366	-0.009796567660653538	-0.05875797784340456	-0.03301604941707327	0.014843449479649919	0.017867550731809786	0.01663384371975882	-0.026907661221274592	0.04835331916413364	-0.007795291762412823	-0.008145911065048745	0.031038321817080095	-0.05189538386893777	0.01772135139293585	0.021642406832885673	-0.12757017609904803	0.0002226777023570936	-0.007284749857464483	0.0016233313082570852	-0.009583450840232505	-0.071933623055257	0.006650359139465548	-0.02368853613679523	0.023308985188934886	0.06874413865180516	-0.03788815487417887
-0.00451051205760369	-0.06525573625169444	-0.02053539634217292	0.03450863050344964	0.0012352984271151168	-0.035641594478727695	0.02975967162494818	0.058889422774410366	0.034024637578254704	-0.016617856640833373	0.029518800284230123	-0.013797721916092447	-0.007061110597588268	-0.0789044110570961	-0.039774109653541334	-0.05379556342739673	0.022049639717253156	-0.08759816779416782	-0.013267129303876971	0.03973608248376868	0.03417100893363348	0.036033634355315716	0.028711960030995184	-0.008425126304519541	0.045643949042980234	-0.009098055613031925	-0.04261841496185299	0.037986599935899916	-0.048131604097649314	-0.02941649935346857	-0.033187627168209125	-0.02695069796328914	0.060303830905442495	-0.019116050698136412	-0.004906624437432313	0.018567706529514564	-0.06198203801799009	-0.07257999814987288	0.008484960087803362	0.022480003129091385	0.01003076805785911	-0.012668055021565662	-0.010880421528358549	0.016929594896937454	-0.004154877231179994	0.0037821379802179178	-0.004751372717212285	0.001691264042673217	-0.027105966237267624	-0.06154951983194928
-0.02185145710436498	-0.04613450922454694	-0.03231095861358277	0.0506016063529114	-0.010420145033644853	0.05827187442053216	0.007913523186978123	0.029501728784438075	0.09977326471126105	-0.01677009108409207	-0.01299092341299472	0.025059754365799124	-0.007341926800403601	-0.037586940585864106	-0.007151951754748701	-0.05885961608859923	-0.08351801827874217	-0.023052726099642328	0.02884237989820162	0.07460379096996632	-0.0003093045137301173	0.05516941055891442	-0.04890622082206146	-0.039480150421499674	-0.04001769374662341	-0.01351598430534755	-0.031014958616945674	-0.002297784981839716	0.00019808034618366138	-0.03973687365637195	-0.06124472809729557	-0.037930605857079476	-0.07089838434796664	0.04147068259515512	0.029665005741441732	-0.07914231864054341	0.0059517726564638496	-0.01012678684014388	-0.0027424279181711073	0.01983952541494911	0.018837170347030058	0.00620633996961828	-0.019546576777086287	0.043088870126437535	0.0543074350859147	0.04081375439523148	0.019523714877283264	0.02182374182239508	-0.0662277394013379	-0.06558578595684056
-0.05652340154872451	0.07596838779237605	-0.061953492799927096	-0.05274319967004522	0.04635552621035385	0.030193582738470698	0.04443757909149611	0.00202290423420386	0.019009380074532255	0.025029029729852062	-0.07642332780288437	-0.011914492772622538	0.013834484541082437	-0.07344822533594708	-0.04467988641751437	0.009978727151184476	-0.05140185724883975	0.030463808353930765	0.0705796054962942	-0.0025346416373108957	0.0290477771998197	0.017149718794172836	0.014772704343915382	-0.013206921821343965	-0.048175269981318006	0.01289327673031053	0.037247876822621255	-0.011046679465332032	0.020510802315197252	-0.05483871587804372	-0.042314916693912775	0.0084305777883248	0.042246442050318835	-0.020045260373936738	0.02282381946458855	-0.04902593404475277	-0.07924596971100209	-0.02310078626327059	-0.0625650497025524	-0.024668168305355846	-0.07317472625185942	-0.04059656953009552	0.09133782662068696	-0.032663185301996564	-0.034340061488254935	-0.02756600552772834	0.047879688063636315	-0.05365083452481688	-0.04647268185084192	0.02417646866904831
-0.030866160616507616	-0.0035316116151785197	0.006399997766732258	-0.021019252817211134	0.004818656540042602	0.06334690349867172	-0.007282212575302923	-0.020929153881502027	-0.027802317484904356	-0.009024889645518945	-0.032725419171599116	-0.07270266172302411	-0.03678423548567887	0.012280136173291732	0.04537759621372138	-0.0448321597638244	0.04545904861703322	0.016540109560706735	0.018261826500066653	0.060912784155792314	0.040311761533714206	-0.005446681237038832	0.0033314560569750948	-0.004358039965917753	0.017196634147778476	-0.05758191770758123	-0.039991122618025315	-0.038066749390755376	-0.049071741534470206	-0.002343654599034491	-0.0006392002045486258	0.005167707032841789	0.010946941730204884	0.03737987231627023	-0.07408864658351824	-0.007286611731745732	0.009869909914102502	-0.05053578464395021	0.022692191565224715	-0.030921938249952517	-0.0423450665413436	0.031112400594799326	-0.026993070793622294	0.018723088655416432	0.024669934114255738	-0.02198002924366796	-0.10319013822194095	0.012123270593289489	-0.021676907431738557	-0.026168706797865728
-0.008068639764609718	0.014118613280131212	0.046221637232416235	0.02011333635341799	0.0575188778436865	-0.020164824440297272	0.03253306567933725	-0.0327068404249217	0.00468554650366786	-0.06326824432178518	-0.0056771828344312665	-0.0008106660616108291	-0.08739685182799506	0.03091503546154537	-0.029613391760131235	-0.0050452011389791685	0.01868690016400453	0.03114893055735175	0.041107746693723066	-0.012843186459427855	-0.01689582088187648	0.003130301244029833	-0.06763101292916471	-0.007536466217887856	-0.035210507506615404	-0.0676958988364041	-0.05454614707483178	0.008087750210898388	-0.08608189934031846	0.0007864198994797129	-0.010905375749714221	0.00931233363326004	-0.023414104259383166	-0.012362398325387536	0.017548819773820806	-0.0304818309442564	0.057279983611186344	0.06372555125880038	-0.053199751336146614	-0.03213845647512324	0.017753243805006605	-0.029226400499251428	0.027674795395395666	0.03431183694623186	0.027603482290742363	-0.0077274268233867675	-0.041195295471704876	-0.0592745920671453	0.004589442661680071	0.011757671160288708
0.02551638537423376	0.03400291184767416	0.011906388014500158	-0.0771939714242745	0.08071444206233615	-0.016188138778775864	-0.0557512861604528	-0.0012517240141661657	-0.03677745133214552	0.008697143897714022	-0.11209192381988001	0.022680276449110026	-0.04831066064023479	-0.03929837767174342	-0.002593809340704934	0.06794874767397853	0.0527726716245334	-0.02221726503429483	-0.025521154217391935	-0.01797918721731013	0.03507257914643319	0.03872616482935026	-0.0421434950812885	0.058447580232028506	-0.007738029320384161	-7.487116052085074e-6	-0.07095024062685545	-0.07761697497356206	0.002906636121107583	-0.031025699939969315	0.03112546440185205	-0.05351985760337709	-0.001925279893616693	-0.08680030766159064	-0.005010044028549274	-0.009512891648788522	-0.01594410292540084	-0.0274195681601642	0.03749990590992999	-0.03786334205515375	0.041410435093786634	-0.02087152929124316	0.05782281567182052	-0.0447003845188169	-0.011002128493846597	-0.05575186066256279	-0.033592610238223936	-0.008245544178530472	0.04673259500191568	-0.0036091857788091083
0.04079146504239669	0.01644664747421077	0.01385926316894776	-0.019914292938767845	-0.0590671181858318	0.0005555876826159939	-0.011185091055740228	-0.062098712440928544	-0.023598265508766727	-0.05497893148916592	0.04493171432832513	-0.04705224880737564	-0.0024344725893284454	0.04651648824002921	-0.025017012350150043	0.03292186746272741	-0.020952737893512357	0.022080533341926688	0.001885708914818025	0.0749457178818506	0.017217846790037062	0.010314067546759273	-0.030500159962309807	-0.04429554053160498	-0.007028457253207738	-0.03956398968121117	-0.019489173269284194	-0.014783213092899098	-0.06286884027744272	0.08013409698769612	-0.023329247879316388	-0.08430061604157081	-0.09262907138888699	-0.01939869571767105	0.03747669184086366	-0.027944112013617954	-0.009773827845812384	-0.06009913503819148	-0.023485884318400846	0.02841425749094314	-0.05593990397791555	0.016588791875106527	-0.0020178946018957963	-0.02696006152677203	-0.03578731810622376	0.03189763462812813	-0.057175544035215166	0.007502688495731654	-0.0329334350335002	-0.020151966915344433
0.048213886385499324	0.03399441929243182	-0.0010697127421405031	-0.018499403920617958	-0.03358089893460389	-0.01051675772499526	0.002022022546242083	-0.008348185549113358	-0.032903228627322735	-0.0349259767543658	0.04709495578606508	0.004284751106033571	-0.036100171378279186	-0.033186497308983015	0.08193154101152852	-0.08246530936500338	-0.021176507927331112	-0.014436786021589966	0.016544776952222902	-0.013946315637771194	0.0039412438065421235	-0.03897465308388197	-0.05118568478614964	-0.07063682608038022	-0.029291119413955406	0.008644786391159153	0.07841830629462744	-0.03576369618802843	0.011220449906615481	-0.05167622853509796	0.0247311249152573	-0.03143256972515386	-0.014794056524356534	-0.021781964027776907	-0.008157974327075825	-0.006496494224248028	-0.09412232890269957	0.016746815344913034	-0.06215225730667272	0.00833708925965497	-0.013418090142403789	-0.03971997834983855	-0.01449137132141283	-0.00041168478163319117	-0.0736956518081802	-0.02399667445018848	0.07267400458470702	0.05140855470108312	-0.026909712087355986	-0.027293706914876276
0.00133296320625775	0.06649642460758035	-0.06392495410485471	-0.02496943976371676	0.020159878552313687	-0.00771152789539007	0.004195209916474114	0.004038583911032165	0.009958296007286326	-0.07285055539157922	-0.02501293874717344	0.014074498901489308	-0.04128720386263526	0.09767290471437898	-0.011497643782590734	0.03928044766579823	-0.030822065307639226	-0.039343859940803035	0.023351227210328177	-0.013348209068287098	-0.1052075707565159	-0.013286880276845086	-0.028404324026411396	-0.006267620391712074	0.01072529516931451	0.006011674360722516	-0.06538788463066787	-0.03749394104676379	-0.07773355298813021	-0.037083254303698354	-0.06563838439742349	0.0033263490828761705	-0.05351945045000511	-0.014811964888289874	0.020693079009427382	-0.03466974495214741	-0.06980817791983093	-0.014580329212587475	0.06076113110791967	0.06623227034278392	0.013317365468298	-0.0430137831632296	-0.08638434929554138	0.04749789026101192	0.01650816349264559	0.010645773994336237	0.02358482634463817	0.003118879444189278	0.023790278466358786	0.0038515196614535485
0.03239528463878289	-0.03156983180280186	0.03444176256863717	-0.007671149027973029	-0.03190216492972954	0.03449350903989917	0.007430430058054244	-0.041892118258418765	-0.0655071562027803	-0.0042285166392437915	-0.020561595870960153	-0.031970377746677166	0.08646935028491057	0.0017986358144020005	-0.03475272997043112	-0.05970804252820549	-0.00006897692539331243	0.018137817466229725	0.0019854483167302504	-0.057272846182900704	-0.025462369906494614	0.028790715001401034	-0.03261653563456436	-0.04712224711134312	-0.017562433128899397	-0.05012099359764363	0.050441076173601565	-0.08102272008883399	-0.04935260442284603	-0.0459789008810238	-0.0713589593552878	-0.0777608746141515	-0.004169473593647242	-0.0668165351280091	-0.0002556071836217356	0.02509571831340665	0.06608907801081985	0.04677429088187732	0.007345714053298194	0.025770038944626296	-0.03874620676118926	-0.01059700218176556	0.07833159313974797	-0.08952526233859583	0.08726896142664677	0.047984278676004216	-0.009178816279053974	-0.011544493866608573	0.023741456170663054	-0.054639375890469216
-0.01697077424175516	-0.057114106620986406	0.018213541141035145	-0.011913520055915963	0.014560472418849852	0.0037192956555261274	-0.03238974809646506	-0.035671191183701906	-0.01799180460834314	-0.028907453756040473	-0.047207111945534175	0.056193738365532174	-0.014500514149020025	0.023743412147931103	-0.0008801236016105426	-0.03953308658125961	-0.032850797031067344	0.011804866803715277	-0.0714553495891687	-0.04286243808647426	-0.013220278500960001	-0.07764541406185757	0.05671420590137611	0.032678364249629374	0.0012003662353606264	0.012645789529414246	-0.00046263503689194553	-0.018560875892256704	-0.10186903013828388	0.03346753301532118	0.006243322323210084	0.01977420279463202	-0.012753375630602533	0.05065157503457812	-0.020315556977699767	0.03922066249167003	-0.029808020541926362	-0.012595765985574768	-0.04150671341504061	-0.029773024932850195	0.01322890467993018	0.012675392171140507	-0.0032473645103879845	-0.014246578751258971	-0.10653431250647263	0.10285587163335469	-0.019100245904149542	-0.013728637225127321	0.06646582246805008	0.0823602696369291
-0.06813844937754439	-0.015133042970983997	-0.058460564239403844	-0.025380036132736143	-0.007465666444228967	-0.04086621681210223	-0.050702193327892886	-0.011631456193027512	-0.0002550714450392129	-0.04174974246439547	0.023090503589460024	0.047346107063215716	-0.012262930298917715	-0.002526220944120628	-0.006770509521497693	0.004829379878631978	0.050954162959758256	-0.023050761427326323	-0.004179146937787681	-0.04096317644199802	-0.02404914360061274	0.02964409009932208	-0.019101168347319956	-0.006885639116208786	0.011350930725332479	-0.017137608719581744	-0.01570793019083668	0.03595253144966575	0.021748115254374596	-0.07434809546734251	0.054651163441380435	0.031618813194224854	0.060997228971914	-0.03428044328347613	0.014074718947949363	0.04321428481889304	0.0847624515314328	-0.0126694359660358	-0.06210550823730388	-0.06411511968732045	-0.051563454098298794	-0.044128520800036417	0.013661764551988207	0.0037546503743623523	0.007747733365129851	-0.06703222968155617	0.059654725565330004	-0.0026825475700416167	-0.04385156209982102	0.04097868920925053
-0.03608946733522698	-0.054715523550653976	-0.06361792449532819	-0.014119470959369771	-0.06016111973189147	-0.019754618646866992	-0.005952155899816452	0.008716977465423669	-0.022851128888048362	0.016727827356911473	-0.03561675814373694	-0.000589228872145747	-0.006103978870206384	-0.026424559879581512	-0.02461769372109803	0.06273537111261042	0.01671977836818398	0.01650717193183244	-0.016992985373234147	0.014143259433212069	-0.0021811161732493483	0.03210151597066588	0.016482729845225884	0.02638217405789666	0.04119993936091815	-0.026457239533128687	0.015259039024484913	-0.06945591082802562	0.014580917498986285	0.05372693878455995	-0.006492350998866478	-0.018649363356383026	-0.017463438147109035	0.04366164259149611	-0.013068250090179975	-0.01340104846260073	0.07114508621935745	0.021851927056425687	-0.04511674335510299	-0.03539367746323792	-0.056831720592559185	0.07814735255590886	-0.0765124077659282	-0.00053512489378301	0.008121213472495278	-0.014949511927208253	0.014840742030757989	0.007320207929975004	-0.011471043771651545	-0.009611815749878173
0.018291007323474752	-0.1078506608805216	-0.029105179537204633	-0.03377991448255848	-0.0075025168631518094	0.006403326472033458	0.06743259153271924	0.07637839637612201	-0.003935900980208504	-0.05023176267612264	-0.004979177098169294	-0.01806255322892137	-0.04678325993866526	-0.040056584390782655	-0.02611775030431151	0.0014423187013726038	0.044791897857262356	0.00006594044003153249	-0.050966064820968895	-0.07260468996618105	0.040431231928976734	-0.020088072382202275	0.028297581997351502	0.06555742996404999	-0.007321908939899532	0.018626975651863865	-0.0043624326793190275	-0.02753644622032704	-0.0041135063460827435	0.018930340783290124	-0.016565089071473693	-0.0016755883801754475	-0.03835434008074538	0.06071841437831957	0.052439928201298044	-0.003569879618678472	-0.009443310554189989	-0.012030720062349839	0.005650290988084273	0.04001326911050848	-0.0017685656346564903	-0.06664012276667723	0.07282456165925025	-0.08784360166416777	-0.009034926863925914	0.024827782459307775	-0.008431151372530584	-0.02242637881495499	-0.025378631205967183	-0.04704066564221417
-0.045847563855561005	-0.04712411717511582	-0.04300227229116049	-0.03247995165599901	0.010800976461558792	0.06228372962063085	0.05005044638870844	0.03818261497963034	0.060853156922926234	-0.014364963383014356	0.013862899083994998	-0.03584992569929912	-0.04325520485757256	0.06575146094435635	-0.0210015126875644	-0.02017980584021725	-0.02701995984683195	0.02620369687884094	-0.00888142380843663	-0.0628614008502133	0.04603791602232982	0.0181113553400205	-0.1219336202085946	-0.03575022205497383	0.012872431725589287	-0.06427955971561927	0.03382260413966004	-0.03602195369044266	-0.04592635117912469	-0.024360422345680345	0.014512117770619446	-0.020087133742965682	-0.04271999099466313	0.03760112676879217	0.06245944954105756	-0.001401580975014324	-0.007338044291651117	0.021969539369737067	-0.045202325798620685	0.05472784675575149	0.018534035948913053	0.0481783745832507	-0.0017246250135035358	0.0359723940030698	-0.02214980580424309	-0.035207872810609615	0.03924875953867019	0.051453614512417443	-0.018759331954362843	-0.06538850513036659
-0.027676327690189396	-0.010694010629663808	-0.016674462654927304	-0.11664332951655365	0.06418861013631474	0.07276751899822792	-0.009153533193272952	0.0605230516994109	0.004974311071245882	-0.004732459132109769	-0.011847883120211542	-0.041513077312738234	-0.02826395981234805	0.01608817146274733	-0.015336885489735948	-0.04716672390975074	-0.0017063775183075534	-0.004620056130236227	0.009803227931762724	0.020042070809224502	-0.023330488820713764	0.004801615456621703	-0.0026562914205983165	-0.0994634107533868	-0.04633113402391956	0.0060059500698367435	0.013774678341048441	0.042718027158564764	-0.04711432045424521	0.04331392194235258	0.044422320518033555	0.011588856953592077	0.008219031949556898	0.00940621627214153	0.0026319479622653533	0.015483801883995757	-0.06767604351443078	-0.03470372888374611	0.05191763008116377	-0.09294261103734223	0.04844000748190907	-0.04300438193302483	-0.010276647250186548	-0.02485145887607592	-0.003225239937853259	0.002283380658307071	-0.014898669114239284	0.043409067761627666	0.024279293104859254	-0.04018664185968941
0.031263425407893924	-0.03848492045136287	-0.07481443504318387	0.005601919771612759	-0.01715313656182647	0.06151273459459502	0.016130107685442582	0.043238651542097606	-0.07290601004942633	-0.043702362741756734	-0.03424490343146524	-0.051922907971031246	-0.03701255563307449	-0.023672031354580094	0.04743869991305627	0.014754303146910496	-0.02009571227866023	0.01239412071175517	0.021605549430679105	-0.012354279925841868	0.001772628096810321	-0.024639816075597242	0.044539855659586194	-0.020451095999502476	-0.05183955945393404	0.04047889692818374	-0.06103974237586447	-0.03694799183224064	0.025693492246532248	0.017812309121538236	0.05695432498556445	0.04660166648634642	0.04530194163888717	-0.0308821117266686	-0.007226024236011324	0.030648296002369457	-0.05966202470635106	-0.02766265182498938	-0.026296742793299178	0.07367114706508482	-0.06494350699706392	0.03262988978856201	-0.04191532732331194	-0.0036146227826810307	-0.011052214824310075	0.011023880334033679	0.01155757823571392	-0.07807603656334097	0.0344995793751887	0.0008298581838490499
0.016949109020439952	0.015418350042146036	-0.00336022521642494	-0.011240155313721766	0.022651585466310752	0.003195802533368937	0.023254913002698392	-0.0036908090603243442	-0.058791522252569325	-0.0862773656918661	-0.02068985081848924	-0.009022998950431484	0.018461124153695774	-0.07374687755344156	-0.0333623151622728	0.03141655049789959	-0.012288911606991904	0.052794583624311775	0.03362064818226329	-0.017051092240927178	0.02096636380095433	-0.0277747726760245	-0.03297437760407791	0.007071463433809044	-0.04036023221812852	-0.11007251231413484	0.020084269777139632	-0.02151829028962731	0.0412145716775721	0.01351873938002799	0.0001489828591304844	0.028745127927435266	-0.027007402763028245	0.00101018221984683	0.005631057320850164	-0.005854213854414713	0.031167753071260598	-0.038218194464115354	0.019710700473279802	0.02725447819156409	0.018217315434835388	-0.09864775150666104	0.09920024307549002	0.0295002049197385	0.007870265343891097	-0.00549471128460099	-0.056384408237006745	0.027374866985842586	-0.03951841460353585	-0.008818800479350412
0.06507152548452654	0.027755170937865146	0.01296100047463181	0.03266031177973669	0.05673737442667427	-0.0024033796446013417	0.004765134709048051	0.020650474065182813	-0.010226845217941198	-0.0528950196690176	-0.015517574362024139	-0.04991871112996518	-0.03366794368541426	-0.039537971442695184	-0.05435456655875232	0.05117420560962428	0.018977293314587737	0.0413647494655836	0.006547430001350613	-0.1175039501598034	-0.06822298880448549	-0.03769446330919336	0.09689983170817947	-0.024486859401580845	0.04325304897096113	-0.006876813029525943	-0.10460158669904546	-0.027161278121867263	-0.002619934545325665	0.0016614174943586873	-0.03593911126116962	0.013064746107217102	0.005443025806267359	0.011645618440463256	-0.05906630088611002	0.002164194366888507	-0.07829026839391307	-0.031284633416998324	-0.05173742118673123	-0.0003876566019771037	-0.04594324173312923	-0.010589457572426061	-0.045679215685890465	-0.022593368072165772	-0.05934834717003304	0.05308827796304752	-0.03620796447642723	0.011298573285687872	0.009143980441820642	-0.006330880518127174
0.049903803277637604	0.006539541610419836	0.04056584092551234	0.023303960408813728	-0.01258408993102328	0.036925891986574824	0.009929762043749376	-0.06361352402926969	-0.041396470302570036	0.04555995549876796	-0.007062410436828082	-0.030523344895241798	0.025201199629670185	0.029667860946779596	-0.021248039312101834	-0.05544721678440426	0.06003134321135185	0.030803190033381674	0.0044769177847942924	-0.02257019870482948	-0.042325312046238614	-0.050661820373580684	-0.0016577092598650499	0.04187592274703261	-0.11582294177407908	-0.08447886268513866	0.038635129636134795	-0.037144162666580015	0.030188516482113608	0.02797082952792302	-0.0739880978957301	-0.030190442423580884	-0.03004651894249053	0.03121136187458564	0.02381835112298278	-0.04768415774077475	-0.040567618814527376	-0.05623929569482514	-0.025197255525556895	-0.055252500266926685	-0.010204077898773348	-0.08023233304184252	0.01710058904273401	-0.05860679078973151	0.001533266128169966	-0.04967679307173267	0.049071327186873695	-0.07142702919020759	-0.051223188166795414	-0.013784665471384103
0.050628469244052274	0.010272102117232281	-0.027543562326979586	0.022181385461134275	0.04667980198950404	-0.011016529812621407	-0.025774691886962537	-0.015744439288138925	-0.08776792404639736	0.04402248636864407	0.047946450230772285	-0.01853575369771847	-0.06805010895022261	0.06811870958978836	0.013637172713804288	-0.00039760158058145187	-0.021264175959691142	-0.005632929534440497	0.009832448936530486	-0.0025562017668255468	-0.011297886865785155	-0.009756228241060545	-0.02906540661929824	-0.09662008926881568	-0.03285583869461646	-0.00717392742493039	0.001307869945973596	0.08088364033059285	-0.039239274524609354	-0.03735431622109755	0.006581084049939061	-0.018377837539821265	0.01493889630786098	0.049744812001332406	-0.07078319919248267	-0.04900213975583424	-0.00757817332757935	-0.033091150772182464	-0.03639581555588754	-0.03567490322560017	-0.047838970384114964	0.013355552765477724	-0.04555423649338032	-0.05533150602554121	-0.062290402618576005	-0.03736581525397703	-0.0018396229111039553	0.0028662784206904025	-0.019603329642800253	0.01613785530490488
0.0981466472764795	-0.022508514249778254	-0.07306915338038138	0.008656605648512535	0.034283687086665446	0.010328773393573847	-0.017089959329136872	-0.03755384892286185	-0.016395652206645364	-0.04088614183872152	-0.07140799372950744	0.00160750332626294	-0.02374885457305671	-0.04352436627406266	0.11504055651316002	0.02425530770864852	-0.008537754415895358	0.026613188026961335	-0.0749338984102019	-0.025490802260057455	0.08445338762234225	-0.05408372246599858	-0.028402578317886784	0.03053667714734068	0.015003284295001806	0.011388834389417405	-0.03503415362359015	0.008298302567847252	-0.03870545451297921	-0.09445417578113924	-0.002204397474113485	0.04388648599432955	0.016948063785598988	-0.029976288035941743	-0.06304601881349134	-0.014491688300117324	-0.010238737661308256	-0.0379945514570999	0.028342358780918984	-0.02611612992506633	0.025081081401652827	-0.04307346445489647	-0.05258025673148903	-0.09705680610061022	-0.028562699261714196	-0.06266785749366932	-0.00269284607794498	0.012193955224274855	0.08497947332165748	-0.07784521270484446
0.048969389707182065	0.04424668769159719	-0.04092636175863376	0.0003367785158578133	0.026614137489854636	-0.03795027943802563	-0.0004646735518835099	-0.005060624444294389	-0.07360583529096448	-0.05610465822549131	-0.04856194036658195	-0.01648921695672137	0.07743481091412524	-0.0012249397676868997	-0.08666684649586762	-0.03370556562664574	0.03189775376143187	-0.001967363268679481	-0.00859499723103778	0.027795898981218054	-0.013686346828397311	-0.0068389557749234005	-0.0074431329309703025	-0.01807730530503228	-0.030012102490399997	-0.048218618743001436	0.01958965578427953	0.03221867662899516	-0.007533572935331988	-0.023824733070929402	-0.04374638022242851	-0.05589884245370393	-0.05023282866370977	-0.002060995959305611	0.05022069095124958	0.05114414701941586	0.011955210257236717	0.07014182909402009	-0.013551483776570103	-0.006921821044602966	0.011123881090018311	-0.007269066907672414	-0.11708087380024396	0.02120496800410673	-0.06511039243606961	0.03460550096010433	-0.05003194635671382	-0.022756938677267868	-0.0800610483156564	0.04245492176393438
0.0054847272722047605	-0.02905840655301507	0.0016416798906113915	0.017088647789994638	0.016433774081309492	-0.013724502265045119	-0.05809256248925556	0.0027843836865873613	-0.05100484515933665	-0.07285146837434416	-0.010695775382923697	0.04524521316014404	-0.040733483260704494	0.05795577292181129	-0.007363245824629268	-0.093138080711704	-0.02007440840397145	-0.024866801454378706	-0.023539213392686657	0.001891290230279643	-0.012552735967055261	-0.0022078127934551904	0.024262176681108506	-0.027787648027718576	0.00985322246037826	0.024883642653782616	-0.019851239937783056	0.029722604051770483	0.03758904479459676	-0.0009477628287370161	0.06273448180186117	-0.08490751871597599	0.039630036582189165	0.0258922201714124	0.012619443199234165	-0.004796858402921958	0.027967883413844374	-0.08185406314608351	0.0016709403310152032	0.0008207908286091154	0.01862978587263771	-0.05044369957145149	-0.040539632980096885	-0.011514089258290755	-0.012608412829314176	-0.1165592582970297	-0.008031874334915406	-0.015005484847568891	0.07627506207737154	0.05039767653315184
0.0021589801068814425	-0.06936882081374218	-0.03544290033550848	0.04947987157170818	-0.03899056629669023	-0.046699448236832974	-0.036693431592395964	-0.04147027840915575	0.020560871280756465	-0.028560280673726936	0.00893356666066366	-0.00913087851500963	0.016498173108118883	-0.028516849313501513	0.019911868959035288	0.055143166668282007	-0.11793154277743671	0.02936649465812837	0.0583857711122691	-0.024319375542069227	-0.0009541563422607296	0.0025357406970326415	-0.08345431442465095	0.05867389324925829	0.00031340516050733583	-0.01680327039015015	0.01322870084656779	0.042537789417160875	-0.004347171626444938	0.03746504520877671	-0.04002772787373911	0.07760509840137259	-0.08957771832997283	0.012358842515253186	0.014807372470314687	0.0488888088502984	0.009855111564964509	-0.015137825592324359	-0.02270678808824787	-0.08352124185290791	-0.008800277859541199	-0.03502759463165547	0.03516218957407159	0.030872058576397583	-0.024655327193514633	-0.04074598988834724	-0.008474343764994563	0.046935325942047336	-0.010632083520576882	-0.030301450874530927
-0.0068486952593608975	-0.03553705244494053	0.0052870628872184276	-0.05625542205177683	-0.01709063233009661	0.002316689129876756	-0.006179281452664075	-0.06431512279161553	0.025025550955797435	0.013820483978744321	-0.018076123386648782	-0.08188812444932829	0.05902298117453615	-0.040521655728676095	-0.018262798599476472	-0.04064589239479186	0.08807688370296089	-0.05908827039736752	0.03396272710388487	0.0321193326754989	0.020853912570183725	-0.04759045287503377	0.04518863466985696	0.010444136005593244	0.028625072253454866	0.013611846767458444	-0.07905562104140229	-0.027488971050812966	0.09307045326297078	-0.013589216263183268	-0.003915625177652158	-0.03628562179437995	-0.046962127816794555	-0.036876365695339586	0.011638880848674496	-0.008086777612827493	0.0020042053057370834	0.06740833753410025	-0.054713655827902184	0.020078950136158534	-0.023600216080607743	0.03694316483396083	0.028470529945033997	-0.004985938186027842	0.021152632427614768	-0.0023472544333700963	0.04708607771743046	0.023497958807012387	0.021175574345412854	0.04220591136700666
-0.025189549447508192	0.02214029701089717	-0.042079932213111224	-0.01420479267182638	0.012957435482645926	0.008072907226910142	0.0038741869781863114	0.07505152731902359	-0.07022327796228485	-0.01627782146893822	-0.015285705486098165	-0.026845679460011526	-0.029868729309901337	-0.019914111248256677	-0.08820840276401931	-0.0032292887751739652	-0.024846340985851763	0.014632400176156767	-0.0287723946305267	0.027435468886721066	-0.03387935675386699	0.03129227232788654	0.06822632574570009	0.02522968204733953	-0.0453415625918792	0.046689275516151596	-0.01569061415917919	0.03152663318968886	0.0057165144500764455	0.09736669812891927	-0.04490925486825496	-0.049655024505348304	0.011212531550987446	-0.016512496634115463	-0.030019359281254175	0.042862489067293515	0.00048617217750157246	-0.07392761898867774	0.07774233450711591	-0.0654400243807224	-0.013070509200334264	0.0163464144111925	-0.0033164552392341284	-0.022062035604767178	-0.05073453506224539	-0.006068684297112733	0.0368963094943108	0.02242557225299626	0.007713451419286619	-0.024352396624612537
-0.04180832142488206	0.00787513511312499	-0.06490986019482133	0.008319544947892617	0.02023709476714341	-0.02350985115397243	0.021442818696626034	0.02913940312470586	0.002616399319262326	0.00984641499250867	-0.04187072410253154	-0.017813765539714164	0.0044922442797965395	-0.014710956663554188	0.010085204967068936	-0.03214791782094509	-0.010207427967909122	0.016389077802267334	0.01747611458757849	0.022321521990686453	0.013577629107649194	0.007169496906391088	-0.009277024586305608	-0.029622167620976178	-0.020292012731585662	-0.05245314291138635	0.041664226976167465	-0.027262327589954963	0.01889366641418458	-0.08278620298478614	0.051721391569884145	-0.030245897504398798	0.020094543372112608	-0.006287570726736779	0.021142481244798544	-0.01867550855104619	-0.009370820296388367	-0.04678727008371136	-0.07047360908731248	0.041266135038526115	0.0721005161992583	0.022706202619913744	0.01665917258736359	0.0536354714880621	-0.10036774106217088	-0.07265079415430978	0.010687820995298206	0.034245150130228094	-0.00039650893459892197	0.04195194597382611
0.0215517732378201	-0.061063803108473313	-0.011092068545152638	0.008857061449342818	-0.024153254673244202	-0.01653292088224672	0.033335937204088915	-0.05060401289648011	0.059275968391524145	0.019143673920111473	-0.0611385824627942	-0.028261999678997386	0.018842587485559996	-0.026484061730349583	0.019242759312254776	-0.08579273481286293	-0.0271398657413113	0.04796517103753467	0.016187514532006467	0.06290887895321949	0.018348385036627984	-0.028875211176285387	-0.021794381481711887	-0.059177316531048615	-0.08232599561575882	0.002039263313258599	-0.03747565899136473	0.08323098978698802	-0.004383270834859387	0.0467085410745026	-0.0034778813962494954	0.024826221110752576	-0.0006425941494057757	-0.014660452694635017	-0.005141095863568621	-0.02340647348157338	-0.012891246584297942	-0.017655621100185464	-0.00326270142298234	0.04884134167601268	-0.009591310630644598	0.019690071634084927	-0.04120707865487848	-0.020062380286053644	0.06929090978915706	0.007967275715175645	-0.04726769104830182	0.02057809416767349	0.024861572996125517	-0.017484189163720527
0.04174379705095789	-0.03544579949275421	-0.07933458058437248	0.04217366654940176	-0.02906757814587324	-0.05728186856761511	0.10175199537798268	-0.047915123512848386	-0.015927679615646388	-0.0060579304174819375	-0.08520466991867576	-0.05224548126817728	-0.025489900844114857	0.026335605554813398	-0.0809617927306986	0.03881184426604031	0.01874843692138221	-0.022726044712774944	0.04687825023568111	0.021397805839195636	-0.06277701630693591	-0.004798543303788649	-0.026635463790140784	-0.004392696527129286	0.009451663136764848	-0.01366071430589779	0.05907964053716702	-0.03554905550909684	0.0825032076335369	-0.034200036269931455	0.029511377465381343	0.06735422359521775	0.022075638047192196	0.003859942978981461	-0.037241611131018953	0.00924466694749131	0.010155961769404264	-0.06604629877691884	0.011998490217830459	-0.06043459842755458	0.010061767587462052	0.023390810726613434	0.0025541992809584996	0.042166861369708895	0.00431241565662557	0.08106655619251343	0.03570748966135537	-0.07388900605758678	-0.010895114340124275	0.004393388585428594
0.0019636125815910045	-0.02332441236580416	0.0139626359138963	-0.03376945767280256	-0.035362376664315215	0.05623930832425509	-0.016303424483805583	-0.04194645754412784	-0.04305431597354962	-0.1039635050101569	0.01142327456698334	-0.03524695605069171	-0.021601472424696417	0.021066829979150742	-0.0352229546185497	-0.011951030152800607	0.07907109062255774	-0.007900610790385648	-0.04048876948195731	0.0706803016861846	-0.01565206843895622	-0.01065142632706359	-0.03772882417555111	-0.034652375976859974	-0.045388720662342785	0.03057164837230714	0.002192083428248953	0.01761179814390633	-0.052228791007954835	0.09767502477731813	0.04234613742618547	-0.01496716912305714	0.06878945179589319	-0.0013647531719312312	-0.036671900569721846	-0.0072285737870989904	0.04578255171587776	0.05100468315671512	-0.08731587318171796	-0.007448259452592997	0.023028857962945952	0.05206797299156568	0.027517173791926815	0.022440660407335625	0.04900094083204866	-0.035403073403138044	0.026287216566449625	-0.004825112051486034	-0.04503375895727594	0.03500004256163976
0.003175890771800506	0.02259183176800558	0.01724414852836201	0.08515464573767176	0.018730331414367342	0.05069987921121235	0.01133752260714165	-0.02393835486957424	0.0033926812262936763	-0.03315802328486611	-0.015612902708281761	-0.03004644599579034	-0.020632831206849535	-0.042375870021048985	0.06343138804198549	-0.0027400407372879295	0.011347494226759597	0.05570766188471109	-0.06645333766794449	-0.034464678541642396	-0.06993731491781001	-0.0060242263248021476	0.0013662851602651571	-0.049901326150681775	0.037901117393871794	-0.01233190654616258	-0.0432700629829179	-0.08273950260797493	-0.02520494730977883	-0.04195414196849587	0.03852629608429909	0.01866126455032409	-0.013140013472566424	-0.08009047976075265	-0.026188827490384224	0.01778288671137168	-0.05678846059611041	-0.04999771678823635	-0.05761683705622961	-0.11024959454244138	0.041615273707350714	0.03518983487483815	-0.021723453860921216	-0.02035963004015894	0.027952273577152263	-0.004202047953223034	0.05465575015951521	0.0013037977903821996	0.029967898990363052	-0.008353511221657346
-0.020678851117098235	0.021240920230183896	0.01635102662264539	0.07632208774995432	0.034190606570547066	0.05195912115919539	-0.0066050965481349285	-0.08054970648777861	0.011539939062989987	0.059653457475568855	-0.02775634539031488	-0.013344942063879086	0.04406954425664569	0.01739152430555484	0.009752617557996814	0.0253548792485126	0.05019682487599529	-0.07969538841212906	-0.0033686571270127395	-0.013416462949692646	-0.042714413424514555	-0.02387394413706311	-0.04892248348568959	0.00020291693278572456	-0.13255066483028727	-0.02359391424658968	-0.024838662439228915	-0.0012278096247665177	-0.04022328114118777	-0.01201900130984715	0.022626453930739983	-0.008676521995162032	0.001357874027852965	-0.04143593283383351	-0.0464941746200659	0.005383834903861608	0.019824520935060493	-0.08350757462612263	-0.06317937186192539	0.029464041920597484	-0.06687232377372543	0.0793633255516107	-0.025777277607132866	0.005638404904765724	-0.016705088295633403	0.011194336624209433	-0.029073160068104204	0.03714939190589389	-0.07678384783185234	-0.08161792810360015
-0.016578100360113424	0.02944263822474092	0.03791823766904767	0.00703164424317812	0.06400838032858773	-0.01694774239172877	-0.050341130392152274	-0.031076019783911817	0.02198835146385602	0.005269672961712223	0.008216690998209736	-0.04741745399044927	0.008604630365535706	0.04449118048599876	-0.01694648689085757	0.03937365870214372	-0.05141786466619923	-0.0012780865689016084	0.016410950676751527	0.05019580832924261	-0.024364415515182238	-0.05536786149322165	-0.029541939530864383	-0.02341769042780336	-0.025825351820787254	-0.07143420566105704	0.02428376076809572	-0.007648970238068901	0.053386768670265275	0.018647214621891128	-0.06498445818250621	-0.013209132894095036	0.01887633898935789	-0.04837694074756481	0.041229585517693845	-0.058291688534607054	-0.01722454687918655	-0.0396040223511684	-0.006515637622443542	0.01577910899433492	0.06741702798782119	-0.06574294197932035	0.01134225427919095	-0.006519017471390651	-0.030330306377726747	0.02395332294867729	-0.08374778956931686	-0.11012998283673192	0.020336759800311598	0.0032569243778174245
0.029882746209197196	-0.0034499742365685683	0.07013827196704163	-0.03609454202396509	-0.013714969845617429	0.008861495553741891	-0.04790640281232979	0.03014428031944539	0.0030851897299852132	-0.07200696892017167	-0.05494625900398668	-0.05760486410225707	-0.022918725801129722	-0.010440432968954578	0.05102756304774917	-0.010611060462717495	-0.014744572918307918	-0.003997947989548582	0.031005817555008384	-0.002631774067810287	-0.017312717311451023	0.0065723961160771265	-0.013611252918859751	0.026113317660001988	0.05756518311004838	0.034003720329563114	-0.005235759954438382	-0.009441593915549726	0.019146479785272542	-0.0034561274830156394	-0.018568327146967167	-0.017361159572768518	0.014740568158425877	0.0026082198207607113	-0.08672326443354858	0.016156253329895634	-0.03374030004419061	0.023956543570426002	-0.04644464261999321	-0.0009081973884312135	0.004405509863827043	0.05182252262162589	-0.03819103041740758	-0.059973177326688956	-0.03680758309134437	-0.04832972523583512	-0.0493580516233521	0.019788432167784024	-0.05395672405688205	0.04552963295766108
0.004769462506616258	0.04931836967687199	0.007230958252296462	-0.00006583028438088769	-0.03166021238649039	-0.05184412705314005	0.05160193790236566	-0.016204662140260152	-0.008752685181440144	-0.06715883464256399	-0.036918978325800586	-0.032850248377114775	-0.010317887684406349	0.043206606823814706	-0.03182692581326782	0.025263643556871874	-0.0301229472986682	-0.013979393136605782	0.028770765346654747	0.007878592974293948	-0.0324674692668489	-0.0163988344158839	0.006741847503308944	-0.02941001408861045	-0.01922425278403435	0.06751303812554273	-0.019295594520839263	-0.02084925183842706	0.017386612961341634	0.004073916871982589	-0.04896550230422616	-0.0483533302137759	-0.048035875160942834	0.00658278482550597	0.07011145609242818	-0.030924210353985796	0.06221360972311374	0.019380691092132776	0.02635103820008976	0.016243382350283313	0.0005323196985006578	0.008655263923445851	0.037895063245400845	-0.042602244053799275	0.02054191317748575	-0.06341856753352543	0.012283406306838654	-0.04731856376079162	-0.05938685264293357	-0.03509081521819586
0.0053199375904584515	0.052900975680991766	-0.04506051043572796	-0.022268025606789137	-0.0073607579563535	0.0015997896739845946	0.0018771107303615815	-0.03695541262063255	-0.05190170889060344	0.0034092117928760587	0.021008741411233402	-0.026866230402001964	0.008092056245716382	-0.056000534662716955	0.033198815560032444	0.029618745193054286	0.016514455797719298	-0.002947243973695655	-0.09972349409867243	-0.014891757552789757	0.05643534293388586	0.05518093770197656	-0.0732362141081045	-0.02192923145739077	-0.010540578172672035	0.004167307335037987	0.08083568617055073	-0.027348201424328235	-0.001910325092716914	-0.007411854111077658	-0.044967305921639354	0.0245254420059407	-0.02117235995748036	-0.028857795779942713	-0.040343963164109424	0.001458360322502184	-0.05565386119593617	0.021758134737047366	0.0610004385161749	0.04707611561500892	-0.07406094926400121	-0.02179271639499495	-0.0021026123338631613	0.06155794756743273	-0.03736627273375091	-0.016798013355783865	-0.04677604605463844	0.05837370093948985	0.052230482370853246	0.05034334032387244
-0.02399827940827164	-0.003440591814913444	0.05119081345070902	-0.07837635179355092	0.0012124125049529913	-0.01162990212198588	-0.034561908997221745	0.014079735307828418	-0.020504564519156807	0.01861386172253947	0.036170483603333484	0.00611722553771481	-0.043471921394915514	0.03651275885689182	0.032395080717522416	-0.009370088039228286	0.053243017947909976	-0.03157908582569292	0.029421623471952686	-0.06165226270441692	-0.03466454989480797	-0.028622609000489192	0.03096004348365529	-0.04008212750541358	-0.0322582123977733	-0.013847421613416025	0.028939054388945125	-0.018345441745096808	-0.05243970694149744	-0.0382381013742374	0.06128094741893937	-0.006690365561885275	-0.028301486847141576	-0.03887455681762677	0.07220118572888945	-0.0995978479748261	-0.053000730724081624	0.08766688703473366	0.027680430141902374	0.02147131162439454	-0.05244598701006699	-0.010771618604645736	-0.00477507881611027	-0.041110826596746565	0.04916674715444533	-0.012390833685748018	-0.022194696936347458	0.027300041151462263	0.033840177312714645	0.015976936194172765
-0.030609320385406195	0.04650989225303259	0.01318493340092079	-0.0013577433689104974	-0.04397869361058123	0.07145708688101295	0.003024193522002779	-0.06723246326409302	-0.0006796892037758771	0.09440281131013813	-0.03346795901608959	0.02443508388706952	-0.03076377554867497	0.029859709391898796	-0.051515015307640036	0.05405069876641302	-0.04391341721364014	0.040063676312164016	-0.07344610590494367	-0.015898904529137094	-0.07970261624291608	0.037477622262640425	-0.03249117498372309	-0.05201522478500007	0.013668772280716416	-0.04892361612886023	-0.04722565089013444	-0.03211990967399107	-0.06018430225305898	0.017517510440064173	-0.022263534442854827	-0.005717463263134942	0.05207833071166448	-0.006355229665746689	-0.04101853301689411	0.0010587629068809883	0.030366364141425968	0.014127293897469216	0.07678402446925227	0.03650407981964838	0.04003091813013872	-0.005220500505038861	0.009392682469194029	0.025653994523029855	-0.01736592252986959	0.04412074045136804	-0.08712810308869505	0.04498852226322424	0.05391538993236609	0.03609291859307155
-0.01775606323248695	0.0023067182913755827	0.05131562658387453	0.012528232014991576	0.02588709001778148	0.011399189129240365	0.031560556723619466	-0.06650119306725291	-0.0033437225695158645	-0.007400751228526567	0.03228314862041451	0.0003088298403221869	-0.047171009237959055	-0.06375082691072083	0.06461919109019279	-0.07829765981483534	-0.028186863492169048	-0.04347257207014709	-0.0005485605264855097	-0.02903517513362267	0.042342462321613046	-0.005560809900751746	0.019557333486700978	-0.037985088148618985	-0.02905458062394589	0.006656880599824456	0.0350942167968156	-0.028603408085756097	0.03484101734115586	0.010602367663376668	0.009045871273376853	-0.04483798128205408	0.019926962907906035	-0.0335482931855274	-0.004953363595051518	0.07646283999815873	-0.014006382421660104	0.017091384596233297	-0.015467557360899532	-0.040857917811150814	-0.008925402427306618	-0.017027079553854428	0.014440985246553632	-0.05479174375524089	-0.012283261936314016	0.05387286528021534	0.0008014178505533729	-0.06989700356408518	0.018768442722758637	0.006076475268391069
-0.04075979942068687	-0.002838714360203073	0.015162041764668923	-0.00867914724231958	0.021165823544590973	-0.018062606056456817	-0.03771621554882462	0.004265068632352084	-0.0012421382673733746	-0.0266164863825488	-0.016689795947496484	0.015736838643671015	-0.026342205391891412	-0.004924067262083949	0.023761627639100048	0.06280645142908037	-0.011675110761667482	-0.00931900903429251	0.006660269947010327	0.04454030067021826	0.02179893270059728	0.007976708635798446	0.04353360518275201	-0.01113400448677327	-0.03216723814525488	-0.02902851045111464	-0.033657091416684694	0.06388273127680842	-0.07444461504552385	-0.04251133453511133	-0.00947358430661231	0.03426542908607929	-0.054024087524287785	0.05838394577982842	-0.010849877180342174	-0.015938671709761223	-0.033525234819306304	-0.060234822397729655	-0.05720160259403646	0.04035325931515218	-0.010453486361112164	0.018727689444538544	0.0030132661523969463	0.0020491397472829943	-0.030760727367007825	-0.03729894879960388	-0.0014198972108971867	-0.051450705369220806	-0.039899073801788934	-0.0039036378426567774
-0.016638153492799086	0.006511144016728953	0.011589403562590563	0.012362174878643387	-0.039187911040824204	0.016640780078253318	-0.08502442377748422	0.018895787470067624	0.00747272877686616	-0.003266332033721467	0.009252266724234397	-0.040620692339357674	0.015724557602578345	-0.005250414860225518	-0.0035036265360478542	0.01734311908513055	0.011069794771578182	-0.027900879405913615	0.045850668227828385	0.003765962489060244	0.04110872154841691	0.042963902567410145	-0.05348834616732986	-0.04536129146629103	-0.04671334007655821	-0.04386870678879127	-0.007035310720996302	-0.011952905902550142	0.00874066142809171	-0.0024497966823519403	-0.025731660342549402	0.03266859058383425	0.030183777123263117	-0.0411545364331002	-0.03331604551914581	-0.021065380107351258	-0.05061880273034444	0.028596864213877984	0.030749749706651855	-0.0340446467010242	0.07819070386886054	-0.02630446616993545	0.02127474124716816	-0.024999863628857828	0.06706170893141952	-0.0018489017188844797	0.005019285397073183	-0.01787318327586248	-0.009962731052897189	-0.03732559258868151
0.01909307186361859	-0.030773133107493605	0.037371177754047975	-0.028075022423054742	0.009417941453328192	-0.0384766580510075	-0.015315876134492716	0.02488031246528965	-0.017814863557477037	-0.005669610386892628	-0.06403121899621944	-0.038528634239800054	-0.02423952719638213	0.02380042703131815	-0.03696726193286105	0.02392203388639825	-0.00767166179094516	0.014153313672288692	0.011722414969736965	-0.013393386992636069	-0.03171062062026364	-0.07854176399413168	0.008964884718058667	0.021745760022155825	0.04386175773364942	-0.018921113918880496	0.013038234880200963	0.00663899056942368	0.024097997732786335	-0.02941649829880339	-0.043305443379078774	0.04682798194643602	0.06032567805578999	0.004310786994151843	-0.016681706944868684	-0.06442428494329631	-0.030507089421076574	-0.0166939417334355	-0.0907532943737796	-0.012883805884211268	-0.0019014470752609265	0.06685271250064154	0.04415027982470002	0.032888028488196726	0.09007200450831915	0.07329384701049464	-0.04209990809888815	0.06062271546114698	-0.009689406355711676	-0.06370722244901546
-0.013592525092124129	-0.026731595900561456	-0.0029844229437671487	0.00572865504744929	-0.019176182348998434	0.009502077707269739	-0.020148476835499557	0.0019757098145140872	-0.12485837789569597	-0.03904658167535005	-0.02744374481382107	0.0012822949034376682	-0.004176966525408943	0.028306714370622946	0.09693569550111367	-0.044038561413652005	0.008687380213978978	-0.012188071533412836	0.014252579318822744	-0.023356484687600952	0.014592603287241043	-0.03549404517006394	-0.005070831071852595	0.009620449207317854	-0.005443946838841968	-0.031373266719432455	-0.07637687135115157	0.030027912909483766	-0.003478830156656742	0.04041978949053297	0.02663031445460196	0.05103849238190408	0.01313865758601711	0.00039415281808318197	0.0029715508464720104	-0.016828829733636676	-0.019533802449187065	-0.023249238406829936	0.018722976427440793	-0.0408389855143739	0.057068851710061166	0.024503164280487412	0.027978897621892502	0.0252549498662528	0.03270219953486658	0.059760918494430264	0.048630912250722365	-0.053093596328649455	-0.0445087980432453	-0.012565585520057952
-0.049844728159923204	0.04323111172570051	0.04731218438566368	0.0033228898279673673	0.06253786086986149	-0.014735130973852734	-0.02608030138995567	0.013665923364009003	-0.06514526749825916	0.012379053498469704	-0.08024000583597665	0.03562827526733693	-0.028348673806725816	-0.006320203730412508	-0.03077717224163961	-0.005570364615591565	0.009347652928904993	0.008472635743975141	0.04622972987145623	0.005502120029320282	-0.016940289314394365	-0.03378055953371231	-0.051846511732990916	-0.001182304408103147	-0.01779166024529283	0.014079009743017092	-0.06378957401330362	0.057123271947566195	0.03710188853911277	0.011500430786573965	0.03636647379465309	-0.026520901820446925	-0.08375861414760843	-0.012426396564311255	0.021345515102458325	-0.028767123241400103	-0.08909323892934562	-0.019769597274835064	-0.017647923409640463	-0.026632066877992345	-0.07572662781007988	0.020289443287829084	-0.031562821980754836	0.09163498022197517	0.04976708916780422	-0.024089303089598557	0.01862145055354345	-0.002921305009224176	0.006427348617302094	0.002683638397440277
-0.03960477829197201	-0.031806166375125296	0.04365302851414357	0.06230288675769078	0.012937359707732826	0.005683822326885553	-0.01942598840247591	0.00043035996532986287	-0.01714046796847178	-0.02336293085399272	0.03309439110425927	-0.021846131945942995	0.011174700215480882	-0.023310832163085354	0.03725703199209339	0.05529004595603108	-0.010957954259943697	0.01899440996896132	-0.00433597574921808	-0.044684805018815395	-0.022486077236628595	-0.01370439803370137	0.07122963748822463	-0.15851112604788567	-0.016760221243321195	-0.007801765438196603	0.0021572946115460886	0.0057130739993371035	0.03238832533047434	0.002785714860759011	0.0051750727963590145	0.02879853162316608	-0.027914514779402932	-0.01970806674648077	-0.061563039748118116	-0.06434163837588905	-0.04476471903131965	-0.006105689587775232	0.02074856803838786	-0.060177036030904435	0.035629836019990924	-0.024600383185405906	0.021911894216000337	-0.001890567244891403	0.019946202410241913	-0.009619202615945281	-0.024421672654563874	-0.01977027067246661	-0.005907904615067426	-0.04056815012292146
-0.019008506160849474	0.0054647630691218845	0.05485427397238932	-0.0046738104830418535	-0.013845000321798077	-0.03709076760681474	0.03125155985101978	-0.017336377025795977	0.014023365144585104	-0.02582640024030511	-0.022802469970379012	0.03282728981750152	-0.018383293770276015	-0.07593342784756793	0.03166709123682299	0.008399212486190447	0.049934547237583615	0.05354307467366309	-0.018174473616418777	-0.02006274601131972	-0.01316550087832576	0.03658145525691653	-0.03980403760401002	0.006045162402673446	-0.07434395039827366	-0.0035426522883484444	0.01051845055438436	0.057319635320142046	0.04526709159908648	0.0006264813642565957	-0.012408557667616525	-0.01579433975935668	-0.018549248719508825	-0.05901483278487768	-0.06762871698356424	0.04248491698336637	-0.09698750448389337	-0.0031404076808565565	-0.0037427092214734024	0.09269228999740253	0.010839981895071356	-0.0037216414043775344	-0.03450110172151628	-0.02900295821675041	0.03169308965299738	-0.02218176658839212	-0.023546677235954928	-0.05645638637582908	-0.08273436631197803	0.012489916476785778
-0.04057575912813123	0.09122257775895966	0.04805317725738839	-0.010363129404465737	-0.11150688014675042	0.03657266171441282	0.004283668209829012	0.05237151039359291	-0.028794471207363222	-0.03437677285712642	-0.058416226575673275	0.0008835937130489881	-0.03177048010542539	0.009720808382478397	-0.10081852435208838	0.03698140225952623	0.03638427452950185	-0.026886369927599067	0.014805164194961752	-0.05226501269725305	0.009044056419089133	0.011622607872448506	0.027973557311280074	-0.02250570760418304	0.05637637273210322	-0.024173352448945005	0.042186702827744754	0.08977562890238135	-0.003677247166711012	0.01941602412865251	0.03123549961915953	0.00835357990682507	-0.052834309489160236	-0.06682540100522831	-0.003507895514924815	-0.08370162019893583	0.07753415454113684	-0.03824248982304671	-0.027956690032018172	-0.026509645141777886	0.07854194106922358	0.012478052554802792	-0.0428410981491452	-0.024358802963051516	-0.08556050462091844	0.01493057341988999	0.01407593638159274	-0.04664772061049542	0.012218903490783119	-0.06437559368493262
0.01773138721391825	-0.06406812061787237	0.097757184321076	0.003486998313758192	-0.10333584655745214	0.024978215858897777	0.037748939116348273	0.005465058936397319	0.014136188965817476	0.018689907028941768	-0.08369286057386033	0.0014352958480686744	0.005563627810454272	0.009951078767660503	0.09994422620928467	-0.02221338206137087	-0.01907885935017426	-0.07307947447744088	-0.029047278900597367	-0.010538584969749043	-0.04350870471497393	-0.019247017913511827	-0.049021070131009356	0.027041425691768997	0.008089355948215277	-0.012377865254811958	0.011780171825884228	-0.02908538382044864	0.007315438000168436	0.011098921147625587	0.006904177225003739	0.0013081668906452862	-0.04063163910316282	0.03015152042270379	-0.010854304029058848	0.010434223178514754	0.0012909872177366355	0.055942492328014064	0.0041930451874933345	-0.006705064330770348	0.02428406146583727	0.0475927449622484	0.05417550762871336	-0.021971817349777153	-0.018352310256466862	-0.01376155986933644	-0.02655075365736359	-0.005137669572338488	-0.011568461095779138	0.008906835504148471
0.020673856806767105	0.029767279232488057	-0.044244640309006114	0.0028817969780148083	-0.016675730522767156	-0.02665776066648855	-0.007433756149711115	-0.03136890584261991	0.04992668459263802	0.02079001190844882	-0.012518722982779111	-0.026617302376780772	0.023690168596456607	-0.01013198888670971	0.006090248715563555	0.07940736490273204	-0.0060144772169497766	-0.06528108748879836	-0.02620216246896318	-0.010738699663905064	0.05412513040717256	-0.061200205738509775	-0.023985733897437383	-0.020803354471213648	0.019125620431510178	0.0618282867488573	-0.021916968431744677	0.0479720728066866	-0.02944635892471733	0.0022134945252245564	0.0002711442858473103	-0.0627277258688691	0.00039845902877971677	-0.04525757676243051	-0.06882462376022178	0.018539112412649883	0.013682201070351913	-0.02843336405482949	0.04473205988624701	-0.009875604729287854	-0.055117714375598245	-0.06887554101190536	0.028252965726636374	0.02572600279907274	0.038249092815717124	0.02525945734670108	0.021778082634325915	-0.010005261229823622	0.0559637887719258	-0.01579578950178161
0.008035152795803623	0.026343045649698225	0.02688566154851707	0.0016433798727721605	-0.03015500642072478	-0.042240227635682706	-0.06236354868722205	0.07053343204330893	0.015582404977893066	-0.0035815100893021277	0.02458401819692268	-0.021423720682158757	-0.008550343530493703	0.048710476042468545	0.0030273921954170457	-0.05381729580078902	-0.012242163488163614	0.07832737187663158	0.003454324082074748	-0.012920595320527205	-0.09093474840276355	-0.0475041405239212	0.03975570213136814	-0.003372672180042653	0.036324288791337006	0.04279871435973284	-0.02029198446083425	-0.026671641191714418	-0.010409698287291363	0.009343771414615787	-0.010406938862167259	0.01462165986423776	-0.060593615604614695	0.009644417943758645	-0.07273728426854105	0.03241687918283411	-0.020755108742945883	-0.02543585124339385	0.018977973403805054	-0.00835735585573839	0.0066316677849954184	-0.10840676074484872	-0.10505141604026999	0.008920898361494218	-0.011174644607927543	0.014024169057432905	0.06471037465170107	-0.0425328654038829	-0.01226865880969046	0.04555054613217857
0.06419341490580993	0.013732618850535712	0.004628414196177457	0.04588253661337209	0.055809939425996345	-0.044910859975171066	0.0005530799355101708	-0.027412086034287575	0.06291792124775486	0.0032153957645137173	-0.017217524464606525	0.04912058207204262	0.006582914726796885	-0.09253857520551823	0.020014678421238365	-0.014594457891381448	-0.0030046478052235194	-0.049409651775479874	0.026503704781358033	-0.03986184161499876	-0.0807677635453198	-0.07231815763723509	-0.014602169491870633	0.0454904630019077	-0.02933815354172809	0.005935992634658549	0.00044218847632371283	-0.04451297506575811	-0.04082405324330982	-0.07549649920058983	0.010659309715789066	0.027212273457882838	0.07127425107338378	-0.04637024423953722	-0.0017660403735723093	0.04230339913742865	0.06403005547814428	0.0008946632584199941	-0.0006535383419608663	0.0456777897709536	-0.0022540775478162058	-0.003211341300317156	-0.03281078167825903	-0.0055357371186143724	0.0023760610785386917	-0.0873958543607317	0.0055058182528507065	-0.005567021359179058	-0.007857305645265992	0.07175945319788946
-0.00021202281469948504	0.03497630582830541	0.00132252173222773	0.08556858393914593	0.01626722572629632	0.006874065196705535	-0.02178807164050292	-0.008206674552129594	-0.010287752583182609	-0.01031271436772685	0.05230884618205944	-0.056737297493983145	-0.017458484974210084	0.029955823978758886	-0.052411600149137094	0.008984141792411651	-0.018864879783356745	-0.03953024305874871	-0.010163458170701899	0.03689474219658407	-0.0426501005994986	-0.023284296339009716	-0.05360871902031263	0.04668891662464265	0.04950267066427995	-0.024819588901570544	-0.03021748152873167	0.0626293362844958	0.015477094636415539	-0.0423207428774085	-0.05543069509287268	0.03706358740848964	-0.06310019486050035	0.022799169151376485	0.04920314205691405	-0.008622041725297009	0.06478157660309924	0.033196545945101255	-0.006859569163988523	-0.08794233192997086	-0.05945559660824126	-0.005700415327106035	-0.05745977952896948	-0.005660359744227605	0.015829960459354905	0.026333214554587682	-0.0312784792949299	-0.03182117881968134	0.04592041743594129	-0.05724836158602164
-0.012917178157836088	-0.02131023654162053	0.06846595072929637	-0.017376521084179745	-0.021874879611021577	-0.03257965977450272	0.02515519448586041	0.005113751744057268	-0.022695359730252666	0.0002018112878993004	-0.03805458970513813	-0.0019073028758289645	-0.0170160520159061	0.006748093097202076	0.04797292896719285	0.045589549119713656	0.02956067027179804	0.0618872428731821	-0.011023874439952704	-0.05983765111103988	0.018361860951208585	0.008926221784946894	-0.003284038920172516	0.07406413932178967	0.011536340950519475	-0.06038566121254557	0.0004941442564591917	-0.026909638051299065	0.040013904343790534	-0.01827257942930703	-0.05066050884968894	-0.04552200197153849	0.029919117055783432	0.03638711196272665	0.01619878754553579	-0.07739406285693042	-0.016902733341244165	0.012242074365505116	-0.028960716476925427	-0.0024115874639084275	-0.08711625383524926	-0.07142088362184369	-0.04036168109604429	-0.035734700476031604	0.047447874207886896	-0.030508524929930073	0.008743032054688394	0.02474024391702463	-0.09016088913613686	0.035657333981097925
-0.03196734338201659	0.09255859875681358	0.006308304666900951	0.0232225998890727	-0.04437908046839895	0.011479913714577086	-0.025583215951119634	0.003736193508154609	0.02533465402471187	-0.02693985840144931	0.062196435118672	-0.011151655695055485	-0.041721968358169444	-0.003187747685137264	0.0004629663740060939	0.02714239287205215	0.04650003689618184	-0.06038225360707247	-0.009823311824905263	-0.060811866891420895	0.015978881324165677	0.060614490536979496	-0.05720810578547166	-0.09319982758576109	-0.031405290183114054	0.0386434948352187	-0.03723233164401837	-0.0776868386656514	0.031103410175521408	0.040495223994144895	0.033158727811602035	0.011105041646656818	-0.012500942746960548	-0.004808638964645859	-0.004110873738445071	-0.044018293134202094	0.00167084137430518	-0.02130836522597259	0.04925484199080944	0.0012615567115941055	0.018366890467299023	0.004446754250525278	-0.07378721773261135	0.012318232625214302	-0.06219982565620577	0.11011718714138014	0.023497946087303243	0.00799373249522985	-0.0338477009684204	-0.021319153994935582
0.019837927983390076	0.044224573448849454	0.07283004624957991	-0.04922968955103421	0.04471207418039582	-0.0012435736060112806	-0.03819779179433279	-0.012719190373872438	0.05581732602320177	-0.031011118618567878	0.017158610910645102	0.008962831307269901	-0.043624625857982026	-0.0785819642650618	0.01122008120827601	0.004986601049529065	-0.0579935739002171	0.03273570811487871	-0.09771921766544205	0.022637924374820175	-0.055620409049885744	-0.05947754990680222	-0.04193829670767843	-0.0013481575531858851	-0.009369245288045936	0.030650082669990905	0.02275928548486332	0.015758362422485853	-0.01945401418921419	0.013845829165819754	0.03392531356998963	-0.03284194999605769	0.0464606173290389	0.006894751100929493	-0.011068644265788598	-0.019391540237494093	-0.06301714705801331	-0.07606450711711085	-0.07610561926144199	0.041833898181281456	-0.02157775790742172	0.08285081747917966	0.05089064078310271	-0.005033072685420702	0.0856687188120328	-0.005164600982940325	0.09707289569929936	0.056063939919734164	0.028735681691769658	-0.035630006378682515
-0.0223863693199389	0.05587699414662628	-0.04790678773246502	0.004802740598703347	0.026353419978170513	0.01651714545427612	-0.021930471831176992	-0.05510618036380341	-0.08437838979081516	0.0020381984410534973	0.027879627356057767	-0.002047021461642021	0.005128371141036625	0.0063318942419461725	0.07316052268827063	0.027207084565337818	-0.03390042744133542	-0.040255801587969174	0.01820289008141536	-0.03242088234317526	0.03339444423543986	-0.03301643766205352	-0.05652238127454086	0.010117253010429945	0.01069037808682401	-0.094072659909294	-0.03282229293879109	0.03252530495035481	0.021845974070911475	-0.003155535706690884	0.04517919212376133	0.007996868052667553	-0.029218633004454084	0.04533453639422625	-0.007185725096958006	-0.028883880879924655	-0.06404734227532088	-0.0190852836220572	-0.00630767656972165	-0.00944320370935297	0.012996564044524341	-0.042730978047340405	0.04932516375395643	0.10004383587116872	-0.021200884950209702	0.0786153054572842	-0.004896779134415885	0.028778293335730003	0.03265637789177149	-0.026528098358350804
-0.0437332170213202	0.0037634878211303072	0.030841616017809055	-0.013135919242361915	0.005017851787927366	0.008957646624421112	-0.03612321019195179	-0.06681522236009879	-0.00019912997318186076	-0.04189740306678388	-0.03020833066001012	-0.030241673583250386	0.005342839655072783	-0.033154991303644146	0.02073999321078034	-0.0206935797729966	0.029237011421306715	0.02747770564486753	0.00933688055430419	0.01562319249209031	0.04413242918710564	-0.06525664230265611	-0.09163162012846852	-0.037739805718127274	0.04750953627205547	0.0030930446272599155	0.05937620091049858	-0.034469302773604285	0.0349476598208302	0.07747290589967037	0.04091935425495822	-0.027350532076229773	0.010607435201518831	0.03745612173026981	0.004458529011637347	-0.06011723240272936	0.02266724470456976	-0.020801773544312355	-0.02234768266831426	-0.00021429067360568578	-0.02856853952308453	0.017651140647453028	0.04733501266912535	0.06433206646983483	-0.011626705328112767	0.0023191515725398057	-0.06537772141207278	0.003251965909042271	0.0019358333470829159	-0.022830096963308857
-0.045029558402415334	-0.06042739007689472	0.010977268493867523	0.033096957185266916	0.017577668990649845	-0.0050106412353287545	-0.056963627071679394	0.025904415546075907	-0.014072178553687184	0.017240453697242298	-0.04002953586548282	-0.04932151681255915	-0.03947685230031735	0.07528176382677675	-0.004806749376581482	0.0738991933291722	0.03052724040838163	0.019735315844637946	-0.015527869677561559	-0.04599681200436499	-0.00460555453487619	-0.008447710466346396	-0.11895238501489619	0.03740637676313262	0.030247843412328695	0.030499000871033757	-0.006688064427749048	-0.006261625467347303	-0.0023446249039719043	0.0486016824332947	0.0029478519805242707	0.043356668497769896	0.055358958094468835	-0.023029836801822214	-0.02496751856047008	-0.06066759936067593	-0.10332842144592355	0.000642375306414221	0.04377871559412037	0.007573291075530453	0.029735798744420897	-0.01764975493433557	0.07984622865423523	-0.0020992413566378147	-0.028825979526588608	-0.045829992145006895	-0.06893151655917307	-0.007076454390941803	0.025279328115139305	0.028890765839890486
-0.011721033528344341	-0.0161275247366452	-0.06595990810572076	0.027532606023526696	0.032674054909752476	-0.06354270311382595	0.022289842689957873	-0.006959914281795421	0.03102642745857386	-0.021779233514800374	0.007093255304102118	-0.013931648722575848	-0.053030778028454885	-0.02581021737257892	0.07536698766371458	0.0503855757755539	0.08394586369376202	0.015707181063876904	-0.046131981623147404	0.027782133689242858	-0.02099210469177426	-0.048974801896989315	-0.01045374533929564	-0.02933878951232538	0.018508254202749947	0.017088274713926065	0.0011358540437413148	0.010897743726352051	-0.01949682060622747	0.008139834600613918	0.03751023784101071	-0.040935871803941974	-0.05528854705949139	0.012121427643951015	-0.012613756594731972	-0.08088363794706438	0.04189466339716394	-0.10397795431675842	0.04674672957384444	0.09486946778273658	0.012230653220091986	0.03869628711537952	-0.005145043354003164	-0.0022126173119111463	-0.013434362246923104	-0.04947553205448392	-0.022486236384115392	-0.037498381542467936	0.011292435265579638	-0.06272622570931312
-0.008459029149140089	0.05944815183367307	-0.0574418352776254	-0.00017817936550022437	0.018710892060066268	-0.0522939201687461	0.020219433576333476	0.018679302271128895	-0.030860346810527003	-0.014177709741557645	0.04782004480397407	-0.009492995144806567	-0.008828057091589295	-0.05508025689666214	0.04565955833925449	0.004377402863430635	0.003909031327664435	-0.005591369277107832	-0.018276656885052527	0.008838840299415087	0.0187992758411884	-0.01969956973937767	-0.026692488093746698	0.04386462197342178	-0.07532323432978089	0.020111820956386535	0.031369706640744746	-0.002995190958694721	0.08745517938291615	0.013038161146177979	0.0007645357289778609	-0.06048795965481014	-0.05112426137421175	-0.007098924191913873	-0.01998435990822803	0.04537540603762957	-0.07925629002698471	0.03289189770653913	-0.03621836291145723	0.03473337085036664	0.04255188673348137	0.014131723053493335	-0.030854725961493114	-0.006092119685420791	-0.049174811018679224	-0.007507470110052747	-0.01958270566071064	0.0140401515653183	-0.05045549371209335	-0.02745709588625197
-0.003865634700255815	-0.01890147226667772	0.003653954060527706	-0.013796232533298166	0.011854561262463691	-0.026861211024659954	0.009531458202305798	0.009263323384658791	0.0062841531701281214	-0.019134724261481655	0.07168970302227237	-0.009001013828015603	0.022721080087576354	0.09276843400382997	0.021120267112419357	0.04456101308473331	-0.08110945834157432	-0.038997230572432776	-0.07462379800915632	-0.020212833107466584	-0.025683743136978937	-0.023597974408660648	0.026498486322866777	-0.050081992662705216	0.015425748360900021	-0.07540712244650205	-0.039957982685742716	0.027065990455396816	0.023397244722413706	0.02421074049509813	-0.06509053932367918	0.020921887139990568	0.10750176362389625	-0.015227880472900905	0.01842496145577517	0.025956472047085517	-0.05159718883848507	0.0012119593700505994	0.08903388729307558	-0.017520613644765492	-0.029976925073645598	0.10720847529057782	0.0640437472354437	-0.04235872370447204	-0.027337923486087705	-0.08964055232596578	-0.02013015332762529	0.0030369235896446634	-0.03190530569403419	-0.04211927390258518
0.029720444503942827	-0.002858141316893683	-0.011772631417432433	-0.047104599894985055	0.0351538172451869	-0.061105595317130355	-0.0529361172521334	0.026165260184267746	0.0002609079852208575	0.015383696813491542	-0.0006293679698575801	0.051003815024453954	0.04396167655379276	0.025530169037497656	0.01111951600551125	-0.027139845584210964	0.03377189363491958	-0.05116806181627974	-0.04038761622762416	0.05875099898749269	-0.0701294592360851	0.022884830707890935	0.04004756445794258	-0.005341806901191655	-0.047278832448614645	0.030641792043177563	0.0179490936164585	-0.017035199277502428	0.0660604931507988	-0.020356240751349043	-0.05165943950454237	-0.027751792228680197	0.029052205965080513	-0.003590503305141258	0.02606369451018247	-0.06766291280550137	0.028482071017269607	0.037862659092443476	-0.04166419861115231	0.010664014722639803	-0.04591518555230873	-0.022875533077753255	0.03919549932976849	0.05413538795676348	-0.025329784564941824	0.05169776873947761	-0.042932101771910314	-0.01951021701171107	-0.07562079059552429	-0.0003480413469121712
0.030442310599007587	0.02384064246633507	-0.010398145183166367	0.015896791999501843	-0.03317636205502576	-0.048679336152485105	-0.005222777035699729	-0.02217647568987298	-0.056910493625665685	0.03369233381277988	-0.010410028580593193	0.0026958303036282473	0.07505143193709449	0.04865898492555996	-0.06374279875479799	-0.04791249297710264	-0.009269234955276689	0.09709852452953781	0.007630729304324499	-0.09790892674391094	0.08088791080192828	0.053799348709145225	-0.014784186582225776	0.09538638778648427	0.03462986842270495	-0.027222417270819838	0.04893190089580898	-0.006596828490680506	-0.057066862057519194	-0.026451970995135153	0.03903048409551769	-0.03663656745786976	-0.018366253742080296	-0.028739683241553363	-0.04960488312231046	-0.026904742008105633	0.02498508936196342	0.0016530021683898687	-0.02529947118256845	-0.01806394375503125	0.01783129366276474	-0.0017653292728502003	-0.07056934518273093	-0.03235939010138343	0.022423352768359273	0.006782279720322731	-0.014875035543531104	-0.02750883253591069	0.013737688543703643	0.009847557534173311
0.07250820421378087	-0.005294543828405018	0.008644124460176015	0.017032922240974135	0.06497717689379566	0.0012990400244210533	-0.030187634702135275	-0.03946664009974984	-0.03758951178401229	-0.04645498128602508	0.036887453267578946	0.062305131108566954	0.026704645254661458	-0.016451654453506444	-0.03724861250309318	-0.028782766645596213	-0.017877464142203987	0.010751925233198302	-0.02719213100356464	0.009053239192374732	0.027215004602004947	-0.001139881188105282	0.06482831046504785	0.011662746431716838	0.0016331464996144386	0.007266236622481418	0.011673285844517375	-0.026114154003796523	-0.083230610410126	-0.05073903503430696	-0.014865750198479844	0.06525834322192571	-0.07457109457490052	-0.03247225089825402	-0.016911200871350573	0.015675995173257545	0.08625605932773446	0.00091460296544996	-0.035134546606049456	0.03188834936020416	0.07125007914140766	0.024539403865097523	-0.02036905432632581	-0.04946257585354762	0.0029463878490146103	0.04624500222780906	-0.058223565321986304	-0.00912354614717662	0.012758893843747222	0.020510810204090124
0.031222546311063987	-0.010545259312611622	0.0062814566688982	0.04349854315180819	0.009237505223656633	0.05709521466607161	-0.04391954304093535	0.006377020363983599	-0.08913842132240694	-0.018111952724218318	0.054260280713677216	-0.02001667935056936	-0.011445002229714148	0.0489207602231783	0.004241775086046744	-0.007216071447425069	0.013993263954197284	-0.03687602546254723	0.02637245375883968	-0.009326759412857438	0.04789395783883938	0.012319100258302022	0.002685039799782977	0.031218323353226614	0.045012237742032946	0.04235704557926838	-0.0557135792791321	-0.026632357782306406	-0.010825928403515322	-0.03372834603925506	-0.01955885468622605	-0.04933491358527566	0.0021208259401766186	-0.04454127571647443	-0.05052249069643772	0.06524190092273262	-0.01779747601535734	0.05588750946047967	-0.01487460791079634	-0.011896130507378476	0.03163259972460429	-0.02204083699489286	-0.015589169417147471	-0.048121540956273454	0.03227182528268531	0.02014838188978817	0.01491983575745866	0.01155186825725234	0.01697182726902763	0.008312064674453973
0.03263496614355332	-0.04210133291727104	0.05265843016863487	-0.040892898451015784	-0.00258132573182431	-0.04060039068185073	0.022410871863788144	0.025914006446877785	-0.022147970105111554	-0.0009888715256126928	-0.06362817795236242	0.006547372466223455	0.012374085198519163	-0.0032280132107781346	0.03227224450741821	0.08691349866661989	0.055762458793872795	0.055018665453264524	-0.062484055239106676	0.042443103701046966	-0.004469326351681387	-0.0372161775934629	0.07407729168845009	0.011170166368314662	0.03787876086213782	-0.01803523213471863	0.018173835656807642	-0.047569893264312456	-0.043427378022506236	0.022509763238612573	-0.006004239844300005	-0.067036837636949	0.030017546436750128	-0.0027713118246037176	-0.04202148429906221	-0.025504209143978083	0.011673056851765364	0.004361734708090688	0.01710281409801024	-0.02291404980765499	-0.04425584974977698	-0.0521986990432714	-0.039953288647744244	-0.0009736610143248961	-0.05780878877565527	-0.008490617767207807	0.059792695806932625	0.04668193207596878	-0.04789167245831984	0.013924487966109502
0.03523781207405943	0.03809555636199304	-0.0035285887866406684	0.08654449201739044	-0.053778505971716115	-0.05079866459576683	0.027697674768334138	0.007844119275319212	0.021299197185999038	0.037581046074202984	-0.057537408664269686	0.011299931742935802	0.027624978641037502	-0.033486374259981695	-0.017175935379472398	0.01647608602571469	0.047810385504107024	-0.041033784000283735	-0.03570840100504932	0.0009657075545775118	-0.004625798351244238	-0.012552415708446922	-0.005321238081166771	-0.051895547673295066	-0.041607135251237215	0.012257180516472087	-0.05694387154753878	0.03523816782897136	-0.034460123713952406	0.043737547465405986	0.045440375713711394	-0.006183087213371196	-0.05083082815296196	0.020556934208731385	0.04758976181207086	0.024671286365713908	-0.0496635681800799	-0.001979401500410212	0.04560509196174882	0.04101991082809534	0.03947556767806308	-0.07443458466061552	0.012977410752886368	0.023720709856303587	0.003724441708864328	-0.022784189920567726	0.005877249630983525	-0.050131684008244526	0.041941368567886606	-0.04478576769527702
0.04088365162200357	0.030132470469024612	0.07778028227403218	0.010204956892115098	0.035943623925346745	-0.08148465098549605	0.03348529006563007	-0.023561730125227123	0.029159097229542442	0.030657699102311475	-0.03232174766029062	0.025971086944855587	-0.022541330611933738	-0.01702657332758182	-0.05032016437486754	-0.07169544571510332	-0.0024737130815063475	0.008772470019569809	0.00100640620513916	-0.03823707306400019	-0.06089515507979712	-0.0027041881401960195	-0.007082123063970724	-0.03575727865945483	-0.06092864551387256	-0.031566513743081115	0.0662766302604898	0.03197505751294438	0.03985639000365592	-0.0003041435022336789	-0.02654880253466884	0.0026165651865522237	-0.02820753240579535	0.03213170157914495	0.012868958791293784	0.04956153911377456	-0.03967843041051529	-0.11814261311720614	0.04212902806081563	0.028121330380187624	0.016524065543329067	0.024724201087546725	0.07611870564663538	0.06762852881275394	0.009512744213723005	0.002649848082262275	0.03115492923992276	0.015740065057159646	0.02553498795677024	-0.057224483617100044
0.019113276516444327	0.020960126698314308	-0.04201805178663618	0.08740197641493723	-0.06609895288862663	0.04875389557782792	-0.052806581187959056	-0.029430240981374495	-0.030469479175703144	-0.021657914516565024	0.08063150367521868	-0.020931927752875265	-0.023721594251668657	0.053379412815292265	-0.0009015273539307814	0.012432367408928087	-0.020576081950590797	-0.005815729597454836	0.05286741848231715	-0.029722314456433876	-0.009515066510508194	-0.020748462403249294	0.01505488055015234	-0.050709348878079284	-0.09238940179126863	-0.035696955197424704	0.015291036177742811	0.025657300805643542	0.03769902122695342	0.03311310923306589	0.001506869903951968	-0.006335714766368053	-0.020124958722558223	-0.004658703846786676	0.009242422683159831	-0.010461861616754867	0.022875336643159133	0.01698636036940345	-0.06357384849225281	0.007542308922285942	-0.009080746584385752	0.016024434951516814	0.029487391646651498	0.01220733975524	0.017209789856361773	-0.010406297496761644	0.07621384814067425	0.03499642477615036	-0.10671475874641861	-0.0053488841908502765
-0.02401814074448957	0.05162131808722067	-0.07159218888783157	0.04970994260122191	-0.016424345149780584	-0.049562942098703384	0.021586457088249897	-0.056612944964301734	-0.052100973593953104	-0.08963905546161156	-0.03110249833109023	0.04044995906453304	0.03429270067354009	-0.04877446348546814	-0.013535830571196074	0.0598514294744563	-0.04808942059967248	0.06431213023200386	0.034738199223134036	-0.00257150039373975	-0.041890510790140306	0.010240562327990664	0.0036500465565480512	-0.05388799783826222	-0.05272053114911496	0.015382990592743504	0.003589405444987039	0.01804632943796347	0.05796242817427752	-0.005033712679109206	0.06023296283431215	0.04715882749972401	-0.01198555096788826	0.031028436572502344	-0.04450125572079592	0.034161673092191806	0.005669534665921993	0.012919299957324435	0.014828755856107075	0.01678829851017463	-0.014718778569829602	0.008816635434226094	0.06535365268654816	-0.010036770182370931	-0.005546729940135761	0.009272389654691805	0.0520064545953077	-0.08637390701827519	-0.10696092215376715	-0.00935296102908892
0.019629181971260127	-0.05523328391515704	0.049129976337682735	0.015321129817681104	0.014705684894052712	-0.010650391616133806	-0.04929615439694624	0.023274950908081828	0.0075725669401086396	-0.06894041068440317	-0.04508309898717818	-0.03289789488932429	0.05368993616232561	-0.01421218392796613	-0.05111869530054706	-0.050359321048068714	0.07369557664818435	-0.02635452185199424	0.0528749753306502	-0.02006170846493773	-0.05172672927178577	-0.03493282591585039	0.016266386836050067	-0.006037074792565513	-0.030063984525733514	0.014873105358319334	0.044533213007127585	0.034214522189902154	0.05085368516832896	0.022537592943287582	0.026405328844898626	0.05341177061016677	0.0010287213432220894	-0.07307934978318015	-0.028958739223818936	-0.016462859274589674	-0.014291277144757239	0.03460284520496496	0.05158296351968606	0.01945244280115983	-0.05816502042942028	0.04763936478381372	-0.04015970591537349	0.022254964187166593	-0.024646610692492566	0.012190000206463276	-0.019155717148738725	-0.014923613722872549	0.025127582595928732	-0.0930166152410848
0.007015281042668649	-0.02315874758576809	-0.012132921672953888	0.049742923980926376	-0.010043399316905809	0.03952823044340959	-0.014694901509457702	-0.00183871458535758	-0.015582722929040336	0.02828466986805245	-0.042865960148090174	-0.015097795836483503	-0.009553870642416754	0.06764768775010212	-0.05333588213575638	-0.013126978709408255	0.01782132574384911	0.04088319711250221	-0.008859264622944956	-0.0430261190841927	-0.017418856552803817	-0.021066715749952836	0.004246731877665702	-0.03033000077693826	-0.010445116366364759	-0.03361845081564454	0.06102637801337814	0.02117425144959736	-0.022407337675903104	0.034852700937177045	-0.010176045494426501	-0.04436792203081856	-0.03602249727674045	-0.02222238633113687	-0.043049033704854536	0.0027157389836532236	0.003006341926843724	0.11950600705329688	-0.006176206565292922	-0.003913111596675413	0.0638824750821019	-0.03655692587847298	0.024623182366779475	-0.01157110376929532	-0.0080251430877331	-0.051256020426286734	-0.004818886739824096	0.04010047491743919	-0.0694303016419383	0.026701359889323078
0.0437590397905179	-0.01676515963021974	0.019874853464305203	-0.03784206793114549	0.027639433931533695	0.02222560255852557	-0.04002107231914641	-0.027702725188762316	-0.054685494246896296	0.05136779467278703	0.04839432819020742	-0.023629144306989158	0.00898704950720376	-0.017583075169097552	0.00965039819709652	-0.051812417184589364	-0.027805727486440866	0.05511592235471263	-0.00342175411103331	0.014988623793451134	0.037866639046848775	0.001715636099267399	0.010793077636859058	-0.03136876602911065	-0.003398573880681271	-0.006590358682691021	-0.006370404527475938	0.07837099885750298	0.028314812632358164	0.009814729265156048	-0.0621074991867038	-0.10621300772016778	-0.06619949618664579	-0.0020950249229792113	0.030377235902948354	-0.038017290934082876	0.027198275474072525	-0.03051767511222162	0.051305823071882514	-0.0076339780638483845	0.018513440942266694	0.0016319005994359214	-0.02718672843971074	-0.0020893161805354728	-0.02570843369085697	-0.04640945551623207	0.04774270866154286	-0.02504493817838155	-0.03692239126472846	0.03570735489209635
0.0270232857303146	0.009219025671679723	-0.012708378542493974	-0.03610319147850785	-0.018046067190049548	0.008443646051855904	-0.03248759131904972	-0.05097540873645264	-0.010923687088515618	0.065690888646037	0.0305372107453783	0.0583261149019719	-0.009871676916996853	0.020142599278930487	-0.011161720673175609	0.011366165213316157	-0.002420754429817245	-0.0788574835964859	0.022883232846721915	-0.040543566032740626	0.045454772669946054	0.04110207571571684	-0.0315862097686761	-0.003727319933582692	-0.018392795531740388	0.048548778129778467	-0.03437997757476351	0.023362278295392162	0.042546179766371275	-0.06207787435892539	0.006707351500749342	0.027079206058938245	-0.04119740684111958	0.06074741840259643	-0.005233634610098662	-0.027005284421983477	-0.015242589209822079	-0.02366152820554858	-0.01770339507610296	-0.0023576878065805253	0.04370034121171439	0.05542341610960139	0.024116330866060624	-0.10708399892054513	-0.07970602203225945	-0.0006422435613544254	-0.02552473403840224	0.004007626261470332	0.04067638448527236	-0.016275623035510833
0.03496067460994082	-0.008240562062646046	-0.0384616150780354	0.004970289403250779	-0.08627822156563893	-0.016657114499816987	-0.026328988816432686	-0.05187156256656215	0.06510066847447661	0.01988536377380621	0.011731702246705408	0.08017647059177428	0.02984888023293865	-0.02859051912703369	0.014728333410834998	0.023519132214019717	-0.049477010671838795	-0.015945741690952447	0.011556373431708523	-0.005109512181119331	-0.004673180411205699	0.027580970441565076	-0.022601385196933076	-0.0037083843260492313	0.044997859848647154	0.013825731317349939	0.06283211987011399	-0.018774962906201235	-0.024665320145488348	0.08687154425449105	-0.019332847546307434	-0.009999901605951864	-0.010147414955965418	0.0315327566500993	0.032217311035600826	0.0006468392822285077	-0.02310100698019648	-0.026804508615126576	-0.009900611826951535	-0.02719316404322752	0.06354148724596081	-0.008283910735735653	-0.03265452207063041	-0.020946232649395734	-0.021972260466701837	-0.03622043646896844	0.02255907001726319	-0.050964048190759205	-0.030108062148739418	0.04202450300464952
0.02359141127765115	-0.03817261370612556	-0.04212340668514677	-0.008803468317861437	-0.039152829105924	0.02219310820234021	-0.02860577958503622	-0.06059649446157122	0.030278117575135897	-0.01381578366087527	0.060415548157896834	0.0098339791180541	0.03719376049356776	0.032828429198903934	0.04150370868010984	-0.03148840261233281	0.03525465853942315	-0.03409603456372724	-0.021785025024903332	0.010238850357491627	0.03946428271785257	-0.014350333244868948	0.011458137638129856	0.031364035669664045	0.081804360809405	0.05244150054266146	-0.012372576887926534	0.01564193167896532	-0.05515663612445816	-0.03599639275811526	0.07829036038499751	-0.0013046589504659232	-0.0501000360457669	0.024772097023945165	0.03440791195818651	-0.005781884157370142	-0.014390336145554655	-0.0069009691272395625	-0.030543309986402874	0.05175606482092883	-0.019747893811444966	-0.004056164684987446	0.0070564159461587	0.007000595095847056	-0.05157177912522626	-0.10326964882506545	-0.03455543849430927	0.05091658865747823	0.037143865685961695	-0.014634731376163508
-0.002352020342730101	0.012227204962907582	-0.009361877455136468	-0.03231812388843456	0.06146845824051151	0.045142924186010236	-0.010972933398016263	-0.03689634692171691	-0.04139705818010517	-0.001531794748998741	0.03777262947394523	0.09533874821541313	0.009354969081404225	0.06893136474452156	-0.03735268414088513	-0.05940055655891327	-0.05381203330873879	-0.005980855079392413	0.02589742990873051	0.04288570884539448	-0.11223569928218365	0.04401896751296692	0.007061245720429326	0.01722432225798052	0.031058159205413674	-0.016168474373035886	0.0029009277748483627	0.03999228959693004	0.027549800842197186	-0.0005090677247564842	-0.0538180234596655	-0.05516172811205236	0.03312982499695827	-0.002213498157916393	0.0750383030951912	0.06647173556788138	-0.02186433972677061	0.016653140383593654	0.03036721584308528	-0.00010164505897185932	-0.035351750356880915	-0.042477258476030434	0.02373281656653864	0.009921761465923778	-0.0015038161401863502	-0.06874845368005542	-0.009101066416135622	-0.009587509475692979	-0.019212649026367216	0.017153341420764218
-0.0038691820506317883	0.043851881303194735	-0.03027262158851444	0.011133768011381747	-0.0056696779882611644	0.08098962249577411	0.03956710225972309	-0.05740916634849869	-0.018777913584592274	0.0074818545137997	0.021359381709472457	0.05525519072912493	0.037614710349524405	-0.04203683537515688	0.06229541105352256	-0.05348700999261171	-0.05339256553485874	0.004197426557776371	0.06146400804715409	-0.056476302026924455	-0.014832562127435937	-0.027350323647108706	0.005071039278500536	0.01467747500257598	0.02091900121440085	-0.0016118144864598963	0.05315302499830461	-0.019611286167747356	0.02211005906095774	0.03832790049423136	-0.09222737091221833	0.006214154521168481	0.024918540437039782	0.026592533648495557	0.054645018504113886	-0.029357943964696275	-0.0014758655290183793	0.031854066937484354	0.07462505384170702	-0.061420816061538736	-0.0744978770614348	0.02591617743258349	0.0069524847003912555	-0.028820027022857072	-0.07054046160932625	0.030639683994899525	-0.02197294238554297	-0.0010849287098889382	0.045624012827835285	0.027074900786423228
-0.03343648157358378	0.06902345465550754	-0.013873051315087908	-0.047621888278851734	0.038263480925831754	-0.056872355228482246	0.040646262732035456	0.00206568177004573	0.05580555169527445	-0.03271616902225122	-0.006189030681197067	0.0035925190029488527	-0.0021935007905553514	0.07316754810984	-0.04106410129385943	0.042423005919621205	0.03230068037260893	0.0003828759248464073	0.010017247550850695	0.05372624897516245	-0.03328926602056432	-0.00334724106140555	-0.0464408814342198	0.007373310816589853	-0.010364667283472247	0.09205326502590916	0.02065126383305481	-0.018660912843162285	0.01457530316073697	-0.024909993521044418	0.03404366084308682	0.005121861337174549	-0.017344457969666327	0.030841332240105206	-0.031847854507485035	-0.01682241522243806	0.08786639562175012	0.0384676242410216	-0.059244121336739716	-0.03858763571854325	-0.07575902245222597	0.005648261534015022	-0.009240248119658892	-0.07543778227708411	-0.06747155674742988	-0.005035965404495791	0.07308523661615354	0.02593129064095675	-0.01520097033068479	-0.04235174377445834
0.03341193449218667	-0.027885897733799948	0.001028422669262008	0.08541583754260573	-0.04783312814459267	-0.0015325903141330665	-0.044434240559499	0.04597029940536212	0.02132943963836091	-0.006986023458693505	-0.026902868100685963	-0.08196333758924039	0.06997962109958435	0.011864460664833796	0.07364344867661064	-0.049469292596021786	0.0060539857597384835	0.00013492723323051993	-0.02588515527549583	-0.00742215280491602	0.06556528987603433	0.03896515872930091	-0.012079513336876187	-0.03651924211582367	0.024977477920510582	-0.01396194342470048	0.007844490912580403	0.024377424612242626	-0.0066465008086672075	0.008980231083499119	0.020206793442075738	0.01562701031618155	0.0031466915798808613	-0.02675955028033349	0.01553884924259461	0.05374498234242679	-0.047423026924856296	0.017695317991662036	0.006955384764555534	-0.0166802263530085	-0.002629061211717084	-0.03392093740748651	-0.018258015253361803	0.028424928951813005	0.04325131851576891	-0.0267000089275166	-0.06890227092259092	-0.01746163485025645	-0.009847320242549695	-0.04100609748127938
0.020221909328525	-0.004464783359340082	0.019364298418281134	-0.003105165179828729	0.0485707866888887	-0.007240923067706063	-0.04639109669696497	0.012550240380051828	-0.012383168830792235	0.035361315511800884	-0.05161017739574746	-0.08865826071070508	-0.005309129223666211	0.09293951499403096	-0.01935569708895231	0.031011376593754827	-0.02219425086127993	0.022328677863034333	-0.028278431095564577	-0.048877080886872086	0.03700878334743893	0.0656176667831331	0.0738444005317266	-0.03649234887062337	-0.01682870978676967	0.017974025603739854	0.03088973833366727	-0.004985101168304961	0.0009579800029370636	-0.004081798883169038	-0.0020604542868077505	0.001252321668842577	0.023435434000542474	-0.06859113926034344	0.04921058715427998	-0.002706816027074361	-0.07230990267062734	-0.004689551769494735	-0.02747295955916627	0.03533685141959577	-0.011695208389812538	0.0375854013029727	0.0032088655625406876	0.017889005287891606	0.03627065824111676	0.07290442774245114	-0.11403299272882082	0.00657864058870516	0.009810590098641492	0.005981204690524726
0.053856514719531866	-0.02590754867199398	-0.017834621801071517	-0.005512325404354288	0.038326170839993096	0.005459898175402684	-0.023921838762507936	-0.027616885256008077	0.0019166847282132589	0.018130514835708517	-0.011534068752401556	-0.08340530021916132	-0.004604012900061516	-0.016485886678486123	0.052836170875314954	0.02348513529839384	0.06066399138727052	-0.025520732904734295	-0.02684925010258641	0.013139204922347783	-0.04093578437467459	0.06273555985396356	-0.0020172224362574737	0.03218934666180726	-0.07284033380279445	0.02836311724161759	0.01409304133642318	0.012229238982352467	0.04297497703930913	0.01807175768576459	0.037701985512047405	0.025179281249527993	-0.03579790774346746	-0.03001379870300499	0.013345043065327494	-0.055035552124521436	0.06838028513263482	-0.024116200274478364	0.020494453098921755	-0.06518213097969038	0.012493611193377134	0.011223683109061093	-0.05440716606172904	-0.05610842429219922	0.045123524976041406	-0.0015427747978977412	0.04179060356011581	-0.006660767844767693	-0.03838832311784971	-0.0004505155713448025
-0.007660102319608572	0.020636350863078076	0.012389895253318095	-0.09430687985902814	0.047857723573620746	-0.018129861265935826	0.018165498080427764	-0.0878006983162711	-0.07088203654698208	-0.019329608437083076	-0.03138981099422246	0.05203639450838438	-0.013236006815049014	0.019313357540335755	0.014393082774734353	0.03972189247844478	0.057952650229301295	0.04089502842782611	-0.016955295502237233	0.030694222646849064	-0.02466409567449928	0.0012189577512462177	-0.018129296869435336	-0.04033337343665914	0.002972706436854958	0.012903190494484166	-0.02594766155878621	0.0034229674257371134	-0.000056829987199151846	-0.005270229413990687	0.002594828220978864	0.0006211574444738473	0.06022299453439704	-0.010717642735901449	0.011042839373377113	-0.048795962300570976	-0.005315414142587153	0.009817892048977466	-0.0019529533899592805	-0.06608848443122792	-0.018328820378248477	0.04530872851479391	-0.0023733287342286927	0.0645502818606993	0.035057322020899076	-0.05515204503429506	-0.04674274824132832	-0.040074391100583376	0.014870427840403584	0.021471339819837933
0.031193968794592554	-0.005366264080005869	0.03135217434398	0.020454406847609925	0.00177949359274097	0.02231511539480517	-0.007149917747044378	-0.03768880684256963	0.008480424015776169	-0.04533807199278384	-0.039450471294411586	-0.03047039668656	0.03604925284592832	-0.026711712564192715	-0.013795431170137974	0.0026044673845779043	-0.03953164126327577	0.04343729239900828	-0.013728883095044504	0.04435834072717138	-0.04092996187977095	-0.03746803123915318	-0.015465022614426314	-0.026636380439825004	0.043043621436521046	0.10715790041858414	-0.004411609777344235	-0.046764685349951214	0.020501996757906024	0.03294506851029362	0.01866586651507561	0.00980793634857506	-0.034676122408946325	-0.08460847930275697	-0.02640396208286929	0.022335331958900206	0.01406412971016227	-0.031041341685005962	0.02197560230660661	-0.05455105381282413	-0.0432264053045688	-0.022534837665641343	-0.0007484926654263563	-0.030460110939940062	0.10367395859843025	-0.013760836066447239	-0.06853844751088368	0.05005557543809856	-0.010225920132924364	0.07647786725010139
0.006656281988434232	0.006574564415513917	-0.0011899548850218978	0.04044927814128237	0.04520313605510276	0.05813761535602017	0.04681083678234933	-0.03781861938418975	0.005992208649893674	0.01313442386800408	-0.07057132841192935	-0.007604992941563149	-0.0006969366207218389	0.06194252057824198	0.01934253915222563	-0.01883607187599125	-0.017530007825273506	-0.05584806180949724	-0.009936367774770529	-0.10023122308260153	-0.05402013069178366	0.01022135819160109	-0.036480473575530824	0.020442195671245823	0.055604314883478834	0.009774630069207958	0.012428042135946019	-0.07529202098081561	-0.053215887687348126	-0.030631528964412985	0.01838573240116625	0.03114951339333609	-0.04041195408732935	-0.03842591247707005	0.010323653464961556	0.030244802429965703	0.06445198392964459	0.016604170728086457	-0.0322525903164358	0.06110284643599488	-0.016708930867379925	-0.011321236520188894	-0.012052266723064843	0.02240800490218606	-0.06258059793258725	0.045217368048571405	-0.009052445102780094	-0.08777752802682827	0.03353422402606916	-0.024829211684666362
0.027320824536017155	0.011362552817152444	-0.00371692476837286	-0.03113065282480074	0.07662655082942248	0.011336444683044237	-0.0034750647686592833	-0.05026155719103299	0.028017341610492862	-0.024031912785391827	0.0088867733463604	-0.0035601349916691647	-0.010919511508772163	0.023282640081550794	0.009712360508355253	0.027134561545269567	-0.04432962607280197	-0.022317940682856103	-0.009358985999506242	0.002737667568338452	-0.059697566709410115	0.02352808849620555	0.037906429586672744	0.07391422122348403	0.012383534415308227	0.015635631121360988	-0.011381218042089514	0.009402175280394703	-0.07010977133032295	-0.07507697972667657	-0.0403990966503631	-0.07933688773528903	-0.011453176084564146	0.017566664517342408	0.004160210042726759	0.01047914017523948	0.02741707361162053	-0.04544334081153198	-0.00008858569100930747	0.03584031252777495	0.05544177325399505	-0.0334324003533372	-0.004160636957386319	-0.02474138175366978	0.03916539743494739	0.012783732560518946	-0.0020241452606466984	-0.038918679800751296	-0.05134004031633066	0.027391029086884816
0.008675880345208258	0.05575867236754371	-0.012982458227259347	-0.02256941031875255	-0.07752932484714055	0.002319663369747659	-0.058716062455627466	0.021486367992621123	0.028487558347532693	0.0016490322573209613	0.01890409605701715	0.012806798048928095	0.055857509430831495	-0.07534282675061901	0.018601418333370874	-0.00029901813537971424	-0.007246088366030506	0.009460895703746787	-0.017397041485588807	0.005563678315925148	0.003013205956612589	-0.007886204901331979	0.06106098915569289	0.050464312041444574	0.022697555766514943	-0.01201048049240333	0.07345968568757191	-0.0458203666682932	0.00043179177855715294	-0.0507852183834568	-0.07493462750658947	0.004179906403186391	0.015608286935188674	-0.04111934594714774	-0.0028357433575909976	0.00006901259460358623	-0.02349166560119755	0.02614372653536448	-0.08697091155171648	0.05663439049801641	0.022267108262023744	0.05449032167353952	-0.08456682765646051	0.009993522003546262	-0.011458626425899416	0.059942178072887375	0.0008226796092512725	0.030514861132816973	0.04326966356882584	-0.016569046657192662
-0.047010017223619326	0.03463809602181251	0.04785170517872146	-0.07709217791425368	-0.09159779645356915	-0.08748525274025434	0.013822416619295992	0.06799297345727622	0.04192363072209549	0.00679386790068608	0.017498291031381924	0.04739072715453635	0.024189540078383167	0.06381056765066515	-0.07324166006729312	-0.050608602785689086	0.032363430765685125	0.02045534598744162	-0.007924296143150131	-0.05747762539603829	-0.012611393782530523	0.02062616052571515	0.02449333002741903	-0.011666511124021426	0.04732023659960157	-0.0032301232564033895	-0.03181401334387166	0.09386708752330386	0.029963301390223088	-0.008210071457046074	0.006765873353472739	-0.038279545230468656	0.04260920528404122	-0.04149528549002585	-0.04650832884185586	0.056226001208201294	0.012967460422888632	0.015636054508697286	0.06823403729706398	0.0021657890333607443	-0.028808963504832225	-0.026791397849605224	0.005155299947670342	-0.035675857380634224	0.05329656728331563	0.02605645676513102	0.0003877208194318334	0.020387846174126898	0.06515710341334932	-0.00862830392835659
-0.020981152532193355	-0.04257231319149967	-0.06242089548667555	-0.043737890339814206	-0.002113149695312849	-0.04736308677833199	-0.014239679366556662	0.0914948018774287	-0.02507938731939259	0.0366405788756123	0.048272536740261995	0.010591424369277222	0.017486204639502442	0.0015467694951001275	0.06440004603399593	0.06290432473877204	0.001859827300842139	-0.02263943690361822	-0.047805861737684925	-0.001080479717207648	-0.003112504910087513	-0.009338605696535246	0.02807113393316269	0.03001094885164845	-0.023506351552655187	0.1059886190934721	0.03780954639838584	-0.05957387838244729	-0.00164290363934171	0.005658308030968395	-0.030889833707937048	0.05701158434196644	-0.07389411451704675	-0.010839156325655495	-0.001965486514605515	0.028255528343345864	0.023766496962919197	0.05142860653212619	0.05401231378675202	-0.02854906216169019	0.007964457142101035	-0.007186025465011693	0.006734247339226684	0.0380518138809916	-0.013607646902382413	-0.05076682809688642	-0.007947292612386591	0.03950558296370289	0.046036310826153996	0.021205941959883873
-0.015169258739692819	-0.03706362704250905	-0.025065075402846505	-0.0538495536871306	0.04770359739270059	0.017059758335601347	0.0593384644097612	-0.04444695709678387	-0.010309555833006663	0.055309062115222546	0.02988844414366885	0.04593897427567315	0.05525866643706798	-0.0027689414374280474	-0.003978862624433652	0.040893175717607616	-0.06242507932334636	-0.0012897963653082933	0.014330424208863633	-0.026546294051753058	-0.0036716651641704777	-0.028108890846985875	0.04498248041418404	-0.0032881821315124057	0.008293839581823774	0.015545217071916057	0.04096054621295976	-0.012584823117988352	0.054267375694389	-0.007725743680097457	-0.02284139443853572	-0.06650465483991849	0.016798193360112772	-0.03206781470083207	0.026940087431321886	0.060553159252651936	0.04720495346026532	-0.00939053109876261	0.03866929810066201	-0.005482675656979893	-0.030951944625813504	-0.01540175373701197	-0.03511984748022055	0.0005724198735297935	-0.02155409780187751	0.010069943832829529	-0.005869082975860081	-0.0025115890927042365	-0.016589371014988773	-0.06784050940519455
-0.0013452964372880395	0.0015337240728176167	-0.011647645292681193	-0.04212000001941253	-0.018335612984866287	0.13097803729127774	0.02079957205901156	-0.02354735547623404	-0.021498735670110597	0.06751149196796112	0.013435442876303903	0.05598334519880001	0.053197650033706426	-0.041654242019723224	0.002918268348536406	0.02559318403158402	0.008191710498558585	-0.04754056637820328	-0.027323816050029183	0.024218251787402598	-0.0175248654593875	-0.027553299026396885	0.002479692419227117	-0.00987813142102676	0.034396215301335825	0.06777322972471508	-0.09359530518271764	0.06894698334786793	-0.04005836302166419	-0.05734650624578514	0.05943275594759241	0.022983249892982373	-0.011281206006994341	0.059243316762082554	-0.023523220900046368	-0.01067627609418925	-0.00426529868600338	-0.0040962093435453865	0.015737158850763787	0.05269754681209476	0.010085463955819503	0.0052227472808188125	0.006681053610330112	-0.0540861900055169	-0.061636216528301355	-0.03636145325467731	0.014984505465743913	0.018716873999660745	0.0054303716853795645	0.04204512841984796
0.012946185316151465	0.006783200043403433	0.026613230000557986	-0.04587915124275269	-0.009670978770612317	-0.0067986365683614675	0.02185012432531325	0.05028691109983564	0.040987679320364095	-0.028849808096301225	0.0414537368698949	0.005008914779491438	0.04719439245395815	-0.022655804797240768	-0.0023549486100500686	0.008463389844880377	-0.037875416459230184	0.0559361957417985	0.02927318280474337	0.02088010511516444	0.036734150874129755	-0.03039945264000525	-0.11301141778436183	0.035095641021340766	0.05822213341800162	-0.018101239718898054	0.028815595513806743	-0.039273329899311316	0.032927561632438124	0.0018249709786115516	-0.016582889486407237	0.004007635448924825	0.02703372621607291	-0.006572064088009349	0.008316235382574474	-0.004645316617622216	0.024310532601164524	-0.013041036159638322	0.01283280786602656	0.016648509766700112	0.07450312359560775	-0.0435438772009816	-0.06795823210107617	0.004693170336809665	-0.010732722860821609	-0.031076146639719367	0.03753534074527669	-0.006493772428254009	-0.006784692258513539	0.06460204647550903
0.028496424481913817	-0.022877388305213155	0.007423428877892208	0.009368797999610148	0.0036747726943192186	-0.005023539271273358	-0.02979485845511235	0.06542411766048847	0.03477173811681075	-0.06545798477117691	-0.03735116922723429	0.06050361523967652	-0.03366166425270296	0.05256580575068674	0.03663934705999816	-0.015999961947238975	-0.01215377994153068	-0.02854504145115213	0.06079410047590774	-0.0072557062329597025	0.051355644456171676	0.04057561666526864	0.02705270662544521	0.019924659950756318	-0.04705648061032875	-0.011914619352932442	0.01108550452731793	0.06044630174888088	-0.03126356883945562	-0.013049331803888257	-0.024412453966785395	0.04079742486209015	-0.001137937932258283	0.03222882989424213	-0.0165357302489132	-0.05919640251060462	0.027938999792056406	-0.022243164491999624	0.02613870698290772	0.039832856065495616	-0.06765925181295092	0.008431827018888586	0.04295749970447989	0.0027867303844491664	0.02508174331704376	-0.0029638209177820004	-0.07360643260782813	-0.029164453357745375	0.038091456355090335	0.009854541906232528
0.0003189922338556854	0.039334550114175325	-0.0182969523809304	-0.04743888919115223	0.034398487266771915	0.04393929371878298	-0.05542483560643392	-0.00397709219550408	0.048630379670398204	0.003235269658393515	-0.07071561656941984	-0.02336173305446703	-0.024919360230407642	0.048940044089377244	0.038355323807019004	0.07684514222877997	-0.018007462711829868	0.013144499107591022	0.019940650915097894	0.01786111935028096	-0.0034809046296559697	0.049023490256041	0.08309456719208307	-0.02744038828854077	-0.0030349314862098287	-0.002026903812067887	0.053314670188575164	-0.06735635673919588	-0.01686164978034213	-0.046977944035575085	0.006117065443849427	-0.014370216439149356	0.017629964400329688	0.020078723582418384	-0.041421129703744425	0.013007874979139418	-0.01889071767315476	-0.021057652794766745	-0.033042317233854965	-0.01387324511004754	0.06356044793916321	0.0164577142477734	0.04319949625291761	0.0190512827202772	0.015271920349137238	-0.06300339734307679	0.017657246145538902	-0.0033923141237222967	-0.027033772598576828	0.01657881124025551
-0.005864837287529193	0.0775692138002807	0.007210909684839539	-0.04552403935746881	0.01348011588423015	-0.01330842514077885	0.03520787390095661	-0.03487573389358048	0.05523100800809007	0.02573983519778087	-0.03811588446180568	-0.06832071948380503	-0.006142976771861406	-0.050038959132114376	0.0327358966089264	-0.013099612373322423	0.0738069164944645	0.07948526441598687	0.013643051384001985	-0.044199326960396405	-0.0063764866529719124	-0.01788720227603529	-0.027561805094383607	0.021963994740750482	0.012816348784016015	0.0352821791856797	-0.04951947028412514	0.06646994035694834	-0.00842054886385533	0.004460866413276109	-0.07151950792226704	0.0261545047712605	-0.04985544598237301	0.015669094913158627	0.0027387263749377652	0.07266338557469773	0.015648065254588943	-0.04596809991204222	-0.00027208942969079736	-0.03704316317866108	0.04335748303582987	0.07510446115002402	-0.041660936526446896	0.011079213476634153	0.009549459128135821	0.023752614003165296	0.06085919941355608	-0.030516221899767083	0.002190221823622259	-0.04972978405188959
0.0398483437929119	-0.062107407272418036	0.06671653547081392	-0.05113889996144677	-0.0363037736058413	0.0416491530921263	-0.05055120771759844	-0.015979806829524358	-0.048667157705053796	-0.006333776101344425	0.003541998468169648	0.002710738806105553	-0.004717757981498869	0.037280562759253476	0.03673161410020637	-0.0046608354578011185	0.10268921112828866	0.024683246212409582	0.01462612259883749	0.027703680256998046	-0.016746478230063488	-0.042466725883368334	-0.038692902713515914	0.019076333165095403	0.03251800322381291	-0.06666813255361466	0.0030483421593533993	-0.03345919609781923	-0.01797286118355349	0.033795815149396405	-0.023351484431728436	0.015795593695487397	0.04195198671639264	0.00848062167208192	-0.020850286041015638	-0.025410318331658265	-0.014069146261136704	-0.005977859506023704	-0.05474389348249983	-0.03754214303949457	0.039268305761658066	0.04586965699361318	0.03212393547989394	-0.027976911119848142	-0.05128631846175474	-0.024005654066950183	-0.03145627500319672	-0.052172135220301175	-0.006350536793228457	0.01384813533696714
0.011944598204769934	0.07096483515091863	-0.010890994957689793	0.05201782048694752	-0.019844002575000803	-0.026796008743612758	0.006033433653230905	0.02456096671267951	-0.05465940093729055	-0.01631484543170881	0.005527451520290514	-0.0023161761300313274	0.0463927779580546	-0.01812385248646859	-0.05778344824653491	0.0275132768422975	-0.013857975101777453	0.008473055839483653	0.09423571692712415	-0.0072473363090091135	0.014886668020179392	-0.05073529492948764	-0.048756282697583454	0.027192477815613517	-0.009872418963021745	0.05882002694002246	-0.052104985807300476	-0.0040596104541178665	-0.03096880423787628	0.012418691389822899	0.008692785697521391	-0.011100209558688021	-0.06522618076904105	-0.047821512245566744	-0.04225201788710521	-0.002925974614562981	-0.0024094181005290885	-0.011105824365143211	-0.014665794833854755	-0.019012382368459823	-0.012841017951571393	-0.019591048093824757	0.02013264876940886	0.0015112756290890338	0.025820819980321076	0.011770652819059904	-0.042324373576503024	0.0050536526858126	0.08215418652402427	0.015059664909488379
0.01616889887088603	0.04926268712337395	0.010862162884732513	0.028134442220936095	0.019879725336582065	0.06750438784605554	-0.00774259504299069	0.05015966281107247	-0.02932481574292978	-0.046926722963872444	0.028831759847160937	0.025351017972096587	0.047838933516769114	-0.02680035363376805	0.030881878565406688	-0.06795626802466624	0.0008341552550757249	-0.026114645386868023	-0.03546176792938119	-0.061714194772510056	-0.048580921138026034	-0.03968353714983961	0.046954257730269615	-0.0031319951141761844	-0.0055080126647323235	-0.053867706335395345	0.012384152614910812	-0.021349537451111802	-0.06447367043612219	-0.05731991223861048	-0.00046999773963885515	0.019463709689526078	0.019490352894268655	-0.00435637462907318	-0.019436039449535703	0.03718290082779382	-0.0024990626529124674	0.024615063041122775	0.03816215168902673	0.04326335954600382	-0.010716536907927244	-0.04282315680098051	-0.007518467199924734	0.04024439036786963	0.017961009594794693	-0.03391527797073671	-0.026675177708344298	-0.02255237112247075	0.028583059538145942	-0.044974634688142126
0.029897617389427193	-0.0013714229822167213	-0.0012298445970441822	0.017583606631235225	0.039811221560381846	-0.007016395703347221	0.01237507831544395	-0.04155604635177844	-0.0033265403373967176	-0.015457391954321345	0.05807640477941271	0.02482440000484854	-0.04015485665471194	0.045637520922006576	0.024194761571332754	-0.03878828839350813	-0.049035032901867524	-0.026051798263871002	-0.05683958736491572	-0.0045326186505175925	0.006370995062721786	0.0065931371202167365	0.04912067387351399	0.04739568379174101	-0.033508120340027585	-0.0007204340361091788	0.004986200826750874	0.026462178829822002	-0.047050210469212546	-0.08738666623737278	-0.08371369193848052	0.04871283324700175	0.044866739390585324	0.012507857799640205	-0.0254289612398614	0.026048644294855157	-0.0015846575755842608	0.027300682558290112	0.038974682881161765	-0.0006967609252148503	0.017711134452668188	-0.018769956478796684	-0.014551328049780803	0.024445830347749286	-0.0006032638756447613	0.011920171277344963	-0.036656376217077284	0.02749610368520019	-0.02679087331772161	-0.08070549857298948
-0.010048597900746211	0.014826966288245213	-0.012301608345772649	0.02453112493597084	-0.054926168184463164	-0.08358552524646704	-0.006930882262357309	0.02769011000397651	-0.015323693449768593	0.061500701352987325	0.02667282595507067	0.008212253357700573	-0.02185473464115206	0.04959513908777536	0.00892015139397617	0.011627635014377602	-0.04983005658869682	-0.09658044797108015	0.01635480045232406	0.03800572081038145	0.004612550996202062	0.004736981539168034	0.013870721026833786	0.019994543276203338	0.03554378070028917	0.004544737637350216	0.001329829718599372	-0.012092494458107372	-0.04542122030638716	-0.02182206257414337	-0.0001185264886610117	0.0023331771214240606	0.03828165486562642	-0.020398906053645423	0.029166930278008728	0.03803140178881815	0.03528215768953956	-0.04029282501986384	0.04675837236900049	0.001084690802422402	0.02854423955678947	0.028547772356291246	0.016598398409202325	-0.057648100019955954	0.05370570293461935	-0.03726798496508294	0.07278121313703055	-0.010721550467609784	-0.03167781686010959	0.002099733924910635
-0.018425993991213706	-0.043060946126936464	0.06840793321962793	-0.02729248241745503	-0.06972884842126995	-0.11166165284881764	0.03686093684026452	0.050418848410324575	0.06999218807196098	0.03248686247729794	-0.01935753695885502	0.03303032515759792	0.029665498004910452	-0.024836230014293224	0.044222738509028976	-0.049520493501846494	-0.060712827989441644	-0.03125143651342763	-0.10918512679496108	0.03616961388158559	-0.005398249754489973	-0.003106130054843472	0.004690499416010643	0.025081000507484703	0.00333156102815986	-0.0003674196207376114	-0.01776079496468145	0.02007555407071559	0.033957609700844035	0.03293178163463448	0.06327274398443931	0.043793150002706435	-0.04284496835552338	0.0035822269938225026	0.02852165626697166	0.027638824688118586	0.07438244547325527	0.0681868755215582	0.0022945333625733737	0.03377910282395957	0.0063476254967410415	-0.02681926518624779	0.009601399756761253	0.03714621615676413	-0.04308225253564763	0.04601127727213721	-0.050550841346168954	0.0432674574637883	0.0010372048937746401	0.039601386850029174
-0.04416074850176635	-0.021003638824205337	-0.06653281691377513	0.03295138008967598	-0.033190097388068954	-0.06282582944496698	-0.015726837561449738	0.08711240807274544	0.03245949326324128	0.03956666709240937	0.017431589227162765	-0.05067789795101837	0.019297082145784003	0.004654692890104584	-0.0019623144648010325	0.04295458903136887	-0.0032827837769053795	-0.06423775993017325	0.0005721904035224813	-0.06511602895317307	0.04680981447617495	0.020096524925961316	0.004632310362442053	0.06039561970713287	0.06020283999024641	0.020701764797924602	0.02317609934860207	0.011871046761101026	-0.02709382785652068	0.027858216556412477	0.0164088219498599	-0.0599701844734645	-0.015145990106028443	-0.038082441316192726	0.03266907804509081	-0.015383286375253019	0.08498499741554827	-0.0010146925467237125	0.025822429484935187	0.023797154524539586	-0.009088322416009926	-0.002489897655866485	0.02063213384902031	0.043998220407799236	0.05768696783949059	-0.04147781155178279	-0.03912982472241596	-0.010460910034572618	0.033212274602292	0.05200782856952328
-0.045580667266185565	-0.052167945216427106	0.008513792566735838	0.02396044548452119	-0.03149706542791685	0.009584356729377881	0.010183796047884924	-0.030204419921237326	0.06044011179878075	0.017210391094073598	0.028853441178703004	-0.022976630056507102	0.033172048486141734	0.04862606400224675	-0.04167338229665063	-0.06616607811921923	0.021632987339379375	0.05273283658294143	-0.028127165540723528	0.020605193871497778	0.0022133365205297493	0.051106970643991646	0.047225169725080146	0.09320443731712191	0.007375708536620805	-0.014482740965509285	0.04729985222581051	0.011507674097994953	0.019397274414594462	-0.013897229869658202	-0.049569580712641885	-0.038074445863006574	-0.06287100739509048	-0.012464975192524035	-0.052027484020598175	0.018493788192303115	-0.017766153877752308	0.04612415263400596	-0.03912877678502896	0.039006734265807745	-0.04816315081416019	-0.002502522556505728	0.012525252136217082	-0.03135167458971416	-0.014435330658010956	0.051736181532820655	-0.012070573129853183	-0.017894703990669895	0.01565690411078209	0.00369989071547204
-0.0369373036065309	-0.022056740222760017	0.0023493957281681636	0.024903412943191004	-0.009625583682627744	0.014984389935705672	0.031850456081264605	0.009699967394005648	-0.01710573626725652	0.027825432379169568	0.035143129545327584	0.05132011536484088	-0.004738099019138596	0.028331823170114376	-0.0009886099503473404	-0.036209540313696026	0.032456269570548986	-0.03706411903815536	0.025748731424146	0.026575039447408334	0.01335297295758827	0.02533112752194369	0.08269698046485675	0.00005352558887567957	0.021664292083618916	0.013122735954265644	0.024672609405252566	-0.04979806309362766	-0.06701173541001235	0.0026259692288621243	-0.004059859003282272	0.015202780589869947	0.0011839130676979054	-0.024817443670715256	-0.050197568740430784	-0.047057448384346855	-0.05284111956737392	0.029905226341323664	-0.005742921812458149	-0.04990897603531684	0.09053609548859821	0.0019166418269630538	0.01406446898327434	-0.017398894912153073	-0.041252805203846256	-0.05722759818663563	0.05053646402741839	0.021052643724421123	0.022544023013330302	0.01126129004966395
0.015998752057014207	-0.0035122029372923053	0.014110940468250765	0.014460883346620492	-0.029976821192476227	-0.03434547226097147	0.05444665185149316	0.10597290595343105	-0.03771309410482743	-0.0282481455531657	0.08322502876673474	0.03288728709388771	-0.005473826605911501	0.0024212178722691578	-0.04534483340992414	-0.032478210688615554	-0.007490733125219317	0.041391672562512596	0.030273217684930284	0.0436099369624776	0.03307796024615532	-0.03708535580241448	-0.012947824899957485	-0.006889189222045809	0.03160566648607522	-0.0011848313907231755	-0.0023142399474421842	0.02263175726911546	-0.015566472383419351	0.006124411783131819	-0.0025943625276195334	-0.0399853953003008	0.01704907752056959	-0.012701516836233852	0.023765348907981456	-0.00006829617026387052	-0.02929053090712018	0.015111894631584298	-0.014591064134059382	0.014758398757975792	-0.00178314788576606	0.046142627083570524	-0.0733946251993295	0.005710147627661416	0.05450683777331749	0.039375738195234954	-0.06648105059058466	0.030107074620180238	-0.01057341504709342	-0.021319076407206494
0.04008562653955713	0.03121709081852736	-0.03132806483651651	0.016646410808498352	0.0033960810622779445	-0.0062592492393393415	0.10062419055472838	0.029010475519160132	-0.035583755076205634	-0.00888922689922304	0.03381130463611107	0.043237789929007765	-0.0245464702195907	0.004396255442791405	-0.035614773611233844	-0.03531615441583855	0.0024140433706759195	-0.04113872465842921	-0.023199021338417062	0.050164089415457594	0.032768944150886964	0.03799511212626773	-0.022319635393836912	-0.0008793459165793889	-0.033394380124002386	-0.009542421298817265	0.05068809177329763	0.031208162611264148	0.030170286489549926	0.01132431656472077	-0.007595447704992295	0.05495429670984543	0.014333894625993483	-0.026789274488507774	0.002265694457643544	0.014844188516280592	-0.009543262395393834	-0.004864124289397226	-0.05141564441947777	-0.05218185781890892	0.02268804619073074	-0.037941945202960944	0.04781099656290527	-0.027275832550088704	0.0260894026413667	0.004035057904130419	0.023319196364846684	-0.01717830236139142	-0.018119268599956436	-0.02465921133338484
0.04653195104294365	0.009169170572119374	0.01623687281193975	-0.010044346705979304	-0.021392542286128694	0.06835231731406494	0.042786879074717885	-0.05742040721320406	0.018227286630945368	0.0685843019914591	0.008304190135534191	-0.025850046808337503	0.04368568388698556	-0.028209201622993688	0.047781212722290994	-0.01661458907763942	-0.043978802961827934	-0.030501525644415328	0.01494288412596576	0.07902340528461858	0.0012638951322631563	-0.0006970614183011148	-0.035487671125145885	-0.014714974565306078	-0.02233875346372746	-0.04889952837384267	-0.026499226635176395	0.016700136722343908	0.018043201588829584	0.027294313252494457	0.06835824599795133	-0.009277421606941469	-0.011824245970437903	0.011370505116787645	0.04318703552349164	-0.01522195942930557	0.009965837130286242	-0.05135544533764584	-0.07153490317344995	0.009564732082788071	-0.02477664771015645	0.03270807242878481	-0.03989376508686053	0.08788556852393341	-0.10430511181356304	0.007193364482878689	0.018536345557411384	0.011749897934839972	0.003945381437792027	-0.020251797690714668
-0.007194692224631535	0.07053524377357345	0.03867991709817708	0.03304335054555867	-0.040739791929919625	-0.0225114960789938	0.057246330675144605	-0.0014395780935107134	-0.013490020764514214	0.018014905145847523	0.05279069045317945	-0.008582938912442986	0.012228116765771877	-0.011553044599537158	-0.03160856146016826	-0.0049103799143985685	-0.028518986136661637	0.058999696449593714	0.06642315373445129	-0.01853260183597961	-0.0061431876896909324	-0.026280943750947385	0.004186338519058931	-0.031637993056999984	-0.034903770151784065	-0.04677351332150767	-0.0854695883405441	0.033362575407580544	0.04208718166287339	-0.03511782856853921	0.05466158372399696	-0.010028776485362254	-0.020292964806651617	0.010606765523173092	0.04756456658048022	-0.0024488693018935087	-0.04441915556136229	-0.014064313903197	-0.048955577693829896	0.011535660635590465	0.06395688471871609	0.03137396679800446	0.06293178897324973	-0.046507832248718926	0.03840920877782102	-0.06206709667753972	0.020063090996030375	0.09236900914161332	0.03340028083747641	0.03933606315148199
0.031982722268499575	-0.03137169972878987	-0.01043496607736822	0.036435143318479996	0.016529962815047698	-0.034978141930622604	0.03093575709953324	-0.03910640271127611	0.04301224188275726	-0.032419812246559154	-0.03604951494866683	0.005252012524723556	-0.04059002457794225	0.02025808770170188	-0.018177277057484974	0.1080497400975997	-0.020426959155991752	0.01385232196210709	-0.020549695654892657	-0.004481383128813286	-0.002694714321161539	-0.05515765303388895	-0.0028842082397200555	0.04749231285927584	0.048779732246238855	-0.06031682980542521	-0.03727526958310898	0.035804299738615895	0.03479126616380414	0.053134895805440126	0.03416040650361392	-0.0007843330304994033	0.05315071671176052	0.035744021089529156	-0.08986776413264132	-0.01869313958874394	-0.01359039072129705	0.02203854272641563	-0.0493930120561639	0.06064466797693389	-0.012496274392134759	-0.028615197075834434	-0.005649723405934807	-0.012304992564629389	-0.10681299183889587	-0.04526975690674124	-0.02974587098626961	0.02199159809166351	0.01803231804253061	0.027962308820392252
-0.009741532097039698	0.032484422795874775	0.0303196296412456	0.01020986503469005	0.027925298314245575	-0.07846014411747233	0.06178741404752171	-0.0055008632952236545	-0.027618770807150514	-0.015966142388353113	0.021589401212029673	0.04265213878673779	0.005763345395666032	-0.03506068673686609	0.021978425245044286	-0.04307467880868067	0.03611631110753348	0.027458601103600724	-0.0024124603338988547	0.03936005547678469	0.024732138299107594	-0.010904210194931038	-0.03567281067056913	-0.04457552487576416	0.002056696034032326	-0.01699093842201902	0.006096600284551059	-0.052048014787520115	0.0784364620865867	-0.024732028657931754	0.016816490775897176	0.018611674765098677	-0.08114372730212574	-0.05481179826201342	-0.02971335491668721	-0.04493025661118124	0.030322087087087217	0.014961670747392759	0.02286483225132916	-0.01727299060861953	0.0019244470933471427	0.02239587075112724	-0.009273150192398924	0.003198953853570063	-0.014973760765822106	-0.04624559986897284	0.030344530347057433	0.035003728342286836	0.034987802691149955	0.0608328178971647
0.00667435908604748	0.030896821987274375	0.03347641480951396	-0.05041769315261499	0.024389051302582593	0.0199250282523489	-0.016983520792337864	0.018795431618561585	-0.014267270222130354	0.01782190779106299	0.011498301170286473	0.08180189214422706	-0.012862420691740243	0.0178482732834686	-0.05270711241235866	0.008245210575969213	-0.04226010545662071	0.05808570973213423	-0.028720354304797358	0.039497255898406865	-0.023306245582405814	-0.016361411690031163	-0.016479543085917252	-0.027028772222625223	-0.01884400241520509	0.02452713567725406	-0.024112143340550438	0.02084383121297576	-0.05762136109340576	0.03378340340317118	0.033004127536497306	-0.06774267444521614	-0.0198506900955253	-0.0010453308243834258	0.028659985539436886	0.0005369668892202007	-0.046267453005743094	-0.03244768662694531	0.030667311765781403	0.021130495995404786	0.029335863009587612	0.009162420669270676	-0.06858887608902797	-0.01692029639670098	0.035857883051017544	-0.029255126127335156	0.0019144052675709386	0.017409448939097585	-0.06892958879873957	0.04110575192199711
0.07033281271200434	-0.02437174348726834	-0.018552092959162096	-0.01428217521085116	-0.01658374620528079	-0.006775311761330449	-0.02272686864216878	-0.05464475059833032	-0.03786973051252564	0.09754951672800653	0.05052061820923349	-0.020576117309156112	0.014186348299144943	-0.026832320456807168	-0.017038025466067863	-0.04393578540655026	-0.04163221911727881	-0.004655813851761363	0.039812589158920886	0.027704629870581417	0.07683799710448043	0.038142664686282725	-0.033594258995088146	-0.018277008980923833	0.056356811221292366	0.004347074849153666	0.0681950358356137	0.024007163681702786	0.06141148846562142	-0.03960145308283891	-0.00013730309888223755	-0.03932859256754313	0.02237607662467558	-0.0028904759117179385	0.05894990240620377	-0.09016537535545321	-0.03974041669993538	0.01951283604438606	-0.020938525693249513	-0.010653055556071567	-0.054654021145629436	-0.003118346899049109	-0.028994887127436097	-0.03585465620795117	-0.05518469924907153	0.017552584193118944	0.02913703185721995	-0.007839893509026261	-0.009934548080744326	-0.034301647644743014
0.02381536634486308	-0.009911043199134285	-0.015941340956625433	-0.0601997535014688	-0.10329665910707725	-0.012227365332190277	-0.01552303874988284	-0.020505693813101942	-0.016959123803666175	0.06809420354682535	0.058801710163738946	-0.02209665297840302	-0.00435189336490049	0.03264282101105671	-0.02320815481381018	-0.009595295158166641	0.035255220995331606	-0.04045634525503543	0.04369856683934999	0.015210635913181888	0.04648014666309366	0.03647684442714659	0.009049326902469661	-0.01154077138983283	-0.0003412471107697244	0.07443333753192541	-0.016957012050551064	-0.0073556533329393195	0.01873674225031905	0.025858478939727928	-0.0783590809530434	0.011050485046948555	-0.034940788181862886	0.17001050579713442	0.012079704845631017	-0.006670132881956949	-0.02945372263926826	0.0009912391397525798	0.022571453899732002	-0.013157833060472121	-0.005279575805200247	-0.005603140986201323	0.03212332416100017	-0.03259615522273426	-0.04203653247101702	0.004089073562817356	-0.041993951022135836	-0.035902450995802054	-0.03402076952864479	0.02648174529477051
-0.003615214012078451	0.022313028229278234	-0.02019773050039456	-0.07045873181850082	-0.060730242725645915	-0.01950464569307884	0.021167702027569412	-0.029971080799605372	0.09077941334486574	-0.019897204702768272	0.009667350373505246	0.04202747009739697	0.016160303147025143	-0.07986814674427209	-0.03154633800964769	0.08130991993376398	-0.05368180584309032	-0.03570859558605258	-0.0724312378537883	-0.03613889251957182	0.048020849275180216	0.05229100418699949	0.03868057805985248	-0.0066745678135815036	-0.01753496957024635	-0.004824235793442169	0.03547035429922199	-0.026271584434455746	0.01924615570654549	0.0487014868942925	0.059370671268132016	-0.03577707140591021	0.06309021292246803	0.029916835255379665	0.056062746768436124	0.030444214593658963	0.027345203468934536	0.062432552208886764	0.008366928147348416	0.008276382114151116	-0.01228955514763057	0.01667202318558915	-0.026055221891531026	0.020578163639855096	-0.04788700437672806	-0.08544154338543783	0.028309808422797438	-0.06383158310834745	0.006023667390747434	-0.0130317916930255
-0.019365066692207243	0.003923316681366973	-0.026908494847035946	-0.02297549633377685	-0.024215110332508068	0.03810461194675842	-0.08881904220093162	0.040013374411285364	0.07442312611837555	0.0077847154154189885	0.008862025855683428	0.025576150075165015	-0.08628487331603794	-0.029523115278150786	-0.028153482860705834	-0.04563786375362075	0.0761404051618126	-0.018938261603975992	-0.06662057990665833	-0.039599999892336285	0.010348335629310375	0.0775255893655079	0.024950298358272373	0.018752048780664443	0.04170305251399796	0.0376623051596438	-0.005955788771561542	0.012448400933868462	0.028563803128192764	-0.01759192205564912	-0.0343367380200507	-0.003917265874940452	-0.025006798861379763	0.04468267671667002	-0.018215525757001035	0.08043889689320052	0.01575299028221053	0.027664585558113224	0.031167498979070344	-0.01783896308948777	0.030962350002372973	-0.0035041605086029402	0.014211006472317522	0.023446305990551457	0.020937187129803757	-0.038039274510622965	0.010347211383256305	-0.02022417397214755	-0.03125472303864458	0.023157286560988893
0.0014359575446929625	-0.050779085930970205	0.003146899670742106	0.018546146715795152	0.05000805487177047	-0.009555561458078773	-0.06536216016224994	-0.009390040927392516	0.09379028453449094	0.03145804557632034	0.033762078985138534	-0.00032003980281636313	-0.02604551757141452	-0.036853127202753244	-0.051266880834160894	-0.039798217133784376	0.029595337234517422	0.015369877195881494	0.0044017025899152585	-0.01294414595943773	-0.02720550195136312	0.040610436663525845	0.04767087389472756	0.008671569502547133	0.012629797754245737	-0.00045805059547676316	-0.004316133820190746	0.02746950973553857	-0.03076526113885141	-0.01897161830553564	-0.02066706914567573	-0.04321543863357165	0.018365816588429278	-0.029881514159998335	0.029112668815829017	-0.004879711743284051	0.08163082032281666	0.00262623707678096	0.01632530398092019	0.005535667243682052	0.02161662749540887	0.01909479873259582	-0.028245068845838918	-0.028982423409146703	-0.021574278600464254	0.06664855207135628	0.0012800339411015056	-0.01655941498523365	-0.034674128797461165	0.038016732859114735
-0.03697473120608201	-0.0035369281950962915	-0.04156309549564357	0.054242875640319474	0.07299192112228009	-0.043024918267226146	-0.0024983610411873788	-0.014697128013742877	0.044488016702228274	0.07244812732778075	-0.010936095230770253	0.03775962565771128	0.0072318714076347185	-0.027634880050909687	0.004075046170441056	0.039714800481315746	-0.06783655701469829	-0.0018399932552885367	0.04459167712176758	-0.016520182154069446	0.019273151449165422	0.042499578832448426	-0.03100806803680149	0.01066571585548389	0.020995581193219995	-0.016087274342166134	-0.009814303440632067	-0.05588899106953721	-0.045337609908770976	0.040505372317451833	-0.04358761746965049	0.036917887585374946	0.0173933906315539	-0.019930845026575283	0.026148148288947716	-0.0060217690909900486	0.04542197640765511	0.004106582428206157	0.012687706928946179	0.02769107771478478	-0.02328215099154069	-0.03951127074193177	-0.00017447291436102543	-0.02003328185132152	0.04922070235634159	0.006201680670493651	-0.00922726312919316	-0.0631761890083077	-0.026012361384344825	0.053520742943592756
0.014613659262231477	-0.034769746564682916	-0.004148184114465896	-0.004440788436286281	0.008335775328416685	0.0183816984986403	0.015543058061992826	0.06652723192719011	0.01458341728553823	0.013901734757900588	-0.028898244946531242	0.04321902406554735	0.0110277713994536	-0.04773068892699077	0.027444771020338214	0.008736584171094164	0.03322300666280681	0.012101326502349855	-0.021538509280310474	0.03686883808847622	0.01640073771619337	-0.02732227585326249	-0.019376853827317124	0.03781342612406255	-0.006759489704031315	0.02359616376039315	-0.06555423290044289	-0.007391905163187777	0.04594600610592834	-0.11455851403083368	0.04173349035084072	0.025699201600471344	-0.012738696947871648	0.06580396457669904	0.02029250481138966	0.007935408782229227	0.024677888527713077	0.018841908563903186	0.07796793462665723	0.02488583781120504	-0.06710446134296033	-0.03308318193247728	-0.01803757543124549	0.04382595272349959	0.05222756675508126	0.04692892656786961	-0.07129197371949592	-0.06702909700295408	-0.026659366986922808	-0.04368244633654421
0.02478986897364575	0.021981603409938013	-0.05648847192734214	-0.021952026967439378	0.020577901291589276	0.04574894037110581	0.10598698341150434	0.01286998615032597	0.00678527580101488	-0.008347371578651357	0.013176208712941218	-0.04863189629312917	0.008636945907952439	0.0033753100201159058	-0.007814607491788231	0.03113011120078707	0.014540026893715708	-0.006837774414233213	-0.04854096368159936	0.008926635597302932	0.003923821673847739	-0.02519852235775516	0.06407387878725261	-0.029405076211513455	0.06623752228604675	0.0034930273876076744	-0.008848209829197332	-0.032007583172351695	-0.0018985765485157095	0.052222690260330495	-0.04294421761219287	0.01748751486221472	0.0791141064144048	0.04174556648318809	-0.04173789845796095	0.027079455373934427	-0.024179137978494608	-0.015622531790709224	-0.00780462852831487	-0.006808487206732971	0.02180415246522094	0.0002144112953397331	0.00136962679522209	0.02240092928463867	0.036018911659260175	0.015612971482075043	0.05478971068122423	-0.018577235396771682	-0.06181223863628142	-0.039927902476795896
0.04137484178867181	-0.02096914478162053	0.009853697806381095	-0.06148974377419137	0.009383728501158184	0.0896156965512114	0.030553579753056583	-0.01927771885787498	0.029184792796580816	0.04649530286782882	0.020018124920680017	-0.0077340301850146	-0.022968273778590523	0.06926251721548939	0.010113821053024944	0.001017101466923188	0.014040813253293767	-0.013265614089306405	0.044122120517521464	-0.002142753648937252	0.009528886569715109	-0.03381136151573443	-0.02658699235132398	0.0213334615680005	-0.06937846586913687	-0.01813049301903847	-0.06940101384265417	0.017045598691067962	0.005241486648998916	0.07338925605836082	0.02201331825314124	-0.06272276831258167	0.07710083330393042	0.04708792567538131	-0.0013128813410445165	-0.004337632962436449	-0.02843518120612956	-0.03044694803514245	0.016028273815963938	-0.047137699616819975	-0.045587236847539105	-0.010514066522965075	0.06148970467658685	-0.03237127003379825	-0.006999050187721865	0.06789128421800791	0.013097202275427603	-0.0057048205665559204	0.007715989896049047	-0.03016369153850456
0.04106059518321831	-0.006544385052856058	-0.0011609195118192032	0.011691205087940462	-0.0429002442487974	0.029068107060143292	-0.05010041295694122	0.09714734432873176	-0.01992990380860983	-0.02117415155304569	0.057194680900073645	0.07307629449508084	-0.006068888524239775	-0.01162865744137238	0.022594818156318978	0.04716313691302849	0.04487607110494702	0.06977983052447956	0.04807826085509663	0.0063106082971485615	-0.06790221845656647	0.03198127507455331	0.00044714246534592345	-0.024334222759181248	-0.09157039965643375	-0.14784000541199546	-0.009487938341352323	-0.07854788584832353	-0.0023194507625375477	0.007757401351968796	0.006942922754931592	0.07872666643181352	-0.002915461469725626	0.023374983207697726	0.028357893926737182	-0.05638293971488213	-0.02049142294661889	0.0036890851218621176	-0.002433794791424526	-0.001817245834869558	0.06882764041551971	0.027573592143755845	0.020944243580093592	-0.006061900293859856	-0.07878281145203944	-0.006975408430305771	0.0506823006835234	0.07120972380780968	0.04313203221042088	0.01665313793082705
-0.030555298887967118	0.02760739156552109	0.023094610919630495	0.06850237566101748	0.0015972837657141775	0.0227660234854424	-0.034979653638929256	0.08173152082973989	-0.009201721622044613	-0.024181504743940874	-0.02938597028159466	0.015319786707085278	-0.0722132807271147	-0.049348944886559463	0.021460643028827733	0.010176460394766284	0.011138586661989911	-0.01745134165578339	-0.01172680342212592	-0.019598947032372218	-0.030258668274572954	-0.06134348287006993	0.017611661003328595	-0.010147036813718101	0.0532552267965298	-0.02262388700991222	0.03339794286502043	0.04040033424513885	0.06536739854525939	0.015958457999701702	0.02267394364978851	-0.09915136991354934	0.06022598910025633	0.006890443075385503	0.02079360902484147	0.03719504557853616	-0.0065809154012776774	0.05569703509552152	-0.02267678523546139	0.00800180768994269	0.022178078037570645	-0.0661387031134699	0.07259002147060992	-0.0238235700532558	-0.003347250130989736	0.08815723919011527	-0.05169553008119694	-0.04208139384955381	0.08353193225315145	-0.04606129185351921
-0.07202666205859283	0.005029458070950179	0.017628013259777493	0.06659705121616757	-0.034308293229823296	0.05012479945392648	-0.003087121762510631	0.049713035989740785	-0.03398695893193307	-0.02716842907269214	0.023030531220123548	-0.012281591614678138	0.0037272130203557883	0.0041703201114336	0.030319944573892865	0.022991950410585806	0.046179692936523374	-0.0024056484054165266	-0.03809079314376358	-0.024965002187069686	-0.02061031715286804	0.05391628508647976	-0.048071941015772744	-0.029561897254813563	-0.023514399165173075	0.013370850240190755	-0.007783857400425311	0.05616777008803812	-0.043267072981663164	0.022610108188566735	-0.05108231999995979	-0.0018598763264771156	-0.011323181712811908	-0.04302313638748684	0.02768939031723907	0.021157414734515247	0.04854214286022886	0.04518468310953247	0.07963615202239498	-0.0037395829091100246	-0.06849829286177543	0.07773288610606109	-0.004445869513833729	0.025068101028062183	0.007346562009286242	0.028528173060968838	0.036109691886815946	-0.02623557316630327	-0.0554659471580838	0.036886582284737984
-0.014328745594052339	-0.03935549942155871	0.00017555197467791946	-0.058980123383658385	0.02038439341978093	0.016203470882478557	0.02957274715594593	-0.025890510785337405	0.10022240567735768	-0.0357737412383332	-0.016878441399667425	0.015144588228049516	0.04359813834971608	0.005781976057826186	0.04271703074291013	0.03512106136109742	0.054982818121896586	-0.009958946740336694	0.04773245403254643	-0.09480743348771133	-0.011839976206892085	-0.012982114190813769	-0.0025012495147917965	-0.004262703095484474	-0.006388513188642669	0.04149652222804624	-0.0028880332073113256	-0.05621752090029285	-0.0036877217097920473	-0.01345489124005234	-0.010056926003910917	0.021597103008574106	-0.01877841356647296	0.04975485444730044	-0.009416913636999908	-0.005064918734729147	-0.005569759773116584	-0.02909539896018266	0.013549794233729897	0.03261639026659659	0.10073188469896645	-0.08147865719192567	0.007146800172667974	-0.022718946408937946	-0.035970586726372995	0.03208180587642685	0.018549992592124878	-0.052924019497484744	-0.00411856605157912	-0.03209827952997189
0.028691954729202367	-0.008728034356329696	-0.1178873049365314	0.0024217491554733277	-0.002729196477421274	-0.00716016776631267	-0.03723043232008769	0.004098769198606989	0.07740139283734107	0.006087138924411763	-0.018862009923495356	0.0160676561207754	0.02878901543355753	0.03959152408036609	-0.019734744447460803	0.025358582713253454	-0.04653829339498675	-0.010610923333134955	0.01876115062125068	0.06680452403216852	-0.021050010373448474	0.037667452514976774	-0.014379613929864796	0.025154616763687153	0.0380116340916961	0.01892465834389253	0.026976600730013824	0.017920181534114447	0.02284902013412633	0.017575126457395618	0.01005831293554821	0.014899996646115065	0.013130064421210754	0.006222900252632129	-0.07764263522600484	-0.04430554246357107	-0.04580559320049749	-0.0022063462618720922	-0.028334409927415077	0.0024425170371537627	-0.055937503043684424	-0.006103987818237526	0.0021161924778169876	-0.07538241082675907	-0.045974767322748425	0.016280497136847292	0.03818599651757422	0.061590703014147416	-0.00789082536865822	-0.00808942222769817
0.013597082947268448	-0.038140607555540426	-0.04412537406266384	-0.0839386590253037	-0.08388394868118379	0.02225429705914949	-0.02502710107182192	0.04984703435497593	0.02945930667093547	-0.020503532349816257	0.00664922214924761	0.002046538703325736	0.0717518867392226	0.03595796818951469	0.045644808491757255	-0.034530298157882576	0.06046995150231325	0.03444971849747973	-0.010015844419588575	0.010499223263225861	0.07185215045875087	-0.04434507500520744	0.0671583813533591	0.0437174729144654	-0.03182105531692636	-0.0024102542971481504	-0.018870715090633733	-0.01226922280503359	-0.03163289151099964	0.020315722835810027	-0.09551681634133362	-0.03896829446567569	0.07683783411464536	-0.02396905461230021	0.02004617788883328	-0.020518561579177128	-0.013806794741621126	-0.003584284894837168	0.01648704836366837	-0.033710566759218207	-0.0003667382923005936	0.04488816849036603	0.015251431795360891	0.0007251643163693824	0.02792676770460578	-0.022948696429933194	0.014000761312396649	0.004864602144274163	-0.013213659030588562	-0.0396912799114983
-0.050606794836532236	0.01589576653018223	-0.012554356599766994	-0.09477088242842936	0.010540203840971825	-0.04599965737892045	0.003606002044342907	0.06012695093634842	-0.034445802403279296	0.010631507239943206	-0.02321824745743336	0.013870038058508519	0.03391860365403895	0.03753880486305917	0.004341290377877226	0.018540893355789498	-0.027267309551690662	-0.0369516650596165	0.0050726575813140815	0.04784995415776488	-0.03504311836610798	0.12271079933295347	0.018089337725855376	0.0257558820262553	0.04857928198781638	-0.0687321969108052	-0.06129178464633199	-0.014711918264545869	0.03943474674598493	-0.041817249802267434	0.04743526270487952	-0.04917435396920827	-0.02430794319304762	-0.02272913222172746	0.026781593436771042	0.02614400973913661	0.01269682390625793	0.008122825235962371	-0.007975230512879017	0.026235168449642424	0.0072150653020702366	-0.008274083272673515	0.02667937599439163	0.01024997203717354	-0.07541746850613434	0.07000238363170952	0.0035271316556240925	0.058566111993952674	-0.020860430718193847	0.012091152856936717
-0.018138011067113637	-0.020993663029925544	-0.00856032948366197	0.020550083998603506	0.015648633047718186	-0.04942605936156649	0.010168268664124087	-0.011868895656121762	-0.016990290380577998	0.06510982668419352	0.00014489304316736562	-0.001491521173006086	-0.06224672247853689	-0.027063816244904303	0.025570050264666057	-0.03473582343817205	-0.07762406951683021	0.035514642066190295	0.042227579419669405	-0.05544598700868886	0.05525331098383741	-0.020874010828688894	0.09274964310256656	0.029314594623897787	0.054626347079343655	-0.03463464126072173	-0.05220670146379114	0.012371083894287718	-0.015684964028759713	0.027232259554500135	-0.07201681507601865	0.03445709250506972	-0.10305087435637231	0.015330146946120178	0.06363373231471647	-0.018580702340779486	-0.04404193926031824	0.0578636196053743	0.009896756524758864	-0.0014590645441357973	0.0382661260505317	0.046638253170075056	0.039930055639459644	-0.045204534172860175	0.04247565864468163	0.008903427597240238	0.0665811958063943	0.07296787871208026	0.08761036424431069	-0.017117342720196993
0.017126305226986827	-0.04607505887780565	-0.009074393403988749	0.045703287182508746	0.057361859341897886	-0.025378649676334512	-0.016485821730577416	-0.003216337767242658	-0.022271514975313534	0.10949526106769779	0.04650086218115876	-0.020001147714590793	-0.017571062737384298	-0.07210756727451251	-0.03382313710991189	0.022287988752572166	-0.054215816446279395	0.031436040361618865	0.0007058354482336639	-0.033692352257648175	-0.043330865698350735	-0.028123003338197224	0.03525367651936227	0.052926063194729714	-0.05976160417603689	-0.008908525575616277	-0.03540692755124778	-0.0324088317649403	-0.01523896192754556	-0.05944383368716506	0.05132158786926249	-0.014509252378554008	0.051339621479181655	0.009114540952988574	0.03329580806649134	0.029820842223168977	0.0011454362437650287	-0.004435531407955998	0.04206598346788597	0.012555128691390001	0.04806835268975583	0.07234189680417684	-0.0018775130680529226	-0.0006879051083496911	-0.025683111814551504	0.03762222247553483	0.028293602941822198	0.12039534328635293	0.028320549046948022	0.0108250902673226
-0.08459949492642813	0.029405427882248293	0.047281444805190365	-0.020345204421173605	0.03377934646155605	0.0484570654102765	-0.05948369778645825	-0.02048915394700937	0.053625782578980506	0.002032440262521594	0.0699753082875848	-0.03949374724900942	0.021544745498735345	0.020784866193629587	-0.022968822570185208	-0.08330266510811662	0.0372290135643434	0.016233785200594313	-0.03261630147167903	0.028632882803990754	-0.011133598790990514	0.020909672149700236	0.00856574050890408	-0.02246104537854967	0.009112277370706941	-0.004718890753588922	-0.026632094275485442	-0.044574384868857314	0.03667252309559091	-0.02667531335657196	0.03833028640011242	0.07011619170936252	0.0003016535981063724	0.04217437220519497	-0.046395198808187973	0.05863257146465195	0.008859405238274831	0.001328420064676341	-0.03220743861104447	0.011326715939309766	-0.08444896109485772	-0.03529372233299439	-0.010595413397485237	0.005656391886249668	0.06895710856558152	0.024584640661610438	0.03697477611855639	-0.04342131808395165	0.06757370383796218	0.014013746165331083
-0.05750646718714268	-0.012273493553505235	0.049713917056748554	-0.013187709044184068	-0.028908663066890113	0.0524723397171801	-0.02071994187326426	0.008442780778643235	0.054080699812256036	-0.055582073001293	-0.019905258904092397	-0.0033975337532398363	0.019722436388187242	0.009683900865121744	-0.03225717470800188	0.0642833246516169	-0.03753886190576389	0.029271119495325206	0.06732024440767917	-0.03854541536337454	0.08569839149400026	0.051544412365387	0.012754648084938779	-0.004689495615641583	0.004261612829943471	0.03076333633711118	0.014585543904522871	0.005815761968837636	-0.08360324229756265	0.003979847434641328	0.05627295617216469	0.04485931512065318	0.0611927253349055	-0.055994830973182814	-0.028528415634823535	-0.021360446219338716	0.02853109162916881	0.05423455634253112	0.03342091429588265	-0.09323018765185977	0.006923656446967397	-0.08243214454515219	-0.07931240433191054	0.07246016965404471	-0.0016282050222369334	0.023539448619749312	-0.0008067361749198639	0.03546807648774196	-0.027192217844951506	0.00038663801814631336
-0.02156692941807585	0.007153724089987078	0.0006871039386560148	0.00586765312591518	0.01628391273813343	0.02237566216284918	0.026975968916955567	0.05326668706343217	-0.02259589335102537	0.02452877592450574	-0.09852340283713613	-0.04007054072316618	0.002938126595017942	-0.009197508801058744	0.023197567270779037	-0.02623669027649229	0.004953174341006246	-0.013736412138207088	0.06630911649041209	0.05521428386424532	-0.02060673342244381	0.056297615510562435	0.03251050243710525	0.06112659402124199	0.019725943837765575	0.06207813546121938	0.05246747950566213	-0.03797293574111486	-0.029686589609970584	0.0009691682371656563	0.02852331951670392	0.00608928044842111	0.004588378380236846	0.009919624857171662	0.004646593557769654	-0.08223217764241762	-0.04425837127588698	-0.009431293131445351	-0.012140316670384003	0.05596835432673956	-0.06541459260230977	0.028237457980056238	0.008585257499102161	-0.033681869881920505	0.049575137482970676	0.05773011552394587	0.06202543427362152	-0.00016103283162838917	0.0319558683660036	-0.0421097714565627
0.018679112236879184	0.016544118761075637	-0.02974489198105195	-0.008433685096242897	0.0675187762049567	0.030876434558808827	0.00018416427455380385	-0.002573319900464041	0.017753484953587945	0.02999678244159186	0.0012354151178493797	-0.0791989779517391	-0.026729794138371225	-0.0045704187070085955	0.003402043726599058	-0.022355642823924243	-0.015546035183270877	0.05641894550069213	-0.0029218466186355617	0.067472466950822	0.0544550793875694	0.00427151184717901	0.0007510722551506121	-0.03571414177690338	0.01267059915412623	0.047432305669968436	0.0659159673775342	-0.0051556780986057316	0.06636477972086256	0.015564428641604997	-0.06640308050033572	0.04940230819698653	-0.014165960056891514	0.02191117356658215	-0.027076143885130036	-0.004137732209864941	-0.008842545039385688	-0.04908793556756193	-0.014436627583916306	-0.06480358844977196	-0.0818506808234151	-0.06327752325657175	0.057133811457217715	-0.0014922009002317584	0.03269595767033944	0.033944919629405636	0.059271488606826926	0.014786933707248063	-0.04155242818727731	0.01757989854931703
0.016919718450356388	0.012129600390314048	-0.030946514250850737	0.0012849780386745627	0.05629406140278588	-0.04414005861050403	-0.018905623351465835	0.022762883006565465	0.06814706083176378	0.001504955523074891	-0.01390698571146637	0.013432741398161214	-0.0474976157219062	0.028331341364089855	0.006714583289604311	0.02785830880890033	0.06663901521492113	0.02415843215589603	0.10642827136392351	-0.028350897133290504	0.07376043497617621	-0.05638870021004274	-0.029067504787174594	-0.03660209472359794	-0.001915783126402457	-0.041509786112940254	-0.04620340861695095	0.020074173658421297	-0.03501382945743756	0.0326468268018892	0.032734615968704	0.006034603797967492	-0.019253331223870594	0.014550778893393295	0.0032895298912216063	0.041605911244563365	0.005094064353761349	0.0017169647334727787	-0.06559163488124568	0.013010221126453121	-0.01478627341648515	0.018617803565196316	-0.12273256423489257	-0.016500671070665055	0.018990435563945984	-0.03595114248323403	0.03020462241721434	0.04104463648976233	-0.014606210164200559	-0.03488777125773023
-0.036587077206933	-0.009321359279063638	0.11482240572959647	0.04602923702515389	0.07937814296610346	-0.02408901499667266	-0.012540953924352543	0.031485815777185636	-0.07698028267352551	-0.011812337120745914	0.0033278202224996545	0.04218035363974714	-0.08624157355508441	-0.02193045226100297	-0.01586913512236238	0.0033322912987429777	-0.022845350718704086	-0.06773817550280103	-0.06833717502416536	0.056691268695023625	0.03717457594421868	0.018682435282641248	0.019860916579553092	-0.0056909541335427105	0.0003866984745177241	0.003817630250914119	0.07155183016280578	-0.01533862499241234	0.01743697704212327	0.09195722536196049	-0.03678660660901887	0.04399950257240506	-0.015458719019609818	-0.008824766063106443	-0.00017593102212118492	0.0402009470558578	-0.013664234115329132	-0.04304807145933493	-0.007041365421533679	-0.023976067836930275	-0.012343599105696004	0.05935307725218775	-0.007661518725936587	0.06398311670966629	0.0177216874933018	0.010544141902649129	-0.038672958970924015	0.062368440429038365	0.0306086902875712	0.020426682065067456
-0.08006292458884184	-0.03927899420805237	0.05911696569505304	0.07557414588786501	0.03002621564619133	0.014092553276111773	0.015546112188418186	-0.05835500827026927	-0.02028844782553258	-0.0100449674295657	-0.021550237111478028	-0.0820157145528004	0.032363457847137365	0.032457514574444124	0.0025388737063571703	0.048134805066322506	0.007569537234127288	-0.07780679738575583	-0.013268894814647854	0.002578667099425217	0.053214378014920384	0.0098339561095253	0.03824345057040023	0.059568490355767965	-0.03229565990456199	0.05061026932643556	0.03393630055007605	-0.021323554550099055	0.039680433350633364	-0.030780111473629836	0.014216162234225347	-0.034554761686547024	-0.002102992960288661	0.029528108437510886	0.02462717221179644	-0.014514609836593228	0.0550867174839785	0.0010685672525956712	0.053023405447171	0.0014339176062224636	-0.052146900602785706	-0.027882718678531947	0.06450188067712447	0.006189122831768043	0.047966111162175286	-0.045530950587873584	0.009973743875436173	-0.019644252575961304	-0.056161304325966145	-0.06634988301391481
-0.025745090822062826	-0.03754852803735742	0.003930482918672996	-0.0017275188996499326	-0.02026292919506483	0.0507522931061429	-0.01764010494880219	0.01941314772301514	-0.0032684450851743476	0.04906308325828071	-0.05733832350064577	-0.05011653502024288	0.08688603922257317	0.007912005823399034	-0.012931079080555595	0.03814843515396856	-0.00507330324495283	0.06811018012478229	-0.01873954861254102	-0.03464069309761612	-0.019271235346621028	0.000901987593650652	0.02080661357742698	-0.00016448019082514198	0.027926358700476897	-0.00829390996826382	0.028146805987908596	0.041752664060590895	-0.03881685566252445	-0.025330990919986487	-0.01647596228299605	0.037037996730626674	0.026301533732320786	0.016790473022046448	-0.00026991321233527186	0.0006681049960712254	-0.026830001566088335	0.11087088269935416	-0.01110027976440339	0.046414809601413295	0.004425966009577902	-0.03937084681606347	-0.038960023111301874	-0.0008504361926812902	0.007959638333258294	-0.02360172361489417	-0.06540243892585741	0.00781888865887705	-0.04329651510423246	-0.007960002471634389
0.01849275433909192	-0.015561510369480856	-0.03596449478421435	-0.0072149421793588474	0.06187612806608425	-0.06048625714310766	0.04443397064072952	0.05367001863558876	0.03372081235191576	0.009298080374379002	-0.011351399648525693	0.06754431459812386	-0.025700772626007534	0.049444406938693626	0.0029215393047359057	-0.11815588553007364	-0.03892207770590616	-0.04017180397697327	-0.013841898052129042	0.029886937544288464	-0.022240472319634857	-0.016275475028341674	-0.006627525170812261	-0.0623476427175329	0.03986966105800366	0.021925492044833676	0.03284877785492277	0.017973026891790648	0.028934175240655655	0.020571021244669554	0.05246985089372881	0.0531275634331467	0.024036515694605333	-0.07043942643137639	-0.00865316928472146	-0.030170247426869037	0.029966522320778424	-0.013351810925466959	0.023455245327352846	0.03876109557775867	-0.013848912361891988	-0.024428708212982694	-0.0931527906077177	0.020751189185067808	0.024615515747889744	-0.026462643136416768	-0.02856114728489431	-0.03575449618761013	0.051287317043601184	0.05899726250863525
0.022888373248867687	-0.0202657513229558	-0.053516318479362245	0.001025331677994859	-0.01559493081897285	-0.03182660350185837	0.1063044437968093	0.08233278937624793	-0.01141285867409535	-0.0021961126204566393	0.015212872221017353	0.04095263375977911	0.04832816172057336	0.002488588867291851	-0.010487935643784026	-0.004686037288349128	-0.02541817146772518	-0.040865634769147174	-0.03925278614992008	-0.01673865523803595	0.0017388394278178183	-0.008065037795965464	-0.05406176371456057	-0.01096822205783047	-0.04568277659381899	0.01376471693917792	0.03834949038970978	-0.0007280906099888678	-0.06281417056039329	-0.05256878364454801	0.03704670868171873	0.02318144365289429	-0.02840567398094861	0.028952688775813043	-0.04508545245530733	0.08501623254758797	0.04235305360257347	-0.023753950599459228	0.03455145845089214	-0.001075003717157479	0.029572932698057008	0.006461916565353185	0.018153612107631507	0.01701864060193384	0.06416399950524958	0.0097963987719474	-0.06612647418960915	-0.09015540586888629	0.025217027901960558	0.07004701155798526
-0.03964127044056567	-0.005787752475381755	-0.0005023812250294895	0.010082213353116501	-0.03840860239527455	0.019695607073713213	0.05878847829170082	-0.01333936827482962	0.05519003159107391	-0.05353153308333429	0.009956752407068411	0.030694627644228326	-0.0093152747010958	-0.003239813486851181	0.017089640521577257	-0.007589914007602672	-0.08456595941478659	0.0006438532001478182	-0.043855541299652204	0.03105990090128996	0.032642067949740526	-0.011367459754111797	-0.012745910027174389	-0.009264838113951918	-0.025936877490811253	0.055229848632588605	0.01683830573713384	0.015841669087055855	-0.018459512570958805	-0.009934596339599061	-0.009067528908022556	-0.006212669664860712	0.008960191866930322	-0.05043624411558592	0.045119634761664515	0.04528912539007673	0.10216064543289524	-0.04463667659454872	-0.02396433531240656	-0.019500794294377885	-0.005981304442233179	-0.02185879949584505	0.00868155772157754	-0.0005455068211417833	-0.02367524037831958	-0.026205810838712	-0.02734979627902296	-0.005793337233836963	0.03298774700735724	0.1093056783699923
-0.03159775526033683	0.003780373585456928	0.004820583678142603	0.021483081545544708	-0.021612765319108954	0.052220758476500866	-0.00446252710236783	-0.06053446835051461	-0.002238369273579903	0.012817359779617944	0.061707876986667735	-0.02905444783232912	-0.05504099785704461	-0.04275556388349421	-0.012426401558533928	-0.07223811214884429	0.0542201342800204	-0.0674985754642484	0.025713184869920518	0.0301407268399145	-0.004468713873222962	0.022050664745331884	-0.023129057156831535	0.005948350462565481	0.020921179594615816	-0.010403027074919625	0.05130420740352948	0.030484595413569928	-0.0007316594604696545	-0.006745597199489115	-0.012372262425170233	-0.022291500231857254	0.0014772518343178134	0.051112194456380884	0.006938324396376743	0.06373001618073745	0.022125541787666618	0.010356827232399357	-0.05970129258781509	0.0036952502386088425	-0.01811924972757298	0.04882188166298192	-0.03985615758282933	0.00018642494866681668	-0.0010279160159490167	-0.06390819052852274	0.002651246545389372	0.07316876185624258	0.12322590811683336	0.04400376465892409
0.017107511353206695	-0.02951644501252895	-0.02943107970134541	0.02105166497435911	0.009441066564480556	0.027345470959296268	0.036201270737947315	-0.04317788942427851	-0.07468925164565421	0.07064327228715607	0.08517732546493095	-0.008670147616712913	-0.05183351902804362	-0.026327881634920676	-0.07976131805160776	0.04574948072243595	0.04986234523136183	-0.011364678929492767	-0.05560965022500279	0.03148588263949603	-0.07324491413760285	-0.03782287048387501	0.014713953012408751	0.0076080135538591845	-0.05794209159912965	-0.031146103508304226	-0.017941958992518582	-0.031491073899816466	0.012065035453750504	-0.0014342667011929171	0.011255778682751795	0.015658344449231754	0.08308537083522467	0.04266637988831941	0.08451865157051458	0.06263402376311833	0.043296089940866374	-0.060605879966494164	0.028710594834486076	0.014405664096706312	0.0529924176419871	-0.037112658127935294	0.03353800058876119	0.05671885318218915	-0.03196508883023396	-0.02432527329960551	0.03145248721193796	0.07930832852138585	0.059489946258231396	0.004606402074113322
-0.0418232554070204	0.030699761167765547	-0.02622077872276346	0.011117154783366893	-0.022228441114553292	0.005981897721740768	0.037109795923648214	-0.0280530429913988	-0.019948272246489433	0.0075586108494777	-0.005532121377497629	0.04658455139191656	-0.0109338439341508	-0.02240318172296879	-0.015616644190680996	-0.02836480327495892	0.04560831156611531	0.017607880226627074	0.050877646979983884	-0.014091856582939445	0.009615159495068491	-0.06134539756580787	0.04195524998176118	0.03754061791542357	-0.030511859374367643	-0.03418635832004845	0.013451531656822356	-0.015479958841322673	-0.045345505204467396	0.11629128575322781	0.001035988176638157	0.008033244534551717	0.03526190005442267	0.046287656307411815	0.04784570503965431	0.03656752443711864	-0.023929374195433974	-0.004357643451233555	-0.06774968223103878	-0.05000330820781801	-0.08191259633704193	-0.031057443380168234	0.022394067804493087	0.024658068637665863	0.06061365687856288	0.04331638879625631	0.027371846005276094	0.03515998793215463	0.02844358256414596	0.02695811975403973
-0.02606950957068463	-0.05469152110033241	0.044342343458295436	-0.010725107506791148	-0.01837922975917209	-0.018577175305184938	0.018324506881943627	0.02818408150234613	0.012692710492707421	-0.04928084590842553	-0.026680514162738634	0.03676693642081412	0.02151653737356607	-0.019115082952430227	0.04002524578172237	-0.0028686980219198494	0.00924961781089277	0.04293347294680573	0.07521195828619874	0.07317703071287537	-0.01883103173125561	0.07481150291671729	-0.051463199831474064	-0.050743819911340346	0.05447617352331244	-0.008970194976682614	-0.007473766831262541	-0.0038458328012840343	-0.06140918599722649	-0.0037524816525981476	0.041596255233031766	0.08072638804073239	-0.01828976815559609	-0.0005595541525403765	0.03132019997563273	0.0012964726531245838	0.03956586167214179	0.0018728745377728827	-0.07173237890334601	-0.01680133213586086	0.0014647425015613946	-0.11536684083652606	0.020354734342714956	-0.00022807374745724418	0.004317570540205606	-0.02253435322442647	0.0685850543773611	0.045756003305733456	-0.03104690600928485	-0.0406226645708151
-0.0314971172861581	-0.016683587343152416	0.02340997279080033	0.0708276087953009	-0.02805287596282991	0.0029228567956567676	0.07258654916014687	0.01805793659267038	0.03303442368269493	-0.030130390213985246	-0.047550008390694065	0.01479089469559745	0.013927527687240971	0.04879931430865059	-0.029126710750495236	-0.07331601990373171	0.0060770256736140844	0.036880834990592345	0.05433423117510057	0.03918535603071638	0.031030002025336668	-0.03634981891688718	-0.017713923627832723	-0.020957308860221558	-0.010171841177154674	-0.019114152612891223	-0.0004855321429856653	0.012178990067558163	-0.01596755524844899	-0.059350815460290765	0.01291114324230623	0.03649177663417918	0.00259715721455734	0.043306031002434534	0.08144573754223153	0.023309964461864476	-0.06795016139794495	-0.016786538752600014	0.07125988690366862	0.036076476957445654	0.013131704512292104	0.0225912189978858	-0.03919851693476166	0.011041914776355381	0.02287142538108221	0.0337538116773388	-0.015520035373846655	0.05396394967680378	-0.039751623533206853	0.0128062719592979
0.012565954246941766	0.010735551656881436	-0.02379196108075385	0.067926602004004	0.06384452945594157	0.028235597650303305	0.0574611763622565	0.013239353996620618	-0.02513499139157056	-0.022410457410954276	0.008999364954042723	-0.0582438095889448	0.004082929078115093	-0.027422558787715868	-0.05507143047563098	0.02206868459468685	-0.044768368924179014	-0.01417937788251415	-0.013056947938275266	0.012936835175826325	0.028351593507061745	0.07994851522820853	0.017271029162986173	-0.04054379664513571	-0.06528644040441474	0.03494035803740488	0.03611770105295733	0.054702427293760264	-0.015487717339926262	-0.06513890359493926	0.036673620878041935	0.00017330483167664334	0.11002763946455213	0.0013939820058487366	0.03005426736826839	-0.03191654966405804	-0.004024818370892538	0.020267404259212425	-0.005178650866839576	-0.01911134056864925	0.00998088363136119	0.015295432946329415	-0.009031275051204416	0.05372271707340129	-0.0402640382862494	0.008278914310958632	-0.02422716072679027	-0.013402512766559706	0.03608771408406648	-0.015611460197551934
0.003418731922460424	-0.043852718251446134	0.054216303624850665	0.009567038823684018	0.03714411214225664	0.030080723158761473	0.018045704190886806	0.012027410858591414	0.006418034294189088	-0.00020443478223352066	-0.060297051506642524	-0.04927135063544713	-0.03874627230538337	0.006225306392522568	0.0836569058853075	0.0029428582811253604	0.007669153122552725	0.044683049342367706	-0.04251481099835863	0.05908922056177602	-0.006173540278966393	0.06669321588812722	0.0056794505973365005	0.03966754233293435	0.012458157348019291	-0.039092325193454944	-0.021445621834464787	-0.027727647746510285	-0.028282333299616956	-0.07621836253603613	0.037640646361462554	0.015762887746594414	-0.01960375835344487	-0.0028493235041178126	0.027806324602556626	-0.00838497747269339	-0.013851136853641718	-0.021859484190543604	0.036479448634522044	-0.004904589097645317	0.05407310614753195	0.02437083493002782	0.002913809276849656	-0.009639153118026603	0.027722158879588916	-0.047412081713761905	-0.05662840153358105	0.008056390780747685	-0.01275262501590849	-0.006003291958481726
0.013424006849616768	-0.005649578787469259	0.0339684531307112	0.03971578812644943	0.04208922824589749	-0.03955598778587553	0.013937871963680144	-0.042147315141152816	0.004269882952737215	-0.04934206117071974	0.025816524320999387	0.03545113995673581	-0.03419140608041833	-0.03839913875634927	-0.03480243332898195	0.0398952412472305	0.08360346458824411	-0.012566708905513552	-0.032593452506014454	-0.023550336375464803	0.08156937263418071	0.0571535911862658	-0.019017124007073304	-0.008065537252148217	0.01046602207338339	-0.0029204480390523056	-0.038898089474272375	0.008356284932836749	-0.00808420863854294	-0.000326183574670378	0.04074670212270296	0.04023428550696665	0.06466156736053107	-0.06401716873651088	0.020095668234412698	0.016626179861377533	0.007781959069815281	-0.08734732388209153	-0.023803952824277462	0.05186890317958006	-0.04871259806277378	0.06387421108607522	0.015326681205397343	-0.022247007846685023	0.012391366833665273	-0.02506401087873674	0.014036520780041653	0.007867259883878786	0.007543139309034121	0.03128995109542969
-0.0329780239726021	-0.015596491006064125	0.0069656554439966566	0.061420020791067884	0.016982371476802004	-0.030197467936324246	0.007539305763427869	-0.10999257894068566	0.03512361915136792	-0.023576795301035944	-0.02333252298970504	-0.08318683778648236	0.029278584703255898	-0.0006201890389039371	0.018953401263104158	0.04482358077512562	-0.004162301158156634	0.040979340033074185	0.029068017626999242	0.05597592484580349	-0.013656747626354123	0.022756518351206484	0.05267754406165264	0.0746715908602341	0.024608764123518388	0.07900765689082222	-0.028610570513934536	-0.05856550049719434	0.03271139946321957	0.036867282495692176	-0.03313254606673102	-0.03241717434431498	-0.047938365796804924	0.12078518121635902	-0.021970341232552502	-0.0007800539920637296	-0.028171629849652616	0.017240765473747303	0.0112913632912937	-0.011395814613486845	0.04131940823441023	-0.062457556831357466	-0.005250565189776816	0.04050801861027002	-0.014812409118116121	0.010154159305592455	-0.014235546496980354	-0.06725634744781876	-0.04273454189843806	0.010446390966899996
-0.005056249666210292	0.021546736684979396	-0.020462267712308857	-0.03241315314504018	-0.015189371303402258	0.024259389329866973	-0.07150601982889629	0.010126342133047361	-0.04722971757213938	0.046007515182510034	-0.00842086197600049	0.006329340713625127	-0.013333170708833825	-0.011145659849324759	0.0021897688975427393	-0.018014063225100328	0.05606061267708943	0.06664105871766532	0.10085854207034985	0.03273472923724372	-0.01690146082396901	0.01726904057200758	0.021763161173850843	-0.02818345757524191	0.051924072374209346	0.017628335562497217	0.024400664304661555	0.040605702210709464	-0.04945685218456011	-0.07616195388665935	0.022605048561375938	-0.041610502094527574	-0.008003866718723787	-0.06799245846857366	0.01915371818709425	0.0004224347604880526	0.02331099347024481	0.0548944902633406	0.07553315658668183	-0.020442694328554483	-0.011221908532812783	0.04816844062759102	-0.03878024507262393	0.012328010799466856	0.0013126131783075734	0.015473609252994779	0.041075036656923185	-0.02697135204381043	-0.028750469531196376	-0.08296848620642304
0.04536420519912997	0.03600853343401592	-0.009297338139122872	-0.021929998946942583	-0.007502837525337186	0.02013403446377591	0.016151676213251403	0.004221831278206255	0.01816817634741476	-0.0275202110989616	0.06455121615183379	0.06438265720585312	-0.05077437474131059	-0.021204872139334377	-0.023342321943696925	-0.10178071856713332	-0.0675763646810171	0.04530132482812575	0.021202157861930873	0.016374460559689788	0.034935397886005755	-0.03462181181771007	-0.052025992061365364	0.03813375270190826	-0.0076355494841105365	0.04596791323060016	0.03444140041216335	-0.007584213820267278	-0.0253166012008974	0.01029093119787325	0.023109662017964893	0.012212080311477217	-0.025165898905839448	-0.08830813750782789	-0.02989942676280948	0.024994533905692763	-0.01652890520131304	-0.018513812361131525	0.05396746530453562	0.05137256003089555	0.06482544977363781	0.0006359755104008956	0.0010758008765762708	0.025041494675656983	0.037088870330626016	0.03441867482126958	-0.04444235963471447	0.06253360708647383	-0.015647533852257325	0.003506220154268251
0.03553158492589859	-0.001801911800263514	0.002871926932184375	-0.012518998211527911	-0.027073632831979853	0.03820203779733366	0.06154116176833796	0.08889140786121535	-0.057175071930437485	0.012524500581322798	0.03789113016476062	-0.041118076276292236	0.06946816882758027	0.016829696343392465	-0.08885904186236754	0.008355841929696852	-0.033778075523329426	-0.038091241967169495	0.001093090036893442	-0.031150685133604156	0.0038759754062697802	-0.03688353209089868	0.01616803578958037	-0.014763511620694371	0.037725810878122774	-0.00001686258132053281	-0.016260045267830273	-0.027159581958718693	-0.030466776553481706	-0.0638249167990159	-0.0002858009285289804	0.025583732802536025	-0.06536063326518346	0.006885530970633042	-0.040962168787063845	-0.026186579144759744	0.0023582811283112365	0.06706666267088499	-0.00966104568048704	0.07993560972593566	0.08788329120063582	0.015467986276228116	0.04065612791593047	0.044829378188802234	0.03094457127621483	0.0013625798661520538	0.03912421906384594	-0.04746442356121857	0.10154251330304652	0.011907103063932202
-0.029168882784109892	-0.028510401440766647	0.05715275242642712	-0.041162656863302415	0.018164369333330075	0.021648429044692594	-0.009426128249676785	0.0507213953549965	0.025289634462108464	-0.0221973289833847	-0.07604023557714219	-0.020380120504678127	0.04636725600558854	-0.011815645868907224	0.018041269352047834	-0.02820383610865297	-0.008011234921789658	-0.03026257504975488	0.05402978109792376	-0.004658025999020963	-0.005782289949832013	-0.016335562500658863	0.030384976151561372	0.05251898088586707	0.0083924384698182	0.023117657754757052	0.01954624209784822	-0.005663738797432932	0.0009547685584556994	-0.002622155687727089	-0.08795931100847705	-0.01963399880087516	-0.0005390399050611014	0.0021301316724128203	-0.011650500800584586	-0.006978238272509353	0.023500520521564653	0.041172558541212025	-0.01955255943960435	-0.005284097773447433	-0.01321292392920189	0.0423655016170557	-0.020185798105158165	0.0033558929854890897	-0.03250128912323144	-0.027888789324578393	-0.034380927344911306	0.10980279018809869	0.04539703866081217	0.03906639809813995
-0.06146297620190509	0.020476131043747826	-0.003868569368769713	0.0069211847952194054	-0.0020621296760546903	0.05388329203370194	-0.08748000746809674	-0.0033422144823366555	0.008183048377778864	-0.03289602368635871	-0.04366391510746453	-0.021684632240166264	-0.013822744296505752	0.008741005509282529	-0.043639988714588566	0.04283322548938376	-0.013226522311612742	0.02140953087724613	0.050652574667294795	0.011355658898147793	0.027681471494781153	0.046949244726386556	0.00973941082959805	0.054200135314541646	0.005450918451503934	-0.031840311531030716	0.03448095527629064	0.023738249473142663	0.02218906279092314	-0.014251337763660981	-0.027046218514482707	-0.030419553876746636	0.006120363982945409	-0.0008303761170660971	0.017328690534489398	0.03935419263397223	0.02257206043161576	-0.0033966322422658984	-0.013019053507443756	-0.04389306567502097	0.02639508993222667	-0.011934412771947782	0.03527501687207367	-0.10092078334892687	-0.008654850485012465	-0.019892763564845456	0.054322856973832136	0.03763679702302943	0.08448986381755834	-0.0023944675899922954
0.034634532303048284	-0.10978874380607653	0.03849527320169501	-0.02790304441479357	0.03279104554335628	-0.014273245740099852	0.036149908487338164	-0.06282742694419846	-0.04118757109245401	-0.0338836359105085	0.052781715846548276	-0.030444196562357265	-0.03467254690686798	0.004300689039612001	0.02008640055650917	0.030651812542915095	0.00842611764922876	0.033257485794041856	-0.014867661532544913	0.007892876140105035	0.03126691714781686	0.018326864890380854	0.04832527464373943	-0.011687585141668904	-0.02313438084030898	-0.04586309792912193	-0.10365656432382932	-0.015338138349123764	0.03748666959393545	0.05599377563874654	0.019968550403430745	0.035818109631438375	-0.02321433804068413	0.019116649785215847	0.058884331184696034	0.07209287172950794	0.014664745181833822	0.013783176500354656	0.00039789765829274185	0.0794190323609914	-0.02953807940496426	-0.005389410427282693	-0.017848059489593678	0.019437503687769395	-0.018621861855491084	0.08355694755317515	0.061941018534290945	0.004509147228263316	-0.005039125486871292	0.0322082172010493
0.018404493403849476	0.0020731058876524537	-0.07479905606235733	0.018117894832115625	-0.011929924500324925	0.014567624083566686	0.0068432685361691555	0.03459397544986355	-0.09337856487078908	0.00022644088018248035	-0.042423171224503106	0.011263290563997145	-0.01284561952657299	-0.03046627256912391	0.026522418355022663	-0.0012045258742771495	0.02013050637305098	0.027017674291256143	0.030293447812730218	-0.0006509402987491045	0.04565705054275175	0.02098524592551184	0.04859934557610846	0.04779319597192165	0.040419005502319735	-0.05058917899814146	-0.07041444609943018	-0.04946321397914297	0.05318887723404796	0.05627246997360715	0.0753647439582623	-0.019039790700353547	0.01792801789866068	0.035930383075291616	-0.012507591407037227	-0.02817759981862514	0.004277850659075991	-0.04206714588150355	0.01567723111881206	-0.0879686863421239	-0.011295543817732054	0.005763655547670979	0.008980263240666152	0.04241806478979824	0.043417435054813144	0.07528827828975297	0.019685555687180153	0.06895376903406647	0.006612116995729958	0.016765947019792823
0.0053952608962050015	0.0017687707386308971	-0.07112381281900293	-0.04367562028364427	0.074213553638425	-0.005053194440943147	0.012308015245612718	0.04256218322278604	-0.0008001659456634419	-0.03694674360581603	-0.017339005189753214	0.027849059827651408	0.0075330267374421195	-0.00864229442801198	-0.0036512508481934183	0.06911549880137595	0.011677708862313814	0.02388178470620246	0.0055830672343219895	0.06960931015555578	0.04960855782555683	0.02052615077450825	-0.06075748605860741	0.003943402995170611	0.015428246093051316	0.01917492232830745	-0.07617518045844515	-0.03037042520639731	0.01974978884068752	-0.05146909060858544	0.04945717568024688	0.013029836953783925	0.03228991899164749	0.02867200084454244	0.019982908193393857	-0.050348284510762946	-0.02450694534636692	0.01598068236439003	-0.05240447299882254	-0.029852078140406118	-0.08029286804479299	0.058368921879635965	0.01929497081121258	0.039990577156486795	0.010397910027825589	-0.001744386508649061	0.0316079587457312	-0.038484199393300556	0.035061000500488076	0.041270910029637474
0.0043130984148024056	-0.017234231586019565	-0.017242489321331208	0.009109409946549464	0.020718071591259293	0.06939615542218319	0.02980086841704871	0.06042962382535566	0.020448066340764397	-0.015554404632743803	0.03220041151754986	0.03265111032601632	0.029538415451937566	0.008880670684774258	-0.03731225372949619	-0.008237184485634007	0.00530446177762168	0.03066627579053101	-0.01353614893591418	0.019752131565713475	0.07534975752570737	-0.08324211952979693	-0.06242218404093412	-0.11335670920876034	-0.051774906155826195	-0.013807724924125412	-0.0035805364216566406	-0.04507425922125449	0.008630051038591376	0.03187690712598908	-0.08182884838936023	0.006215418450833137	0.055949782406932776	0.08913278237849358	0.018062378450791592	0.06932269554103866	0.006744059844445809	-0.012583189455350719	0.01113891184709637	-0.0454327223265218	0.051940582426019566	0.0006018814137129065	0.030551972176379755	-0.016881566190014262	0.04972170620540116	0.01393624900874211	-0.007077000609809257	-0.030094459056802553	0.010116420739373855	-0.005815196455082525
0.01778747748717913	-0.011802466734919002	0.028941493115294238	-0.008925518879057785	0.06925800776205962	0.07226359955854644	0.02135503948851682	0.046660260234111274	-0.011372571834381236	-0.020406846400112953	-0.005689104063079876	0.002998004715044387	0.0049923335150837585	-0.052788502825364604	0.0026565046762099588	-0.04660565681663825	0.012133822814366898	-0.09564098107576717	0.019051713369557174	0.016273766469232308	0.02853057632731261	0.01589381554488391	-0.0038707614290897584	-0.026345462389328604	-0.058364447504271576	-0.020083333931506655	-0.0013571891139357237	-0.0038740479647616606	0.0053903553698789585	0.08718267451065846	-0.009212188724525536	-0.008598843832919936	0.05457694224297732	0.08170525667376533	-0.0456521512407911	0.0684505233766302	0.0229066037531265	-0.05759459354373962	-0.03290978386975882	0.06988624756277463	-0.003384847536126126	0.030266307545015483	-0.014675222794869248	-0.055179580567058725	-0.02082867865570329	0.0070008170091144	0.00933076940043065	-0.028214127714489973	0.010598677177347568	-0.07578712182549571
-0.04180689284405861	0.0663239203872006	0.01990593668669535	-0.014405745381289137	-0.02423683752813199	0.09705449038384496	0.019678978756571236	-0.0233317379000676	-0.0009783357768245928	0.019161077948889375	-0.07533544908371659	-0.053991218758675755	-0.06776798865677643	0.021228580542879988	-0.02178757971552876	0.0413301389058655	0.001249238685724123	0.024713992166869776	0.0038206757721663195	-0.0087049595102103	0.05300553231759042	0.020150463147933378	0.05038372166501615	0.052359220405826606	0.04780125446954057	-0.035623184970284355	-0.02164813782290946	0.003138828230363212	0.00922358395798753	0.012466471940336695	-0.042400905345704065	0.018806270347279594	-0.020111396515875516	-0.012577283531220363	0.03857923234995492	-0.03743586465469021	-0.029029943310943863	0.025684475978168263	-0.06654220414112448	0.028147528600409547	0.048643061468089964	-0.02472369959608825	0.021064949850545942	-0.004785533899272219	-0.009840241411919946	-0.015115811149733434	-0.02627957980858128	-0.036868066651342145	-0.007075363495584513	0.010486884627603887
0.011335630422353457	0.03844524433974986	-0.012730558167012164	0.08037110167229437	-0.02412908535716433	0.009159618098881694	-0.03652693599704684	0.039524048158102086	0.03205911240254252	0.018081185744992182	-0.03373680239939987	0.005790492632281361	0.02400236852216781	-0.06001092425560686	-0.021710685282358626	-0.02057812944990341	0.0490510741296822	0.09137703838212384	-0.0448025864477913	0.009156735693973059	-0.027517324829488817	0.013023005031060592	-0.05690316329938951	-0.0196795038911926	0.0033430195784994476	-0.021564053867186683	-0.014947032067337754	0.022062029516364056	0.06356999890850441	-0.005748982970634416	0.06825472995496279	-0.004663109730321319	-0.006128974972341999	0.0450903818895571	0.0119112227037487	0.033184653537034675	0.01465731156692107	0.05076823028712377	-0.0548678289041586	-0.06996738744065713	0.04938626686677182	-0.09623644555458302	-0.011185969501923123	-0.051919414957203064	-0.02355845296834777	0.04974365497245252	-0.0804156729866933	-0.06560151422829492	0.08031069260275484	-0.004927168017716128
-0.010628733026944271	0.0005439282707208732	0.02494174946437324	-0.0017098709444244142	0.033258586197798756	0.02437993907881271	-0.0343788539598841	0.009168501282184355	-0.012460463591317385	0.05380586087594272	-0.05130671513881803	-0.012472724028517509	0.04017109944953913	0.004098380915187313	0.00024135505777811233	-0.015597434930107464	0.03710253068256233	0.031845617975929184	-0.020042236871341105	-0.037601667295880825	-0.028031623923521147	-0.03069704480024122	0.03253680320021844	0.002288292332694818	0.058442893592505644	-0.028635271853946806	-0.010819923267213892	0.0369667099167129	-0.02184701888451162	0.09734053808859353	0.008462901869576479	-0.031198488911892308	0.10007142779120214	0.005482566074107898	0.010835504763678339	-0.04283190954945264	0.01520510635355269	0.02706751262711409	-0.0006483969338424754	-0.02234358391799784	-0.06144336866823883	0.008740189850682959	-0.05876152140602844	-0.03590936626733282	-0.021888740821144205	-0.04944778614247821	-0.013397368600361174	-0.021706170679030898	-0.004088419978306969	0.04852923401030994
0.01403907276704023	0.015075724375648865	-0.05127004045610545	-0.04924045357093696	0.05436032951835976	-0.0015583860165319999	-0.010727412617622265	-0.03953405193503684	-0.02366054355348636	0.0141927651339308	0.0320313378026056	0.1057598663469386	-0.06650268007154839	0.022042759866042268	0.05041486335860713	0.00706415286717849	0.01676900951939911	0.010277436302015403	0.04957508705699092	-0.03264075688911659	-0.009714990326599775	-0.01203968920594768	0.014373198223012295	-0.02290258542961327	0.005408999333378116	0.02195883437384396	-0.006779301915205514	-0.009567271451309593	0.026484784219937368	-0.031161367615724037	-0.013035185497930828	0.10004885957225967	-0.014764254999865282	-0.014844496247916955	-0.024657561255968376	0.010337041486919267	0.015047101602322163	0.031225691711460918	0.00505545813267722	0.014674027165415639	-0.028192743718434568	-0.06558411145553031	0.04234989035846959	-0.033265907143648646	-0.05936989066259469	0.0001457941737585751	0.04307242974406731	0.017560754014293963	-0.0871607343669102	-0.012996511871899756
0.057033579799559475	0.04441962205180054	-0.04379019453359825	-0.05408186166586698	0.016712776073610405	0.04797585340551393	0.022740918097304896	-0.0788333476424335	0.03084505790800022	-0.06432170821477455	0.12247640348930189	0.03782631015542169	0.007323458881720785	-0.04920573734554409	-0.010619865188162991	0.0023898841851430373	-0.051333187209105145	-0.019211991272344308	0.006041758289925514	0.015279331743792831	-0.06765743740354188	0.006613511989549955	-0.029962421137971044	0.09320826548730027	0.000306767735654025	-0.01004668382921412	0.02675984750661822	0.01929094892873624	-0.04667771012821954	0.05092149078113985	0.01785778606436101	0.018440626438156107	0.023390099821152453	0.06680957208995367	-0.004842484524014604	-0.05791120398981784	-0.007302304108809389	-0.06414580611663416	0.03604549256995813	0.011224352568218956	0.0035314251961313563	0.0016787458158588325	0.046314709946766765	-0.04305863066400106	-0.0012935969142751687	-0.0032850952805341645	-0.036514922840943806	-0.050324578774519034	0.005119213572252324	-0.004896441034178109
0.04704283561005849	-0.0390360622877967	0.0019392571544875649	-0.008652216041635609	-0.034203762546993435	0.06370254101299486	0.04469452897333348	-0.03994175629072947	-0.024681053278006633	0.061976524061626063	-0.009184045060719405	0.018945238221558088	0.0018079306359159476	0.030307386490316886	0.012140222892011665	-0.014832270810161436	-0.00507187758867676	-0.03442848527350945	-0.04149370836995697	0.005441568103323337	-0.0034047494492219586	-0.01903126593651957	0.009753346011280445	0.014612873486598062	0.05529753075843434	-0.002595568326462414	-0.022731696723621714	-0.033965972311292475	0.020055245912958406	0.021046688858671902	-0.0029664595513804893	-0.04990044147562893	0.05610650752512386	-0.0061067945538351	-0.0168497407991779	-0.0239124076191484	-0.010696033103971428	0.048699808674987535	-0.007227947984011343	0.04434624287856877	-0.007999890565135039	0.03138052588624318	-0.007494777684912539	-0.010585141753950408	-0.011181651885217699	0.007168368014647573	0.03546256921183165	0.02691284358476853	-0.023108589674708715	-0.022177535144803147
-0.03321479480862628	0.004132793494234018	-0.03897434965531413	0.021238690524086293	0.035921865053456584	-0.02734260375875928	0.025006626718086893	-0.0119620391164755	0.031691842911173135	0.031192599566224537	-0.07020819792649997	-0.010168975819347127	-0.00870583971506687	0.03309546937205435	0.04172475891640154	0.023987505317458774	0.029766914666315487	-0.006773447470412264	-0.041552396866997326	0.027006548517502376	-0.031676549700387066	0.03971045016475959	-0.006278060478900254	-0.044495802686971286	0.07919706585100503	0.031825555801434445	-0.034959002884061105	0.013235047164484127	0.032404021872250284	-0.026920830981155146	-0.01359300469248487	-0.05570599485597865	0.0007100975025285223	-0.008386736595410272	0.06705653276372829	0.029249139741648642	-0.0012347450259685983	0.030146917411128054	0.03639747094161492	-0.05542997454237649	0.006395701763287364	-0.01681803472364566	-0.02402136256248593	-0.017014761128190184	-0.033469456070056434	0.010016573777775581	0.031796227533976915	0.02036591430271483	-0.058696002629749396	-0.009591769259449788
-0.06771761684844696	0.045840733270066505	-0.034534023021453274	0.03543142639765828	0.0513150163646062	-0.04510238517378723	-0.04840709508623039	0.01766139635096115	0.03682645484128259	-0.015543646562656643	-0.0828566479400845	0.0063465744338176144	-0.015343047097686824	-0.03410016090122065	0.06995530225977661	0.031551786158891565	0.002282034802906287	0.0726156019117836	-0.008313014023785321	-0.035591144120141985	0.03237323726177305	0.03922342888343035	0.05204608897386689	-0.052489961342289795	-0.009212127265073287	0.0467983927387134	-0.00940689217060628	0.030297195176783424	0.0027460230812974408	-0.02975884506890954	-0.04375712872725471	0.026970753116154492	-0.01722579813368022	0.03365650078497462	0.06918595932868604	0.004742322229628254	0.02701313398632748	0.0034545102135326387	-0.0001171716906134641	-0.02786827421929786	-0.037760711825171774	0.009470887280891278	-0.001426862144975333	0.0037154028040622972	-0.06190118602456949	0.014646957101689947	0.01308472851431597	0.021397490394803573	-0.062276133057530575	0.1016439496083649
-0.01061125217427937	-0.00923363971621377	0.03947251988486715	0.005694389970402921	0.028546558185474635	-0.05552580096308655	0.011570513117336652	-0.025345850213234027	0.040247024406418745	-0.012362064648537998	-0.021866833536978537	-0.016667256939817278	-0.02833630564429942	-0.03565404861372593	0.00664639516681963	0.017002726237590624	0.03520152900676828	0.008440521354587026	0.03732530183813811	-0.013275067522804313	-0.01686643206886508	0.06694913873711857	-0.028375628856606307	-0.017268681463881913	-0.06132403811250434	-0.04732575469911322	0.07646485506739152	-0.01828888609136462	-0.021527269498107782	0.00797276712150101	0.08506834875867805	-0.002706844998074092	0.039512550221525035	0.05068794555102613	0.024391600269391175	0.04328342289387896	0.03567903632656562	0.0549836244815654	0.04754590567078352	-0.035062881592324124	-0.0352726651992836	-0.00800305271304556	-0.030863703917850337	-0.020917106951540677	0.04191697325740407	0.01771938581454505	-0.007272397489840661	-0.054640467386407945	0.0441173217474185	-0.0017493524300684765
0.010314129318152397	0.04965210170040802	0.003500950903873647	0.012213973201063481	-0.037874116247993334	0.053465699100437344	-0.02996519368324954	0.04217057903781464	0.024157691329797355	-0.023585769013134434	-0.01346628528333563	-0.047510683094579016	-0.04500868291630671	-0.012208970981799117	-0.07957993109489853	-0.04670443040158413	0.034137618870277844	0.03949997377874709	-0.01988666109688965	0.03747948068955742	-0.00023409566494259418	0.01071222533822984	0.011258281608491382	0.02149389579035633	0.004384621737394613	0.03427716892700556	-0.05222126489338148	0.05837756057890424	-0.0005360335927888089	0.036859649705159286	0.03636152512299767	0.10963424954000708	0.04705103882481715	-0.02279024339695472	-0.029065992420653254	-0.012106967197210687	0.028702869417405307	0.020146346497708124	-0.04048461110093741	0.023312269100385467	0.024424216714674138	-0.029223185686106653	-0.005697171872394323	-0.05421685286509418	0.05034542836528017	0.006169779369003044	0.046783351533139776	-0.029089866645165358	-0.0054910992348826924	-0.02806775953110067
0.007339516937600118	0.0027446346355012906	0.003958622368310037	-0.045105852157345	0.05833192680859582	0.02104070007188011	0.06429979969673512	-0.01919406612963431	0.0858001120070946	-0.05094368821270601	0.0141543131132499	-0.04782003202692016	0.007558326894549064	-0.025965247725239574	0.0016046704463600382	-0.030820022509815012	-0.036932732783509004	0.039864262426243455	0.01003798968405789	0.007708764864739573	0.05961460814859769	-0.004747147344642113	0.002026163362320113	0.02913274585802159	0.024009464499300186	-0.032536743519870216	0.031454234792394384	-0.04249450177063407	0.04478332145238946	0.015831631119971587	-0.009679312855165895	0.030453948457978424	0.053681730753267695	0.008724777152464641	-0.07673168402175495	-0.07237464647714907	-0.03965519531599314	-0.007185719498603225	0.029633212578363093	-0.04652549793047245	-0.006333991470486746	0.059174654062403444	-0.05273774313855182	0.004988248075929314	0.0372117814023666	0.0677735442073479	-0.03929085649614574	0.024393207811692748	-0.06865081048898888	0.026877645808860436
0.008918130021630662	-0.04093849996589246	-0.013983098434915766	-0.0009645416237576681	0.01417200683638185	0.03555446050241288	0.07284742659915763	0.07918059923295474	-0.03820990576575975	0.06228158102224433	0.006563921241266971	-0.00319437624076405	0.030691619694417006	0.005174901689062964	-0.03159195363874205	0.009536693015617	0.03377588639135946	-0.03480361902015004	0.047255761097301036	0.022609738522809807	-0.022866652117578663	0.0511544454730938	-0.060594425458205245	-0.032575242613369915	-0.05400063437138786	0.00495038290772136	-0.017655014643459806	0.04125993551806868	-0.030388856863278087	-0.013733385610832474	-0.0010056416770339027	-0.03002670054759186	0.04029028722894995	-0.01181634695644287	-0.010199161589743981	-0.06898734446559743	0.006915555390137168	0.0006508467126153002	-0.07450236060044464	-0.012835532100023143	0.014701549445214564	0.0028380746856070905	0.026702768224714263	0.016267903905990953	-0.014203649644698557	0.06892550024861924	0.07069785556580054	-0.016204141402988637	0.013473459507207498	-0.0257765224344604
-0.004328970250612443	-0.021958029559363986	-0.017247319133166395	0.03850727131866081	-0.023703030612395943	-0.012857407889016497	0.04952994490233316	0.035117505811165024	0.03638291836031621	-0.022073073361838176	-0.01528345439843843	0.023661319488514434	-0.030794105961694768	0.021298900715312482	-0.0014205578846870491	-0.005955445392381412	-0.02650156089077076	0.05042329155814032	0.006870435399560377	0.0999858906329843	0.0033648131008417355	-0.04870949866441012	0.032165604995808506	0.056382534320302075	-0.03233253015005129	-0.07319462199277264	-0.01812059325480941	-0.009421393345524748	0.06418018551024202	0.01429429371580365	0.015120956742138508	0.019038266893520166	-0.049215200489849155	-0.03044461193765554	0.050813705963220095	-0.016230112920700344	-0.06495076589983179	-0.09096277123768769	0.0370436498514036	0.04876319449409463	0.0049497266446501854	-0.0036411784727667373	0.01678541517768672	-0.04230403174789227	-0.006578901427524618	0.02416934510066713	0.028965448195592415	0.04188752346823524	-0.007873469932563442	0.03776145608707476
0.012707147196381437	-0.003924260729766271	-0.008050420742615666	-0.022562721555129523	-0.016891246199953653	-0.0405208207577531	0.011332975004864456	-0.016405085710439988	0.031477279305586456	-0.019974882458045247	0.035446706249738384	-0.052259068231578484	-0.08942862872609378	-0.04855115811873239	0.03658254328594611	0.056562811119689874	0.02648606324029192	0.05908548736444536	0.10062565041247923	-0.010154536719491014	-0.007659523046183746	0.04259756290660749	0.02633940569405736	-0.02502367671183056	0.04176460901183597	-0.014292314305145791	0.0000925622554719006	0.05924366860415303	0.0038524286661919312	-0.04949284424598597	0.007178120335729504	-0.024939449865713177	0.04076627394734471	-0.005158115622428341	-0.026808319966201023	-0.004767338381797761	0.015836225841367405	-0.02429984184158967	-0.005362945408065043	-0.07814196745694792	0.03341045868490967	0.01420675867169593	0.018819867088524456	0.1003538357406465	-0.031485029541603295	-0.04936173532508977	-0.03278673017780179	0.06767873031778164	-0.002813081016781266	-0.042211471477696424
-0.018688410620524037	0.008035818937870792	0.05739222207530972	0.05376489943179281	0.025762097605983497	-0.03757661181449656	0.060617441063930196	0.017856759626811353	0.04294934430601191	-0.046761758227587	0.009886709717075358	-0.036793714355203705	-0.009703397908533182	0.004861162849781821	0.007291800168455035	0.025985189378075646	-0.041754047768768995	0.004952087880727879	0.05176789932285216	-0.025197883503134864	-0.0203901378764432	-0.009884474810083765	0.059682031372459914	-0.030558959539932148	-0.05122592116935023	0.030709638920371207	-0.03358306473207066	0.01050423709630422	-0.03605420982311659	0.03998240136054032	-0.05286317335546988	-0.021090927465053706	-0.04639900591714166	-0.05774712932385416	-0.008685703618046053	0.034846526633464846	0.030861151397516783	-0.00038252114384442794	0.006737877304089366	-0.002253012046815582	-0.004456801787942102	0.014512901802258584	0.040430808879191274	0.13776769500603506	0.010923079090871974	-0.058509797591447026	0.00839653763167728	-0.0039207005159812135	-0.04817100941929374	0.05638372705602944
-0.009171042551422877	-0.023101076598917674	0.06546164028211839	0.0015233438319230547	0.040827487990072506	0.02651303901328373	0.000456942471423704	0.04398705238524134	-0.023295975125648613	0.01384227614507793	0.017093519854156837	0.006931693280281852	0.016655716094327346	0.057295120233003746	-0.02162452531254965	0.008715118374543512	0.05030504502794598	-0.08316611890641472	-0.046557318575889205	-0.014384225259030551	-0.0025044190176033137	-0.02107974656290406	-0.02738487317115798	0.022971540234330904	-0.045220764898485546	0.008082395801761646	0.04064380996473243	-0.04839205305463825	0.00428538046924673	-0.03497603577122868	0.03983150085409535	0.003370361981722853	-0.04389882302355485	-0.08130614984304577	-0.054247860146977175	0.011469973424910027	0.03347837562872256	-0.04171639142944384	0.00792496555996951	-0.04235314327253017	-0.019314251953458147	0.07023245173689255	0.11399924364126122	0.020385209693042368	0.020196520526967486	0.0669208505712297	-0.025970842767543023	0.025706664803932827	0.05391162955871004	0.00694088056046221
0.023780060606261602	-0.03768805498204642	-0.038877403808956164	0.05905460201519203	-0.020646243223973747	-0.00489537683844205	-0.001435640037874792	-0.02490573629669102	-0.032350909123140474	0.002089967842334774	0.06668453214045202	0.04494899869248817	0.04844243570329302	0.04710128863011311	0.04208446128286626	0.0737260618692279	-0.10472807433676071	0.02838711833499037	-0.00990846978417879	0.004224514801426743	0.013579120033476704	-0.03649465712829872	-0.03481388824373904	-0.0005596104210076024	0.025156242283521486	-0.0413737936315451	0.00837122653229826	-0.05498104787417828	0.018741900126923845	0.00023395389357359214	-0.0032795629826479888	0.01638867444872553	-0.06240066766874666	-0.010392248205478447	-0.024317754720202117	0.017731752849266508	-0.025013266049463984	0.026389542969188017	-0.05065299543106954	0.01875902506725092	-0.014834280715636278	0.060302688852198756	-0.013214255785254512	0.050482931330239136	0.11483961130874586	0.03927607400101852	0.0024182457535014768	-0.04640259837368824	0.0457962708434523	-0.01662280318084379
0.0031247631793032485	0.03543596328154528	0.008111436665860821	-0.05278891329861322	-0.02149270329926118	0.01142080296739056	-0.04267697842709594	-0.01792111229823675	-0.07601938939475114	0.010954230769292323	0.10218075605227069	-0.02199819154634831	0.10053560764509126	0.04854422906417368	-0.02203884133800941	-0.042835229176305896	0.035938371483466874	-0.0319387934318059	0.03340839330508389	-0.004739794065174462	-0.011977575997027525	-0.006088995512158285	0.005661279134663438	0.05553325509767875	0.004881181505697271	0.00421764448582879	-0.033861344116271994	0.023930316240562365	0.052728084242928276	-0.03421546628386405	-0.00016140134953946143	-0.016227620297007594	0.08091703560096489	0.02365812912822174	0.036069075497874636	-0.047748548831572465	-0.022111453188697196	-0.03365714546876345	-0.023293160534919838	0.008766068234679587	0.004021981964584177	0.013193465807085619	0.012268995068420852	0.07283048594753606	0.036544789551093006	-0.013725509150297412	-0.05054620321423992	-0.04469250814770965	-0.06633842024531163	0.02697083087448427
0.026108316626745565	-0.02413565462320875	0.02001441361733386	-0.0006921733767117685	-0.03941562247383519	-0.02572683702160988	-0.03534214014717357	-0.021150561236141285	-0.026994674384395373	0.05805376516370051	-0.004331542618997555	0.08022618036952027	-0.020638639334222934	0.037491619961594336	0.0003583825241511296	-0.006014051664777363	0.01789282509290166	-0.01960236132249945	0.018642943203555407	0.04447910082385304	0.03558885573645554	-0.04501047761132811	0.05418852555823299	0.011883972540254147	-0.03795723843485782	0.0057107816857575894	0.06217306815729021	-0.003751740656079817	0.0482699843222066	0.04437330950001274	-0.07790625779619206	0.012420824925039398	-0.0023283331905118295	0.005741594198862786	-0.043051524541148564	0.013316209053685881	0.02367188651600569	-0.030867077844143824	0.03531689120866407	0.025011496043758394	-0.058539387822646886	-0.01767621914618148	0.031026357231169813	0.02235537882676955	-0.01877584664642107	-0.0019177413218956123	0.04389377614180184	0.06189067163218326	-0.04920379416566782	-0.11283027789669112
0.020819547944294255	-0.004505080241781312	-0.014027810781881922	0.0627707625944348	-0.012003446234797521	-0.04861207875029044	0.025372538655541534	-0.014833530389632522	0.05304081196752077	-0.038294906146929014	0.07368214411686012	-0.015112246523364722	0.013329128593469642	-0.019529666763358725	-0.026003437212841193	0.07650822652580505	0.02226522663824992	0.001569947386606446	-0.06649443742894849	-0.012880550141798956	0.022848620509807925	0.05729015418888847	-0.036532158693324185	-0.013295641004303535	-0.04702871064121045	0.005051742033148616	0.03591451022494257	0.05491036418283473	-0.030803629358932168	0.03570828531044676	0.028747887101009117	-0.045343337479031555	-0.0656909878360136	0.03844050629498786	0.0397478269886354	0.026996341460980244	-0.03482023750123603	0.052492486047066196	0.05813350011800547	-0.06128453611048806	0.04441288823043853	0.015091950070525547	-0.0663187429165393	-0.0474664434899184	0.03033733702727348	0.034667226132178035	0.03230349357251023	-0.06070045744144776	0.038610090163664464	-0.05873692373001649
-0.018375238474904916	-0.0021901670816620936	0.08148565226194142	0.021555672409182408	0.05159418873818833	-0.021882195096656377	-0.06090390140355203	0.07882204614844768	-0.0019611239527462295	0.004233750819410566	-0.009690125866995981	-0.052525507880046465	0.05509395095223673	-0.028416267368976525	0.06897846368492909	-0.043560632551744534	0.05811055747210955	-0.021041656726939358	-0.027678452000197258	-0.06710484898981506	0.07655278648942258	0.03643066022743121	0.0010415613321420858	-0.005932483109964102	-0.018424913511996075	0.013488849972329953	-0.06033382619719354	0.006428777965717119	0.009104767114776166	-0.007460170057991534	0.028623172213436493	-0.04176653326285449	-0.006135456970562368	0.055648552556154966	-0.009987820349709273	-0.02586522656493272	0.00014778882335108072	-0.03417013694523972	0.00971286297147271	0.055089133038566315	-0.009422910691950632	-0.019684309184000794	0.027919194827256383	-0.024089043621839685	0.0047036562166473065	-0.03150392306445587	0.0228164265009595	0.041409003753650656	0.050477319477405115	0.041994255524258145
-0.04368842547213531	0.04029133409521582	0.04542651697115986	0.08936589846603098	-0.058798957189903814	0.027561621573980573	-0.04091979870832856	0.012362902597242573	0.04930075535116005	0.050366305944722106	-0.0250992457310987	-0.05637431321560611	-0.032570771956606195	0.08675547222215811	-0.05632871435790014	0.04456727586493634	-0.005848219310933739	0.0409328200519065	-0.019989722155964243	0.06209995258562628	0.01528268990891377	-0.04850163870780358	-0.031037969799203775	-0.03276612392344478	0.0014084859545513005	-0.0006574609174919304	0.028481952425973945	-0.04672955252600059	-0.04106844878772112	0.005136372503799449	-0.019808616329505088	0.031553664673914544	0.045586393177648385	0.009969418983793912	0.006971723109894133	0.01074613543070624	0.00856389280763576	0.03986724378446237	-0.03913803318446956	0.03590389140619982	-0.015958488111971154	-0.07025895796212564	-0.010437982265264939	0.08256201821136308	-0.02906564381102314	-0.06332579513134132	-0.029865830131373786	0.058354289300533886	0.07462341536857149	0.06693363026254946
0.04274078740371166	-0.011804538249622989	0.05025552494422017	0.03263785850317934	-0.007470065015271549	-0.014699429447901542	0.020363860620335884	0.04560687735092669	0.02047269533292977	0.06143167347821768	-0.012836850371368117	-0.048755357232537065	-0.03628953049590356	-0.07448933102571588	0.014420307703172094	-0.027107307505519013	0.024074156523284977	-0.06210964220994489	0.16258227736192726	0.002938684645785644	-0.02095359640580166	-0.07692488828323059	-0.02561465338110603	-0.028762278699020146	0.025047638863229485	-0.00365130305551034	0.06620656025665253	0.003115736463771151	-0.05704288462244844	-0.016844970625533976	-0.019043521526552636	0.10479521194620793	0.019810212402063057	-0.031165901180380255	0.011602265773376887	0.06248303356910966	0.001799277671759426	0.001259677777823781	0.056962676633833934	0.004874313719038846	0.041500320193327195	-0.041038221862228164	0.011243514318290375	-0.0052554983546247306	-0.008628685874136777	0.004611682904685006	-0.05176760110616697	-0.008580519329989789	-0.0025581366032818766	0.008995967162796298
-0.033233143198998075	0.005021085718828031	0.012532230078942061	0.012228024327172638	0.02362989215092782	0.06947629185601681	0.018272101916001534	0.026218594662409642	0.02605742304172149	0.04921797734749522	-0.031048446513300305	0.020301511112854876	-0.09227572030016136	0.06379112499755413	0.01861470853302471	-0.01846033350080279	-0.0998257644754784	-0.006995731163317573	0.06600554789312484	0.05842176266584414	-0.03392567602606016	-0.011997045681020665	0.011503235546308305	0.007581711339126398	-0.024561839739530234	0.03398606724565061	-0.0016939635858291783	0.0023124893019994134	0.012677319234461581	-0.0256991248272372	0.005862602522617067	-0.0011649912434298845	-0.00537886205073531	0.0033398151491645014	-0.024825073565476218	-0.05112907115696003	-0.034683440484956495	0.041791117465074475	0.025141934590307474	0.04754071219794872	-0.04486898002985808	0.02605929804593722	0.03154644819196229	0.019701353551494653	0.06583399925166412	0.004746742690256472	-0.015569136016391498	-0.04628434274092984	0.004310785570186576	-0.05144620642521998
-0.025130085793661987	-0.040850128545607614	-0.016387877971921833	0.03071133930272808	-0.042278959246772066	0.09225960459390971	0.06656971650393416	0.01452859441078118	0.011724881004827818	0.05884565726563032	0.001711031365654611	-0.0283183119794716	0.030764740756251893	-0.01438287043946885	0.05211557319848555	0.0028558394192584498	0.01764749679244115	-0.026685437319332046	-0.0101542535984411	0.00975899972718099	0.0026995071119896175	0.005669885710210966	0.03985292860653108	-0.07328577458546721	0.02977726864349948	0.004378583465194019	0.02887397861521639	0.03187311335883764	-0.07723318599212488	-0.03286035496962226	0.014490449236154047	0.015991808378998877	-0.010059144066724623	0.011226433648899031	-0.03817846856503093	-0.03155497149789929	-0.028893147772939665	-0.04854348280491516	-0.02753555499425363	-0.06427687343644324	0.02603280429338862	-0.00016452618507565783	0.11035688537361783	0.09843644673160526	-0.05749612337533151	-0.02631739585325167	0.07408076483779749	0.020314629479031454	-0.08844689984646541	-0.013785783170118792
-0.04890587681122659	0.011856584963109889	-0.013924222539229108	0.0031157800692474995	-0.014242668626045323	-0.04769279532478177	0.06638786740335029	0.014745139346772948	0.019112389908232552	0.008933271944120918	0.006570324070108697	-0.0020235976407918833	-0.00555469342381369	0.04116162697708173	-0.023916778668439574	-0.0010179996199929922	0.025151758754454544	0.04267325456241347	-0.010656015817773533	-0.017852254519147587	0.05873900852271109	0.012624719901126475	0.0077186655233084465	0.0033314137795650255	-0.01358267123399726	-0.014918159268223862	0.006819398011972373	-0.046582482122759956	0.01637766759405199	0.045218936414868426	0.044730202256118186	0.030283336368550434	-0.022867011211529467	-0.03082265045280426	0.0296711743688136	0.015256970374130435	-0.059107995116809545	-0.04479467931778819	-0.05152614892529727	0.04135803647212978	0.027567058537302323	0.05876385509695617	0.008335796517912613	0.0024634490274385162	0.047069016646057976	-0.061205158224886765	-0.00611623391381525	0.01295064317739145	0.002598862959471591	-0.026611020747695335
0.0162965014451565	0.00891905773757482	-0.013558562202646243	-0.011850150289973577	0.012666865216274508	-0.049527787626459235	-0.07921893630587368	0.0294318695580033	0.01584663329143959	-0.0017669998073904561	0.03735062446737873	-0.027141185836073375	-0.016233497908342373	-0.09110907562512992	0.01168534751281803	-0.01104379049675117	0.07282467724537592	0.009004258900903008	0.035047021777661856	0.0268866774587031	-0.03415911183496309	0.07651792123359583	-0.06328155319537218	0.019681683087927622	-0.06121565764368808	0.04492118925428809	-0.005455798101581189	0.056880071597369325	0.010588899154271773	0.02539518668585615	0.042310649567681824	0.032557014958313236	-0.011218154197202325	0.015086774418626015	0.04283261851438111	0.031801588838192583	0.01670956606900917	-0.007229104464522505	-0.08077505632339058	-0.019620268986331568	0.019224582855339397	0.047519554324927306	-0.008919515732623985	0.050950072605254824	0.07323158472468735	-0.0012532463670457588	-0.10815013999566475	0.004277400868127664	0.02423376810969267	-0.08681427210927076
-0.030359852492147163	0.0820098126038438	0.03778824430115689	0.004310865825000419	-0.006353259311813805	0.03505448541492802	0.03435743191924744	0.005303329613076095	-0.011375041747303936	0.03374860078660351	-0.026931114874686784	-0.05108537573818419	-0.012726613868204149	-0.0583117561493088	0.009223828313885138	-0.004575049911689407	0.017704071982063134	-0.07000613655062925	0.055439606765884976	-0.008956821780117146	-0.038543198688677914	0.015477040476359939	0.026795931444155888	0.006001702876814758	-0.007354245494528925	-0.034652461072657535	0.03971063276979886	-0.013643733259652154	0.05142984184092944	0.02698631865558429	0.01567169303351584	-0.0515036235784172	-0.09285625358158876	-0.02848545887178762	-0.02226224338584066	-0.00277707898855696	0.026502158144801356	-0.029734244949614973	0.04564538084897348	0.02475862058353913	-0.052591251245268276	-0.005177658406916112	0.04238471793275063	0.022639311479671357	0.0723841770787316	-0.002692629330856851	0.021282717998701815	-0.0285868780545303	-0.00221174152384478	-0.012446023112940206
0.02083655038827932	0.04040366398906792	0.009205035055714225	0.04740935927999522	-0.05245935642000971	0.040071250372871105	0.031693980199452146	0.016967463290952077	0.015106614918040183	-0.028444972981815315	0.035569973253351705	0.00006550680192896497	0.010436121707551418	-0.029454410972163572	-0.05557630476292452	0.01425162901522061	0.001682351049867522	0.01990962738120463	-0.08984261691890857	-0.03430216467067651	-0.03821859360620972	-0.031067040518527107	-0.030467569174506857	0.007168560816759945	-0.03622179013294474	0.05913488684508851	0.009752663986433117	0.011691580519470264	0.03429199267153382	0.07051205279746092	-0.04632945519582757	0.005571136681432472	-0.016895868189469018	-0.06415625499834482	-0.04254347420846248	-0.003414913647310773	-0.021509027748742776	-0.00021026978253015083	-0.006327260432576188	0.02426460270303485	-0.0107929111230935	-0.004243585882382784	0.04102619551923746	0.027417496532257966	0.03286554319251622	0.08254791266711851	-0.007319216188410146	0.03418081704175868	0.03263014122657709	0.08150504189994938
0.04856594098472138	-0.03803804271734049	0.03452009158729406	-0.004708311294219298	-0.011504872031846606	-0.07382103141417251	0.02618109705652532	-0.03172299425786064	0.03123628880373434	-0.03717449874688202	-0.037614948237734314	0.09400938952790971	0.0489117861930577	-0.005910438821690168	0.021311647186321295	-0.05563591042001096	0.05845127939607244	-0.033661373870997484	0.008485552609604256	-0.008331646373897921	-0.04396280704766656	-0.03887473911729372	-0.009859894033404334	-0.024178969171886677	0.06435143506692217	-0.0038362011412478667	-0.030713931158717574	0.0877205157361169	-0.003925190053525679	-0.002198302660534642	0.06894740643207165	-0.04748644139846349	0.02717095286761187	0.002069488989355866	-0.03329812413332503	-0.011953686416868066	0.0013263508828657046	0.011285404099195793	0.02143422806501554	-0.018845798356580658	0.05605725120869546	-0.007987282899045002	-0.026425114129293784	0.040474230591270734	0.06702161909402429	-0.02711607388722055	0.03723900371815058	0.03619619117110605	0.036772183986727436	-0.046948338019165876
-0.01697275870758295	0.04263923029672248	0.010924745683570491	-0.034526678291963236	-0.05198637732430089	-0.036643748459674254	-0.039971209001131235	-0.024082458368186885	-0.060750092369264264	0.047012562633937646	-0.03905330221528406	0.02253752948989686	0.09508441273555161	0.0120511464718205	0.033131952735066486	0.005311089772445451	-0.02369459336106263	0.05800527003299246	-0.056406369792741086	-0.003607406403164797	0.013677403829372664	0.028233195648013805	0.02339864413276533	-0.012886450336493988	0.016021483239582614	0.09438217621676143	-0.011994145333977656	0.04028858877633557	-0.060870758707639125	0.005167920143673153	0.05424645161854186	0.10386490427299387	0.030595692810328846	-0.0078927579081925	-0.002306013379444501	-0.02040974175452818	0.01010508378274665	0.024602832208498026	-0.018592296461967348	-0.06621065908255581	0.17026146484471297	0.013232604670992982	-0.0324477433295371	0.02400414362869381	-0.044737747421967296	-0.0020150909554531964	0.001280720927065126	-0.01779132504187213	-0.06427097902718627	-0.01371836715781779
-0.0052252102191585985	0.03088735075534182	-0.006093408566881063	-0.003858840027448499	-0.017948154611240403	-0.10846485482609619	-0.06471031990317241	0.024460091534240672	0.012708803013438423	0.04509673864424206	-0.02090180134598771	0.03465725658176118	-0.013572621820089219	0.00842335297212344	0.039698696668865885	0.06696308117073668	-0.03536055519236225	-0.01617520968583766	0.08589540316359218	0.028762616625495042	-0.023445215550831233	-0.012041931095632988	0.059054362194551166	-0.02132976683183769	0.05452298792993762	0.03248735835986902	0.08495636623980247	0.007531081373190087	-0.0243954809790304	-0.002955488812475592	0.03381867443478032	0.030661797046513187	-0.009967248089215284	-0.021347603595482073	-0.02360777335786881	0.030446914998470104	-0.05076413245403966	-0.03370574007668932	-0.0014415689725892026	0.07754367992276898	-0.012903640963159697	0.02750042965753191	0.0648151561375579	-0.05452370098476146	-0.03869790692268761	0.03476032152895246	0.012196957266010267	-0.03421332585240991	-0.01493783250105837	0.05586136680310433
0.043568676448291925	-0.0010778299756011578	0.05822929810840946	0.017214430422832435	-0.044615481355196614	-0.026961106143319903	0.02053645561443325	0.04086401773708695	0.05429861625872741	-0.04205402535458322	0.09091722243898692	0.007260149442541226	-0.041580515948843204	0.0015948748876722443	-0.0041781302935938215	-0.022658827585241986	0.0702199226596551	0.01958464431231481	-0.05480655122560432	-0.08814216609040396	-0.012663581661555423	0.04758878026179839	-0.017029633560865197	-0.006664984094466087	0.006162705949976696	0.009000958379645867	0.012968440361213472	0.006977348715595976	0.09251877126650479	-0.055894267672433655	0.007557891407365241	0.011605928798106464	0.022432690756524983	-0.023912367275854086	0.048733805539378575	-0.010337223117216516	-0.015471688148901682	-0.02271002862601767	0.00481953464742804	0.09057191852559161	0.02686729479404209	0.015073808896718506	-0.0026558377307785066	-0.034024752651310254	0.004977096593461485	-0.011300452263497577	-0.06187614797551137	-0.012910074357665623	0.006960102454881351	-0.022059957021329714
0.02350782967015816	0.04822943938329646	0.0609489979890712	0.02496629395002834	0.04950429174996067	0.00730279349763463	-0.00697962695191278	0.07711246393445079	-0.02187093136259552	-0.0029915942911627044	-0.029746506582667108	0.03995500753796162	0.022866290771533578	0.012779754966198088	-0.05590042611029491	0.06494320243473745	-0.06828996856245947	-0.00424527208064501	-0.057582874066625836	-0.03201092418393036	0.03328451257659417	0.017288033013906034	0.023263302618327993	0.07102690102610021	-0.024860255149525744	-0.06469376303709802	-0.00939700671599323	-0.02976085303516058	0.004027583943326051	0.11258919789293498	-0.05986265317730165	-0.013243805106359812	-0.047423346913264	0.0010177318925418113	-0.00874888200739919	-0.0004412520606587528	-0.025070347996305913	-0.021299794551788376	0.030346787667142362	0.013956563396369371	-0.00969946631198412	0.014501253899601017	-0.004479714293988949	0.01512736509189571	-0.020634401121446922	-0.006073369921801104	0.014832634830466401	0.03635799468555362	-0.005024132949800669	0.04223176963823055
0.02603006962731657	0.0086578862991571	0.04862105292481548	0.010316685753565103	0.02673007955903476	-0.0003485887655044987	0.08958078814291906	-0.0631657269141304	0.004607182989491458	-0.010200428396288623	-0.019272625902441862	0.005803706896465151	0.007170866243601002	0.03422578556063796	0.03558358067469274	-0.004111518152376398	0.0630183387824491	-0.029754170579544055	-0.009655880540011683	0.07739928752266807	-0.003490913458647175	0.013511482458705378	0.03282981867871483	0.005519398170233326	0.00445795961478798	-0.0046347755018641005	-0.006904589106527996	-0.07670985940686283	0.002148407845325724	-0.06098149187073115	0.06596404691538943	-0.08425508114522615	-0.012994918784955607	-0.03728069565337098	0.0049182553159616916	-0.021583968369330842	0.04778822307283676	-0.010206262943616016	-0.03303883933449633	-0.03673151289119221	-0.045117046874194884	-0.013975249338547446	-0.031393820324910816	0.02918643264564715	-0.007537018861932685	0.011908665546733638	-0.011205947704726278	0.023095065483216458	0.07787933600119828	0.0629616115749048
0.065516289520287	0.0009444720455820026	-0.01821048390341881	-0.013909649511696029	0.02164815471276904	0.010366013822929515	0.10637995107686038	-0.01575628319256163	-0.0492702751009857	-0.03241204429513432	0.04111077467565463	0.01092009402957731	0.006322573813157177	-0.05100493680949077	0.007006132868759299	0.053301408481707634	-0.002267056087430372	0.08720211293502718	0.004583677574712905	0.023217585517116723	-0.04074868140725007	0.03511682270828889	0.026175526681581924	-0.00806799445883706	-0.06096087389275233	0.04379671772094692	-0.04460410143720921	0.05152954163348275	-0.05271425183073024	-0.056964360325321206	-0.0025695625438113545	0.014851764558935384	-0.0063364169795275685	-0.03186801063421335	-0.007621277019684204	0.03894111857222113	0.04096124137220956	-0.008083294743664135	0.026526052489957565	0.026605856492843506	-0.007907535137445219	-0.023791661497537916	-0.056837489032286005	-0.025054844797627655	0.058323877038126797	0.010285662102768926	-0.03499793063368814	0.01843355836045838	-0.027622573319848836	0.05754517295915798
-0.022703852118443172	0.052413648353236905	-0.026703321789172996	-0.06986747115135322	0.09022205827255309	0.0789992314645889	0.020816946811275064	-0.004526374684295453	-0.02883286681704032	-0.013377167105673732	0.04304367650178959	-0.002720993132744487	0.023069149178742213	0.006357687475872353	-0.014312335127285828	-0.0012592939395235881	-0.04373130840877806	0.043940574645796676	-0.04304884150698366	0.024116702496055777	0.034341647483311526	0.05466339705411264	-0.022054084945954226	-0.005703477899777948	0.024328612602889654	-0.06135911757439493	0.020910881779376594	-0.007737994162846923	0.07483122449335959	-0.015927943388861332	0.000314920476375824	-0.019434717241490953	0.0018310327852266786	-0.06849639205933736	-0.0022046174921498407	-0.002534246412466355	0.01338742186536648	-0.024025749971504716	0.041366262595948146	0.03985593504423294	0.02014170797680947	-0.03341739370912682	-0.04925258714237371	0.047759790727611946	0.028974722378194755	0.027431514135281117	0.06540124958757493	-0.027366994202781828	0.00445948552602151	-0.047855020276132254
-0.032357183878450026	-0.006210819635625705	-0.008956705336080402	-0.024975011200416685	0.03022063488202226	0.049257719374691006	0.025772457237493808	-0.02465659444695737	0.08360382614261964	-0.00835112671154437	-0.02352480343272874	0.018318034384184733	0.05960116157548866	-0.02330238465681107	0.015954503938715694	-0.013468915427282104	0.014768502532274588	-0.02130766629294492	-0.011915894649546866	-0.014590695152316339	0.03928209288354463	-0.03527038573969725	0.0012136883389198168	0.06432080037027467	-0.053084347138809704	0.03752501132722686	-0.02952257830521579	0.03361346373215732	0.0031142171558822714	0.05983763754535168	0.005048939222722941	-0.062492315490290766	-0.0015590082496248943	0.06821136254736723	0.011145608095345686	-0.011170957786609904	-0.08052381114318884	-0.023094756419408426	-0.04224305345600157	-0.01420319059071062	-0.001028715343398013	-0.0017581083744679094	0.053933239408069274	0.01230848551874079	0.017857865851223034	0.04270789599557321	-0.05895580064387776	0.004350593537254954	0.014205877270112882	-0.05898303343722808
-0.03152169255176838	-0.02173786891061248	0.04686390723764529	-0.057673426557963245	0.037274555194140704	-0.03650101375049211	-0.021201245226864777	0.08041187264559674	-0.008462814493496146	0.0064597349209046225	-0.0071948581828026915	0.017313878299592796	0.03527459545072058	0.012673879398893926	-0.05683179697122245	0.017403385301509307	0.026237545246657373	0.011778948812226768	-0.02456353393518433	-0.0447706392065641	0.0071365769685144565	0.08185135717702303	0.03124831663662417	-0.06106771376759182	0.005138274531751046	-0.03979433030434922	0.016070504423925498	-0.052241084524902504	0.05921136082873682	0.08806549292936017	0.048463838639835874	-0.009322211325926333	-0.009205307144403577	0.06318623003609465	-0.04543863036833879	-0.0023779640690963395	0.02397398563905457	-0.015265132235262477	-0.03724986367124837	0.025047177529858914	-0.034526697127605095	0.06979625818988575	-0.014328163534694287	0.0060330562734927685	0.007160443716237768	-0.010598505807984257	-0.025811557707500512	-0.01652545475745829	0.018619945516822757	-0.030470417643104854
0.015328823228958892	-0.006803843127071002	-0.020515064330102396	0.057496015492139896	-0.033673887601277715	0.016081594707205778	-0.08926552159889486	0.025322992228848346	0.04774002411573711	-0.03563558922442646	0.0022475460012849214	0.01920166067142839	-0.031657001936676504	-0.05096513480839207	-0.025213733043770333	0.02070201602940095	-0.009162927872713077	0.032294285507397595	-0.02896016532466809	-0.03570442652122	0.039496638110033754	-0.0025421382482420226	0.019565892217495006	-0.0019022470501038977	0.004177204858590953	0.02055061600781037	-0.01864925447780154	0.031700801759243655	0.05902108605095646	0.05780932720102022	0.029497402239087964	0.08083679177213536	-0.016579823161511006	-0.10395690845042023	0.12904553904270652	0.03539402598745278	-0.02481967214684468	-0.08230434027249033	0.04632740112348083	-0.0656243335252655	0.020257348986433117	-0.035807072045364596	0.0571702773388883	-0.03309328491611844	0.014942007899786544	0.035416482981695155	0.036247332112617284	-0.07803755205033444	-0.07198048465395736	0.06624379408566186
0.0022394193463749663	-0.016443728967108877	0.03269675214036373	-0.03337577297692772	0.014316341160085136	0.01991818301756649	-0.0457330124270368	-0.022175142916257204	-0.014256582511953447	0.07850403166517109	-0.008142576341760757	-0.0072324131196346494	-0.08994622550556708	0.00889803478476261	0.0750221959284024	0.03448448554871253	-0.0047520280453290506	0.03338754828850712	-0.06160559128417031	0.02716509903722348	-0.011463881232886098	-0.024250795870009334	-0.02706414450611582	-0.009042546453513621	-0.06951021455132513	0.011151086053569952	-0.036724328508226545	0.02307382336264505	-0.0038638971230551197	0.004539255081385462	0.06949094831050916	0.04689442454715428	-0.009085193022121268	0.001848809901596157	-0.03199009255727702	0.03486110694163267	-0.01918852007210206	0.09196951161540129	-0.00041991052031462896	0.015368517373445483	-0.04578164661238113	0.07293251411101273	0.020664880608315117	-0.02604401172127919	-0.045972961543603495	0.043149465244279844	0.05112030841211994	-0.020526246267146806	-0.01236780202222148	-0.025125845217245625
0.043190070259381846	-0.006501228957338633	-0.026774464260463107	0.004531084452386432	0.032877149474171065	-0.05813276962424805	-0.005884573539389652	0.008451357834251643	-0.02401387837088677	-0.01858303225869644	0.06227853258731107	-0.03958702558596373	-0.012928580455060873	-0.008106582729224581	0.027846411997046634	0.04113388893142342	0.02612468145914528	-0.00042966465792498723	0.013876968038543151	-0.08240008421383077	-0.02827968250446523	-0.052074968859902954	-0.045396438574289114	-0.05728002851411724	0.05494367243903772	0.0072860372594507955	0.016133553070756732	-0.0483362614201922	0.040962077155108884	0.0408242566350158	-0.0004326928436609017	-0.02448977680344649	0.09874328594072489	0.0025465479242009915	0.04538812660264276	-0.058217260764066046	0.023586084756020892	-0.0041633011552681875	0.04382449730222123	0.015273398171471268	0.026733679253626942	0.01996908710559059	0.007873648063510767	-0.04822430521532248	-0.009467391115344682	0.02604021836824151	0.026194866762108752	0.006493971727134165	-0.0026352116147243723	0.05560480899233743
0.02498932442281253	0.020279458015599355	-0.04495955622683401	0.005158625030559353	0.0012060071619272071	-0.04926587271917386	-0.07801146248761529	0.013993994048961827	0.001861540261208109	-0.07453514511067702	-0.0679944243582675	0.10244770567840192	-0.02108678558868369	0.058672362143002685	-0.03141011687406489	0.017220632881111985	0.030301002348305933	0.01876674849287482	-0.007434738787902117	0.05134037000578441	-0.06584305735811934	-0.017022443942422315	-0.07025035821168944	0.02455378378301336	0.07139435299122956	-0.008174158637329027	0.05232843789951304	0.046244276667529796	0.02964507289059782	0.022142858714963104	-0.04744134850488414	0.04588694152311477	-0.03193255407256058	0.06928199292166587	0.05677123257822507	0.0012938301594949083	-0.03510201520296275	0.044286580833825265	0.021158648671425733	0.012910499167733715	0.003811400859353631	-0.002430081600565086	0.008626255063529499	0.027072022266076426	-0.06490247083163236	-0.03145268521490991	0.014006422322111842	0.04255440088221758	-0.021255113977394928	0.007224269232528401
-0.02606236005356586	0.04103426156703364	-0.012492934064467135	-0.0377627733551113	-0.014664730672751949	-0.014414389001504678	-0.02375763603411303	-0.08562070579309382	0.022013956838311213	-0.04870867384999471	-0.026771284722301482	-0.012511027667816164	0.08816952601283415	0.04832441930606011	0.0618843603451808	-0.008865544708667598	-0.024400678563505702	0.0038094815920633905	-0.005876351471732504	-0.06746290016887284	0.07244222455574124	0.03159294288025983	-0.012652044323483283	0.000300637309480746	0.004840647642210389	0.04734923956276871	0.06094036158902345	0.01149067641830807	0.039996215021697076	-0.023733669123723322	0.08855395025374366	0.016787147325187317	-0.007317640878006695	0.03948369006596429	0.002835504338517327	-0.004023477418439475	0.049795233236617775	0.03742209832131568	-0.019873852224590094	0.06551661151211623	-0.007077331245699902	0.0474018669584192	-0.015705188147682327	-0.03868228422091259	0.028226661743012395	-0.06313835330750875	-0.02357078236307724	-0.010350328536883297	-0.0071041122944490226	-0.06758277525211304
-0.023589671632094265	0.04185097244600087	-0.0022043466715239123	-0.045576934161528214	-0.010230327316046126	-0.01633512451458242	-0.06538014883325256	-0.04647443014626231	0.10299014809220097	0.032379714267145504	-0.010393796925257702	-0.055900061502057924	0.029318408468506377	0.054917009494612576	0.08458225374037957	-0.002107817491666773	-0.020155750222908813	0.007965300967858772	0.027500867750198374	0.03519949904940043	-0.01597182374787392	-0.005717772691543615	-0.018897534663328358	0.048844939778374806	0.028126916366887796	0.015134292040495097	0.0632939917795063	0.044527921077415406	0.019555046109922203	0.04528884201701746	-0.02768359354175668	-0.05625669591738109	0.02253393280507715	-0.018813631582310468	-0.040072468475706766	-0.011993109063946409	0.011895894907300529	-0.03804570704902478	0.0376103265240037	0.04990256395083586	-0.0038127227709515397	0.007853264542091279	0.019882288584884666	-0.006250434803265644	-0.012324602561221495	0.01799796986734543	-0.037614714712985525	-0.04456083324976823	0.07985186944631632	0.012013120006365535
0.049027310974669294	0.02185590272859949	0.010535677950252079	0.016788578766493638	-0.05459491049791393	0.04412281228320885	-0.00703369772449171	0.016315293140089802	0.056175338225368396	0.08234154194134809	0.02596509083726676	0.003922067257030759	-0.04667376881446011	0.00990802859832051	0.02753079957172315	0.008142551229683449	0.039577587109802845	-0.002510894479875717	-0.04610893945618557	-0.008300624939245521	-0.056071845492483785	0.009969039831919154	-0.057833376389154534	0.027379314862354537	0.00334282545023519	0.009882502713390414	-0.004073478714640318	0.09567351752195569	-0.005061499556702214	0.022501611054236943	-0.06172471979626694	0.008065280839513932	0.010917240517277247	-0.02122629935383001	-0.006176451728599258	-0.034255635148334365	0.04862633571963489	0.042196733895063336	-0.00439992431308866	0.004030372555886104	0.0943928159338298	0.013166908099271336	-0.03302032056659467	0.016915330651083842	-0.06895902818864787	-0.057637151828876826	-0.033601843951247254	0.04693700689599069	-0.03550416137704912	-0.015423761770470218
0.057236163011176705	0.07179920071832456	0.010906597031478166	0.0177781859160061	0.04380866219715043	0.04163775644991791	-0.003445378723805459	0.024970915605541363	0.012067276052894947	0.016323359507257496	0.01682375602715872	0.047591565514564574	-0.009229681156849023	-0.026713134893700235	-0.0037785087308080632	0.011006109757514353	0.006880417112337851	-0.1053671132919096	0.05022956907360217	-0.0011102955166613433	0.0022489338996728135	-0.07210225746368139	0.06790073402714492	-0.05017565863141628	0.03272472866229226	0.0004926149892440206	-0.013027956128339787	-0.008521826439672538	0.05796706515640568	-0.004200157777612436	0.009162876900868274	-0.07207258772024426	-0.053952090054526475	-0.002048905184515071	0.009873823356397722	0.04188941651125424	0.059205187274834946	0.08499434773109103	-0.040431276194331026	-0.051947266177647916	0.029621740338100534	0.01052181937583847	0.036616163335642285	-0.059895714556651554	-0.004955077124688562	-0.05181423679164887	0.039690451186848476	-0.03041221047495459	-0.043465886506075274	-0.034327844731302466
0.04968306358400364	0.030229824336503335	-0.02439914963056025	0.048877368719664846	-0.0056527613719847755	0.06118966877687514	0.04493242890785472	-0.04669799983076754	-0.03369316773767682	-0.007102291720468141	-0.004263535802362486	0.0037878867950938352	0.045699290436058915	0.013481338286633874	0.06647170631091724	-0.013305614907976512	-0.008619819072001395	0.022884060086693796	0.03582800879792731	0.009737665662123949	-0.01769527243389945	0.034657289502338734	-0.03174127810311583	0.03648595652529078	0.08085319887576954	-0.006665103126254998	-0.058623023726894596	0.010537348621459119	-0.06634072870165464	0.039137766536683744	-0.0640737572674255	0.0030286267491827514	-0.024311498541939477	-0.0027221008864744345	-0.013179882500349925	0.11448031199496213	0.012111209540598234	-0.0008575271292478089	0.010052934221445497	-0.06793563787329451	-0.07334645864106372	0.00524058940110654	0.03951056671011474	-0.03639702421197602	-0.0648116806160569	0.020846734612178775	-0.014813882242438278	-0.05155956123007977	0.013214477975259497	0.007383951934434007
0.03508495338538669	0.006084624792189434	-0.049289703850850644	0.014482027389362127	-0.0039139510392558145	0.07915534734480062	-0.007078825133583489	0.02211348066779053	-0.05863363873186351	-0.05214445097511591	0.0008614305381833692	0.04339753077355128	0.01531897205667063	0.0678144689281252	0.01905533838738162	-0.03465361010313246	0.027271805333097504	0.06844107109411514	0.025679744398204748	-0.04088069268991822	0.0006033763563354898	-0.06327716702488495	0.04874612358851674	0.07615601025734695	-0.014928477573386327	-0.002957227389471364	-0.009150673671156238	-0.01704436097760207	0.004401772498628756	-0.020853352830169036	-0.026917910810721563	0.0530145005143151	0.007278317736773466	0.04679317076432603	0.04645910474185246	-0.006315515801902344	0.01755844119675538	0.03245208399259653	-0.0007203854915419417	-0.014762348800727241	0.01294265574232116	-0.07438726504794899	-0.031635283736502894	-0.027778394185029656	0.045957025901664776	-0.07479913160380026	0.012843881905449963	-0.05537498940264896	0.049462421857095304	0.012171084129683724
0.013335897788960613	-0.010751382609569114	-0.03068146569670981	-0.023017574479450298	0.06759488678639826	0.017899421865590792	-0.03112029735609636	0.03575496606494637	-0.0526710727779712	-0.02922439008803314	0.034873385573931215	0.03778644903916605	-0.008090517069565515	0.017062766508571442	0.007670364713666933	-0.030727886301752265	0.04349041270834028	-0.05494984847772417	0.06849356500028962	-0.05356158461895042	0.04026450826829147	-0.006042843326362263	-0.006064000004882619	-0.005195815368488324	0.04462205133189223	-0.005953838241566979	0.053411151366326494	0.014608197938567248	-0.022101787224816972	0.005623670630450323	0.048048540721137706	0.036702824937732755	-0.022937682977018807	0.05959235016723908	-0.022392894205908898	0.016722383531086647	-0.005713369616326576	0.012676431139231902	-0.035467630159466634	0.018070841468418843	-0.03554733515593492	0.05945709900115225	-0.05205222840097214	-0.039080896132220815	-0.0023316858289220005	0.06116973010318987	-0.005164526871005102	0.08855707017563501	-0.015670331257919876	-0.035214686962539266
-0.014995478094877205	-0.02172660118723726	-0.05676730737207455	0.10692054255016965	-0.05216229805597401	-0.04171827330739671	-0.030294668517694894	0.0333304556517023	0.04132819831317241	0.0009463643196209789	0.012937261219690079	0.014468098345193766	0.003300879837936665	0.00925888476005075	0.009866956047210537	0.005425981866591589	0.0006417339395535541	0.008869325494965144	0.028686979790099966	0.0623865654130394	-0.05016935425009486	-0.007581009932867304	-0.03943167699093929	-0.01605354445909351	0.037508645872812066	0.0322443596052471	-0.03213373856225956	0.016327344319812878	0.02105832615844551	0.03730344514694891	-0.07483638780482131	0.022388268219685953	0.05081316403672906	-0.015841838097813598	0.11197071834811766	-0.017218318306655333	-0.037705489171419575	-0.04573974400125752	0.0200588384653168	-0.07028126732685043	0.05579332397178785	-0.009959675481052338	0.040520036908182955	0.013845724511078262	-0.004772346719883507	-0.00616422122156462	0.020407828425404277	0.010063311344431296	-0.03508716483425804	0.04123278117363618
-0.006148233464020561	-0.062397034387379036	0.027746388573168804	0.017347906264079824	-0.028100709262632674	-0.06290637828638436	-0.024989993586892384	0.043121799832167906	0.009490028815949389	0.056808195178612186	-0.030279676586563324	0.014853482671802393	0.0034773075114000293	-0.003260750264791703	-0.010879231150983	0.06958519087235596	0.02776042509627026	0.034177164749245016	-0.026853962832628267	0.020680051927286218	0.04298993580187986	0.010051435319142614	-0.00400140684297155	-0.013142220400258212	-0.03611222843326559	-0.023515925503657997	-0.01319887026508906	-0.03524617636756811	0.04482376462399955	-0.04327639468166859	0.017191034036495377	-0.027333977663750272	0.03956203301763224	-0.006837981198773506	-0.04350656460336908	-0.011049613089493244	0.05609091157258077	0.02258036446735947	0.018784009127868404	0.009043916644536151	-0.004450123169596093	0.038650649076675245	0.08468987474164155	0.042619211282113566	-0.04825134090194717	-0.02108496995657308	0.08180399685371406	-0.022604498872617496	-0.0033180553302038715	-0.058576462724097604
0.0018719828412276738	-0.021710252843906534	-0.012508004873216589	0.005885532910322974	-0.0012869545712726736	-0.019881258728310574	0.0333249633149246	-0.06448146162096541	0.06685765810932488	-0.00811645462970236	0.031042241826633944	-0.04717587484294546	-0.03810709347889693	-0.01599835911533789	0.03351624443275358	0.024770569970432352	0.07689497907897029	-0.009124322980287926	0.002000151332614164	-0.016419680020964906	0.03568493512040617	0.0016442075206646216	0.008687039499566639	0.045218086674739734	0.008899212582206424	0.002100679996332998	-0.0569676935536649	0.03899590539531162	-0.028952203174254378	0.008212648266133589	0.018719173127824812	-0.059782637843475796	-0.07885570844569496	0.07312245884162741	-0.09050990235378088	-0.013027214082269888	-0.035978087031594976	0.030063769961159267	0.02346668347427612	0.02417607235445086	0.010737151756734937	0.04290519453000168	0.02396196424539282	0.03284165901679187	0.012647589531494164	0.04929716880521681	-0.0030546543579819552	0.026263064614631505	0.005845889859390401	-0.020451858690094762
-0.028979647414668477	0.021564940051733913	0.01455388756412632	0.02199078307753316	0.02487527085486306	-0.009046371457281151	-0.060725245983240486	-0.09113366337388687	0.02174291706334836	0.03435720772246987	-0.0163400877927183	-0.0317139749060868	0.037579372111321487	0.06508222836826885	-0.023869426550945927	0.005428498756719051	-0.03104733689983659	0.02885795266175978	-0.042215034584613266	-0.025942388487268018	0.05716546862933438	-0.09149561818549899	0.07267268385773283	-0.04724427742916522	-0.002418698119779558	-0.15483776312954028	0.002657661290603802	-0.00863958196493897	0.039163436965726224	0.06320123653786865	0.03666504194544551	0.05344283336835584	0.07229004595394128	0.02926695550173448	-0.003938031702028657	-0.025279053694170554	0.026343203408417185	0.04649170241817366	0.051827751509571966	-0.020638125627045686	0.08445647197000078	-0.026313831623590647	-0.022279524631089308	-0.01393727947104069	0.05284808947117094	-0.021222800637515443	0.0636841272236444	-0.04089759221013493	-0.0046433771590696105	0.04767697963108325
0.023432043175925885	-0.00643946398033669	0.01464818643673748	0.017854842218040526	0.015940288783594655	-0.027872955331890527	-0.04580763619546073	-0.058357552840439676	-0.08869170950685078	-0.0009794758211094483	-0.011907994937972352	-0.03017060071251491	0.04628428705093668	0.035375323141676254	-0.010222299074164989	0.002851553798354653	0.05864739997906748	0.0005315818028307013	-0.00636520457758164	0.033722204102047196	-0.008311780227770975	0.020078643156098242	-0.058056071999723444	0.07216248265280653	-0.05922885032368695	0.04057792759691464	-0.0592169140292354	0.03022812418999151	-0.0065075960345191905	-0.021678011401407574	-0.008231089990031502	0.004657077813796291	-0.020232644449988433	0.1351154629079225	-0.08392420092223159	-0.012128603450115611	0.011747005354291214	0.007138959573427672	0.06792153657197166	0.029821080050221865	0.012598524166318712	-0.00469818017405545	-0.003189617059797827	0.020075064006991085	-0.012478814616476099	0.04221818219948412	0.027384700822597495	0.031202591333515817	0.01821034901482837	0.008504648611139403
0.06286266290818679	-0.027797723305719287	0.002348991895027446	0.02974685197392555	-0.03083011022370023	0.012942519891303439	-0.05882311380690571	-0.01914733601412716	-0.10464919944046587	-0.10613296535559127	-0.013579809335244154	0.042675249627498704	0.007844365722158913	-0.009860850204492785	0.031277421006031175	0.006596536207639966	0.004075334646474196	0.006624027021181224	0.04964153784631921	-0.024666400793960954	0.11755440197190264	-0.017402005111730623	0.00140801123123452	-0.020646717066591297	0.03912256493922551	0.07239020158654355	0.06364281197779187	0.003690648042540162	0.006309557530998251	0.005915534928113502	-0.04250617967756773	-0.09636636683653435	0.016300112118856284	-0.07148510952953244	0.08156465122621741	0.004456481219485314	0.0026987295261463144	-0.010079903023268118	-0.0122297653158949	0.04967990624306255	-0.025001576826826088	-0.008989820203036864	0.061812638301099516	-0.03328932657429229	0.009038616925494168	0.037315106030988344	-0.0005603723610612861	0.028541874729093468	0.051339321001070685	-0.013558826533682487
0.05241445240483193	-0.04076980771187556	0.018176973778677094	-0.014303523117566769	-0.0021993998502222566	0.04289203602278983	-0.007861168805938932	0.04123351240156216	-0.12439249189621895	-0.071376106477989	0.029114524751070188	-0.016259355385680303	0.06860709849936823	0.0601632963982459	0.005619903330669383	0.04439929535291056	-0.053138234721556446	-0.04060987053446996	-0.024677180822735505	-0.047573136803735414	-0.013160313075700897	0.07967050605528607	0.04499347412928108	-0.0455276419247019	-0.043089305490939846	0.03311508138787027	0.06868213117029473	0.024971688541108993	0.0381496037774363	0.015830500783592986	-0.02159220244284019	0.00994622517456106	-0.09512817268475579	0.002104465028053183	0.04223792375327484	0.06431593270750624	-0.021165973539498333	-0.017010376255224925	0.08214037142216032	-0.01783917793308975	-0.013028058436170371	0.053739366743367434	0.0015135665253257356	0.01984002941179201	-0.00967438356156156	0.01729066129900108	-0.017399600794856408	0.005831974219988494	-0.036790359386566274	0.027819083499296293
0.03223162510237293	0.006327193032834619	-0.0006590463053559974	-0.0535584810858428	0.022946248702168645	0.014183216853003779	0.0020474672352597326	0.02006621036025239	-0.007467224810973417	0.026821852902264208	0.035593083930837044	-0.034882402489198	0.01615432497328341	0.0872482673967404	0.010396056744916737	0.016248833816297152	0.025396197276477236	-0.015824372499679076	-0.06312625764512894	0.016399693329851854	-0.02867977079457143	-0.0015329872732123603	0.07548749235869238	0.003651242738632694	-0.09379296532902745	0.06882145744891716	0.023237294379502275	0.04898482150023056	0.08485110152293406	-0.0045622955162493	-0.06974669349135824	-0.04538946022177748	-0.015755674163356187	-0.06763186410219008	-0.05388054083724904	0.04002033163990507	-0.036409904002594175	-0.024307763375717464	0.018510961288001105	-0.00024114910923767052	0.023978790754039393	0.0019055281582408623	0.024525627134096045	-0.004746691891966898	0.036555155465247624	-0.03762893246874147	0.041374084630007704	-0.021396888396635866	0.0473426826468866	0.011735211152443685
0.053109342267228875	-0.0039285398591216505	-0.009858179189743476	0.02211870944690913	0.014716672635700718	-0.06163761415214136	0.09364047108941907	-0.010254674241069985	-0.004609226048996046	0.0997215307296012	0.04183043747096016	-0.012684333356158862	-0.0011563146538208467	-0.003611449447785596	0.059617577687461856	0.08580087674925654	-0.011848433920316082	-0.04487743159688826	0.018665719167143657	-0.04457815850649309	0.022835885924342207	-0.03339425745248876	0.052821739033687545	0.027967633295881176	0.016200571948993294	-0.0768781136705882	0.05632448462540963	0.07051043942168461	-0.03029669246234653	-0.04585615389757291	0.055821691636545635	-0.04963618822608413	-0.06954186454677486	-0.039889972565230275	-0.0179649537166643	-0.0700865476224047	-0.035508106090613854	0.010221889930688658	0.015085868642413295	0.034516106103711676	0.03109846444581349	0.006722241786882918	-0.0287612316488523	-0.020331947518681257	-0.044781876435075474	0.015245049432246196	-0.0458653244273127	0.04868322362330951	0.003505485829399865	0.06252497194019989
0.03741135958861782	0.036570524867182506	0.06412891519930977	-0.011415315937577584	0.00890416315239524	0.020104966693385833	0.03093888684355253	-0.011178536019316308	-0.01962645842932206	0.040550726618911	0.03828295145505811	0.04003113084893632	-0.01036832948075958	-0.004643095705382207	0.009378570311496465	0.012416998070082256	-0.044490957568335446	0.094048938107992	-0.069279071612726	0.025719376668218167	-0.010037373165909927	0.0295440257041214	0.002536846033059814	0.042771381693752435	0.02367038416838958	0.03152310626282316	-0.014388844612274704	-0.005403943807993351	0.07623308300942969	-0.063381600192401	-0.05593113849159571	0.0027330168334746413	-0.06645561622088161	0.020058917371952697	-0.03423503653789796	0.0134128626634974	0.006458283847793796	-0.020359059813735793	0.020934589946583256	-0.007671650285791148	0.0013181697681492939	0.022541384637607284	-0.09055296939339183	0.05762968056881681	0.04241873244139766	-0.07916217593876532	-0.013109204035209996	-0.036595860510317345	0.008782547340004264	-0.0027245456932082357
0.025087095074976317	0.0355672420545696	0.031898552414934785	-0.0323144496447185	0.06128777517274778	0.015452550693114846	-0.010056513753876613	-0.03752884146902656	-0.011336488894037485	-0.030929471700569627	0.030571687403197777	0.028531964328332216	0.042892417139421504	0.027570734449026205	-0.01012106763231676	-0.005460887112235567	0.0006855013966888101	0.023957424205691673	0.030804732012220795	0.003049633852416603	-0.00476518044627415	0.025634291481153516	0.02958769291473448	0.026052292030956384	0.011822034197793135	0.08480194986767178	-0.021946519899050648	-0.02949109477640916	-0.022569712821359774	-0.014323807620860518	-0.01977909772418729	-0.013620852229639418	0.09018232932316847	-0.07792994172965553	0.033176368428698394	-0.03340767818858461	0.03348649556935703	0.04617694853496027	-0.016391085311217284	-0.018354712997396685	-0.03154180500596755	0.007622960849647415	0.059816061899711705	-0.08101122357251404	-0.028325059907002098	0.04891963139941761	-0.0614909878173259	0.022246210683589843	-0.006517101688169618	0.02987999397928595
0.015966784031511846	-0.009891455886821167	0.010477014782094422	-0.022493944299056313	0.07459679492135277	0.003962019945707727	-0.06755699975996073	-0.016433021497608644	-0.01657501994574355	0.007701968636788676	-0.0035800542222511975	-0.007584592222746916	0.07938726888559154	0.0803357694260783	-0.058947713725593896	-0.0075082851519261105	-0.005322216101482996	-0.03293443792323018	0.050760433203138625	0.0471525719375263	-0.01766523494963201	-0.026438551529281346	-0.033199161573344724	0.029471640778218487	0.08432185915825363	-0.04010149956857497	0.08223683083817976	-0.04981775850203987	-0.006473965248939222	-0.014138367104760598	0.09141998166326594	-0.0030122411621724757	0.03789797062955816	0.04191282139797628	-0.035372254092931314	-0.007789136560879728	0.0671442397717123	0.03984713993729206	-0.01087507726362558	-0.021661449114142712	-0.012636776212596965	0.0035619639295062597	-0.07462071214559608	0.06458089486305392	-0.07825128788515423	0.0798002033202283	0.0261704336235119	0.03756223115334412	-0.006066174140465459	0.029101505717699865
0.035333121976995764	-0.05675925900199904	0.037776951706251276	0.0062784623946618105	-0.026789346245535164	0.005641079434234825	-0.014490198354502364	-0.05908049706970392	-0.005523765562237919	0.011414808562678944	-0.018433755320552685	0.05412100168211598	-0.0006012757742543378	-0.01705854974921148	-0.024810739278812322	0.028755418136073154	-0.08715512209473335	0.10680469221969124	-0.06530707815067127	0.00863979106876273	0.050909086034967445	-0.02458603799197323	-0.011241502821627811	0.013340537079966958	-0.007681907070641144	0.08637610633398721	0.0641802062221539	0.011463605959481838	-0.05084868686422187	0.016296712317341894	0.049996369464174094	0.03560476518886098	0.04422955982464663	0.02706550950363114	0.0026296685792103498	-0.023776036319883093	-0.004434605614807156	0.0323078582894839	-0.03329828402258057	0.0034080344479687926	0.0015605446422296224	-0.04094891262356399	0.015655861193373657	-0.0176961278135687	0.055100273855454046	0.014083590377965955	0.10594267422857091	0.024419602388667708	0.016691015990217432	0.026714981832695786
-0.017473546710734145	-0.0038542508785664393	0.045667715349701474	0.029098019848363407	-0.048326030481227855	-0.0999431713225022	0.053485606314911616	-0.059804438815091246	0.027803380672446927	-0.003376297314028387	0.030853482254418193	-0.002510112284311585	0.004294190660848822	-0.024444887452927933	-0.003195947719272233	-0.05073070653306973	0.07248641584375667	-0.05536173102943184	0.022431729313746148	0.04707826946027371	-0.05004612685983396	0.09447428116961666	-0.031255655701782584	-0.07304507835375419	0.02971529598993887	0.020917916221552032	-0.023102340181711093	0.04135936976204191	0.02283090902835667	-0.03534708603769387	0.012495094272070338	0.05359361121869005	0.047432108261071096	0.01257097013435733	0.024198986503125797	0.0048945439371047535	-0.007320508711159513	-0.015241729928653733	0.026475017361499865	0.05351838174597537	-0.008652041820431966	-0.052667156354373905	0.013436979782923068	-0.002689799849952358	0.03406930611294538	-0.02245939109174721	-0.008725327627735917	0.044276879574201976	0.04442961587863702	-0.013375422393612672
-0.033023998076196784	0.013729825147871279	0.07455324726151585	-0.010830468627614227	-0.023413187403007695	-0.04475091783532133	-0.005823619654601408	0.02121402633099668	0.019304364609209347	0.03263448898641993	-0.008708592625322557	-0.0329047114885115	-0.008888747039633134	-0.032730466656683915	-0.018000288456126293	0.04177174470895941	-0.026366782882451194	-0.021939681181970684	-0.04079305394440271	0.02991788359730636	0.07478220603205689	-0.0706184847793503	0.0417738786023019	0.01764437522485203	-0.05058754088532819	-0.02152793456083789	0.02044731460434756	0.01319711436548812	-0.022199152281501718	0.04114924727147077	0.013602459702363973	0.028116647617897676	0.0034708091738170277	0.00037350676930016026	-0.0066387648404211495	0.037878219939597065	-0.010816073917723466	0.038041132553889793	0.011371369327575957	0.0310517516904158	-0.014986268425634343	0.07640380875697973	-0.03688276681889134	-0.004821482318960827	-0.029768873767184553	0.00849899294979612	-0.05070635881730675	0.03519878134627529	-0.055501094971306286	0.01390660478068039
-0.061519818000181525	0.09953426260211087	-0.034335272912407455	0.0202179498913853	0.010467538366782105	0.0010725831210525749	0.0528726062740487	0.03986758913314357	-0.06428836777554053	0.0687624376743103	0.024062135955899094	-0.07182426164702091	-0.06103065802059728	0.009825804212574032	0.04364967461510302	-0.05522931787344124	-0.017997129346774592	-0.009152217638912328	-0.021421791818345047	-0.01699672537043283	-0.03651186833136807	0.0420666241228557	0.006802176128247293	0.031384640218522705	0.03505478442553183	-0.027441446649767283	0.03034698279709346	-0.024653509765528547	0.048882387886499526	0.07555406711800505	0.009517363826799671	-0.0784010442101582	-0.0011562331940610886	0.022531325664710028	-0.002682237628153405	-0.100908769298652	0.009580818399246622	0.03456611948519501	-0.0053843897474314915	-0.026930759279613442	0.07823391962776483	-0.017777791321249257	-0.00862370537383598	-0.02136148924734506	-0.04703173408871942	-0.019940659389330116	0.028906822674695635	-0.06657014688911302	0.031508858789802766	0.04841029946242246
-0.013663736830463522	-0.002801447941498855	0.029734847630264186	0.057643966802380604	0.023451532843153343	-0.0297581794553262	-0.016061812748109507	-0.022029817451720064	-0.03899829273531883	0.03689247945948046	-0.07816151744932606	0.051600476227384645	-0.023182339229367917	0.0340460318713103	0.00626005633403109	-0.027447493017076253	-0.007123789724364615	-0.05427333868688039	0.08043969672975235	-0.06130474660864219	-0.12532149595709258	0.07545143833730689	0.018686496540446535	-0.0024685929553970812	0.002563050066123453	-0.0074928668278182314	-0.01773095198697941	-0.007908793388128377	0.033215365773039754	0.01405639827488774	0.028586455022958607	0.035803387623800365	0.07613182272017248	0.037131551458209046	-0.055698628068097396	0.03596145495548408	0.012696847626977363	-0.014245443017698593	-0.05712575369269721	0.06904093384907907	-0.021737598382511967	0.002495661513903239	-0.0027859891168709634	-0.004164637506998653	-0.05130453587006802	0.0965364923498472	-0.0635364879685555	0.03336905668558166	-0.034276032237971855	0.005605044833037974
-0.0013848810518574273	0.033805016483792014	0.039181581896113135	0.0509808764725266	-0.020955169271301137	-0.009982433250005137	0.026725094498767303	-0.09947322391618489	-0.02063034194995851	-0.06865193646037969	-0.0031228072653529428	-0.02653122096285277	0.05947536995095055	-0.04711230466321176	0.026736273161163164	0.002888753009463914	0.0007893050927073302	0.025483066601968685	-0.009978128506701087	0.052400674518662496	-0.015701581345726127	-0.07780336424307221	0.050384774709725834	0.008250264385848357	-0.0018077168811483817	0.07097966439855058	0.05279494027035195	-0.010198716962991626	-0.07964958171437105	-0.0693811254691286	0.009956265895979177	0.02020659112393571	0.028379652847096648	-0.04554715352025599	0.05075916043768253	-0.03293360047184703	0.023162970211591485	0.021803563988953972	-0.010297669994145366	-0.005193752149914927	-0.02855235655782713	0.03943275499143657	-0.026346231031314192	0.029564747559721154	0.018155048782700328	-0.05917715503276874	0.07908863434656434	-0.038280732752293024	0.0005474904446832862	0.02051926019202174
-0.01287933428178187	0.09590613707225965	0.023096414754148725	-0.003092710243084447	0.0036517534865335207	0.00693105156962303	0.04191935549033081	-0.06185591920009619	-0.035913868918668684	-0.07579876162275498	-0.046995637884965386	0.020158139047631814	0.018921949738896625	0.011028340380522	0.008231053497612075	-0.020158184798816016	0.012773906479513226	0.0014129997671040683	-0.06286406981013151	0.08714287248678476	-0.04515929632342083	0.013086781459677656	-0.05560214468544594	-0.021563580996001617	0.11518755340062914	0.03291622997598407	0.05427977161474055	-0.0255882794995467	-0.054464343629870626	0.013208140671064331	-0.039957059429893416	-0.02821220593416094	-0.00838266803812045	0.008439081017796063	-0.0709192439451035	0.08338759392678961	0.00483871137800876	0.008566176523576104	-0.01584353032787245	0.04709130929201713	0.031199086831308905	-0.09168269443098842	0.0002839354979104515	0.0385994927259327	0.040667516545243504	-0.04436546586449097	-0.007244044902444166	0.056514490526313355	0.038711660617269564	-0.018309788412901706
0.055245688173660504	0.016216144394167364	0.01894958823366511	0.009859595563994442	0.008637452560579592	-0.0047684410522672565	0.10953934436206424	-0.019060315504543575	0.015323645181619713	0.00647572287497835	-0.09954742540975611	0.04260832783627114	0.03366995789126419	0.06932185262347759	-0.01493710480991381	-0.0056681736416049865	-0.000623811792036859	-0.09637596909358576	-0.016285797032722274	-0.0651115028672725	-0.08621026484120153	-0.06302392723076529	-0.03693771178388839	0.026228889150265236	0.0044326063725916715	-0.011524549342231905	-0.0476764855803005	0.034969721592203795	0.007235930579524078	-0.012810183285635882	0.028351952403360255	-0.026432432571765717	-0.011853532497987944	0.01649970924255153	0.12176428777099667	-0.011195020774683682	0.013132024126312574	0.04550909094141237	0.06173564605894549	0.02762086199586686	0.00620805991308244	0.031224676522326585	0.029246996118389715	0.03287259052999755	-0.044972534011642674	0.0234260730478538	-0.02708885115065256	-0.023230892796214188	0.00910446679739697	0.01576989741313025
0.07625933668648371	0.051303145683309404	-0.03731570770339055	0.03157427327579375	-0.03500299720419036	0.01141514669479413	0.03239213897605915	0.0019048460294079014	0.06393705865063387	0.07017578960565517	-0.03019467197192007	0.008148409135554346	0.040618897667957524	-0.028999278245215372	0.008831317330585965	-0.008960740751982792	0.027111842332452916	-0.007305581610732727	-0.052187690152962374	-0.04870219424906874	-0.02648541334753031	-0.05516859287324552	-0.010794455680840628	-0.05051334322392361	0.011686524976219605	-0.007289888285809308	0.01708725433626772	0.0019446464107548654	0.034622629742832714	0.04934056390984587	-0.07654938116122102	-0.01652893734089725	0.008253403762457484	-0.0007691253601560064	-0.034787994063761415	0.050158411795625885	0.07589236404863271	-0.006407411308464544	-0.02922890301443232	-0.010695163567126388	0.0786055459475982	0.04735177979465672	0.0027750769151956684	-0.04526587617024982	0.027346431449335136	-0.0245828543815539	-0.01078698032180193	0.004548219726371472	-0.041850714422245965	0.0402798985056325
-0.01983930897619876	0.03468615676922426	0.019555804365643956	0.06309949710374697	-0.047321227726421285	-0.012929056654544021	-0.048526992243798375	0.07622797900455683	0.022725935615552174	0.03948070808564552	0.057687922478633656	0.03405771511904031	-0.05315744810893559	0.07550164514417006	0.10098337333340013	-0.02905012211665134	-0.0034385357025242115	0.001549331331844304	-0.02216822181570053	0.031653613226219734	-0.033430337228668505	0.014780477476082904	0.004001224051975524	0.0010584327284703827	0.0156718281721935	-0.023624859794847092	0.020264435247115763	-0.02209585199360012	-0.039183896432941755	0.03032406933522809	0.02597210526396625	-0.004308942168518815	-0.04766993113765807	-0.04192450426425082	-0.0005224459306714894	-0.01655384000484978	0.011182412488352455	0.02300368176504937	-0.06278786203465134	0.0545965347266272	0.028723003931459927	-0.03643956796996264	-0.011685983878076431	-0.03383845076117593	-0.06188615924118575	-0.008016747213129394	-0.005716157909627802	-0.021412139403250874	0.03362876367875101	-0.017178103187246923
-0.02879269605337397	0.04426365061730393	0.06862142046886753	0.009352349996219462	-0.007913902026048275	-0.004534490968154895	-0.014914777779077442	0.012707248496155699	0.04268537150116745	-0.02321280407559534	0.07238968851249558	0.0282400649331929	0.02282974849357194	0.02470417331378334	-0.00611491521980068	0.013543753004277929	0.0359276375514746	-0.035153501048014166	0.04294610649651105	-0.0721849225199747	0.04367037570151888	0.018758515073662656	-0.024034617635408873	0.06729233226605985	0.03352642742591271	0.011994028435229566	-0.007186853741438072	0.04017839429113026	-0.0383153726171436	-0.050155627808853215	0.045960986638169304	-0.013814787913083212	0.002601389779954933	-0.004120588687146712	0.0011630500575001892	0.0450297715508739	-0.02363431596205911	-0.057319366666192584	0.024423480528427396	0.04090899969146298	-0.07888886887448548	-0.027956290134837133	-0.03151706049543772	0.019531100115524093	-0.012293287940330445	-0.06818597704591117	-0.030181622286946003	-0.028374148849790292	-0.012449488923464973	-0.035330754215453744
0.010187044691035207	0.025417140012363764	-0.020512396114554764	0.04689756411880716	-0.009480643775729181	0.012334170654928428	-0.03778510964234956	0.010086739247222034	0.015555785772476467	-0.022960853858529355	0.02385886079786198	0.07790887151917478	0.06869617600338059	-0.05372183786904531	0.011724504217729009	0.008750055712145327	0.030647112274653006	-0.011010722389905452	0.011564558448982222	0.023122770082797537	-0.04134862100308548	0.008995735989522876	0.04998761153553886	-0.0030970676149820915	-0.003619674967592393	0.031518030417065176	0.05499417484649963	-0.041525678425086816	-0.04510192490508765	0.05702850311968203	-0.05663003860944668	0.06946971691251957	0.013397854697614195	-0.0019391011631284911	0.01930269140089417	-0.03002453597790132	-0.01669231466979955	0.054672430262215285	0.0942901023780607	-0.0532284347457624	0.014247550150462931	-0.03325808246465057	0.01972387029185905	-0.08717144239707371	-0.01763217100412593	0.018207966708116852	-0.026563416934958922	0.018274841862391707	0.019915342185811775	-0.00938545240701909
0.006626281547215951	-0.027362284483424745	-0.050104830394648386	0.06937152111551999	-0.007565358734403319	-0.03855891617536297	-0.0017198775435355983	-0.04398908858631561	0.023589242282874352	0.02660000701938498	0.01323858486412489	0.026523328659198243	0.05519413454372071	0.04049498782745304	0.028717209620692123	-0.04779669464683239	-0.017387566644388976	0.012742572870857343	0.02322824407697738	0.03251931708612077	-0.00013063685165317761	-0.040685455899115416	-0.0639334454072489	-0.0009467303665287724	0.03217653983550634	0.06600074052601275	-0.06480440317759502	0.03842198779757712	0.0015989601738344117	0.024008564674791073	0.01105912933937583	0.026503659830184684	0.023853266144350432	0.015317964031941272	-0.03665704059807784	0.05566945690811492	0.04394506128318163	0.03221330853722364	0.02359947702985546	0.04975727696040248	-0.06020370352784405	-0.015393194306851694	0.031836533465187056	-0.01626854684079012	0.002437450400578072	-0.0051399487189385	0.14977563809496067	0.009762226564296128	0.0003903247521454614	-0.0060754875475066
-0.015169471243827507	0.015698725210026528	-0.009061106668904579	-0.0540532716640318	-0.0013303877686993443	-0.023305991130512967	-0.014405437901219832	0.012507866705318406	-0.03593173950928905	0.0008238476526020912	-0.0011739259236907933	0.000059528187684794454	0.04752402183926153	0.0016281438604940149	0.021086747870177454	-0.03641377981025812	0.0485294319722757	0.013588244179057747	0.014798158117074446	-0.025415850191034227	-0.02022676414196531	-0.025153258326228754	0.04660161421702102	0.006613422170045284	0.027701802719467768	0.04754427856079671	-0.028895544911477375	-0.015690977120265646	0.02141304550431269	-0.028017755471485568	-0.01076010872943206	-0.003338492213067199	0.022582807616659605	0.09024873272596716	0.036601820388919716	-0.01018154171474242	-0.0057474507948607895	-0.08031181942469313	0.0694260702203864	0.024743479366215695	0.03989752365591287	-0.03708122875779845	0.02201821528951085	0.08785074801457059	0.06622393370778273	0.037196984880288345	0.03782972132418887	0.01682926781187535	-0.0003841910743876409	0.05170565824177528
-0.050397384494732016	0.08596667072712802	-0.0360467809945225	-0.0032455594037667373	-0.07243129878301527	0.00850601992249777	-0.008737971393957591	-0.023179172134185914	0.003496362304625895	-0.021034983605712446	-0.0340472280651999	0.0274895490649256	0.004362704380888123	0.0009538411986884567	-0.004373811679121701	0.062219292215202886	-0.0004786442863298846	-0.03437416009064878	0.023264393568652626	-0.02791962646355062	0.018954228109925315	0.07394382048912612	0.031258299187216725	0.007145097858731752	-0.049111885669967006	-0.05983061511790898	0.03913716492308568	-0.052702589455061476	-0.045475820146869905	0.027085096725564025	-0.02882934406216688	0.03027777221908101	-0.006608249336300188	0.0008819362714697571	0.048406564939108186	0.03316630129576515	-0.04442725984857814	0.0609795503349926	0.057598122496649626	0.042287295555813155	0.00008328909261882955	0.07664209628700448	-0.04899161108049234	0.029271571440338765	0.05164517022621555	0.0632325673068886	-0.034758667282432834	0.009474371614431227	0.08569455902532963	-0.027644862804837904
0.0006788560148481338	0.003783794620143585	0.08017470280243393	-0.05347222349019058	-0.034961371426024006	0.047474503570849966	-0.08003456426574676	0.08558212430015916	0.029615512342062802	-0.03787788120864116	-0.015706821213113835	-0.041551238315068795	-0.04302016419755801	-0.021600915482241547	0.006637969866853921	0.04361539384174214	-0.03156277568761807	-0.0469988083053997	0.01669676638866742	-0.018173631348497227	0.024803078452930005	-0.017820978040990983	0.04679789061831854	0.026529665860598135	-0.027766981491027812	0.0025982166363229487	-0.0037723076566000147	-0.0159611578286687	0.056377334203960926	-0.06967026495732165	0.0030811001614588006	-0.00044831247718842004	-0.01896340118647999	-0.006931983472698219	0.02431790845545521	0.07545456705108942	0.04935922053149474	-0.029260442954945145	0.02027299656065404	-0.00937554082851577	0.055678739139424234	-0.010725003400913948	0.04360769572871542	-0.0090679045046777	0.048197961461667396	-0.002628423215211614	-0.02496976606852563	-0.02912396423350881	-0.015768657307095334	-0.02682303222602261
-0.00020447947307665124	0.01018461999256457	0.04302506953838833	-0.00872193082033253	-0.028018534127482224	0.0406187922833581	0.01475688985956107	0.0738362016612956	-0.019758509998213675	-0.0019725647362964834	0.008451892831291542	-0.03860117419900801	-0.08376777533926875	-0.0011923929789557257	0.052469179139578014	-0.029561309702980407	-0.049546540961952434	0.037595427126913515	-0.007996105790646413	-0.06446974830541463	-0.015229854325213111	0.04589991606942583	0.0015365325759281732	0.020986519398703017	0.03415869910016474	0.02369534782784196	-0.039152197087675436	0.09527062623731251	-0.03301387154293333	-0.006947788333562903	-0.030819786016418663	-0.004183287350125783	-0.0016379474217554954	-0.02188916206393894	-0.012784441036497656	0.0030029198345137313	0.05533156056627647	-0.04247558015184737	-0.02150814002056372	0.02123057902342122	-0.035014390059477374	0.024622678591949457	0.059180499286896074	0.013456971247403068	-0.07404072102262586	-0.049384063750130984	0.053711839162187816	-0.05172442950230608	-0.060808575008684966	0.09106434988574298
0.01871068225993788	-0.02880287105654126	0.02365172215987263	-0.026558069974160034	0.027105900990885595	0.06060858010760166	-0.0059005723855083785	-0.037150288683990874	0.002638000096407276	0.008356991530276473	0.025102244473759028	-0.00787737347172239	-0.010351719519057244	-0.015354528497281441	0.018240666634357937	0.033173832581422334	0.028993271389939755	0.038666424294221936	-0.02839373243453213	0.024327991171924006	-0.05189306425725725	-0.028878198199863314	0.0033894914980450736	-0.003540751202362997	0.027480744672959002	-0.03185228111216805	0.05071532289965597	-0.013283934530310394	-0.03755020384021278	0.00043815544173955723	-0.08469438122215174	-0.02028360202389456	0.024278148645327728	-0.0479806871992443	0.005676397221671959	-0.03556597799225369	0.0006356229260621212	0.04539627128291743	-0.04557776187097497	0.022723843750085446	0.028131120342517017	0.036386303631587874	0.0036199055124603793	0.0188043335056783	0.07396424904328072	-0.05400861775396235	0.030365410217990906	-0.010359640292714523	0.04778089736680874	-0.03616948479964689
-0.013043421201453886	0.011292030694561035	0.05980824148482592	-0.002428934681911108	0.002618487019639716	0.03606480685278701	-0.010989034060212781	0.033147346043738674	-0.10273053441310218	-0.001787204963135029	0.04747890849464373	-0.014000260588026024	0.014829745652648985	0.05748840634440563	-0.02468040553342382	0.03164869469408323	-0.05393460773403064	0.032188612001444905	0.07700963275190431	-0.02943680850378059	0.008505889160411518	-0.04390830580658351	-0.07583937113576746	0.021330143537746274	0.016400084872616037	0.033613674747474585	0.030652857988429996	-0.025433942347948813	-0.009494342652881549	-0.10088397044308892	0.02500250427393603	0.03414441404065326	-0.0798160032952703	-0.03871147258112815	0.016707061509321462	0.017298117930717793	-0.011584555379683614	-0.03038465659310978	0.07463765793246249	-0.043446929304399196	0.02300150294546563	-0.010052937381506985	0.0031143674168084123	-0.008174479696392036	0.0050745346351115505	0.05426322555235614	-0.08262417128743872	-0.0010288396255735157	0.007160076353517181	0.03365129247755797
-0.03543444020466457	0.0921688675986286	0.0352505540641844	-0.05400961684446304	0.05209327944920025	-0.00837200546735333	-0.0031633837573614466	0.03685460330844556	-0.05084505171447412	-0.04590476663246583	-0.007404848596167619	0.048936196550094437	-0.018759725059734594	0.05647147637418286	0.018208472790468912	-0.01385178697984898	-0.013236167190079777	-0.022387573718122836	0.04375428031425166	-0.037754830510744256	0.03121893355604629	-0.04894092001771246	-0.015073423083019394	0.004025462725083785	-0.001727825340733324	0.04057017758015448	-0.0034759875618630316	0.01054313066838094	-0.058166998149510096	-0.004712362509179429	0.028413981559932654	0.031068412999525837	-0.009621766599643745	-0.030879935444659768	-0.09329263572339906	-0.042915105613937	0.012981327343680047	0.04219760317600043	0.06272924479098017	0.04723372170156745	-0.027735558455478218	-0.08786704702439133	-0.017988272900403782	0.02597002346929909	-0.000362313285467968	0.0020044024778173406	0.014692636811187132	0.040137060959357276	0.03162876286376628	0.004859245411375416
0.08075325899132015	-0.030162303427698958	0.035089007136609056	0.02244703723758145	-0.048873772489362616	0.03661068874405215	-0.04538787497651523	0.0386856071195653	0.03598108316965731	-0.0378585006365329	0.02446685557537728	-0.030564388607503455	0.005749279270854699	-0.016971985604022015	0.09204832251134104	-0.004859931042132089	-0.0920135555306423	0.06541596587677319	-0.054007043669609844	0.003904341138060397	-0.04606558698235366	-0.02369397886057164	-0.020430126720087156	-0.001084618371042458	0.019458612104937816	-0.006729300423072508	-0.018972159514018615	-0.050574872219065176	0.029430664880575212	-0.01486455494276618	0.03573289615501492	-0.010195699422960261	0.043086759061301695	-0.01332882197391013	-0.016702325258988106	-0.09093243305859736	0.016064287447943693	0.11994905554136834	0.06612945343310453	-0.021158615068002314	0.033843627477953664	0.05848772402829709	-0.029641530181891206	0.027771162700018386	0.01580778522543606	0.002253427074845681	0.07903498056883423	0.00668785018905921	-0.04935153051277843	0.06373284155333767
0.10751716927393128	0.042139265096760636	-0.0012157086716832978	-0.03301859860627036	0.015792949833915725	-0.039766839886003325	-0.06547691525457913	-0.005275093644909517	0.0504616981752269	0.020157682944915607	0.00425916600264457	-0.010914272094664206	0.015397781107355311	-0.0887691220665375	-0.08161065036001157	0.05075675222758427	0.04280569267712322	-0.02594354531663704	0.03992347883719229	-0.02122430657665249	0.04576598752964498	0.041145093666675195	-0.028499900881398733	0.015174005372462409	0.017933294328383434	0.006880999261840166	-0.041410067004136075	0.07767536194734243	0.036636052632195014	-0.024914482795346263	-0.004938356752571456	-0.016465789465390297	-0.015499677167127017	0.029096008659407403	-0.06904307237297652	-0.02383363181709365	0.04553747167682032	0.017345352432469263	-0.008709558798052592	0.062259269680576323	0.0038770866726667175	0.055982732975218816	0.01058456009327885	-0.03286665053387167	-0.005571013786219307	0.1049657967934534	-0.02343534047083351	-0.048149601520768893	0.03353502312147252	0.006176783492959969
-0.029687756647819905	0.04327887277250683	0.06663511437449184	-0.03119131194397129	0.03233216172566123	-0.07704132986483404	-0.06462631725691292	0.012992304354603128	0.05097734022055045	-0.022671598910370974	0.04811333180784705	0.030726745840521725	-0.029171199855674762	0.055858916318758486	-0.0032695577588132702	-0.012231290349732374	0.014720182214567555	0.03994982806316998	0.007186434381586402	0.014223368090065129	0.040445641592005366	0.06220814500171808	0.020648274135545715	0.04401350338364237	-0.02697683486254073	-0.007585667398674181	0.018503807179430894	-0.0021900558146170732	-0.023384998091204316	0.0179342279619881	-0.03093593070635699	-0.02630418814750781	0.03618247743014706	-0.042560403016161645	-0.013902076372934105	0.022595305479712943	-0.026437694692863924	0.010285556038116872	0.02307179927851455	-0.013640317669997569	0.0174704331994152	-0.03630181007851892	0.05471973947595994	0.009555903971136627	-0.035457334258279655	-0.03528747981598464	-0.006730956893937793	0.018881517076199665	0.011296605858225804	0.009411064478804645
-0.016629246181647177	-0.019177092229570522	0.07298401086694531	0.007371583354371124	0.009404313998968065	-0.004426411400456913	-0.023532652401571437	0.008809358358031807	0.032117411377842464	0.01101667753354668	0.024832484906577086	0.005071975007094585	0.08264836622983057	-0.036673801186129014	0.0006420279284666906	0.06829587042928523	-0.04529036959877455	0.032772703219592074	-0.04594072692678666	-0.006225443823321967	0.04019669515613525	0.010212581706463528	0.05131446259326233	0.017558197815616523	0.014626487493358513	0.034206272729587706	0.056977800782994595	-0.0611281018734227	-0.016204346346667595	-0.011618671715416655	0.00691291228851407	0.011509913357838653	-0.05776926447040582	0.04067231810857281	0.046623431895254946	-0.025717021189739245	0.018433434024350537	-0.037893476428123775	-0.011880795347416892	-0.025807613744299754	-0.007499451475249209	-0.04760329557005876	0.029691985928121934	0.04051569127848122	-0.03449187189137724	-0.06615971716638579	0.0064451220928421725	-0.027676028827298273	-0.020879281952440182	0.0069174753191232514
-0.011545752713361898	-0.02564006534053316	0.01051302246258294	0.001370234623441719	-0.007431251383572108	0.0042346640569653074	0.034180119626397165	0.0151511030291622	-0.042484634328110685	0.0937974053932822	-0.03991379659649916	0.0838911619667194	0.0034441103975259603	0.0527497204000906	-0.07387627443040644	0.01681869804443384	0.0829536969469949	-0.024935221985811308	-0.0035592569427874165	-0.017365103030680278	0.0009285259821268967	0.03960814535244753	0.011458184240825562	-0.03926688838088195	0.0828250699263015	0.05130997586385262	-0.02329229015111791	-0.012939003644583894	0.050505820078237965	-0.011027834965102176	-0.008691518289443444	-0.04892177332530824	-0.008234903083995273	0.03160055511990283	-0.001964455329058517	0.005499528674210894	-0.04137880093778597	0.0282797346221698	-0.01880061424987607	0.0690392013179449	-0.04064801854115217	0.001090507746187734	-0.08933341442241577	0.00437335763088494	0.04525185529529983	-0.017178510960540662	-0.04931978794684029	0.035865047978775336	-0.028417224122721928	0.0148695375868433
0.014827690787885256	-0.0733910977436357	-0.0364133836424583	0.023970604976258924	-0.027522657114661387	-0.018257112599400722	0.06845616224160836	-0.028411810180442858	0.0025800548194387825	0.014652492570726018	0.046602281660210666	0.05659661616882742	-0.00690776284974365	-0.0023339376064941226	0.029614177045042264	-0.0020529712175706492	-0.014518364630308363	0.03948564392638619	-0.04368683594556982	-0.00030105593091442773	0.04243166340316191	-0.0339663207264072	-0.023371095302480716	-0.007687951888098383	0.01546648022127396	0.006312946211755812	0.08630243114778428	0.01233178086562832	0.029514300835563494	0.012381848614918596	0.022726825298487567	-0.0030097684109868664	-0.004967532213697396	0.006685200558108585	0.01949469435295617	-0.00822501028337699	0.036337377946505434	0.026149622657018368	0.017259840538003484	-0.08104861751352142	-0.01377556475988636	0.0029823158626234043	-0.02328108243772544	-0.05856034653848399	0.016602100107441568	0.032757668351204555	0.014541580711386469	0.006090937205159927	0.0439780824712723	-0.009687194842760077
-0.004465127155272438	0.0103139183342143	-0.03558233877796223	-0.08807334785963078	0.04139186802418217	0.0006411360348402813	-0.025648284582194064	0.06858308964749205	-0.06878980942937847	-0.006785001034147612	0.04555311452937062	-0.0335718750595688	0.037755273919359594	-0.00021031110472782485	-0.033822810303764404	0.03912080861837142	-0.000303116322676154	-0.03347547882564546	-0.02031995138015559	-0.010306740346627383	-0.017255333383308806	0.018213532654964733	0.016044145843767503	0.04803366497684664	-0.0021369753801199413	0.024252665433296624	0.019837986225476206	0.056229126868688625	-0.022922759394278798	0.014538922063097579	0.03795258339043335	0.00008462462220352649	0.036970512620590146	0.03344679383617334	0.05755378415064444	0.011701634012784273	-0.027605197622194093	-0.02022072980842833	-0.10062314579122	0.013138210077722257	0.03150180900051847	-0.005043841357884897	-0.03552128402407112	0.07244536119767084	-0.058250021462901175	0.05947299357589071	-0.03235396695070491	0.0061097949623029335	0.03644920058801757	0.05399827601826829
0.01816834495323275	-0.020444761067786272	-0.008196354865511856	-0.0340236125104751	-0.01679740160469747	0.02661002525647499	-0.00985442228051788	-0.04711714347005861	0.011800926694271786	0.019697060908261947	-0.03417052452330468	-0.007383342560615622	-0.035353950209415355	0.03338047658644934	0.07195118558127216	-0.0430281358981408	-0.03788260705536786	0.009776356694262332	-0.07696979368553353	0.023560684225476893	0.06899806143148034	0.05071485241984119	0.03125943850649035	-0.05715239170035262	0.006590552719840549	-0.019397632602536144	-0.013276734568506083	-0.02031617696533021	0.013442856154011598	0.008589845162227036	0.04783390189626746	-0.010071884062678688	0.01528775050772924	-0.07007250023134945	0.03225003036074142	0.05061174846165544	0.037193764012641524	0.024699003813676422	0.018894823421892016	-0.02912441955605506	0.024735905893739717	0.008020590113854417	0.03530789755569134	-0.09950846170580895	0.055018817464587234	-0.0005480195254963004	0.015344410798262431	0.09063256352661009	0.0011689105967172889	-0.016456168039334904
0.06717699535134666	-0.01839919171560178	-0.007819576128262222	-0.017115431071223475	0.03564152863222004	-0.054701037644959205	0.035535707325632354	-0.01192995792570065	0.056055677595518855	0.013855022290251208	-0.034750539378932147	-0.08411964877839062	-0.015083850760245373	-0.005614942537395378	-0.02071684795635557	0.037276612156829605	-0.05032497047802838	-0.02799789607120138	0.007522887388152929	0.005327447751246867	-0.03568982359088795	0.07588389202444452	-0.028637412401183518	0.007279810293273221	0.023602449955722905	0.00311147437031008	-0.06490068325157368	0.05971697969544398	0.0476721277283494	0.010183872540789726	-0.08041704248663335	-0.004849575021332681	-0.023007331555614526	0.025502422796005383	-0.007771829370992351	0.030828022856724747	0.0457065758569642	0.0492008726766696	-0.04283195679455443	0.02632451464761441	-0.03799508394762861	-0.03603994145113498	-0.039589919571107794	0.07799528123588771	0.02506194835268746	-0.007835638032372	0.01335038141464414	-0.05426638753450262	0.05898555387107547	0.03578607239566691
[truncated: 248 more rows]
[truncated: 262 more columns]
