# Supplementary material for: Graph prolongation convolutional networks: explicitly multiscale machine learning on graphs with applications to modeling of cytoskeleton
Source: Mach Learn Sci Technol. Author manuscript; Available in PMC 2025 Aug 11. (PMC12338120; doi:10.1088/2632-2153/abb6d2)
Supplement: Scott_Mjolsness_Code_Repo_REV [file NIHMS2040663-supplement-Scott_Mjolsness_Code_Repo_REV.zip › code_repo_REV/schedules/README]

The scripts in this directory reproduce figure 6 of "Graph Prolongation Convolutional Networks".

train_model.py assumes the following:
-> there is a directory of LAMMPS trajectories processed by process_lammps.py
-> Python 3.7.5
-> TensorFlow 2.0.0
-> Numpy 1.17.3
-> Scipy 1.3.1
-> H5py 2.9.0
-> networkX 2.3

Make sure line 37 of train_model*.py points to the correct place (the directory of h5 files output by process_lammps.py).

This directory contains the python scripts needed to run two experiments:

_________________________________________________

Run train_model_GAMMA_V2.py as:

python -u train_model_GAMMA_V2.py $GAMMA_$ADAPTIVE

where $GAMMA is one of:
    "V-CYCLE"
    "W-CYCLE"
    "GAMMA-3"
    "NONE"
    
And $ADAPTIVE is either "Adaptive" or the empty string (to enable or disable adaptive optimization of $P$). 

This will output periodic validation scores, FLOP estimates, and wall-clock times to STDOUT; redirect these somewhere if you don't want them in the terminal.

_________________________________________________

Run train_model_COARSE_TO_FINE.py as:

python -u train_model_COARSE_TO_FINE.py CtoF_$ADAPTIVE

where $ADAPTIVE is either "Adaptive" or the empty string (to enable or disable adaptive optimization of $P$). 

This will output periodic validation scores, FLOP estimates, and wall-clock times to STDOUT; redirect these somewhere if you don't want them in the terminal.
