# Supplementary material for: Graph prolongation convolutional networks: explicitly multiscale machine learning on graphs with applications to modeling of cytoskeleton
Source: Mach Learn Sci Technol. Author manuscript; Available in PMC 2025 Aug 11. (PMC12338120; doi:10.1088/2632-2153/abb6d2)
Supplement: Scott_Mjolsness_Code_Repo_REV [file NIHMS2040663-supplement-Scott_Mjolsness_Code_Repo_REV.zip › code_repo_REV/schedules/model_names.dat]

GCN_1X
GCN_2X
GCN_3X
GPCN_2LV
GPCN_3LV
NGCN_3x
NGCN_5x
GPCN_2LV_adaptive
GPCN_3LV_adaptive
